# Supplementary material for: Eight millennia of continuity of a previously unknown lineage in Argentina
Source: Nature. Author manuscript; Available in PMC 2025 Dec 30. (PMC12747222; doi:10.1038/s41586-025-09731-3)
Supplement: Extended Data 1 [file NIHMS2125634-supplement-Extended_Data_1.xlsx]

## Sheet: Sheet 1
Supplementary Data Table: Summary statistics of ancient DNA libraries generated for this study
Library ID (we list all libraries from individuals with newly reported data in this study)	Master ID (lab)	PASS/FAIL status for library. If PASS, is this a newly reported library, and a newly reported individual? If FAIL, give reason.	Assessment Note	Skeletal Code	Accession/Museum Code	Burial Code	Date mean in BP in years before 1950 CE	Full Date: One of two formats. (Format 1) 95.4% CI calibrated radiocarbon age (Conventional Radiocarbon Age BP, Lab number) e.g. 2624-2350 calBCE (3990±40 BP, Ua-35016). (Format 2) Archaeological context range, e.g. 2500-1700 BCE	Site	Country	Latitude	Longitude	Skeletal Element Used for aDNA	Location where powder was prepared	amount of powder used in extraction (mg)	Location where DNA extraction was performed	DNA extraction	Extraction Method	Location where library preparation was performed	Library preparation	amount of powder in library (mg)	UDG treatment	Library Prep Method	Target enrichment performed	mt Enrichment Method	1240k	Sequencing platform for 1240k	Read Length	shotgun reads generated	Shotgun faction mapping to hg19	Shotgun mean sequence length	reads generated for nuclear capture	mtDNA coverage	mtDNA mean -or- median read length	mtDNA fraction of C-to-T damage in last base	mtDNA match to consensus sequence 95% CI	mtDNA haplogroup	1240K coverage at targeted positions	1240K mean -or- median read length	1240K fraction of C-to-T damage in last base	1240K sequences hitting X chr	1240K sequences hitting Y chr	Genetically determined sex
S12368.Y1.E1.L1	I12368	Pass		66JM			787	1045-1270 calCE (910±50 BP, LP-3256)	Mar Chiquita 1	Argentina	-37.7	-57.38	tooth	Cabana Lab (UTK)	79	Reich Lab	robotic	Rohland 2018 (Dabney Buffer, silica beads)	Reich Lab	ds	7.9	partial	Rohland 2015; silica coated magnetic beads and 7x volume PB (Qiagen) for cleanups, Bst2.0 in smaller volume, 100ul total PCR volume, higher primer concentration, SPRI cleanup of PCR	1240k+	Fu 2013; simultaneous enrichment of ~1.2M SNPs and mtDNA	Fu 2013; simultaneous enrichment of ~1.2M SNPs and mtDNA	NextSeq 500	2x76, 2x7	130158	0.0414208	61.9	26097437	1186	62.8	0.088	[0.991,0.999]	C	1.048	71.4	0.076	21161	13703	M
S12369.Y1.E1.L1	I12369	Pass		67JM			800	1000-1300 CE	Mar Chiquita 1	Argentina	-37.7	-57.38	tooth	Cabana Lab (UTK)	79	Reich Lab	robotic	Rohland 2018 (Dabney Buffer, silica beads)	Reich Lab	ds	7.9	partial	Rohland 2015; silica coated magnetic beads and 7x volume PB (Qiagen) for cleanups, Bst2.0 in smaller volume, 100ul total PCR volume, higher primer concentration, SPRI cleanup of PCR	1240k+	Fu 2013; simultaneous enrichment of ~1.2M SNPs and mtDNA	Fu 2013; simultaneous enrichment of ~1.2M SNPs and mtDNA	NextSeq 500	2x76, 2x7	124428	0.524139	51.1	28875744	600.2	63.1	0.08	[0.977,0.993]	B2b	4.039	56.8	0.129	156810	1476	F
S12370.Y1.E1.L1	I12370	Pass		68JM			2520	763-400 calBCE (2470±60 BP, BETA-128180)	El Guanaco 1	Argentina	-38.68	-59.65	tooth	Cabana Lab (UTK)	75	Reich Lab	robotic	Rohland 2018 (Dabney Buffer, silica beads)	Reich Lab	ds	7.5	partial	Rohland 2015; silica coated magnetic beads and 7x volume PB (Qiagen) for cleanups, Bst2.0 in smaller volume, 100ul total PCR volume, higher primer concentration, SPRI cleanup of PCR	1240k+	Fu 2013; simultaneous enrichment of ~1.2M SNPs and mtDNA	Fu 2013; simultaneous enrichment of ~1.2M SNPs and mtDNA	NextSeq 500	2x76, 2x7	127924	0.0758713	57.5	22444589	456.6	56.5	0.099	[0.986,0.998]	C1b	0.837	66	0.079	17489	10875	M
S12371.Y1.E3.L1	I12371	Fail	<2500.SNPs	69JM			2233	391-190 calBCE (2280±30 BP, BETA-137745)	El Guanaco 1	Argentina	-38.68	-59.65	tooth (premolar)	Cabana Lab (UTK)	75	Reich Lab	robotic	Rohland 2018 (Dabney Buffer, silica beads)	Reich Lab	ds	7.5	partial	Rohland 2015; silica coated magnetic beads and 7x volume PB (Qiagen) for cleanups, Bst2.0 in smaller volume, 100ul total PCR volume, higher primer concentration, SPRI cleanup of PCR	1240k+	Fu 2013; simultaneous enrichment of ~1.2M SNPs and mtDNA	Fu 2013; simultaneous enrichment of ~1.2M SNPs and mtDNA	NextSeq 500	2x76, 2x7	102421	0.00395456	50.5	5232625	69.74	62.7	0.115	[0.994, 1.000]	B2	0.003	59.6	0.138	60	32	U
S12371.Y1.E4.L1	I12371	Fail	<2500.SNPs	69JM			2233	391-190 calBCE (2280±30 BP, BETA-137745)	El Guanaco 1	Argentina	-38.68	-59.65	tooth (premolar)	Cabana Lab (UTK)	75	Reich Lab	robotic	Rohland 2018 (Dabney Buffer, silica beads)	Reich Lab	ds	7.5	partial	Rohland 2015; silica coated magnetic beads and 7x volume PB (Qiagen) for cleanups, Bst2.0 in smaller volume, 100ul total PCR volume, higher primer concentration, SPRI cleanup of PCR	1240k+	Fu 2013; simultaneous enrichment of ~1.2M SNPs and mtDNA	Fu 2013; simultaneous enrichment of ~1.2M SNPs and mtDNA	NextSeq 500	2x76, 2x7	94970	0.00381508	52.4	4450356	34.89	63.9	0.108	[0.991, 1.000]	B2	0.001	58.5	0.117	35	25	U
S12371.Y1.E5.L1	I12371	Fail	<2500.SNPs	69JM			2233	391-190 calBCE (2280±30 BP, BETA-137745)	El Guanaco 1	Argentina	-38.68	-59.65	tooth (premolar)	Cabana Lab (UTK)	75	Reich Lab	robotic	Rohland 2018 (Dabney Buffer, silica beads)	Reich Lab	ds	7.5	partial	Rohland 2015; silica coated magnetic beads and 7x volume PB (Qiagen) for cleanups, Bst2.0 in smaller volume, 100ul total PCR volume, higher primer concentration, SPRI cleanup of PCR	1240k+	Fu 2013; simultaneous enrichment of ~1.2M SNPs and mtDNA	Fu 2013; simultaneous enrichment of ~1.2M SNPs and mtDNA	NextSeq 500	2x76, 2x7	85281	0.00398277	51	4731507	46.79	63.2	0.114	[0.986, 0.998]	B2	0.002	59.6	0.137	32	22	U
S12371.Y1.E6.L1	I12371	Fail	<2500.SNPs	69JM			2233	391-190 calBCE (2280±30 BP, BETA-137745)	El Guanaco 1	Argentina	-38.68	-59.65	tooth (premolar)	Cabana Lab (UTK)	75	Reich Lab	robotic	Rohland 2018 (Dabney Buffer, silica beads)	Reich Lab	ss	7.5	USER	Gansauge 2020	1240k+	Fu 2013; simultaneous enrichment of ~1.2M SNPs and mtDNA	Fu 2013; simultaneous enrichment of ~1.2M SNPs and mtDNA	HiSeq X10	2x101, 2x8	73499	0.0126364	45.6	10736778	94.94	59.7	0.11	[0.974, 0.991]	B2	0.002	55.4	0.121	59	29	U
S12371.Y1.E7.L1	I12371	Fail	<2500.SNPs	69JM			2233	391-190 calBCE (2280±30 BP, BETA-137745)	El Guanaco 1	Argentina	-38.68	-59.65	tooth (premolar)	Cabana Lab (UTK)	75	Reich Lab	robotic	Rohland 2018 (Dabney Buffer, silica beads)	Reich Lab	ss	7.5	USER	Gansauge 2020	1240k+	Fu 2013; simultaneous enrichment of ~1.2M SNPs and mtDNA	Fu 2013; simultaneous enrichment of ~1.2M SNPs and mtDNA	HiSeq X10	2x101, 2x8	84647	0.0104549	45	9996484	41.03	63.1	0.103	[0.987, 0.998]	B2	0.001	56.5	0.115	26	16	U
S12371.Y1.E8.L1	I12371	Fail	<2500.SNPs	69JM			2233	391-190 calBCE (2280±30 BP, BETA-137745)	El Guanaco 1	Argentina	-38.68	-59.65	tooth (premolar)	Cabana Lab (UTK)	75	Reich Lab	robotic	Rohland 2018 (Dabney Buffer, silica beads)	Reich Lab	ss	7.5	USER	Gansauge 2020	1240k+	Fu 2013; simultaneous enrichment of ~1.2M SNPs and mtDNA	Fu 2013; simultaneous enrichment of ~1.2M SNPs and mtDNA	HiSeq X10	2x101, 2x8	74486	0.00904645	45.7	10063668	31.39	63	0.105	[0.964, 0.988]	B2	0.001	55	0.098	29	12	U
S12371.Y1.E9.L1	I12371	Fail	<2500.SNPs	69JM			2233	391-190 calBCE (2280±30 BP, BETA-137745)	El Guanaco 1	Argentina	-38.68	-59.65	tooth (premolar)	Cabana Lab (UTK)	75	Reich Lab	robotic	Rohland 2018 (Dabney Buffer, silica beads)	Reich Lab	ss	7.5	USER	Gansauge 2020	1240k+	Fu 2013; simultaneous enrichment of ~1.2M SNPs and mtDNA	Fu 2013; simultaneous enrichment of ~1.2M SNPs and mtDNA	HiSeq X10	2x101, 2x8	70161	0.0162272	52.4	9634077	35.41	65.5	0.091	[0.976, 0.993]	B2	0.001	57.8	0.106	20	3	U
S12371.Y1.E10.L1	I12371	Ignore	drop not many SNPs	69JM			2233	391-190 calBCE (2280±30 BP, BETA-137745)	El Guanaco 1	Argentina	-38.68	-59.65	tooth (premolar)	Cabana Lab (UTK)	75	Reich Lab	robotic	Rohland 2018 (Dabney Buffer, silica beads)	Reich Lab	ss	7.5	USER	Gansauge 2020	1240k+	Fu 2013; simultaneous enrichment of ~1.2M SNPs and mtDNA	Fu 2013; simultaneous enrichment of ~1.2M SNPs and mtDNA	HiSeq X10	2x101, 2x8	NA	NA	NA	10595762	2544	72.8	0.098	[0.996, 1.000]	B2	0.114	69.1	0.103	2209	1663	M
S12371.Y1.E11.L1	I12371	Ignore	drop not many SNPs	69JM			2233	391-190 calBCE (2280±30 BP, BETA-137745)	El Guanaco 1	Argentina	-38.68	-59.65	tooth (premolar)	Cabana Lab (UTK)	75	Reich Lab	robotic	Rohland 2018 (Dabney Buffer, silica beads)	Reich Lab	ss	7.5	USER	Gansauge 2020	1240k+	Fu 2013; simultaneous enrichment of ~1.2M SNPs and mtDNA	Fu 2013; simultaneous enrichment of ~1.2M SNPs and mtDNA	HiSeq X10	2x101, 2x8	NA	NA	NA	10329865	1193	67.5	0.1	[0.988, 0.998]	B2	0.04	66	0.104	845	562	M
S12371.Y1.E1.L1	I12371	MergePass		69JM			2233	391-190 calBCE (2280±30 BP, BETA-137745)	El Guanaco 1	Argentina	-38.68	-59.65	tooth (premolar)	Cabana Lab (UTK)	75	Reich Lab	robotic	Rohland 2018 (Dabney Buffer, silica beads)	Reich Lab	ds	7.5	partial	Rohland 2015; silica coated magnetic beads and 7x volume PB (Qiagen) for cleanups, Bst2.0 in smaller volume, 100ul total PCR volume, higher primer concentration, SPRI cleanup of PCR	1240k+	Fu 2013; simultaneous enrichment of ~1.2M SNPs and mtDNA	Fu 2013; simultaneous enrichment of ~1.2M SNPs and mtDNA	NextSeq 500	2x76, 2x7	136081	0.00346839	49.1	6016411	1514	62.6	0.086	[0.997,1.000]	B2	0.038	63.5	0.098	745	523	M
S12371.Y1.E2.L1	I12371	MergePass		69JM			2233	391-190 calBCE (2280±30 BP, BETA-137745)	El Guanaco 1	Argentina	-38.68	-59.65	tooth (premolar)	Cabana Lab (UTK)	75	Reich Lab	robotic	Rohland 2018 (Dabney Buffer, silica beads)	Reich Lab	ds	7.5	partial	Rohland 2015; silica coated magnetic beads and 7x volume PB (Qiagen) for cleanups, Bst2.0 in smaller volume, 100ul total PCR volume, higher primer concentration, SPRI cleanup of PCR	1240k+	Fu 2013; simultaneous enrichment of ~1.2M SNPs and mtDNA	Fu 2013; simultaneous enrichment of ~1.2M SNPs and mtDNA	NextSeq 500	2x76, 2x7	86856	0.00397749	49.1	3723034	171	62.6	0.115	[0.997, 1.000]	B2	0.006	62.1	0.131	128	84	M
S12371.Y1.E12.L1	I12371	Ignore	drop not many SNPs	69JM			2233	391-190 calBCE (2280±30 BP, BETA-137745)	El Guanaco 1	Argentina	-38.68	-59.65	tooth (premolar)	Cabana Lab (UTK)	75	Reich Lab	robotic	Rohland 2018 (Dabney Buffer, silica beads)	Reich Lab	ss	7.5	USER	Gansauge 2020	1240k+	Fu 2013; simultaneous enrichment of ~1.2M SNPs and mtDNA	Fu 2013; simultaneous enrichment of ~1.2M SNPs and mtDNA	HiSeq X10	2x101, 2x8	NA	NA	NA	10532284	92.35	58.4	0.116	[0.975, 0.992]	B2	0.004	56.3	0.124	77	46	M
S12371.Y1.E13.L1	I12371	Ignore	drop not many SNPs	69JM			2233	391-190 calBCE (2280±30 BP, BETA-137745)	El Guanaco 1	Argentina	-38.68	-59.65	tooth (premolar)	Cabana Lab (UTK)	75	Reich Lab	robotic	Rohland 2018 (Dabney Buffer, silica beads)	Reich Lab	ss	7.5	USER	Gansauge 2020	1240k+	Fu 2013; simultaneous enrichment of ~1.2M SNPs and mtDNA	Fu 2013; simultaneous enrichment of ~1.2M SNPs and mtDNA	HiSeq X10	2x101, 2x8	NA	NA	NA	11144745	8.109	49.8	0.2	[0.702, 0.834]	B2	0.001	52.7	0.14	30	25	U
S12372.Y1.E1.L1	I12372	Pass	Xcontam=0.005	70JM			2511	763-396 calBCE (2460±60 BP, PTA-8520)	El Guanaco 1	Argentina	-38.68	-59.65	tooth (canine)	Cabana Lab (UTK)	80	Reich Lab	robotic	Rohland 2018 (Dabney Buffer, silica beads)	Reich Lab	ds	8	partial	Rohland 2015; silica coated magnetic beads and 7x volume PB (Qiagen) for cleanups, Bst2.0 in smaller volume, 100ul total PCR volume, higher primer concentration, SPRI cleanup of PCR	1240k+	Fu 2013; simultaneous enrichment of ~1.2M SNPs and mtDNA	Fu 2013; simultaneous enrichment of ~1.2M SNPs and mtDNA	NextSeq 500	2x76, 2x7	141817	0.274144	54.5	27857098	781.4	60.5	0.065	[0.991,0.999]	B2b	3.437	62	0.062	71969	47826	M
S12373.Y1.E1.L1	I12373	Pass		71JM			2425	800-150 BCE	El Guanaco 1	Argentina	-38.68	-59.65	tooth (molar)	Cabana Lab (UTK)	77	Reich Lab	robotic	Rohland 2018 (Dabney Buffer, silica beads)	Reich Lab	ds	7.7	partial	Rohland 2015; silica coated magnetic beads and 7x volume PB (Qiagen) for cleanups, Bst2.0 in smaller volume, 100ul total PCR volume, higher primer concentration, SPRI cleanup of PCR	1240k+	Fu 2013; simultaneous enrichment of ~1.2M SNPs and mtDNA	Fu 2013; simultaneous enrichment of ~1.2M SNPs and mtDNA	NextSeq 500	2x76, 2x7	131231	0.00122981	52.2	5150857	187.6	55.8	0.108	[0.996,1.000]	B2b	0.068	62	0.106	1441	917	M
S12374.Y1.E1.L1	I12374	Pass		72JM			2425	800-150 BCE	El Guanaco 1	Argentina	-38.68	-59.65	tooth (molar)	Cabana Lab (UTK)	76	Reich Lab	robotic	Rohland 2018 (Dabney Buffer, silica beads)	Reich Lab	ds	7.6	partial	Rohland 2015; silica coated magnetic beads and 7x volume PB (Qiagen) for cleanups, Bst2.0 in smaller volume, 100ul total PCR volume, higher primer concentration, SPRI cleanup of PCR	1240k+	Fu 2013; simultaneous enrichment of ~1.2M SNPs and mtDNA	Fu 2013; simultaneous enrichment of ~1.2M SNPs and mtDNA	NextSeq 500	2x76, 2x7	152404	0.0014041	58	5935953	201.7	54.7	0.113	[0.979,0.993]	B2	0.082	67	0.082	1803	1103	M
S12375.Y1.E1.L1	I12375	Fail	2500.to.5000.SNPs, damage=0.007	74JM			2400	800-100 BCE CE	Laguna Toro	Argentina	-38.84	-61.42	tooth	Cabana Lab (UTK)	79	Reich Lab	robotic	Rohland 2018 (Dabney Buffer, silica beads)	Reich Lab	ds	7.9	partial	Rohland 2015; silica coated magnetic beads and 7x volume PB (Qiagen) for cleanups, Bst2.0 in smaller volume, 100ul total PCR volume, higher primer concentration, SPRI cleanup of PCR	1240k+	Fu 2013; simultaneous enrichment of ~1.2M SNPs and mtDNA	Fu 2013; simultaneous enrichment of ~1.2M SNPs and mtDNA	NextSeq 500	2x76, 2x7	114167	0.394922	64.2	3768085	1.255	66	0	[0.656,0.896]	na (<2x)	0.003	68.3	0.007	52	52	M
S12601.E1.L1	I12601	Pass		16			4157	2466-1953 calBCE (3810±90 BP, LP-3623)	Club UBSISA/Amboy	Argentina	-32.2	-64.5	tooth (canine)	Reich Lab	68	Reich Lab	manual	Dabney 2013, Korlevic 2015	Reich Lab	ds	7.6	partial	Rohland 2015; silica coated magnetic beads and 7x volume PB (Qiagen) for cleanups, Bst2.0 in smaller volume, 100ul total PCR volume, higher primer concentration, SPRI cleanup of PCR	1240k+	Fu 2013; simultaneous enrichment of ~1.2M SNPs and mtDNA	Fu 2013; simultaneous enrichment of ~1.2M SNPs and mtDNA	NextSeq 500	2x76, 2x7	115662	0.0277512	49.4	19970675	154.7	54.5	0.084	[0.981,0.995]	A2+(64)	1.063	59.8	0.087	22297	14300	M
S12602.E1.L1	I12602	Questionable	damage=0.022, Xcontam=0.002	33 (54/III S4)			802	1047-1218 calCE (935±20 BP, PSUAMS-6805)	Cerro Colorado	Argentina	-30.09	-63.93	tooth (premolar)	Reich Lab	70	Reich Lab	manual	Dabney 2013, Korlevic 2015	Reich Lab	ds	7.8	partial	Rohland 2015; silica coated magnetic beads and 7x volume PB (Qiagen) for cleanups, Bst2.0 in smaller volume, 100ul total PCR volume, higher primer concentration, SPRI cleanup of PCR	1240k+	Fu 2013; simultaneous enrichment of ~1.2M SNPs and mtDNA	Fu 2013; simultaneous enrichment of ~1.2M SNPs and mtDNA	NextSeq 500	2x76, 2x7	129689	0.3484	56.5	21312902	430.5	63.5	0.038	[0.991,0.999]	C1b	3.553	66.2	0.022	71884	48242	M
S12603.E1.L1	I12603	Questionable	damage=0.025, Xcontam=0.002	55 (MIR1 - ZMIS5)			617	1224-1432 calCE (690±85 BP, MTC-12805)	El Mistolar	Argentina	-30.63	-62.85	tooth (canine)	Reich Lab	35	Reich Lab	manual	Dabney 2013, Korlevic 2015	Reich Lab	ds	7.7	partial	Rohland 2015; silica coated magnetic beads and 7x volume PB (Qiagen) for cleanups, Bst2.0 in smaller volume, 100ul total PCR volume, higher primer concentration, SPRI cleanup of PCR	1240k+	Fu 2013; simultaneous enrichment of ~1.2M SNPs and mtDNA	Fu 2013; simultaneous enrichment of ~1.2M SNPs and mtDNA	NextSeq 500	2x76, 2x7	141601	0.452668	55.3	22175010	334.8	62.5	0.035	[0.992,1.000]	D1	2.904	64.2	0.025	59632	38206	M
S12604.E1.L1	I12604	Pass		104 (I1)			2105	383 calBCE - 56 calCE (2156±86 BP, MTC-12808)	El Vado	Argentina	-30.85	-64.29	tooth (incisor)	Reich Lab	62	Reich Lab	manual	Dabney 2013, Korlevic 2015	Reich Lab	ds	6.9	partial	Rohland 2015; silica coated magnetic beads and 7x volume PB (Qiagen) for cleanups, Bst2.0 in smaller volume, 100ul total PCR volume, higher primer concentration, SPRI cleanup of PCR	1240k+	Fu 2013; simultaneous enrichment of ~1.2M SNPs and mtDNA	Fu 2013; simultaneous enrichment of ~1.2M SNPs and mtDNA	NextSeq 500	2x76, 2x7	125888	0.0989004	54.9	17816699	104.7	59.6	0.077	[0.990,0.999]	B2	0.818	65.2	0.071	34829	255	F
S12605.E1.L1	I12605	Pass		129 (I1)			700	1000-1500 CE	Isla Orihuela	Argentina	-30.85	-62.45	tooth (premolar)	Reich Lab	71	Reich Lab	manual	Dabney 2013, Korlevic 2015	Reich Lab	ds	7.9	partial	Rohland 2015; silica coated magnetic beads and 7x volume PB (Qiagen) for cleanups, Bst2.0 in smaller volume, 100ul total PCR volume, higher primer concentration, SPRI cleanup of PCR	1240k+	Fu 2013; simultaneous enrichment of ~1.2M SNPs and mtDNA	Fu 2013; simultaneous enrichment of ~1.2M SNPs and mtDNA	NextSeq 500	2x76, 2x7	130720	0.000758457	46.9	4327991	94.57	56.5	0.088	[0.991,0.999]	C1b	0.019	58.9	0.109	358	238	M
S12606.E1.L1	I12606	Pass		142 (I1S2)			1780	31-335 calCE (1890±49 BP, AA-102656)	Estancia La Elisa/El Belga	Argentina	-30.73	-63	tooth (canine)	Reich Lab	65	Reich Lab	manual	Dabney 2013, Korlevic 2015	Reich Lab	ds	7.2	partial	Rohland 2015; silica coated magnetic beads and 7x volume PB (Qiagen) for cleanups, Bst2.0 in smaller volume, 100ul total PCR volume, higher primer concentration, SPRI cleanup of PCR	1240k+	Fu 2013; simultaneous enrichment of ~1.2M SNPs and mtDNA	Fu 2013; simultaneous enrichment of ~1.2M SNPs and mtDNA	NextSeq 500	2x76, 2x7	114086	0.0805931	55.6	21070647	229.9	62.7	0.042	[0.979,0.993]	C4c	2.053	67	0.036	42678	27059	M
S12712.Y1.E1.L1	I12712	Pass	mtcontam=0.966	122 (I1CO)			2483	756-388 calBCE (2438±47 BP, AA-93741)	El Diquecito	Argentina	-30.89	-62.84	bone (phalanx)	Cabana Lab (UTK)	78	Reich Lab	robotic	Rohland 2018 (Dabney Buffer, silica beads)	Reich Lab	ds	7.8	partial	Rohland 2015; silica coated magnetic beads and 7x volume PB (Qiagen) for cleanups, Bst2.0 in smaller volume, 100ul total PCR volume, higher primer concentration, SPRI cleanup of PCR	1240k+	Fu 2013; simultaneous enrichment of ~1.2M SNPs and mtDNA	Fu 2013; simultaneous enrichment of ~1.2M SNPs and mtDNA	NextSeq 500	2x76, 2x7	57979	0.0053959	58.7	3537308	4.45	58.4	0.095	[0.912,0.986]	C1d1b	0.03	68.9	0.082	620	381	M
S12713.Y1.E1.L1	I12713	Pass		107 (I2)			402	1457-1633 calCE (387±41 BP, MTC-13250)	Nunsacat	Argentina	-30.65	-64.52	bone (phalanx)	Cabana Lab (UTK)	79	Reich Lab	robotic	Rohland 2018 (Dabney Buffer, silica beads)	Reich Lab	ds	7.9	partial	Rohland 2015; silica coated magnetic beads and 7x volume PB (Qiagen) for cleanups, Bst2.0 in smaller volume, 100ul total PCR volume, higher primer concentration, SPRI cleanup of PCR	1240k+	Fu 2013; simultaneous enrichment of ~1.2M SNPs and mtDNA	Fu 2013; simultaneous enrichment of ~1.2M SNPs and mtDNA	NextSeq 500	2x76, 2x7	46829	0.365664	65	17170850	161.4	64.8	0.063	[0.984,0.997]	D1g5	1.254	69.9	0.058	24322	15754	M
S12715.Y1.E1.L1	I12713	Pass		107 (I2)			402	1457-1633 calCE (387±41 BP, MTC-13250)	Nunsacat	Argentina	-30.65	-64.52	bone (phalanx)	Cabana Lab (UTK)	81	Reich Lab	robotic	Rohland 2018 (Dabney Buffer, silica beads)	Reich Lab	ds	8.1	partial	Rohland 2015; silica coated magnetic beads and 7x volume PB (Qiagen) for cleanups, Bst2.0 in smaller volume, 100ul total PCR volume, higher primer concentration, SPRI cleanup of PCR	1240k+	Fu 2013; simultaneous enrichment of ~1.2M SNPs and mtDNA	Fu 2013; simultaneous enrichment of ~1.2M SNPs and mtDNA	NextSeq 500	2x76, 2x7	33226	0.14976	65.9	14880634	116.4	65	0.063	[0.981,0.997]	D1g5	0.904	72.3	0.057	17767	11204	M
S19231.Y1.E2.L1	I12714	Pass		10F			2178	516 calBCE - 64 calCE (2220±110 BP, LP-3014)	El Quebracho	Argentina	-23.34	-61.87	bone (phalanx)	Reich Lab	77	Reich Lab	robotic	Rohland 2018 (Dabney Buffer, silica beads)	Reich Lab	ds	7.7	partial	Rohland 2015; silica coated magnetic beads and 7x volume PB (Qiagen) for cleanups, Bst2.0 in smaller volume, 100ul total PCR volume, higher primer concentration, SPRI cleanup of PCR	Twist1.4M	Rohland 2022	Rohland 2022	HiSeq X10	2X101, 2X7	445846	0.00256692	46.5	46807542	1.568	47.9	0.074	[0.740, 0.933]	na (<2x)	0.0340958	56.3	0.075	1355	10	F
S12714.Y1.E1.L1	I12714	Pass		10F			2178	516 calBCE - 64 calCE (2220±110 BP, LP-3014)	El Quebracho	Argentina	-23.34	-61.87	bone (tarsal)	Cabana Lab (UTK)	77	Reich Lab	robotic	Rohland 2018 (Dabney Buffer, silica beads)	Reich Lab	ds	7.7	partial	Rohland 2015; silica coated magnetic beads and 7x volume PB (Qiagen) for cleanups, Bst2.0 in smaller volume, 100ul total PCR volume, higher primer concentration, SPRI cleanup of PCR	1240k+	Fu 2013; simultaneous enrichment of ~1.2M SNPs and mtDNA	Fu 2013; simultaneous enrichment of ~1.2M SNPs and mtDNA	NextSeq 500	2x76, 2x7	136095	0.000451401	54.7	3677147	6.569	60.3	0.092	[0.937,0.991]	C	0.032	65.4	0.097	1226	9	F
S19231.Y1.E1.L1	I12714	Pass		10F			2178	516 calBCE - 64 calCE (2220±110 BP, LP-3014)	El Quebracho	Argentina	-23.34	-61.87	bone (tarsal)	Reich Lab	37	Reich Lab	robotic	Rohland 2018 (Dabney Buffer, silica beads)	Reich Lab	ss	7.4	USER	Gansauge 2020	1240k+	Fu 2013; simultaneous enrichment of ~1.2M SNPs and mtDNA	Fu 2013; simultaneous enrichment of ~1.2M SNPs and mtDNA	HiSeq X10	2x101, 2x8	43166	0.0154351	62.7	7349372	10.57	66.8	0.258	[0.946, 0.989]	C1d1	0.070702	74.1	0.206	2976	24	F
S19231.Y1.E3.L1	I12714	Pass		10F			2178	516 calBCE - 64 calCE (2220±110 BP, LP-3014)	El Quebracho	Argentina	-23.34	-61.87	bone (tarsal)	Reich Lab	77	Reich Lab	robotic	Rohland 2018 (Dabney Buffer, silica beads)	Reich Lab	ds	7.7	partial	Rohland 2015; silica coated magnetic beads and 7x volume PB (Qiagen) for cleanups, Bst2.0 in smaller volume, 100ul total PCR volume, higher primer concentration, SPRI cleanup of PCR	Twist1.4M	Rohland 2022	Rohland 2022	NovaSeq X	2x101, 2x7	233779	0.00310644	55.5	24116970	1.093	60.4	0.108	[0.576, 0.894]	na (<2x)	0.0181117	68.4	0.0935	807	3	F
S19231.Y1.E4.L1	I12714	Pass		10F			2178	516 calBCE - 64 calCE (2220±110 BP, LP-3014)	El Quebracho	Argentina	-23.34	-61.87	bone (tarsal)	Reich Lab	77	Reich Lab	robotic	Rohland 2018 (Dabney Buffer, silica beads)	Reich Lab	ds	7.7	partial	Rohland 2015; silica coated magnetic beads and 7x volume PB (Qiagen) for cleanups, Bst2.0 in smaller volume, 100ul total PCR volume, higher primer concentration, SPRI cleanup of PCR	Twist1.4M	Rohland 2022	Rohland 2022	NovaSeq X	2x101, 2x7	231219	0.00300807	55.7	30185916	0.5991	60.2	0.093	[0.659, 0.942]	na (<2x)	0.00683099	69.6	0.1045	300	2	F
S12716.Y1.E1.L1	I12716	Pass		11SE			425	1400-1650 CE	Averías	Argentina	-28.58	-62.89	tooth (premolar)	Cabana Lab (UTK)	77	Reich Lab	robotic	Rohland 2018 (Dabney Buffer, silica beads)	Reich Lab	ds	7.7	partial	Rohland 2015; silica coated magnetic beads and 7x volume PB (Qiagen) for cleanups, Bst2.0 in smaller volume, 100ul total PCR volume, higher primer concentration, SPRI cleanup of PCR	1240k+	Fu 2013; simultaneous enrichment of ~1.2M SNPs and mtDNA	Fu 2013; simultaneous enrichment of ~1.2M SNPs and mtDNA	NextSeq 500	2x76, 2x7	36562	0.0130014	64.5	9078895	420.6	60	0.072	[0.997,1.000]	C1d1	0.139	71.8	0.045	2666	1730	M
S12717.Y1.E1.L1	I12717	Pass		121 (I1CQ)			2414	750-203 calBCE (2400±47 BP, AA-93740)	El Diquecito	Argentina	-30.89	-62.84	bone (phalanx)	Cabana Lab (UTK)	78	Reich Lab	robotic	Rohland 2018 (Dabney Buffer, silica beads)	Reich Lab	ds	7.8	partial	Rohland 2015; silica coated magnetic beads and 7x volume PB (Qiagen) for cleanups, Bst2.0 in smaller volume, 100ul total PCR volume, higher primer concentration, SPRI cleanup of PCR	1240k+	Fu 2013; simultaneous enrichment of ~1.2M SNPs and mtDNA	Fu 2013; simultaneous enrichment of ~1.2M SNPs and mtDNA	NextSeq 500	2x76, 2x7	72085	0.152783	61.2	16412132	86.66	64.3	0.082	[0.986,0.997]	C1b	0.837	67.2	0.079	33403	283	F
S12718.Y1.E1.L1	I12718	Pass		105 (I1A)			826	992-1274 calCE (954±85 BP, MTC-12806)	Loma Bola	Argentina	-32.23	-65.01	bone (phalanx)	Cabana Lab (UTK)	79	Reich Lab	robotic	Rohland 2018 (Dabney Buffer, silica beads)	Reich Lab	ds	7.9	partial	Rohland 2015; silica coated magnetic beads and 7x volume PB (Qiagen) for cleanups, Bst2.0 in smaller volume, 100ul total PCR volume, higher primer concentration, SPRI cleanup of PCR	1240k+	Fu 2013; simultaneous enrichment of ~1.2M SNPs and mtDNA	Fu 2013; simultaneous enrichment of ~1.2M SNPs and mtDNA	NextSeq 500	2x76, 2x7	82526	0.133388	52.8	15580080	62.74	60.5	0.059	[0.971,0.987]	B2	0.57	61.9	0.064	10621	7026	M
S12728.Y1.E1.L1	I12718	Pass		105 (I1A)			826	992-1274 calCE (954±85 BP, MTC-12806)	Loma Bola	Argentina	-32.23	-65.01	bone (phalanx)	Cabana Lab (UTK)	75	Reich Lab	robotic	Rohland 2018 (Dabney Buffer, silica beads)	Reich Lab	ds	7.5	partial	Rohland 2015; silica coated magnetic beads and 7x volume PB (Qiagen) for cleanups, Bst2.0 in smaller volume, 100ul total PCR volume, higher primer concentration, SPRI cleanup of PCR	1240k+	Fu 2013; simultaneous enrichment of ~1.2M SNPs and mtDNA	Fu 2013; simultaneous enrichment of ~1.2M SNPs and mtDNA	NextSeq 500	2x76, 2x7	76432	0.415802	58	16564657	132.5	64.6	0.062	[0.970,0.988]	B2	1.166	65.2	0.062	22702	14418	M
S12719.Y1.E1.L1	I12719	Pass		130 (I2CB)			654	1160-1410 calCE	El Diquecito	Argentina	-30.89	-62.84	bone (phalanx)	Cabana Lab (UTK)	78	Reich Lab	robotic	Rohland 2018 (Dabney Buffer, silica beads)	Reich Lab	ds	7.8	partial	Rohland 2015; silica coated magnetic beads and 7x volume PB (Qiagen) for cleanups, Bst2.0 in smaller volume, 100ul total PCR volume, higher primer concentration, SPRI cleanup of PCR	1240k+	Fu 2013; simultaneous enrichment of ~1.2M SNPs and mtDNA	Fu 2013; simultaneous enrichment of ~1.2M SNPs and mtDNA	NextSeq 500	2x76, 2x7	84520	0.16137	60.3	16010688	119.8	62.9	0.045	[0.982,0.998]	D1	0.842	67.7	0.038	16885	10249	M
S12720.Y1.E1.L1	I12720	Pass		132 (589/11)			1450	50 BCE - 950 CE	Paraje Los Tártagos	Argentina	-30.54	-64.57	tooth (canine)	Cabana Lab (UTK)	78	Reich Lab	robotic	Rohland 2018 (Dabney Buffer, silica beads)	Reich Lab	ds	7.8	partial	Rohland 2015; silica coated magnetic beads and 7x volume PB (Qiagen) for cleanups, Bst2.0 in smaller volume, 100ul total PCR volume, higher primer concentration, SPRI cleanup of PCR	1240k+	Fu 2013; simultaneous enrichment of ~1.2M SNPs and mtDNA	Fu 2013; simultaneous enrichment of ~1.2M SNPs and mtDNA	NextSeq 500	2x76, 2x7	66240	0.00172633	61.4	11302948	85.87	58.7	0.1	[0.997,1.000]	C1b	0.146	69.7	0.077	2926	1761	M
S12721.Y1.E1.L1	I12721	Pass		1321 (C4)			1450	50 BCE - 950 CE	Cementerio de Copacabana	Argentina	-30.64	-64.52	tooth (premolar)	Cabana Lab (UTK)	76	Reich Lab	robotic	Rohland 2018 (Dabney Buffer, silica beads)	Reich Lab	ds	7.6	partial	Rohland 2015; silica coated magnetic beads and 7x volume PB (Qiagen) for cleanups, Bst2.0 in smaller volume, 100ul total PCR volume, higher primer concentration, SPRI cleanup of PCR	1240k+	Fu 2013; simultaneous enrichment of ~1.2M SNPs and mtDNA	Fu 2013; simultaneous enrichment of ~1.2M SNPs and mtDNA	NextSeq 500	2x76, 2x7	56098	0.00266286	54.2	3650566	245.6	58.9	0.081	[0.996,1.000]	A2+(64)	0.032	62.4	0.088	1247	17	F
S12722.Y1.E1.L1	I12722	Questionable	mtcontam=0.941	13F			1684	122-411 calCE (1810±60 BP, LP-3055)	El Quebracho	Argentina	-23.34	-61.87	bone (phalanx)	Cabana Lab (UTK)	78	Reich Lab	robotic	Rohland 2018 (Dabney Buffer, silica beads)	Reich Lab	ds	7.8	partial	Rohland 2015; silica coated magnetic beads and 7x volume PB (Qiagen) for cleanups, Bst2.0 in smaller volume, 100ul total PCR volume, higher primer concentration, SPRI cleanup of PCR	1240k+	Fu 2013; simultaneous enrichment of ~1.2M SNPs and mtDNA	Fu 2013; simultaneous enrichment of ~1.2M SNPs and mtDNA	NextSeq 500	2x76, 2x7	76184	0.000586351	46.3	3949817	3.933	54.8	0.112	[0.875,0.973]	D1	0.016	58.1	0.147	303	202	M
S12723.Y1.E1.L1	I12723	Pass		13SE			375	1500-1650 CE	Laguna Muyoj	Argentina	-28.69	-62.84	tooth (canine)	Cabana Lab (UTK)	77	Reich Lab	robotic	Rohland 2018 (Dabney Buffer, silica beads)	Reich Lab	ds	7.7	partial	Rohland 2015; silica coated magnetic beads and 7x volume PB (Qiagen) for cleanups, Bst2.0 in smaller volume, 100ul total PCR volume, higher primer concentration, SPRI cleanup of PCR	1240k+	Fu 2013; simultaneous enrichment of ~1.2M SNPs and mtDNA	Fu 2013; simultaneous enrichment of ~1.2M SNPs and mtDNA	NextSeq 500	2x76, 2x7	40804	0.00336426	60.1	7261013	73.08	61.1	0.054	[0.982,0.995]	B2	0.146	69.9	0.039	2981	1768	M
S12724.Y1.E1.L1	I12724	Pass		151 (1435/12, I1)			523	1326-1461 calCE (533±42 BP, AA-102659)	Loteo 5 Santa Rosa de Calamuchita	Argentina	-32.1	-64.54	bone (phalanx)	Cabana Lab (UTK)	77	Reich Lab	robotic	Rohland 2018 (Dabney Buffer, silica beads)	Reich Lab	ds	7.7	partial	Rohland 2015; silica coated magnetic beads and 7x volume PB (Qiagen) for cleanups, Bst2.0 in smaller volume, 100ul total PCR volume, higher primer concentration, SPRI cleanup of PCR	1240k+	Fu 2013; simultaneous enrichment of ~1.2M SNPs and mtDNA	Fu 2013; simultaneous enrichment of ~1.2M SNPs and mtDNA	NextSeq 500	2x76, 2x7	78098	0.189944	62.4	18679222	246.8	66.6	0.057	[0.988,0.998]	B2	2.114	69.8	0.057	82146	550	F
S12725.Y1.E1.L1	I12725	Pass		153 (1435/12, I2)			550	1300-1500 CE	Loteo 5 Santa Rosa de Calamuchita	Argentina	-32.1	-64.54	bone (phalanx)	Cabana Lab (UTK)	75	Reich Lab	robotic	Rohland 2018 (Dabney Buffer, silica beads)	Reich Lab	ds	7.5	partial	Rohland 2015; silica coated magnetic beads and 7x volume PB (Qiagen) for cleanups, Bst2.0 in smaller volume, 100ul total PCR volume, higher primer concentration, SPRI cleanup of PCR	1240k+	Fu 2013; simultaneous enrichment of ~1.2M SNPs and mtDNA	Fu 2013; simultaneous enrichment of ~1.2M SNPs and mtDNA	NextSeq 500	2x76, 2x7	60240	0.0815914	65.4	20690324	190.7	66.6	0.06	[0.991,0.998]	B2	1.507	71.2	0.06	58321	362	F
S12726.Y1.E1.L1	I12726	Pass		Ue 166c			4553	2846-2473 calBCE (4097 ± 22 BP, YU-14910)	Alero Deodoro Roca/Ongamira	Argentina	-30.77	-64.41	bone (phalanx)	Cabana Lab (UTK)	79	Reich Lab	robotic	Rohland 2018 (Dabney Buffer, silica beads)	Reich Lab	ds	7.9	partial	Rohland 2015; silica coated magnetic beads and 7x volume PB (Qiagen) for cleanups, Bst2.0 in smaller volume, 100ul total PCR volume, higher primer concentration, SPRI cleanup of PCR	1240k+	Fu 2013; simultaneous enrichment of ~1.2M SNPs and mtDNA	Fu 2013; simultaneous enrichment of ~1.2M SNPs and mtDNA	NextSeq 500	2x76, 2x7	75050	0.128163	63.7	12761989	24.09	65.4	0.091	[0.963,0.995]	A2+(64)	0.385	69	0.093	7353	9224	M
S12727.Y1.E1.L1	I12727	Pass		167 (I1)			825	1000-1250 CE	Guasmara	Argentina	-31.94	-65.07	bone (phalanx)	Cabana Lab (UTK)	77	Reich Lab	robotic	Rohland 2018 (Dabney Buffer, silica beads)	Reich Lab	ds	7.7	partial	Rohland 2015; silica coated magnetic beads and 7x volume PB (Qiagen) for cleanups, Bst2.0 in smaller volume, 100ul total PCR volume, higher primer concentration, SPRI cleanup of PCR	1240k+	Fu 2013; simultaneous enrichment of ~1.2M SNPs and mtDNA	Fu 2013; simultaneous enrichment of ~1.2M SNPs and mtDNA	NextSeq 500	2x76, 2x7	60822	0.442346	61.6	12664867	210.5	65.4	0.062	[0.987,0.998]	A2	1.163	68.6	0.064	21689	14037	M
S12729.Y1.E1.L1	I12729	Questionable	popgen.possibly.a.bit.of.contamination	169 (I1B)			825	900-1350 CE	Loma Bola	Argentina	-32.23	-65.01	bone (phalanx)	Cabana Lab (UTK)	77	Reich Lab	robotic	Rohland 2018 (Dabney Buffer, silica beads)	Reich Lab	ds	7.7	partial	Rohland 2015; silica coated magnetic beads and 7x volume PB (Qiagen) for cleanups, Bst2.0 in smaller volume, 100ul total PCR volume, higher primer concentration, SPRI cleanup of PCR	1240k+	Fu 2013; simultaneous enrichment of ~1.2M SNPs and mtDNA	Fu 2013; simultaneous enrichment of ~1.2M SNPs and mtDNA	NextSeq 500	2x76, 2x7	82167	0.000852361	52	3401997	19.57	60.1	0.091	[0.968,0.994]	A2q	0.028	64.6	0.09	1045	6	F
S12730.Y1.E1.L1	I12730	Pass		16SE			375	1500-1650 CE	Laguna Muyoj	Argentina	-28.69	-62.84	tooth (incisor)	Cabana Lab (UTK)	77	Reich Lab	robotic	Rohland 2018 (Dabney Buffer, silica beads)	Reich Lab	ds	7.7	partial	Rohland 2015; silica coated magnetic beads and 7x volume PB (Qiagen) for cleanups, Bst2.0 in smaller volume, 100ul total PCR volume, higher primer concentration, SPRI cleanup of PCR	1240k+	Fu 2013; simultaneous enrichment of ~1.2M SNPs and mtDNA	Fu 2013; simultaneous enrichment of ~1.2M SNPs and mtDNA	NextSeq 500	2x76, 2x7	56658	0.093218	64.6	11386089	317.3	58.3	0.077	[0.995,1.000]	C1b	0.37	70.5	0.036	15005	106	F
S12731.Y1.E1.L1	I12731	Pass		17 (I1)			564	1323-1423 calCE (600±20 BP, UCIAMS-22287)	Ayampitín/Valle Hermoso	Argentina	-31.12	-64.48	bone (phalanx)	Cabana Lab (UTK)	75	Reich Lab	robotic	Rohland 2018 (Dabney Buffer, silica beads)	Reich Lab	ds	7.5	partial	Rohland 2015; silica coated magnetic beads and 7x volume PB (Qiagen) for cleanups, Bst2.0 in smaller volume, 100ul total PCR volume, higher primer concentration, SPRI cleanup of PCR	1240k+	Fu 2013; simultaneous enrichment of ~1.2M SNPs and mtDNA	Fu 2013; simultaneous enrichment of ~1.2M SNPs and mtDNA	NextSeq 500	2x76, 2x7	67324	0.0682185	67	14996743	96.53	69.1	0.052	[0.990,0.999]	C1b	0.707	73.1	0.054	13861	9005	M
S12732.Y1.E1.L1	I12732	Pass		18SE			412	1455-1627 calCE (400±25 BP, PSUAMS-15103)	Mancapa	Argentina	-28.6	-62.89	tooth (premolar)	Cabana Lab (UTK)	81	Reich Lab	robotic	Rohland 2018 (Dabney Buffer, silica beads)	Reich Lab	ds	8.1	partial	Rohland 2015; silica coated magnetic beads and 7x volume PB (Qiagen) for cleanups, Bst2.0 in smaller volume, 100ul total PCR volume, higher primer concentration, SPRI cleanup of PCR	1240k+	Fu 2013; simultaneous enrichment of ~1.2M SNPs and mtDNA	Fu 2013; simultaneous enrichment of ~1.2M SNPs and mtDNA	NextSeq 500	2x76, 2x7	53715	0.14142	59.2	15018803	681.3	61	0.057	[0.996,1.000]	C1d1	0.691	67.2	0.049	13574	8166	M
S12733.Y1.E1.L1	I12733	Fail		1S			550	1300-1500 calCE	El Shincal de Quimivil	Argentina	-27.69	-67.19	bone (long)	Cabana Lab (UTK)	75	Reich Lab	robotic	Rohland 2018 (Dabney Buffer, silica beads)	Reich Lab	ds	7.5	partial	Rohland 2015; silica coated magnetic beads and 7x volume PB (Qiagen) for cleanups, Bst2.0 in smaller volume, 100ul total PCR volume, higher primer concentration, SPRI cleanup of PCR	1240k+	Fu 2013; simultaneous enrichment of ~1.2M SNPs and mtDNA	Fu 2013; simultaneous enrichment of ~1.2M SNPs and mtDNA	NextSeq 500	2x76, 2x7	72018	8.67e-05	37	3612218	0.3415	47.9	0.046	[0.364,0.897]	na (<2x)	0.001	62.3	0.092	39	16	U
S12734.Y1.E1.L1	I12734	Pass		20SE			375	1500-1650 CE	Chilca Pozo	Argentina	-28.66	-62.87	tooth (canine)	Cabana Lab (UTK)	79	Reich Lab	robotic	Rohland 2018 (Dabney Buffer, silica beads)	Reich Lab	ds	7.9	partial	Rohland 2015; silica coated magnetic beads and 7x volume PB (Qiagen) for cleanups, Bst2.0 in smaller volume, 100ul total PCR volume, higher primer concentration, SPRI cleanup of PCR	1240k+	Fu 2013; simultaneous enrichment of ~1.2M SNPs and mtDNA	Fu 2013; simultaneous enrichment of ~1.2M SNPs and mtDNA	NextSeq 500	2x76, 2x7	52147	0.131691	63	19259289	263.3	60.9	0.071	[0.989,0.998]	C1b	1.185	68.9	0.049	23147	14584	M
S12735.Y1.E1.L1	I12735	Pass		21SE			387	1502-1643 calCE (350±20 BP, PSUAMS-15096)	Chilca Pozo	Argentina	-28.66	-62.87	tooth (premolar)	Cabana Lab (UTK)	76	Reich Lab	robotic	Rohland 2018 (Dabney Buffer, silica beads)	Reich Lab	ds	7.6	partial	Rohland 2015; silica coated magnetic beads and 7x volume PB (Qiagen) for cleanups, Bst2.0 in smaller volume, 100ul total PCR volume, higher primer concentration, SPRI cleanup of PCR	1240k+	Fu 2013; simultaneous enrichment of ~1.2M SNPs and mtDNA	Fu 2013; simultaneous enrichment of ~1.2M SNPs and mtDNA	NextSeq 500	2x76, 2x7	44576	0.0263624	67.4	12540869	514.9	60.6	0.054	[0.996,1.000]	A2+(64)	0.434	73.4	0.035	8634	5281	M
S12736.Y1.E1.L1	I12736	Pass		23SE			375	1500-1650 CE	Laguna Muyoj	Argentina	-28.69	-62.84	tooth (canine)	Cabana Lab (UTK)	80	Reich Lab	robotic	Rohland 2018 (Dabney Buffer, silica beads)	Reich Lab	ds	8	partial	Rohland 2015; silica coated magnetic beads and 7x volume PB (Qiagen) for cleanups, Bst2.0 in smaller volume, 100ul total PCR volume, higher primer concentration, SPRI cleanup of PCR	1240k+	Fu 2013; simultaneous enrichment of ~1.2M SNPs and mtDNA	Fu 2013; simultaneous enrichment of ~1.2M SNPs and mtDNA	NextSeq 500	2x76, 2x7	57082	0.280316	60.3	16076221	130.7	60.2	0.065	[0.988,0.998]	C1b	1.006	66.1	0.049	40764	369	F
S12737.Y1.E1.L1	I12737	Pass		24SE			400	1400-1700 CE	Icaño	Argentina	-28.68	-62.87	tooth (canine)	Cabana Lab (UTK)	76	Reich Lab	robotic	Rohland 2018 (Dabney Buffer, silica beads)	Reich Lab	ds	7.6	partial	Rohland 2015; silica coated magnetic beads and 7x volume PB (Qiagen) for cleanups, Bst2.0 in smaller volume, 100ul total PCR volume, higher primer concentration, SPRI cleanup of PCR	1240k+	Fu 2013; simultaneous enrichment of ~1.2M SNPs and mtDNA	Fu 2013; simultaneous enrichment of ~1.2M SNPs and mtDNA	NextSeq 500	2x76, 2x7	38958	0.0329942	57.3	11855059	183	58.1	0.057	[0.994,1.000]	A2+(64)	0.45	65.2	0.05	8829	5470	M
S12738.Y1.E1.L1	I12738	Pass		25SE			375	1450-1700 CE	Bañados de Añatuya	Argentina	-28.62	-62.85	tooth (premolar)	Cabana Lab (UTK)	79	Reich Lab	robotic	Rohland 2018 (Dabney Buffer, silica beads)	Reich Lab	ds	7.9	partial	Rohland 2015; silica coated magnetic beads and 7x volume PB (Qiagen) for cleanups, Bst2.0 in smaller volume, 100ul total PCR volume, higher primer concentration, SPRI cleanup of PCR	1240k+	Fu 2013; simultaneous enrichment of ~1.2M SNPs and mtDNA	Fu 2013; simultaneous enrichment of ~1.2M SNPs and mtDNA	NextSeq 500	2x76, 2x7	52149	0.0169222	59.7	14864728	247	59.1	0.069	[0.996,1.000]	D1	0.566	69.1	0.053	11211	6991	M
S12739.Y1.E1.L1	I12739	Pass		26SE			375	1500-1650 CE	Laguna Muyoj	Argentina	-28.69	-62.84	tooth (incisor)	Cabana Lab (UTK)	77	Reich Lab	robotic	Rohland 2018 (Dabney Buffer, silica beads)	Reich Lab	ds	7.7	partial	Rohland 2015; silica coated magnetic beads and 7x volume PB (Qiagen) for cleanups, Bst2.0 in smaller volume, 100ul total PCR volume, higher primer concentration, SPRI cleanup of PCR	1240k+	Fu 2013; simultaneous enrichment of ~1.2M SNPs and mtDNA	Fu 2013; simultaneous enrichment of ~1.2M SNPs and mtDNA	NextSeq 500	2x76, 2x7	79670	0.0244122	60.5	14674382	286.9	56.1	0.076	[0.990,0.999]	C1b+16311	0.549	69.1	0.043	11221	6807	M
S12740.Y1.E1.L1	I12740	Pass		27SE			400	1400-1700 CE	Tulip Lomán	Argentina	-28.65	-62.87	tooth (molar)	Cabana Lab (UTK)	78	Reich Lab	robotic	Rohland 2018 (Dabney Buffer, silica beads)	Reich Lab	ds	7.8	partial	Rohland 2015; silica coated magnetic beads and 7x volume PB (Qiagen) for cleanups, Bst2.0 in smaller volume, 100ul total PCR volume, higher primer concentration, SPRI cleanup of PCR	1240k+	Fu 2013; simultaneous enrichment of ~1.2M SNPs and mtDNA	Fu 2013; simultaneous enrichment of ~1.2M SNPs and mtDNA	NextSeq 500	2x76, 2x7	46163	0.0218262	63.2	10179344	226.5	57.9	0.072	[0.994,1.000]	C1b	0.263	71.8	0.049	5307	3123	M
S12741.Y1.E1.L1	I12741	Pass	Xcontam=0.004	2SE			375	1450-1700 CE	Lugones	Argentina	-28.4	-63.39	tooth (premolar)	Cabana Lab (UTK)	75	Reich Lab	robotic	Rohland 2018 (Dabney Buffer, silica beads)	Reich Lab	ds	7.5	partial	Rohland 2015; silica coated magnetic beads and 7x volume PB (Qiagen) for cleanups, Bst2.0 in smaller volume, 100ul total PCR volume, higher primer concentration, SPRI cleanup of PCR	1240k+	Fu 2013; simultaneous enrichment of ~1.2M SNPs and mtDNA	Fu 2013; simultaneous enrichment of ~1.2M SNPs and mtDNA	NextSeq 500	2x76, 2x7	44122	0.168566	60.8	19017982	102.3	59.9	0.06	[0.983,0.996]	C1d1b	1.124	66.9	0.042	22638	13861	M
S12742.Y1.E1.L1	I12742	Pass		32SE			384	1505-1646 calCE (340±20 BP, PSUAMS-15097)	Laguna Muyoj	Argentina	-28.69	-62.84	tooth (canine)	Cabana Lab (UTK)	79	Reich Lab	robotic	Rohland 2018 (Dabney Buffer, silica beads)	Reich Lab	ds	7.9	partial	Rohland 2015; silica coated magnetic beads and 7x volume PB (Qiagen) for cleanups, Bst2.0 in smaller volume, 100ul total PCR volume, higher primer concentration, SPRI cleanup of PCR	1240k+	Fu 2013; simultaneous enrichment of ~1.2M SNPs and mtDNA	Fu 2013; simultaneous enrichment of ~1.2M SNPs and mtDNA	NextSeq 500	2x76, 2x7	65305	0.164294	62.9	17085283	271.7	63.1	0.051	[0.987,0.998]	A2+(64)	1.979	70.4	0.032	76458	504	F
S12743.Y1.E1.L1	I12743	Pass		35SE			425	1400-1650 CE	Averías	Argentina	-28.58	-62.89	tooth (molar)	Cabana Lab (UTK)	79	Reich Lab	robotic	Rohland 2018 (Dabney Buffer, silica beads)	Reich Lab	ds	7.9	partial	Rohland 2015; silica coated magnetic beads and 7x volume PB (Qiagen) for cleanups, Bst2.0 in smaller volume, 100ul total PCR volume, higher primer concentration, SPRI cleanup of PCR	1240k+	Fu 2013; simultaneous enrichment of ~1.2M SNPs and mtDNA	Fu 2013; simultaneous enrichment of ~1.2M SNPs and mtDNA	NextSeq 500	2x76, 2x7	43137	0.0129008	66.4	9563515	221.6	60	0.066	[0.995,1.000]	C1b	0.216	71.2	0.051	8698	78	F
S12744.Y1.E1.L1	I12744	Pass		3S (MSH-SH-T1-CAJA15)			472	1420-1536 CE	El Shincal de Quimivil	Argentina	-27.69	-67.19	tooth (molar)	Cabana Lab (UTK)	79	Reich Lab	robotic	Rohland 2018 (Dabney Buffer, silica beads)	Reich Lab	ds	7.9	partial	Rohland 2015; silica coated magnetic beads and 7x volume PB (Qiagen) for cleanups, Bst2.0 in smaller volume, 100ul total PCR volume, higher primer concentration, SPRI cleanup of PCR	1240k+	Fu 2013; simultaneous enrichment of ~1.2M SNPs and mtDNA	Fu 2013; simultaneous enrichment of ~1.2M SNPs and mtDNA	NextSeq 500	2x76, 2x7	62774	0.0832515	60	12016711	104.3	57.7	0.075	[0.970,0.987]	A2+(64)+@153	0.241	67	0.057	4862	3078	M
S12747.Y1.E1.L1	I12744	Pass		4S (MSH-SH-T2-CAJA15)			790	900-1420 CE	El Shincal de Quimivil	Argentina	-27.69	-67.19	tooth	Cabana Lab (UTK)	80	Reich Lab	robotic	Rohland 2018 (Dabney Buffer, silica beads)	Reich Lab	ds	8	partial	Rohland 2015; silica coated magnetic beads and 7x volume PB (Qiagen) for cleanups, Bst2.0 in smaller volume, 100ul total PCR volume, higher primer concentration, SPRI cleanup of PCR	1240k+	Fu 2013; simultaneous enrichment of ~1.2M SNPs and mtDNA	Fu 2013; simultaneous enrichment of ~1.2M SNPs and mtDNA	NextSeq 500	2x76, 2x7	52986	0.0411682	61.8	10443332	146.9	56.9	0.075	[0.979,0.993]	A2+(64)+@153	0.288	68.5	0.061	5956	3555	M
S12745.Y1.E1.L1	I12745	Pass		46SE			400	1400-1700 CE	Bañados de Añatuya	Argentina	-28.62	-62.85	tooth (premolar)	Cabana Lab (UTK)	79	Reich Lab	robotic	Rohland 2018 (Dabney Buffer, silica beads)	Reich Lab	ds	7.9	partial	Rohland 2015; silica coated magnetic beads and 7x volume PB (Qiagen) for cleanups, Bst2.0 in smaller volume, 100ul total PCR volume, higher primer concentration, SPRI cleanup of PCR	1240k+	Fu 2013; simultaneous enrichment of ~1.2M SNPs and mtDNA	Fu 2013; simultaneous enrichment of ~1.2M SNPs and mtDNA	NextSeq 500	2x76, 2x7	76638	0.165355	66.6	17446243	293.6	61.7	0.063	[0.995,1.000]	C1d1b	0.955	72.2	0.032	19236	11674	M
S12746.Y1.E1.L1	I12746	Fail		4F			1675	100-450 calCE	El Quebracho	Argentina	-23.34	-61.87	tooth	Cabana Lab (UTK)	79	Reich Lab	robotic	Rohland 2018 (Dabney Buffer, silica beads)	Reich Lab	ds	7.9	partial	Rohland 2015; silica coated magnetic beads and 7x volume PB (Qiagen) for cleanups, Bst2.0 in smaller volume, 100ul total PCR volume, higher primer concentration, SPRI cleanup of PCR	1240k+	Fu 2013; simultaneous enrichment of ~1.2M SNPs and mtDNA	Fu 2013; simultaneous enrichment of ~1.2M SNPs and mtDNA	NextSeq 500	2x76, 2x7	38669	0.000174703	94.5	2632776	0.04128	62.2	0	[0.391,0.994]	na (<2x)	0	63.2	0.019	4	0	U
S12748.Y1.E1.L1	I12748	Pass		62-251			600	1250-1450 calCE	Cerro Grande del Paraná Pavón	Argentina	-33.24	-60.2	tooth (canine)	Cabana Lab (UTK)	75	Reich Lab	robotic	Rohland 2018 (Dabney Buffer, silica beads)	Reich Lab	ds	7.5	partial	Rohland 2015; silica coated magnetic beads and 7x volume PB (Qiagen) for cleanups, Bst2.0 in smaller volume, 100ul total PCR volume, higher primer concentration, SPRI cleanup of PCR	1240k+	Fu 2013; simultaneous enrichment of ~1.2M SNPs and mtDNA	Fu 2013; simultaneous enrichment of ~1.2M SNPs and mtDNA	NextSeq 500	2x76, 2x7	61717	0.00159972	58.6	2759035	31	52.2	0.107	[0.992,1.000]	C	0.046	62.4	0.095	933	613	M
S12749.Y1.E1.L1	I12749	Fail		62-252			590	1298-1423 calCE (630±45 BP, AA103900)	Cerro Grande del Paraná Pavón	Argentina	-33.24	-60.2	tooth	Cabana Lab (UTK)	78	Reich Lab	robotic	Rohland 2018 (Dabney Buffer, silica beads)	Reich Lab	ds	7.8	partial	Rohland 2015; silica coated magnetic beads and 7x volume PB (Qiagen) for cleanups, Bst2.0 in smaller volume, 100ul total PCR volume, higher primer concentration, SPRI cleanup of PCR	1240k+	Fu 2013; simultaneous enrichment of ~1.2M SNPs and mtDNA	Fu 2013; simultaneous enrichment of ~1.2M SNPs and mtDNA	NextSeq 500	2x76, 2x7	57851	2.43e-05	32	3119678	7.871	45.4	0.194	[0.946,0.992]	B2	0.001	48.7	0.166	14	1	U
S12750.Y1.E1.L1	I12750	Questionable	sexratio=0.328	62-255			600	1250-1450 calCE	Cerro Grande del Paraná Pavón	Argentina	-33.24	-60.2	tooth (molar)	Cabana Lab (UTK)	75	Reich Lab	robotic	Rohland 2018 (Dabney Buffer, silica beads)	Reich Lab	ds	7.5	partial	Rohland 2015; silica coated magnetic beads and 7x volume PB (Qiagen) for cleanups, Bst2.0 in smaller volume, 100ul total PCR volume, higher primer concentration, SPRI cleanup of PCR	1240k+	Fu 2013; simultaneous enrichment of ~1.2M SNPs and mtDNA	Fu 2013; simultaneous enrichment of ~1.2M SNPs and mtDNA	NextSeq 500	2x76, 2x7	46501	0.000215592	40.2	2258328	9.383	46	0.203	[0.955,0.993]	C4	0.005	48.4	0.213	123	60	M
S12751.Y1.E1.L1	I12751	Pass	Xcontam=0.003	35/66 (I2)			778	1053-1220 calCE (920±20 BP, UCIAMS-22281)	Guasmara	Argentina	-31.94	-65.07	bone (phalanx)	Cabana Lab (UTK)	80	Reich Lab	robotic	Rohland 2018 (Dabney Buffer, silica beads)	Reich Lab	ds	8	partial	Rohland 2015; silica coated magnetic beads and 7x volume PB (Qiagen) for cleanups, Bst2.0 in smaller volume, 100ul total PCR volume, higher primer concentration, SPRI cleanup of PCR	1240k+	Fu 2013; simultaneous enrichment of ~1.2M SNPs and mtDNA	Fu 2013; simultaneous enrichment of ~1.2M SNPs and mtDNA	NextSeq 500	2x76, 2x7	79722	0.388439	61	17490541	230.4	64.7	0.058	[0.989,1.000]	A2+(64)	1.407	66.5	0.058	27084	17249	M
S17040.Y1.E1.L1	I12751	Pass	Xcontam=0.006	35/66 (I2)			778	1053-1220 calCE (920±20 BP, UCIAMS-22281)	Guasmara	Argentina	-31.94	-65.07	tooth (molar)	Reich Lab	34	Reich Lab	robotic	Rohland 2018 (Dabney Buffer, silica beads)	Reich Lab	ds	6.8	partial	Rohland 2015; silica coated magnetic beads and 7x volume PB (Qiagen) for cleanups, Bst2.0 in smaller volume, 100ul total PCR volume, higher primer concentration, SPRI cleanup of PCR	1240k+	Fu 2013; simultaneous enrichment of ~1.2M SNPs and mtDNA	Fu 2013; simultaneous enrichment of ~1.2M SNPs and mtDNA	NextSeq 500	2x76, 2x7	108190	0.250399	62	17325144	204.7	67.8	0.053	[0.982, 0.996]	A2+(64)	1.414	72.3	0.035	27406	18601	M
S12752.Y1.E1.L1	I12752	Fail		6F			1675	100-450 calCE	El Quebracho	Argentina	-23.34	-61.87	tooth	Cabana Lab (UTK)	78	Reich Lab	robotic	Rohland 2018 (Dabney Buffer, silica beads)	Reich Lab	ds	7.8	partial	Rohland 2015; silica coated magnetic beads and 7x volume PB (Qiagen) for cleanups, Bst2.0 in smaller volume, 100ul total PCR volume, higher primer concentration, SPRI cleanup of PCR	1240k+	Fu 2013; simultaneous enrichment of ~1.2M SNPs and mtDNA	Fu 2013; simultaneous enrichment of ~1.2M SNPs and mtDNA	NextSeq 500	2x76, 2x7	47172	0	NA	2329491	0.01436	47.6	0	[0.027,0.977]	na (<2x)	0	50.8	0.04	5	0	U
S12753.Y1.E1.L1	I12753	Fail		7F			1675	100-450 calCE	El Quebracho	Argentina	-23.34	-61.87	tooth	Cabana Lab (UTK)	80	Reich Lab	robotic	Rohland 2018 (Dabney Buffer, silica beads)	Reich Lab	ds	8	partial	Rohland 2015; silica coated magnetic beads and 7x volume PB (Qiagen) for cleanups, Bst2.0 in smaller volume, 100ul total PCR volume, higher primer concentration, SPRI cleanup of PCR	1240k+	Fu 2013; simultaneous enrichment of ~1.2M SNPs and mtDNA	Fu 2013; simultaneous enrichment of ~1.2M SNPs and mtDNA	NextSeq 500	2x76, 2x7	50704	3.57e-05	31	2663150	13.49	46.2	0.192	[0.946,0.987]	A2+(64)+@153	0.001	49.2	0.173	27	3	U
S12754.Y1.E1.L1	I12754	Pass		94 (I1)			1426	436-580 calCE (1585±15 BP, UCIAMS-39102)	Colonia Müller	Argentina	-30.89	-62.65	bone	Cabana Lab (UTK)	81	Reich Lab	robotic	Rohland 2018 (Dabney Buffer, silica beads)	Reich Lab	ds	8.1	partial	Rohland 2015; silica coated magnetic beads and 7x volume PB (Qiagen) for cleanups, Bst2.0 in smaller volume, 100ul total PCR volume, higher primer concentration, SPRI cleanup of PCR	1240k+	Fu 2013; simultaneous enrichment of ~1.2M SNPs and mtDNA	Fu 2013; simultaneous enrichment of ~1.2M SNPs and mtDNA	NextSeq 500	2x76, 2x7	53711	0.0820989	61.1	13280316	79.56	64.7	0.077	[0.984,0.997]	B2	0.518	69.7	0.083	20354	199	F
S12755.Y1.E1.L1	I12755	Pass		99 (I2)			651	1225-1386 CE (761±41 BP, AA93746)	Isla Orihuela	Argentina	-30.85	-62.45	bone (phalanx)	Cabana Lab (UTK)	78	Reich Lab	robotic	Rohland 2018 (Dabney Buffer, silica beads)	Reich Lab	ds	7.8	partial	Rohland 2015; silica coated magnetic beads and 7x volume PB (Qiagen) for cleanups, Bst2.0 in smaller volume, 100ul total PCR volume, higher primer concentration, SPRI cleanup of PCR	1240k+	Fu 2013; simultaneous enrichment of ~1.2M SNPs and mtDNA	Fu 2013; simultaneous enrichment of ~1.2M SNPs and mtDNA	NextSeq 500	2x76, 2x7	49886	0.0241523	62.4	15382969	92.23	66.8	0.073	[0.987,0.998]	C1b	0.778	71.4	0.073	30953	218	F
S12756.Y1.E1.L1	I12756	Pass		CAT (PT1.1:I3-FS2)			8831	7043-6698 calBCE (8000±30 BP, UGAMS-4999)	Peñas de las Trampas 1.1	Argentina	-26.02	-67.35	tooth (incisor)	Cabana Lab (UTK)	72	Reich Lab	robotic	Rohland 2018 (Dabney Buffer, silica beads)	Reich Lab	ds	7.2	partial	Rohland 2015; silica coated magnetic beads and 7x volume PB (Qiagen) for cleanups, Bst2.0 in smaller volume, 100ul total PCR volume, higher primer concentration, SPRI cleanup of PCR	1240k+	Fu 2013; simultaneous enrichment of ~1.2M SNPs and mtDNA	Fu 2013; simultaneous enrichment of ~1.2M SNPs and mtDNA	NextSeq 500	2x76, 2x7	45315	0.0818089	57.1	3091972	806.2	60.4	0.046	[0.997,1.000]	D4h3a	0.07	63.3	0.047	2512	14	F
S12757.Y1.E1.L1	I12757	Pass		EF1A			2117	347-66 calBCE (2171±20 BP, AA-115019)	Punta de la Peña 9	Argentina	-26.03	-67.34	tooth (molar)	Cabana Lab (UTK)	82	Reich Lab	robotic	Rohland 2018 (Dabney Buffer, silica beads)	Reich Lab	ds	8.2	partial	Rohland 2015; silica coated magnetic beads and 7x volume PB (Qiagen) for cleanups, Bst2.0 in smaller volume, 100ul total PCR volume, higher primer concentration, SPRI cleanup of PCR	1240k+	Fu 2013; simultaneous enrichment of ~1.2M SNPs and mtDNA	Fu 2013; simultaneous enrichment of ~1.2M SNPs and mtDNA	NextSeq 500	2x76, 2x7	65035	0.0844521	66.6	13293406	254.4	63.2	0.035	[0.995,1.000]	C1b+16311	0.453	72.9	0.032	18557	132	F
S12758.Y1.E1.L1	I12758	Pass	damage.ds.half=0.0425	EF41			1252	642-773 calCE (1391±27 BP, AA-107157)	Punta de la Peña 9	Argentina	-26.03	-67.34	tooth (molar), bone (long)	Cabana Lab (UTK)	76	Reich Lab	robotic	Rohland 2018 (Dabney Buffer, silica beads)	Reich Lab	ds	7.6	partial	Rohland 2015; silica coated magnetic beads and 7x volume PB (Qiagen) for cleanups, Bst2.0 in smaller volume, 100ul total PCR volume, higher primer concentration, SPRI cleanup of PCR	1240k+	Fu 2013; simultaneous enrichment of ~1.2M SNPs and mtDNA	Fu 2013; simultaneous enrichment of ~1.2M SNPs and mtDNA	NextSeq 500	2x76, 2x7	65632	0.1171	63.6	13810943	328.8	58.4	0.065	[0.995,1.000]	C1b+16311	0.565	70	0.044	11523	6896	M
S12761.Y1.E1.L1	I12758	Pass		EF41			1252	642-773 calCE (1391±27 BP, AA-107157)	Punta de la Peña 9	Argentina	-26.03	-67.34	tooth (molar), bone (long)	Cabana Lab (UTK)	77	Reich Lab	robotic	Rohland 2018 (Dabney Buffer, silica beads)	Reich Lab	ds	7.7	partial	Rohland 2015; silica coated magnetic beads and 7x volume PB (Qiagen) for cleanups, Bst2.0 in smaller volume, 100ul total PCR volume, higher primer concentration, SPRI cleanup of PCR	1240k+	Fu 2013; simultaneous enrichment of ~1.2M SNPs and mtDNA	Fu 2013; simultaneous enrichment of ~1.2M SNPs and mtDNA	NextSeq 500	2x76, 2x7	67179	0.236799	66.9	17259368	312.6	64.1	0.052	[0.995,1.000]	C1b+16311	0.92	71.5	0.04	18424	11404	M
S12762.Y1.E1.L1	I12758	Pass		EF41			1252	642-773 calCE (1391±27 BP, AA-107157)	Punta de la Peña 9	Argentina	-26.03	-67.34	tooth (molar), bone (long)	Cabana Lab (UTK)	78	Reich Lab	robotic	Rohland 2018 (Dabney Buffer, silica beads)	Reich Lab	ds	7.8	partial	Rohland 2015; silica coated magnetic beads and 7x volume PB (Qiagen) for cleanups, Bst2.0 in smaller volume, 100ul total PCR volume, higher primer concentration, SPRI cleanup of PCR	1240k+	Fu 2013; simultaneous enrichment of ~1.2M SNPs and mtDNA	Fu 2013; simultaneous enrichment of ~1.2M SNPs and mtDNA	NextSeq 500	2x76, 2x7	51369	0.0116606	51.5	4631871	46.3	55.7	0.057	[0.994,1.000]	C1b+16311	0.096	59.9	0.053	1870	1224	M
S12759.Y1.E1.L1	I12759	Pass		EF42			1229	640-845 calCE (1363±45 BP, AA-98365)	Punta de la Peña 9	Argentina	-26.03	-67.34	bone (long)	Cabana Lab (UTK)	80	Reich Lab	robotic	Rohland 2018 (Dabney Buffer, silica beads)	Reich Lab	ds	8	partial	Rohland 2015; silica coated magnetic beads and 7x volume PB (Qiagen) for cleanups, Bst2.0 in smaller volume, 100ul total PCR volume, higher primer concentration, SPRI cleanup of PCR	1240k+	Fu 2013; simultaneous enrichment of ~1.2M SNPs and mtDNA	Fu 2013; simultaneous enrichment of ~1.2M SNPs and mtDNA	NextSeq 500	2x76, 2x7	71737	0.0666842	55.8	14451019	692.2	59.7	0.042	[0.997,1.000]	C1b+16311	0.556	64.4	0.046	10795	6597	M
S12760.Y1.E1.L1	I12760	Pass		EF48			2117	347-66 calBCE	Punta de la Peña 9	Argentina	-26.03	-67.34	tooth (molar)	Cabana Lab (UTK)	77	Reich Lab	robotic	Rohland 2018 (Dabney Buffer, silica beads)	Reich Lab	ds	7.7	partial	Rohland 2015; silica coated magnetic beads and 7x volume PB (Qiagen) for cleanups, Bst2.0 in smaller volume, 100ul total PCR volume, higher primer concentration, SPRI cleanup of PCR	1240k+	Fu 2013; simultaneous enrichment of ~1.2M SNPs and mtDNA	Fu 2013; simultaneous enrichment of ~1.2M SNPs and mtDNA	NextSeq 500	2x76, 2x7	56026	0.123719	65.7	13068058	352.8	65	0.045	[0.997,1.000]	C1b+16311	0.448	71.5	0.039	8859	5497	M
S12763.Y1.E1.L1	I12763	Pass		EF47			1229	661-774 calCE (1356±27 BP, AA-107156)	Punta de la Peña 9	Argentina	-26.03	-67.34	bone (long)	Cabana Lab (UTK)	75	Reich Lab	robotic	Rohland 2018 (Dabney Buffer, silica beads)	Reich Lab	ds	7.5	partial	Rohland 2015; silica coated magnetic beads and 7x volume PB (Qiagen) for cleanups, Bst2.0 in smaller volume, 100ul total PCR volume, higher primer concentration, SPRI cleanup of PCR	1240k+	Fu 2013; simultaneous enrichment of ~1.2M SNPs and mtDNA	Fu 2013; simultaneous enrichment of ~1.2M SNPs and mtDNA	NextSeq 500	2x76, 2x7	74571	0.0722278	50.7	12314062	268.8	53.6	0.064	[0.996,1.000]	C1b+16311	0.351	58.8	0.067	13666	105	F
S12764.Y1.E1.L1	I12764	Pass		ADR 60-60			605	1296-1395 calCE (673±20 BP, YU-7740)	Alero Deodoro Roca/Ongamira	Argentina	-30.77	-64.41	tooth (premolar)	Cabana Lab (UTK)	76	Reich Lab	robotic	Rohland 2018 (Dabney Buffer, silica beads)	Reich Lab	ds	7.6	partial	Rohland 2015; silica coated magnetic beads and 7x volume PB (Qiagen) for cleanups, Bst2.0 in smaller volume, 100ul total PCR volume, higher primer concentration, SPRI cleanup of PCR	1240k+	Fu 2013; simultaneous enrichment of ~1.2M SNPs and mtDNA	Fu 2013; simultaneous enrichment of ~1.2M SNPs and mtDNA	NextSeq 500	2x76, 2x7	49959	0.00297081	47	2873054	25.34	49.6	0.132	[0.982,0.998]	A2+(64)	0.034	58.3	0.111	635	436	M
S12765.Y1.E1.L1	I12765	Pass		ADR 60-98-1			857	1028-1152 calCE (995±20 BP, YU-7739)	Alero Deodoro Roca/Ongamira	Argentina	-30.77	-64.41	bone	Cabana Lab (UTK)	75	Reich Lab	robotic	Rohland 2018 (Dabney Buffer, silica beads)	Reich Lab	ds	7.5	partial	Rohland 2015; silica coated magnetic beads and 7x volume PB (Qiagen) for cleanups, Bst2.0 in smaller volume, 100ul total PCR volume, higher primer concentration, SPRI cleanup of PCR	1240k+	Fu 2013; simultaneous enrichment of ~1.2M SNPs and mtDNA	Fu 2013; simultaneous enrichment of ~1.2M SNPs and mtDNA	NextSeq 500	2x76, 2x7	70248	0.25727	51.6	5216041	91.56	53.9	0.052	[0.985,0.995]	B2o	0.148	57.7	0.048	2954	1716	M
S12766.Y1.E1.L1	I12766	Pass		ADR 60-98-12			3682	1874-1629 calBCE (3457±20 BP, YU-7738)	Alero Deodoro Roca/Ongamira	Argentina	-30.77	-64.41	tooth (incisor)	Cabana Lab (UTK)	75	Reich Lab	robotic	Rohland 2018 (Dabney Buffer, silica beads)	Reich Lab	ds	7.5	partial	Rohland 2015; silica coated magnetic beads and 7x volume PB (Qiagen) for cleanups, Bst2.0 in smaller volume, 100ul total PCR volume, higher primer concentration, SPRI cleanup of PCR	1240k+	Fu 2013; simultaneous enrichment of ~1.2M SNPs and mtDNA	Fu 2013; simultaneous enrichment of ~1.2M SNPs and mtDNA	NextSeq 500	2x76, 2x7	81792	0.00175209	54.2	3979614	81.99	53	0.095	[0.996,1.000]	A2+(64)+16189	0.019	64.3	0.077	755	8	F
S12767.Y1.E1.L1	I12767	Pass		PP131			1150	600-1000 CE	Punta de la Peña 13	Argentina	-26.03	-67.34	bone (long)	Cabana Lab (UTK)	77	Reich Lab	robotic	Rohland 2018 (Dabney Buffer, silica beads)	Reich Lab	ds	7.7	partial	Rohland 2015; silica coated magnetic beads and 7x volume PB (Qiagen) for cleanups, Bst2.0 in smaller volume, 100ul total PCR volume, higher primer concentration, SPRI cleanup of PCR	1240k+	Fu 2013; simultaneous enrichment of ~1.2M SNPs and mtDNA	Fu 2013; simultaneous enrichment of ~1.2M SNPs and mtDNA	NextSeq 500	2x76, 2x7	43034	0.00310752	40.1	2965892	12.25	42.6	0.117	[0.956,0.994]	A2+(64)	0.025	45	0.127	498	330	M
S12768.Y1.E1.L1	I12768	Pass		PP132 (Individual 2, PP13 #9)			1150	600-1000 CE	Punta de la Peña 13	Argentina	-26.03	-67.34	bone (long)	Cabana Lab (UTK)	78	Reich Lab	robotic	Rohland 2018 (Dabney Buffer, silica beads)	Reich Lab	ds	7.8	partial	Rohland 2015; silica coated magnetic beads and 7x volume PB (Qiagen) for cleanups, Bst2.0 in smaller volume, 100ul total PCR volume, higher primer concentration, SPRI cleanup of PCR	1240k+	Fu 2013; simultaneous enrichment of ~1.2M SNPs and mtDNA	Fu 2013; simultaneous enrichment of ~1.2M SNPs and mtDNA	NextSeq 500	2x76, 2x7	79047	0.00617596	43.6	3624338	6.559	47.3	0.076	[0.940,0.993]	A2+(64)	0.009	48.5	0.121	401	4	F
S12769.Y1.E1.L1	I12769	Questionable	2500.to.5000.SNPs	RIV2			5059	3342-2904 calBCE (4450±80 BP, LP-526)	Puerta del Tala	Argentina	-32.74	-64.67	bone (phalanx)	Cabana Lab (UTK)	79	Reich Lab	robotic	Rohland 2018 (Dabney Buffer, silica beads)	Reich Lab	ds	7.9	partial	Rohland 2015; silica coated magnetic beads and 7x volume PB (Qiagen) for cleanups, Bst2.0 in smaller volume, 100ul total PCR volume, higher primer concentration, SPRI cleanup of PCR	1240k+	Fu 2013; simultaneous enrichment of ~1.2M SNPs and mtDNA	Fu 2013; simultaneous enrichment of ~1.2M SNPs and mtDNA	NextSeq 500	2x76, 2x7	53955	0.000932401	42.7	3080812	0.3325	47.5	0.124	[0.461,0.940]	na (<2x)	0.004	52.8	0.121	145	2	F
S12944.Y1.E1.L1	I12944	Pass		6(1)CM			2349	752-181 calBCE (2360±80 BP, LP-2981)	Cardón Mocho	Argentina	-27.33	-67.05	bone (phalanx)	Cabana Lab (UTK)	78	Reich Lab	robotic	Rohland 2018 (Dabney Buffer, silica beads)	Reich Lab	ds	7.8	partial	Rohland 2015; silica coated magnetic beads and 7x volume PB (Qiagen) for cleanups, Bst2.0 in smaller volume, 100ul total PCR volume, higher primer concentration, SPRI cleanup of PCR	1240k+	Fu 2013; simultaneous enrichment of ~1.2M SNPs and mtDNA	Fu 2013; simultaneous enrichment of ~1.2M SNPs and mtDNA	NextSeq 500	2x76, 2x7	116170	0.0889746	60.5	17156126	174.9	66.5	0.058	[0.978,0.992]	B2b2	1.086	70.6	0.055	42331	274	F
S12945.Y1.E1.L1	I12945	Pass		17CM			2578	798-418 calBCE (2550±60 BP, LP-2970)	Cardón Mocho	Argentina	-27.33	-67.05	bone (phalanx)	Cabana Lab (UTK)	77	Reich Lab	robotic	Rohland 2018 (Dabney Buffer, silica beads)	Reich Lab	ds	7.7	partial	Rohland 2015; silica coated magnetic beads and 7x volume PB (Qiagen) for cleanups, Bst2.0 in smaller volume, 100ul total PCR volume, higher primer concentration, SPRI cleanup of PCR	1240k+	Fu 2013; simultaneous enrichment of ~1.2M SNPs and mtDNA	Fu 2013; simultaneous enrichment of ~1.2M SNPs and mtDNA	NextSeq 500	2x76, 2x7	146630	0.0299998	55.6	17243852	158.9	64.1	0.084	[0.990,0.999]	B2b2	0.869	67.8	0.079	17168	10742	M
S12946.Y1.E1.L1	I12946	Pass		1MB (LDLG2-1)			547	1322-1451 calCE (570±43 BP, AA-98851)	Laguna de los Gansos 2	Argentina	-32.49	-60.64	bone (phalanx)	Cabana Lab (UTK)	78	Reich Lab	robotic	Rohland 2018 (Dabney Buffer, silica beads)	Reich Lab	ds	7.8	partial	Rohland 2015; silica coated magnetic beads and 7x volume PB (Qiagen) for cleanups, Bst2.0 in smaller volume, 100ul total PCR volume, higher primer concentration, SPRI cleanup of PCR	1240k+	Fu 2013; simultaneous enrichment of ~1.2M SNPs and mtDNA	Fu 2013; simultaneous enrichment of ~1.2M SNPs and mtDNA	NextSeq 500	2x76, 2x7	145009	0.0156616	59.2	13652030	53.14	63	0.054	[0.983,0.996]	A2+(64)	0.443	70.5	0.042	8552	5466	M
S12947.Y1.E1.L1	I12947	Questionable	2500.to.5000.SNPs	2MB (LTC1-P1)			601	1291-1408 calCE (657±43 BP, AA-98852)	Los Tres Cerros 1	Argentina	-32.85	-60.56	bone	Cabana Lab (UTK)	80	Reich Lab	robotic	Rohland 2018 (Dabney Buffer, silica beads)	Reich Lab	ds	8	partial	Rohland 2015; silica coated magnetic beads and 7x volume PB (Qiagen) for cleanups, Bst2.0 in smaller volume, 100ul total PCR volume, higher primer concentration, SPRI cleanup of PCR	1240k+	Fu 2013; simultaneous enrichment of ~1.2M SNPs and mtDNA	Fu 2013; simultaneous enrichment of ~1.2M SNPs and mtDNA	NextSeq 500	2x76, 2x7	134449	0.00263372	38.6	6671173	0.4958	38	0.253	[0.293,0.739]	na (<2x)	0.003	41.6	0.286	147	3	F
S12948.Y1.E1.L1	I12948	Questionable	mtcontam=0.946	3MB (LTC1-P3)			723	1156-1286 calCE (849±45 BP, AA-98853)	Los Tres Cerros 1	Argentina	-32.85	-60.56	bone (phalanx)	Cabana Lab (UTK)	75	Reich Lab	robotic	Rohland 2018 (Dabney Buffer, silica beads)	Reich Lab	ds	7.5	partial	Rohland 2015; silica coated magnetic beads and 7x volume PB (Qiagen) for cleanups, Bst2.0 in smaller volume, 100ul total PCR volume, higher primer concentration, SPRI cleanup of PCR	1240k+	Fu 2013; simultaneous enrichment of ~1.2M SNPs and mtDNA	Fu 2013; simultaneous enrichment of ~1.2M SNPs and mtDNA	NextSeq 500	2x76, 2x7	119702	0.0554748	41.6	6517764	8.173	42.2	0.241	[0.891,0.972]	D1j1	0.059	45.4	0.226	2558	36	F
S12949.Y1.E1.L1	I12949	Pass		1EC			1635	31-590 calCE (1760±120 BP, LP-2897)	Puerto 14 de Mayo	Paraguay	-20.33	-58.09	bone	Cabana Lab (UTK)	80	Reich Lab	robotic	Rohland 2018 (Dabney Buffer, silica beads)	Reich Lab	ds	8	partial	Rohland 2015; silica coated magnetic beads and 7x volume PB (Qiagen) for cleanups, Bst2.0 in smaller volume, 100ul total PCR volume, higher primer concentration, SPRI cleanup of PCR	1240k+v2	Fu 2013; simultaneous enrichment of ~1.2M SNPs and mtDNA	Fu 2013; simultaneous enrichment of ~1.2M SNPs and mtDNA	NextSeq 500	2x76, 2x7	111231	0.00295124	55.5	7002975	22.27	58.5	0.101	[0.965,0.992]	A2+(64)	0.166	65.2	0.122	3273	2097	M
S12950.Y1.E1.L1	I12950	Fail	2500.to.5000.SNPs, popgen.possible.contamination	2EC			1130	674-967 calCE (1270±60 BP, LP-498)	El Cachapé IVA	Argentina	-26.87	-58.95	bone (phalanx)	Cabana Lab (UTK)	79	Reich Lab	robotic	Rohland 2018 (Dabney Buffer, silica beads)	Reich Lab	ds	7.9	partial	Rohland 2015; silica coated magnetic beads and 7x volume PB (Qiagen) for cleanups, Bst2.0 in smaller volume, 100ul total PCR volume, higher primer concentration, SPRI cleanup of PCR	1240k+	Fu 2013; simultaneous enrichment of ~1.2M SNPs and mtDNA	Fu 2013; simultaneous enrichment of ~1.2M SNPs and mtDNA	NextSeq 500	2x76, 2x7	119720	0.0032295	39.8	6807469	1.143	41.7	0.276	[0.540,0.831]	na (<2x)	0.004	44.6	0.261	83	48	M
S12951.Y1.E1.L1	I12951	Pass		3EC			1100	650-1050 CE	El Cachapé V	Argentina	-26.89	-59.01	bone (phalanx)	Cabana Lab (UTK)	75	Reich Lab	robotic	Rohland 2018 (Dabney Buffer, silica beads)	Reich Lab	ds	7.5	partial	Rohland 2015; silica coated magnetic beads and 7x volume PB (Qiagen) for cleanups, Bst2.0 in smaller volume, 100ul total PCR volume, higher primer concentration, SPRI cleanup of PCR	1240k+	Fu 2013; simultaneous enrichment of ~1.2M SNPs and mtDNA	Fu 2013; simultaneous enrichment of ~1.2M SNPs and mtDNA	NextSeq 500	2x76, 2x7	123237	0.0118878	50.6	7037406	23.76	55.8	0.107	[0.972,0.994]	A2	0.058	60.6	0.108	899	600	M
S12952.Y1.E1.L1	I12952	Fail		1GS			1650	1050 BCE - 1650 CE	El Ranchito	Argentina	-30.42	-64.63	tooth	Cabana Lab (UTK)	78	Reich Lab	robotic	Rohland 2018 (Dabney Buffer, silica beads)	Reich Lab	ds	7.8	partial	Rohland 2015; silica coated magnetic beads and 7x volume PB (Qiagen) for cleanups, Bst2.0 in smaller volume, 100ul total PCR volume, higher primer concentration, SPRI cleanup of PCR	1240k+	Fu 2013; simultaneous enrichment of ~1.2M SNPs and mtDNA	Fu 2013; simultaneous enrichment of ~1.2M SNPs and mtDNA	NextSeq 500	2x76, 2x7	111337	7.31e-05	31.5	6084118	0.02076	49.1	0	[0.024,0.976]	na (<2x)	0	52.8	0.013	1	1	U
S12953.Y1.E1.L1	I12953	Fail	2500.to.5000.SNPs, popgen outlier	Ue 111			1975	1500 BCE - 1450 CE (over a stratigraphic unit of 2549-2298 calCE (3969±23 BP, YU-2288)	Alero Deodoro Roca/Ongamira	Argentina	-30.77	-64.41	tooth	Cabana Lab (UTK)	78	Reich Lab	robotic	Rohland 2018 (Dabney Buffer, silica beads)	Reich Lab	ds	7.8	partial	Rohland 2015; silica coated magnetic beads and 7x volume PB (Qiagen) for cleanups, Bst2.0 in smaller volume, 100ul total PCR volume, higher primer concentration, SPRI cleanup of PCR	1240k+	Fu 2013; simultaneous enrichment of ~1.2M SNPs and mtDNA	Fu 2013; simultaneous enrichment of ~1.2M SNPs and mtDNA	NextSeq 500	2x76, 2x7	149920	0.000403524	47.2	6892722	327.9	60.2	0.087	[0.996,1.000]	C1b	0.002	62.1	0.097	110	2	F
S12954.Y1.E1.L1	I12954	Fail		1LT			3173	1510-936 calBCE (3070±110 BP, LP-3568)	La Toma	Argentina	-31.40	-64.22	bone	Cabana Lab (UTK)	77	Reich Lab	robotic	Rohland 2018 (Dabney Buffer, silica beads)	Reich Lab	ds	7.7	partial	Rohland 2015; silica coated magnetic beads and 7x volume PB (Qiagen) for cleanups, Bst2.0 in smaller volume, 100ul total PCR volume, higher primer concentration, SPRI cleanup of PCR	1240k+	Fu 2013; simultaneous enrichment of ~1.2M SNPs and mtDNA	Fu 2013; simultaneous enrichment of ~1.2M SNPs and mtDNA	NextSeq 500	2x76, 2x7	128946	9.28e-05	38.3	6555402	0.8917	56.2	0.094	[0.806,0.992]	na (<2x)	0.001	55.6	0.099	12	6	U
S13561.E1.L1	I13561	Pass		123 (I1CR)			2594	803-425 calBCE (2562±47 BP, AA-93742)	El Diquecito	Argentina	-30.89	-62.84	tooth (premolar)	Reich Lab	70	Reich Lab	manual	Dabney 2013, Korlevic 2015	Reich Lab	ds	7.8	partial	Rohland 2015; silica coated magnetic beads and 7x volume PB (Qiagen) for cleanups, Bst2.0 in smaller volume, 100ul total PCR volume, higher primer concentration, SPRI cleanup of PCR	1240k+	Fu 2013; simultaneous enrichment of ~1.2M SNPs and mtDNA	Fu 2013; simultaneous enrichment of ~1.2M SNPs and mtDNA	NextSeq 500	2x76, 2x7	120992	0.0113525	55.5	17993043	127.6	60.4	0.075	[0.991,0.999]	C1b	0.75	66.9	0.07	31953	242	F
S13562.E1.L1	I13562	Pass		126 (I1CS)			2255	460-188 calBCE (2331±46 BP, AA-93745)	El Diquecito	Argentina	-30.89	-62.84	tooth (incisor)	Reich Lab	71	Reich Lab	manual	Dabney 2013, Korlevic 2015	Reich Lab	ds	7.9	partial	Rohland 2015; silica coated magnetic beads and 7x volume PB (Qiagen) for cleanups, Bst2.0 in smaller volume, 100ul total PCR volume, higher primer concentration, SPRI cleanup of PCR	1240k+	Fu 2013; simultaneous enrichment of ~1.2M SNPs and mtDNA	Fu 2013; simultaneous enrichment of ~1.2M SNPs and mtDNA	NextSeq 500	2x76, 2x7	77266	0.0487798	49.8	14409779	120.2	59.3	0.076	[0.989,0.999]	C1b	0.615	63.8	0.064	12747	8004	M
S13563.E1.L1	I13563	Pass		140 (718/12, I2)			4523	2874-2297 calBCE (4058±89 BP, AA-102655)	Estancia La Elisa	Argentina	-30.74	-62.94	tooth (molar)	Reich Lab	66	Reich Lab	manual	Dabney 2013, Korlevic 2015	Reich Lab	ds	7.3	partial	Rohland 2015; silica coated magnetic beads and 7x volume PB (Qiagen) for cleanups, Bst2.0 in smaller volume, 100ul total PCR volume, higher primer concentration, SPRI cleanup of PCR	1240k+	Fu 2013; simultaneous enrichment of ~1.2M SNPs and mtDNA	Fu 2013; simultaneous enrichment of ~1.2M SNPs and mtDNA	NextSeq 500	2x76, 2x7	109597	0.0154645	47.7	1945464	27.95	58.1	0.098	[0.973,0.994]	C	0.198	62.5	0.1	3808	2409	M
S13564.E1.L1	I13564	Pass		152 (422/11)			923	775-1210 calCE (1067±77 BP, AA-102660)	Potrerillo de Larreta	Argentina	-31.65	-64.49	tooth (molar)	Reich Lab	53	Reich Lab	manual	Dabney 2013, Korlevic 2015	Reich Lab	ds	5.9	partial	Rohland 2015; silica coated magnetic beads and 7x volume PB (Qiagen) for cleanups, Bst2.0 in smaller volume, 100ul total PCR volume, higher primer concentration, SPRI cleanup of PCR	1240k+	Fu 2013; simultaneous enrichment of ~1.2M SNPs and mtDNA	Fu 2013; simultaneous enrichment of ~1.2M SNPs and mtDNA	NextSeq 500	2x76, 2x7	45260	0.00356277	45.1	4933223	264.6	61.4	0.085	[0.996,1.000]	C1b	0.081	57.3	0.148	1453	1045	M
S14554.Y1.E1.L1	I14554	Pass		1SE			400	1400-1700 CE	Bañados de Añatuya	Argentina	-28.62	-62.85	tooth (molar)	Cabana Lab (UTK)	80	Reich Lab	robotic	Rohland 2018 (Dabney Buffer, silica beads)	Reich Lab	ds	8	partial	Rohland 2015; silica coated magnetic beads and 7x volume PB (Qiagen) for cleanups, Bst2.0 in smaller volume, 100ul total PCR volume, higher primer concentration, SPRI cleanup of PCR	1240k+	Fu 2013; simultaneous enrichment of ~1.2M SNPs and mtDNA	Fu 2013; simultaneous enrichment of ~1.2M SNPs and mtDNA	NextSeq 500	2x76, 2x7	132638	0.233548	58.1	18343165	270.1	58.7	0.09	[0.994,1.000]	C1d1	0.9	65.1	0.06	17058	10953	M
S14555.Y1.E1.L1	I14555	Pass		3SE			400	1400-1700 CE	Bañados de Añatuya	Argentina	-28.62	-62.85	tooth (premolar)	Cabana Lab (UTK)	80	Reich Lab	robotic	Rohland 2018 (Dabney Buffer, silica beads)	Reich Lab	ds	8	partial	Rohland 2015; silica coated magnetic beads and 7x volume PB (Qiagen) for cleanups, Bst2.0 in smaller volume, 100ul total PCR volume, higher primer concentration, SPRI cleanup of PCR	1240k+	Fu 2013; simultaneous enrichment of ~1.2M SNPs and mtDNA	Fu 2013; simultaneous enrichment of ~1.2M SNPs and mtDNA	NextSeq 500	2x76, 2x7	130973	0.229648	64	5761984	166	58.8	0.057	[0.996,1.000]	D1j1	0.178	68.8	0.036	3369	2174	M
S14556.Y1.E1.L1	I14556	Pass		5SE			400	1400-1700 CE	Bañados de Añatuya	Argentina	-28.62	-62.85	tooth (premolar)	Cabana Lab (UTK)	78	Reich Lab	robotic	Rohland 2018 (Dabney Buffer, silica beads)	Reich Lab	ds	7.8	partial	Rohland 2015; silica coated magnetic beads and 7x volume PB (Qiagen) for cleanups, Bst2.0 in smaller volume, 100ul total PCR volume, higher primer concentration, SPRI cleanup of PCR	1240k+	Fu 2013; simultaneous enrichment of ~1.2M SNPs and mtDNA	Fu 2013; simultaneous enrichment of ~1.2M SNPs and mtDNA	NextSeq 500	2x76, 2x7	124248	0.350614	60.8	21549120	328.7	62.5	0.075	[0.988,0.997]	C1d1	1.676	66.9	0.051	31640	19746	M
S14557.Y1.E1.L1	I14557	Pass		8SE			400	1400-1700 CE	Pueblo Nuevo	Argentina	-27.57	-63.29	tooth (canine)	Cabana Lab (UTK)	80	Reich Lab	robotic	Rohland 2018 (Dabney Buffer, silica beads)	Reich Lab	ds	8	partial	Rohland 2015; silica coated magnetic beads and 7x volume PB (Qiagen) for cleanups, Bst2.0 in smaller volume, 100ul total PCR volume, higher primer concentration, SPRI cleanup of PCR	1240k+	Fu 2013; simultaneous enrichment of ~1.2M SNPs and mtDNA	Fu 2013; simultaneous enrichment of ~1.2M SNPs and mtDNA	NextSeq 500	2x76, 2x7	120655	0.0524132	59	18296803	127.2	59.7	0.086	[0.987,0.998]	B2o	0.64	67.6	0.059	24852	165	F
S14558.Y1.E1.L1	I14558	Pass		10SE			400	1400-1700 CE	Bañados de Añatuya	Argentina	-28.62	-62.85	tooth (canine)	Cabana Lab (UTK)	80	Reich Lab	robotic	Rohland 2018 (Dabney Buffer, silica beads)	Reich Lab	ds	8	partial	Rohland 2015; silica coated magnetic beads and 7x volume PB (Qiagen) for cleanups, Bst2.0 in smaller volume, 100ul total PCR volume, higher primer concentration, SPRI cleanup of PCR	1240k+	Fu 2013; simultaneous enrichment of ~1.2M SNPs and mtDNA	Fu 2013; simultaneous enrichment of ~1.2M SNPs and mtDNA	NextSeq 500	2x76, 2x7	112135	0.619417	61.1	22505490	386.4	67.4	0.059	[0.990,1.000]	D1	3.375	67.1	0.05	123360	696	F
S14559.Y1.E1.L1	I14559	Pass		15SE			375	1500-1650 CE	Chilca Pozo	Argentina	-28.66	-62.87	tooth (molar)	Cabana Lab (UTK)	76	Reich Lab	robotic	Rohland 2018 (Dabney Buffer, silica beads)	Reich Lab	ds	7.6	partial	Rohland 2015; silica coated magnetic beads and 7x volume PB (Qiagen) for cleanups, Bst2.0 in smaller volume, 100ul total PCR volume, higher primer concentration, SPRI cleanup of PCR	1240k+	Fu 2013; simultaneous enrichment of ~1.2M SNPs and mtDNA	Fu 2013; simultaneous enrichment of ~1.2M SNPs and mtDNA	NextSeq 500	2x76, 2x7	104766	0.0184966	62.2	15708959	556.6	60.6	0.09	[0.981,0.994]	A2+(64)	0.448	72.3	0.051	17189	128	F
S14560.Y1.E1.L1	I14560	Pass		19SE			425	1400-1650 CE	Tulip Lomán	Argentina	-28.65	-62.87	tooth (incisor)	Cabana Lab (UTK)	80	Reich Lab	robotic	Rohland 2018 (Dabney Buffer, silica beads)	Reich Lab	ds	8	partial	Rohland 2015; silica coated magnetic beads and 7x volume PB (Qiagen) for cleanups, Bst2.0 in smaller volume, 100ul total PCR volume, higher primer concentration, SPRI cleanup of PCR	1240k+	Fu 2013; simultaneous enrichment of ~1.2M SNPs and mtDNA	Fu 2013; simultaneous enrichment of ~1.2M SNPs and mtDNA	NextSeq 500	2x76, 2x7	119333	0.109041	55.7	4991010	51.66	53.9	0.09	[0.960,0.982]	D1	0.126	63.2	0.053	5081	34	F
S14561.Y1.E1.L1	I14561	Pass	Xcontam=0.007	28SE			430	1452-1623 calCE (415±20 BP, PSUAMS-15098)	Bañados de Añatuya	Argentina	-28.62	-62.85	tooth (premolar)	Cabana Lab (UTK)	78	Reich Lab	robotic	Rohland 2018 (Dabney Buffer, silica beads)	Reich Lab	ds	7.8	partial	Rohland 2015; silica coated magnetic beads and 7x volume PB (Qiagen) for cleanups, Bst2.0 in smaller volume, 100ul total PCR volume, higher primer concentration, SPRI cleanup of PCR	1240k+	Fu 2013; simultaneous enrichment of ~1.2M SNPs and mtDNA	Fu 2013; simultaneous enrichment of ~1.2M SNPs and mtDNA	NextSeq 500	2x76, 2x7	127559	0.0868648	64.1	18494520	398.3	62.3	0.093	[0.990,0.999]	B2	0.72	71.6	0.057	13707	8667	M
S14562.Y1.E1.L1	I14562	Pass	Xcontam=0.003	29SE			400	1400-1700 CE	Pueblo Nuevo	Argentina	-27.57	-63.29	tooth (premolar)	Cabana Lab (UTK)	80	Reich Lab	robotic	Rohland 2018 (Dabney Buffer, silica beads)	Reich Lab	ds	8	partial	Rohland 2015; silica coated magnetic beads and 7x volume PB (Qiagen) for cleanups, Bst2.0 in smaller volume, 100ul total PCR volume, higher primer concentration, SPRI cleanup of PCR	1240k+	Fu 2013; simultaneous enrichment of ~1.2M SNPs and mtDNA	Fu 2013; simultaneous enrichment of ~1.2M SNPs and mtDNA	NextSeq 500	2x76, 2x7	125616	0.524748	62.8	21938704	235.4	66.5	0.062	[0.986,0.998]	C1d1	1.993	67.8	0.045	37627	23042	M
S14563.Y1.E1.L1	I14563	Pass		30SE			400	1400-1700 CE	Pueblo Nuevo	Argentina	-27.57	-63.29	tooth (molar)	Cabana Lab (UTK)	80	Reich Lab	robotic	Rohland 2018 (Dabney Buffer, silica beads)	Reich Lab	ds	8	partial	Rohland 2015; silica coated magnetic beads and 7x volume PB (Qiagen) for cleanups, Bst2.0 in smaller volume, 100ul total PCR volume, higher primer concentration, SPRI cleanup of PCR	1240k+	Fu 2013; simultaneous enrichment of ~1.2M SNPs and mtDNA	Fu 2013; simultaneous enrichment of ~1.2M SNPs and mtDNA	NextSeq 500	2x76, 2x7	118144	0.0301983	57.8	15571158	181.6	57.2	0.091	[0.992,1.000]	A2+(64)	0.466	65.9	0.067	8713	5592	M
S14564.Y1.E1.L1	I14564	Pass		31SE			1677	205-340 calCE (1820±20 BP, PSUAMS-15099)	Bañados de Añatuya	Argentina	-28.62	-62.85	tooth (premolar)	Cabana Lab (UTK)	76	Reich Lab	robotic	Rohland 2018 (Dabney Buffer, silica beads)	Reich Lab	ds	7.6	partial	Rohland 2015; silica coated magnetic beads and 7x volume PB (Qiagen) for cleanups, Bst2.0 in smaller volume, 100ul total PCR volume, higher primer concentration, SPRI cleanup of PCR	1240k+	Fu 2013; simultaneous enrichment of ~1.2M SNPs and mtDNA	Fu 2013; simultaneous enrichment of ~1.2M SNPs and mtDNA	NextSeq 500	2x76, 2x7	117984	0.00892073	54.6	5004318	78.72	58.3	0.094	[0.992,0.999]	D1	0.11	65.3	0.077	2127	1405	M
S14565.Y1.E1.L1	I14565	Pass		33SE			400	1400-1700 CE	Bañados de Añatuya	Argentina	-28.62	-62.85	tooth (molar)	Cabana Lab (UTK)	78	Reich Lab	robotic	Rohland 2018 (Dabney Buffer, silica beads)	Reich Lab	ds	7.8	partial	Rohland 2015; silica coated magnetic beads and 7x volume PB (Qiagen) for cleanups, Bst2.0 in smaller volume, 100ul total PCR volume, higher primer concentration, SPRI cleanup of PCR	1240k+	Fu 2013; simultaneous enrichment of ~1.2M SNPs and mtDNA	Fu 2013; simultaneous enrichment of ~1.2M SNPs and mtDNA	NextSeq 500	2x76, 2x7	122228	0.0258255	60	6614659	650.2	63.7	0.065	[0.995,1.000]	C1b	0.153	69.5	0.051	2870	1834	M
S14566.Y1.E1.L1	I14566	Pass		34SE			407	1457-1626 calCE (395±20 BP, PSUAMS-15100)	Sequía Vieja/Cañitas	Argentina	-28.52	-63	tooth (molar)	Cabana Lab (UTK)	77	Reich Lab	robotic	Rohland 2018 (Dabney Buffer, silica beads)	Reich Lab	ds	7.7	partial	Rohland 2015; silica coated magnetic beads and 7x volume PB (Qiagen) for cleanups, Bst2.0 in smaller volume, 100ul total PCR volume, higher primer concentration, SPRI cleanup of PCR	1240k+	Fu 2013; simultaneous enrichment of ~1.2M SNPs and mtDNA	Fu 2013; simultaneous enrichment of ~1.2M SNPs and mtDNA	NextSeq 500	2x76, 2x7	126266	0.210629	58.2	8957352	134.5	56.9	0.077	[0.995,1.000]	C1b	0.291	64.8	0.054	11351	76	F
S14567.Y1.E1.L1	I14567	Pass		36SE			407	1457-1626 calCE (395±20 BP, PSUAMS-15101)	Pozo del Medio	Argentina	-28.68	-62.84	tooth (incisor)	Cabana Lab (UTK)	80	Reich Lab	robotic	Rohland 2018 (Dabney Buffer, silica beads)	Reich Lab	ds	8	partial	Rohland 2015; silica coated magnetic beads and 7x volume PB (Qiagen) for cleanups, Bst2.0 in smaller volume, 100ul total PCR volume, higher primer concentration, SPRI cleanup of PCR	1240k+	Fu 2013; simultaneous enrichment of ~1.2M SNPs and mtDNA	Fu 2013; simultaneous enrichment of ~1.2M SNPs and mtDNA	NextSeq 500	2x76, 2x7	123613	0.137038	54.1	17972180	145.7	57.1	0.096	[0.979,0.999]	D1	0.871	61.3	0.072	16168	10610	M
S14568.Y1.E1.L1	I14568	Pass		37SE			400	1450-1650 CE	Cañitas	Argentina	-28.66	-62.88	tooth (molar)	Cabana Lab (UTK)	80	Reich Lab	robotic	Rohland 2018 (Dabney Buffer, silica beads)	Reich Lab	ds	8	partial	Rohland 2015; silica coated magnetic beads and 7x volume PB (Qiagen) for cleanups, Bst2.0 in smaller volume, 100ul total PCR volume, higher primer concentration, SPRI cleanup of PCR	1240k+	Fu 2013; simultaneous enrichment of ~1.2M SNPs and mtDNA	Fu 2013; simultaneous enrichment of ~1.2M SNPs and mtDNA	NextSeq 500	2x76, 2x7	115171	0.0667012	61.1	15016503	239.2	59.4	0.08	[0.996,1.000]	B2o	0.493	68.8	0.05	9410	5994	M
S14569.Y1.E1.L1	I14569	Pass		38SE			382	1506-1647 calCE (335±20 BP, PSUAMS-15102)	Tiestituyoj	Argentina	-28.65	-63.28	tooth (premolar)	Cabana Lab (UTK)	80	Reich Lab	robotic	Rohland 2018 (Dabney Buffer, silica beads)	Reich Lab	ds	8	partial	Rohland 2015; silica coated magnetic beads and 7x volume PB (Qiagen) for cleanups, Bst2.0 in smaller volume, 100ul total PCR volume, higher primer concentration, SPRI cleanup of PCR	1240k+	Fu 2013; simultaneous enrichment of ~1.2M SNPs and mtDNA	Fu 2013; simultaneous enrichment of ~1.2M SNPs and mtDNA	NextSeq 500	2x76, 2x7	121387	0.0160576	59.6	5298729	279.3	61.4	0.073	[0.997,1.000]	B2o	0.131	69.2	0.053	5044	44	F
S14570.Y1.E1.L1	I14570	Pass		39SE			400	1400-1700 CE	Las Marías	Argentina	-27.93	-63.27	tooth (premolar)	Cabana Lab (UTK)	78	Reich Lab	robotic	Rohland 2018 (Dabney Buffer, silica beads)	Reich Lab	ds	7.8	partial	Rohland 2015; silica coated magnetic beads and 7x volume PB (Qiagen) for cleanups, Bst2.0 in smaller volume, 100ul total PCR volume, higher primer concentration, SPRI cleanup of PCR	1240k+	Fu 2013; simultaneous enrichment of ~1.2M SNPs and mtDNA	Fu 2013; simultaneous enrichment of ~1.2M SNPs and mtDNA	NextSeq 500	2x76, 2x7	117224	0.00142909	50.2	5367115	185	59.7	0.087	[0.996,1.000]	C1b	0.013	60.3	0.101	484	8	F
S14571.Y1.E1.L1	I14571	Pass		40SE			375	1500-1650 CE	Chilca Pozo	Argentina	-28.66	-62.87	tooth (premolar)	Cabana Lab (UTK)	79	Reich Lab	robotic	Rohland 2018 (Dabney Buffer, silica beads)	Reich Lab	ds	7.9	partial	Rohland 2015; silica coated magnetic beads and 7x volume PB (Qiagen) for cleanups, Bst2.0 in smaller volume, 100ul total PCR volume, higher primer concentration, SPRI cleanup of PCR	1240k+	Fu 2013; simultaneous enrichment of ~1.2M SNPs and mtDNA	Fu 2013; simultaneous enrichment of ~1.2M SNPs and mtDNA	NextSeq 500	2x76, 2x7	125313	0.246974	60.9	21027630	304	64.7	0.053	[0.992,1.000]	A2+(64)	1.84	68.1	0.035	67495	478	F
S14572.Y1.E1.L1	I14572	Pass		41SE			375	1500-1650 CE	Chilca Pozo	Argentina	-28.66	-62.87	tooth (premolar)	Cabana Lab (UTK)	79	Reich Lab	robotic	Rohland 2018 (Dabney Buffer, silica beads)	Reich Lab	ds	7.9	partial	Rohland 2015; silica coated magnetic beads and 7x volume PB (Qiagen) for cleanups, Bst2.0 in smaller volume, 100ul total PCR volume, higher primer concentration, SPRI cleanup of PCR	1240k+	Fu 2013; simultaneous enrichment of ~1.2M SNPs and mtDNA	Fu 2013; simultaneous enrichment of ~1.2M SNPs and mtDNA	NextSeq 500	2x76, 2x7	126419	0.26791	60.4	17753711	137.2	63.2	0.065	[0.981,0.995]	A2+(64)	0.849	66.7	0.042	32709	230	F
S14573.Y1.E1.L1	I14573	Pass		42SE			400	1400-1700 CE	Bañados de Añatuya	Argentina	-28.62	-62.85	tooth (molar)	Cabana Lab (UTK)	78	Reich Lab	robotic	Rohland 2018 (Dabney Buffer, silica beads)	Reich Lab	ds	7.8	partial	Rohland 2015; silica coated magnetic beads and 7x volume PB (Qiagen) for cleanups, Bst2.0 in smaller volume, 100ul total PCR volume, higher primer concentration, SPRI cleanup of PCR	1240k+	Fu 2013; simultaneous enrichment of ~1.2M SNPs and mtDNA	Fu 2013; simultaneous enrichment of ~1.2M SNPs and mtDNA	NextSeq 500	2x76, 2x7	136304	0.158825	51.8	14891002	454.4	58.1	0.084	[0.996,1.000]	C1b	0.46	59	0.084	8249	5529	M
S14574.Y1.E1.L1	I14574	Questionable	damage=0.027	44SE			400	1400-1700 CE	Bañados de Añatuya	Argentina	-28.62	-62.85	tooth (canine)	Cabana Lab (UTK)	79	Reich Lab	robotic	Rohland 2018 (Dabney Buffer, silica beads)	Reich Lab	ds	7.9	partial	Rohland 2015; silica coated magnetic beads and 7x volume PB (Qiagen) for cleanups, Bst2.0 in smaller volume, 100ul total PCR volume, higher primer concentration, SPRI cleanup of PCR	1240k+	Fu 2013; simultaneous enrichment of ~1.2M SNPs and mtDNA	Fu 2013; simultaneous enrichment of ~1.2M SNPs and mtDNA	NextSeq 500	2x76, 2x7	125721	0.200512	63.2	20944054	406.6	64	0.053	[0.992,0.999]	C1b	1.72	70.4	0.027	64886	319	F
S14575.Y1.E1.L1	I14575	Pass		45SE			379	1507-1649 calCE (330±20 BP, PSUAMS-15104)	Bañados de Añatuya	Argentina	-28.62	-62.85	tooth (premolar)	Cabana Lab (UTK)	80	Reich Lab	robotic	Rohland 2018 (Dabney Buffer, silica beads)	Reich Lab	ds	8	partial	Rohland 2015; silica coated magnetic beads and 7x volume PB (Qiagen) for cleanups, Bst2.0 in smaller volume, 100ul total PCR volume, higher primer concentration, SPRI cleanup of PCR	1240k+	Fu 2013; simultaneous enrichment of ~1.2M SNPs and mtDNA	Fu 2013; simultaneous enrichment of ~1.2M SNPs and mtDNA	NextSeq 500	2x76, 2x7	112147	0.00700785	58.4	4637566	174.6	62.4	0.068	[0.996,1.000]	C1b	0.081	70.2	0.046	3095	16	F
S14576.Y1.E1.L1	I14576	Pass		47SE (H48-3846)			450	1300-1700 CE	Bocatoma/Vilmer	Argentina	-27.74	-64.28	tooth (molar)	Cabana Lab (UTK)	78	Reich Lab	robotic	Rohland 2018 (Dabney Buffer, silica beads)	Reich Lab	ds	7.8	partial	Rohland 2015; silica coated magnetic beads and 7x volume PB (Qiagen) for cleanups, Bst2.0 in smaller volume, 100ul total PCR volume, higher primer concentration, SPRI cleanup of PCR	1240k+	Fu 2013; simultaneous enrichment of ~1.2M SNPs and mtDNA	Fu 2013; simultaneous enrichment of ~1.2M SNPs and mtDNA	NextSeq 500	2x76, 2x7	124259	0.013885	55.2	7420678	229.4	56.9	0.115	[0.996,1.000]	D1j	0.174	66.3	0.088	6680	47	F
S14577.Y1.E1.L1	I14577	Pass		48SE (H48-3846)			450	1300-1700 CE	Bocatoma/Vilmer	Argentina	-27.74	-64.28	bone (phalanx)	Cabana Lab (UTK)	77	Reich Lab	robotic	Rohland 2018 (Dabney Buffer, silica beads)	Reich Lab	ds	7.7	partial	Rohland 2015; silica coated magnetic beads and 7x volume PB (Qiagen) for cleanups, Bst2.0 in smaller volume, 100ul total PCR volume, higher primer concentration, SPRI cleanup of PCR	1240k+	Fu 2013; simultaneous enrichment of ~1.2M SNPs and mtDNA	Fu 2013; simultaneous enrichment of ~1.2M SNPs and mtDNA	NextSeq 500	2x76, 2x7	115800	0.161686	58.2	14058414	80.76	62.8	0.076	[0.986,0.997]	C1b	0.479	65	0.069	18529	140	F
S14578.Y1.E1.L1	I14578	Pass		49SE (H48-3844)			450	1300-1700 CE	Bocatoma/Vilmer	Argentina	-27.74	-64.28	tooth (incisor)	Cabana Lab (UTK)	80	Reich Lab	robotic	Rohland 2018 (Dabney Buffer, silica beads)	Reich Lab	ds	8	partial	Rohland 2015; silica coated magnetic beads and 7x volume PB (Qiagen) for cleanups, Bst2.0 in smaller volume, 100ul total PCR volume, higher primer concentration, SPRI cleanup of PCR	1240k+	Fu 2013; simultaneous enrichment of ~1.2M SNPs and mtDNA	Fu 2013; simultaneous enrichment of ~1.2M SNPs and mtDNA	NextSeq 500	2x76, 2x7	126012	0.00426922	54	5267703	49.78	57	0.101	[0.983,0.996]	C1b	0.088	65.1	0.073	1730	1094	M
S14579.Y1.E1.L1	I14579	Pass		50SE (H48-3889)			450	1300-1700 CE	Bocatoma/Vilmer	Argentina	-27.74	-64.28	bone (phalanx)	Cabana Lab (UTK)	78	Reich Lab	robotic	Rohland 2018 (Dabney Buffer, silica beads)	Reich Lab	ds	7.8	partial	Rohland 2015; silica coated magnetic beads and 7x volume PB (Qiagen) for cleanups, Bst2.0 in smaller volume, 100ul total PCR volume, higher primer concentration, SPRI cleanup of PCR	1240k+	Fu 2013; simultaneous enrichment of ~1.2M SNPs and mtDNA	Fu 2013; simultaneous enrichment of ~1.2M SNPs and mtDNA	NextSeq 500	2x76, 2x7	112419	0.155461	59.6	20890687	138.5	65.9	0.067	[0.966,0.987]	C1b	1.497	67.8	0.059	28333	16856	M
S14580.Y1.E1.L1	I14580	Pass		52SE (H48-5886)			536	1396-1439 calCE (570±20 BP, PSUAMS-15105)	Bocatoma/Vilmer	Argentina	-27.74	-64.28	tooth (premolar)	Cabana Lab (UTK)	77	Reich Lab	robotic	Rohland 2018 (Dabney Buffer, silica beads)	Reich Lab	ds	7.7	partial	Rohland 2015; silica coated magnetic beads and 7x volume PB (Qiagen) for cleanups, Bst2.0 in smaller volume, 100ul total PCR volume, higher primer concentration, SPRI cleanup of PCR	1240k+	Fu 2013; simultaneous enrichment of ~1.2M SNPs and mtDNA	Fu 2013; simultaneous enrichment of ~1.2M SNPs and mtDNA	NextSeq 500	2x76, 2x7	122704	0.00713883	56.4	4980796	51.81	55.8	0.089	[0.995,1.000]	C1d1b1	0.051	69.2	0.077	894	596	M
S14581.Y1.E1.L1	I14581	Fail	<2500.SNPs	53SE			450	1300-1700 CE	Bocatoma/Vilmer	Argentina	-27.74	-64.28	tooth	Cabana Lab (UTK)	79	Reich Lab	robotic	Rohland 2018 (Dabney Buffer, silica beads)	Reich Lab	ds	7.9	partial	Rohland 2015; silica coated magnetic beads and 7x volume PB (Qiagen) for cleanups, Bst2.0 in smaller volume, 100ul total PCR volume, higher primer concentration, SPRI cleanup of PCR	1240k+	Fu 2013; simultaneous enrichment of ~1.2M SNPs and mtDNA	Fu 2013; simultaneous enrichment of ~1.2M SNPs and mtDNA	NextSeq 500	2x76, 2x7	131027	0.000190353	39.8	5092038	0.3003	43.3	0.135	[0.673,0.984]	na (<2x)	0	43.1	0.136	0	3	U
S14582.Y1.E1.L1	I14582	Pass		54SE			390	1484-1633 calCE (370±20 BP, PSUAMS-15106)	Bocatoma	Argentina	-27.68	-64.32	tooth (premolar)	Cabana Lab (UTK)	80	Reich Lab	robotic	Rohland 2018 (Dabney Buffer, silica beads)	Reich Lab	ds	8	partial	Rohland 2015; silica coated magnetic beads and 7x volume PB (Qiagen) for cleanups, Bst2.0 in smaller volume, 100ul total PCR volume, higher primer concentration, SPRI cleanup of PCR	1240k+	Fu 2013; simultaneous enrichment of ~1.2M SNPs and mtDNA	Fu 2013; simultaneous enrichment of ~1.2M SNPs and mtDNA	NextSeq 500	2x76, 2x7	115455	0.00851741	61.1	4931977	275.9	64.3	0.076	[0.995,1.000]	D1j1a2	0.097	70.8	0.068	3629	15	F
S14583.Y1.E1.L1	I14583	Pass		55SE (66-22)			601	1307-1399 calCE (655±15 BP, PSUAMS-7676)	Bocatoma/Vilmer	Argentina	-27.74	-64.28	tooth (molar)	Cabana Lab (UTK)	80	Reich Lab	robotic	Rohland 2018 (Dabney Buffer, silica beads)	Reich Lab	ds	8	partial	Rohland 2015; silica coated magnetic beads and 7x volume PB (Qiagen) for cleanups, Bst2.0 in smaller volume, 100ul total PCR volume, higher primer concentration, SPRI cleanup of PCR	1240k+	Fu 2013; simultaneous enrichment of ~1.2M SNPs and mtDNA	Fu 2013; simultaneous enrichment of ~1.2M SNPs and mtDNA	NextSeq 500	2x76, 2x7	121771	0.164311	59.2	14515009	238.9	57	0.099	[0.990,0.999]	C1b	0.46	65.2	0.083	17784	103	F
S14584.Y1.E1.L1	I14584	Pass		57SE (H48-5888)			450	1300-1700 CE	Bocatoma/Vilmer	Argentina	-27.74	-64.28	tooth (canine)	Cabana Lab (UTK)	75	Reich Lab	robotic	Rohland 2018 (Dabney Buffer, silica beads)	Reich Lab	ds	7.5	partial	Rohland 2015; silica coated magnetic beads and 7x volume PB (Qiagen) for cleanups, Bst2.0 in smaller volume, 100ul total PCR volume, higher primer concentration, SPRI cleanup of PCR	1240k+	Fu 2013; simultaneous enrichment of ~1.2M SNPs and mtDNA	Fu 2013; simultaneous enrichment of ~1.2M SNPs and mtDNA	NextSeq 500	2x76, 2x7	114970	0.00608766	50.5	5069775	24.01	53.9	0.12	[0.987,1.000]	B2	0.089	59.7	0.115	1751	1061	M
S17025.Y1.E1.L1	I17025	Pass		101 (I1CB)			654	1160-1410 calCE (750±85 BP, MTC-12807)	El Diquecito	Argentina	-30.89	-62.84	tooth (premolar)	Reich Lab	39	Reich Lab	robotic	Rohland 2018 (Dabney Buffer, silica beads)	Reich Lab	ds	7.8	partial	Rohland 2015; silica coated magnetic beads and 7x volume PB (Qiagen) for cleanups, Bst2.0 in smaller volume, 100ul total PCR volume, higher primer concentration, SPRI cleanup of PCR	1240k+	Fu 2013; simultaneous enrichment of ~1.2M SNPs and mtDNA	Fu 2013; simultaneous enrichment of ~1.2M SNPs and mtDNA	NextSeq 500	2x76, 2x7	93210	0.0102842	58.2	15541924	197	67.2	0.041	[0.996, 1.000]	C1d1	0.789	71.8	0.022	15557	10815	M
S17026.Y1.E1.L1	I17026	Pass		102 (I1CE)			1050	772-992 calCE (1192±40 BP, MTC-13247)	El Diquecito	Argentina	-30.89	-62.84	tooth (canine)	Reich Lab	35	Reich Lab	robotic	Rohland 2018 (Dabney Buffer, silica beads)	Reich Lab	ds	7	partial	Rohland 2015; silica coated magnetic beads and 7x volume PB (Qiagen) for cleanups, Bst2.0 in smaller volume, 100ul total PCR volume, higher primer concentration, SPRI cleanup of PCR	1240k+	Fu 2013; simultaneous enrichment of ~1.2M SNPs and mtDNA	Fu 2013; simultaneous enrichment of ~1.2M SNPs and mtDNA	NextSeq 500	2x76, 2x7	123534	0.204455	62	18337836	305.4	68.8	0.043	[0.984, 0.997]	D1j1	2.505	72.8	0.033	48042	33441	M
S17027.Y1.E1.L1	I17027	Pass		103 (I1CG)			1803	41 calBCE - 332 calCE (1911±59 BP, MTC-14023)	El Diquecito	Argentina	-30.89	-62.84	tooth (molar)	Reich Lab	35	Reich Lab	robotic	Rohland 2018 (Dabney Buffer, silica beads)	Reich Lab	ds	7	partial	Rohland 2015; silica coated magnetic beads and 7x volume PB (Qiagen) for cleanups, Bst2.0 in smaller volume, 100ul total PCR volume, higher primer concentration, SPRI cleanup of PCR	1240k+	Fu 2013; simultaneous enrichment of ~1.2M SNPs and mtDNA	Fu 2013; simultaneous enrichment of ~1.2M SNPs and mtDNA	NextSeq 500	2x76, 2x7	113745	0.0134635	56.2	10552891	59.69	61.8	0.066	[0.991, 1.000]	C1b	0.332	69	0.064	13321	119	F
S17028.Y1.E1.L1	I17028	Pass		116 (E4/57)			770	1045-1280 calCE (889±59 BP, MTC-14028)	Los Molinos	Argentina	-31.79	-64.54	tooth	Reich Lab	35	Reich Lab	robotic	Rohland 2018 (Dabney Buffer, silica beads)	Reich Lab	ds	7	partial	Rohland 2015; silica coated magnetic beads and 7x volume PB (Qiagen) for cleanups, Bst2.0 in smaller volume, 100ul total PCR volume, higher primer concentration, SPRI cleanup of PCR	1240k+	Fu 2013; simultaneous enrichment of ~1.2M SNPs and mtDNA	Fu 2013; simultaneous enrichment of ~1.2M SNPs and mtDNA	NextSeq 500	2x76, 2x7	129252	0.22404	60.8	18629680	385.8	65.7	0.065	[0.988, 0.999]	D1g5	2.497	72	0.043	97632	979	F
S17029.Y1.E1.L1	I17029	Pass		124 (I1CA)			611	1282-1395 calCE (698±42 BP, AA-93743)	El Diquecito	Argentina	-30.89	-62.84	tooth (molar)	Reich Lab	32	Reich Lab	robotic	Rohland 2018 (Dabney Buffer, silica beads)	Reich Lab	ds	6.4	partial	Rohland 2015; silica coated magnetic beads and 7x volume PB (Qiagen) for cleanups, Bst2.0 in smaller volume, 100ul total PCR volume, higher primer concentration, SPRI cleanup of PCR	1240k+	Fu 2013; simultaneous enrichment of ~1.2M SNPs and mtDNA	Fu 2013; simultaneous enrichment of ~1.2M SNPs and mtDNA	NextSeq 500	2x76, 2x7	110808	0.028806	61.9	17565080	193.1	67.1	0.064	[0.988, 0.998]	D1g5	0.951	74.7	0.041	37468	289	F
S17030.Y1.E1.L1	I17030	Pass		134 (213/11)			3686	1876-1626 calBCE (3460±25 BP, UGAMS-68769)	Tío Pujio/James Craik	Argentina	-32.28	-63.49	tooth (canine)	Reich Lab	37	Reich Lab	robotic	Rohland 2018 (Dabney Buffer, silica beads)	Reich Lab	ds	7.4	partial	Rohland 2015; silica coated magnetic beads and 7x volume PB (Qiagen) for cleanups, Bst2.0 in smaller volume, 100ul total PCR volume, higher primer concentration, SPRI cleanup of PCR	1240k+	Fu 2013; simultaneous enrichment of ~1.2M SNPs and mtDNA	Fu 2013; simultaneous enrichment of ~1.2M SNPs and mtDNA	NextSeq 500	2x76, 2x7	97251	0.00532021	51.8	8492417	24.45	57	0.095	[0.983, 0.999]	C	0.175	62.3	0.095	7065	88	F
S17031.Y1.E1.L1	I17031	Pass		138 (1141/11)			2590	787-486 calBCE (2540±25 BP, UGAMS-68770)	El Pariente/Campo Cannavo	Argentina	-32.16	-64.51	tooth (incisor)	Reich Lab	34	Reich Lab	robotic	Rohland 2018 (Dabney Buffer, silica beads)	Reich Lab	ds	6.8	partial	Rohland 2015; silica coated magnetic beads and 7x volume PB (Qiagen) for cleanups, Bst2.0 in smaller volume, 100ul total PCR volume, higher primer concentration, SPRI cleanup of PCR	1240k+	Fu 2013; simultaneous enrichment of ~1.2M SNPs and mtDNA	Fu 2013; simultaneous enrichment of ~1.2M SNPs and mtDNA	NextSeq 500	2x76, 2x7	130748	0.00292897	51.5	13933501	61.11	59.9	0.123	[0.990, 0.999]	C1b	0.451	67	0.117	8777	6240	M
S17032.Y1.E1.L1	I17032	Pass		139 (718/12, I1)			3297	1501-1204 calBCE (3140±60 BP, LP-3720)	Estancia La Elisa	Argentina	-30.74	-62.94	tooth (premolar)	Reich Lab	34	Reich Lab	robotic	Rohland 2018 (Dabney Buffer, silica beads)	Reich Lab	ds	6.8	partial	Rohland 2015; silica coated magnetic beads and 7x volume PB (Qiagen) for cleanups, Bst2.0 in smaller volume, 100ul total PCR volume, higher primer concentration, SPRI cleanup of PCR	1240k+	Fu 2013; simultaneous enrichment of ~1.2M SNPs and mtDNA	Fu 2013; simultaneous enrichment of ~1.2M SNPs and mtDNA	NextSeq 500	2x76, 2x7	119237	0.0415429	55.3	13150819	104.4	60.7	0.073	[0.986, 1.000]	C1d1	0.434	68.4	0.066	8723	5873	M
S17033.Y1.E1.L1	I17033	Pass		150 (I1)			1772	72-319 calCE (1881±39 BP, AA104742)	Ecoterra	Argentina	-31.39	-64.54	tooth (canine)	Reich Lab	34	Reich Lab	robotic	Rohland 2018 (Dabney Buffer, silica beads)	Reich Lab	ds	6.8	partial	Rohland 2015; silica coated magnetic beads and 7x volume PB (Qiagen) for cleanups, Bst2.0 in smaller volume, 100ul total PCR volume, higher primer concentration, SPRI cleanup of PCR	1240k+	Fu 2013; simultaneous enrichment of ~1.2M SNPs and mtDNA	Fu 2013; simultaneous enrichment of ~1.2M SNPs and mtDNA	NextSeq 500	2x76, 2x7	115542	0.000258642	55.2	4492420	5.143	58.5	0.098	[0.906, 0.987]	D4	0.019	68.2	0.085	361	284	M
S17034.Y1.E1.L1	I17034	Pass		163 (705/15)			702	1219-1280 calCE (825±23 BP, AA-111061)	Arroyito Campo Sismondi	Argentina	-31.44	-63.08	tooth (molar)	Reich Lab	32	Reich Lab	robotic	Rohland 2018 (Dabney Buffer, silica beads)	Reich Lab	ds	6.4	partial	Rohland 2015; silica coated magnetic beads and 7x volume PB (Qiagen) for cleanups, Bst2.0 in smaller volume, 100ul total PCR volume, higher primer concentration, SPRI cleanup of PCR	1240k+	Fu 2013; simultaneous enrichment of ~1.2M SNPs and mtDNA	Fu 2013; simultaneous enrichment of ~1.2M SNPs and mtDNA	NextSeq 500	2x76, 2x7	109610	0.00849712	55.4	6571023	49.57	61.6	0.089	[0.983, 0.996]	A2+(64)	0.134	71.3	0.083	2652	1741	M
S17035.Y1.E1.L1	I17035	Pass		20 (I. 1186)			575	1250-1500 CE	Pampayasta	Argentina	-32.25	-63.66	tooth (molar)	Reich Lab	39	Reich Lab	robotic	Rohland 2018 (Dabney Buffer, silica beads)	Reich Lab	ds	7.8	partial	Rohland 2015; silica coated magnetic beads and 7x volume PB (Qiagen) for cleanups, Bst2.0 in smaller volume, 100ul total PCR volume, higher primer concentration, SPRI cleanup of PCR	1240k+	Fu 2013; simultaneous enrichment of ~1.2M SNPs and mtDNA	Fu 2013; simultaneous enrichment of ~1.2M SNPs and mtDNA	NextSeq 500	2x76, 2x7	103230	0.000249282	52.9	4845143	28.57	58.9	0.086	[0.991, 1.000]	A2+(64)	0.013	66	0.111	505	3	F
S17036.Y1.E1.L1	I17036	Pass		22			577	1321-1417 calCE (610±20 BP, UGAMS-68771)	Pampayasta	Argentina	-32.25	-63.66	tooth (molar)	Reich Lab	34	Reich Lab	robotic	Rohland 2018 (Dabney Buffer, silica beads)	Reich Lab	ds	6.8	partial	Rohland 2015; silica coated magnetic beads and 7x volume PB (Qiagen) for cleanups, Bst2.0 in smaller volume, 100ul total PCR volume, higher primer concentration, SPRI cleanup of PCR	1240k+	Fu 2013; simultaneous enrichment of ~1.2M SNPs and mtDNA	Fu 2013; simultaneous enrichment of ~1.2M SNPs and mtDNA	NextSeq 500	2x76, 2x7	125533	0.00484	59.7	11344531	206.4	66.3	0.067	[0.984, 0.996]	C1b	0.31	73.8	0.054	6098	3976	M
S17037.Y1.E1.L1	I17037	Pass		26 (I1)			428	1456-1621 calCE (410±15 BP, PSUAMS-10210)	Panaholma	Argentina	-31.58	-65.03	tooth (molar)	Reich Lab	33	Reich Lab	robotic	Rohland 2018 (Dabney Buffer, silica beads)	Reich Lab	ds	6.6	partial	Rohland 2015; silica coated magnetic beads and 7x volume PB (Qiagen) for cleanups, Bst2.0 in smaller volume, 100ul total PCR volume, higher primer concentration, SPRI cleanup of PCR	1240k+	Fu 2013; simultaneous enrichment of ~1.2M SNPs and mtDNA	Fu 2013; simultaneous enrichment of ~1.2M SNPs and mtDNA	NextSeq 500	2x76, 2x7	130784	0.0259956	64.4	17889555	197	69.5	0.039	[0.991, 1.000]	A2+(64)	1.159	75.9	0.022	22652	15349	M
S17038.Y1.E1.L1	I17038	Pass		29 (I3)			2522	755-407 calBCE (2480±25 BP, UGAMS-68772)	San Sebastián	Argentina	-31.75	-65.01	tooth (molar)	Reich Lab	33	Reich Lab	robotic	Rohland 2018 (Dabney Buffer, silica beads)	Reich Lab	ds	6.6	partial	Rohland 2015; silica coated magnetic beads and 7x volume PB (Qiagen) for cleanups, Bst2.0 in smaller volume, 100ul total PCR volume, higher primer concentration, SPRI cleanup of PCR	1240k+	Fu 2013; simultaneous enrichment of ~1.2M SNPs and mtDNA	Fu 2013; simultaneous enrichment of ~1.2M SNPs and mtDNA	NextSeq 500	2x76, 2x7	122767	0.024128	61.4	16548829	115.4	66.8	0.072	[0.987, 0.998]	C1b	0.727	74	0.051	14590	10139	M
S17039.Y1.E1.L1	I17039	Pass		34 (E8/53)			886	691-1383 calCE (995±161 BP, MTC-13246)	Potrero de Garay	Argentina	-31.77	-64.53	tooth (premolar)	Reich Lab	30	Reich Lab	robotic	Rohland 2018 (Dabney Buffer, silica beads)	Reich Lab	ds	6	partial	Rohland 2015; silica coated magnetic beads and 7x volume PB (Qiagen) for cleanups, Bst2.0 in smaller volume, 100ul total PCR volume, higher primer concentration, SPRI cleanup of PCR	1240k+	Fu 2013; simultaneous enrichment of ~1.2M SNPs and mtDNA	Fu 2013; simultaneous enrichment of ~1.2M SNPs and mtDNA	NextSeq 500	2x76, 2x7	108515	0.0874828	61.5	17201329	285.6	64.2	0.067	[0.988, 0.997]	B2	1.193	73.2	0.036	23002	15391	M
S17041.Y1.E1.L1	I17041	Pass		41 (I2)			607	1289-1398 calCE (680±40 BP, MTC-13248)	Arroyo de la Palma 1/Copina	Argentina	-31.5	-64.63	tooth (premolar)	Reich Lab	30	Reich Lab	robotic	Rohland 2018 (Dabney Buffer, silica beads)	Reich Lab	ds	6	partial	Rohland 2015; silica coated magnetic beads and 7x volume PB (Qiagen) for cleanups, Bst2.0 in smaller volume, 100ul total PCR volume, higher primer concentration, SPRI cleanup of PCR	1240k+	Fu 2013; simultaneous enrichment of ~1.2M SNPs and mtDNA	Fu 2013; simultaneous enrichment of ~1.2M SNPs and mtDNA	NextSeq 500	2x76, 2x7	120318	0.216512	62.5	19281714	315.7	66.9	0.062	[0.993, 1.000]	A2+(64)	1.816	73	0.035	34951	23992	M
S17042.Y1.E1.L1	I17042	Pass		42/67 (LG98/I1)			1150	689-878 calCE (1280±20 BP, UCIAMS-22282)	La Granja	Argentina	-31.02	-64.27	tooth (canine)	Reich Lab	33	Reich Lab	robotic	Rohland 2018 (Dabney Buffer, silica beads)	Reich Lab	ds	6.6	partial	Rohland 2015; silica coated magnetic beads and 7x volume PB (Qiagen) for cleanups, Bst2.0 in smaller volume, 100ul total PCR volume, higher primer concentration, SPRI cleanup of PCR	1240k+	Fu 2013; simultaneous enrichment of ~1.2M SNPs and mtDNA	Fu 2013; simultaneous enrichment of ~1.2M SNPs and mtDNA	NextSeq 500	2x76, 2x7	120935	0.0295126	61.1	16717171	193.3	65.5	0.08	[0.989, 0.998]	C1b	0.995	73.1	0.061	20057	13540	M
S17043.Y1.E1.L1	I17043	Pass	Xcontam=0.002	98 (I1)			640	1045-1480 calCE (705±131 BP, MTC-13252)	Rosca Yaco	Argentina	-30.98	-65.41	tooth (canine)	Reich Lab	32	Reich Lab	robotic	Rohland 2018 (Dabney Buffer, silica beads)	Reich Lab	ds	6.4	partial	Rohland 2015; silica coated magnetic beads and 7x volume PB (Qiagen) for cleanups, Bst2.0 in smaller volume, 100ul total PCR volume, higher primer concentration, SPRI cleanup of PCR	1240k+	Fu 2013; simultaneous enrichment of ~1.2M SNPs and mtDNA	Fu 2013; simultaneous enrichment of ~1.2M SNPs and mtDNA	NextSeq 500	2x76, 2x7	117887	0.387758	60.6	18472709	353.1	67.2	0.075	[0.992, 1.000]	B2	3.262	70.4	0.062	61468	43999	M
S19221.Y1.E1.L1	I19221	Pass		23 (IY4)			1862	26-196 calCE (1960±20 BP, UGAMS-68774)	La Yesera	Argentina	-33.06	-66.98	tooth (canine)	Reich Lab	38	Reich Lab	robotic	Rohland 2018 (Dabney Buffer, silica beads)	Reich Lab	ss	7.6	USER	Gansauge 2020	1240k+	Fu 2013; simultaneous enrichment of ~1.2M SNPs and mtDNA	Fu 2013; simultaneous enrichment of ~1.2M SNPs and mtDNA	HiSeq X10	2x101, 2x8	44574	0.334022	55.2	10355343	88.35	61.8	0.146	[0.982, 0.996]	A2+(64)	0.819021	61.9	0.129	15945	11884	M
S19222.Y1.E1.L1	I19222	Pass	damage.ss.half=0.069	38 (46-145)			577	1321-1417 calCE (610±20 BP, UGAMS-68775)	Quebrada del Zapato Bayo	Argentina	-32.89	-65.14	tooth (molar)	Reich Lab	34	Reich Lab	robotic	Rohland 2018 (Dabney Buffer, silica beads)	Reich Lab	ss	6.8	USER	Gansauge 2020	1240k+	Fu 2013; simultaneous enrichment of ~1.2M SNPs and mtDNA	Fu 2013; simultaneous enrichment of ~1.2M SNPs and mtDNA	HiSeq X10	2x101, 2x8	46922	0.263628	64	11795091	224.8	66.3	0.135	[0.992, 1.000]	A2+(64)	0.592678	69.3	0.069	23933	175	F
S19223.Y1.E1.L1	I19223	Pass	damage.ss.half=0.079	200			892	991-1145 calCE (1040±20 BP, UGAMS-68776)	Miramar	Argentina	-30.91	-62.67	tooth	Reich Lab	37	Reich Lab	robotic	Rohland 2018 (Dabney Buffer, silica beads)	Reich Lab	ss	7.4	USER	Gansauge 2020	1240k+	Fu 2013; simultaneous enrichment of ~1.2M SNPs and mtDNA	Fu 2013; simultaneous enrichment of ~1.2M SNPs and mtDNA	HiSeq X10	2x101, 2x8	49979	0.465123	63	12848024	97.06	60.5	0.13	[0.994, 1.000]	C1c	0.251317	63.1	0.079	10931	117	F
S19224.Y1.E1.L1	I19224	Pass	damage.ss.half=0.075	161 (648/15)			700	1150-1350 CE	Arroyito Campo Sismondi	Argentina	-31.44	-63.08	tooth (incisor)	Reich Lab	33	Reich Lab	robotic	Rohland 2018 (Dabney Buffer, silica beads)	Reich Lab	ss	6.6	USER	Gansauge 2020	1240k+	Fu 2013; simultaneous enrichment of ~1.2M SNPs and mtDNA	Fu 2013; simultaneous enrichment of ~1.2M SNPs and mtDNA	HiSeq X10	2x101, 2x8	43904	0.282918	68.9	10252426	99.4	71.1	0.127	[0.985, 0.997]	B2	0.770958	78.2	0.075	14883	11043	M
S19225.Y1.E2.L1	I19225	Pass		172 (1105/18)			2395	765-187 calBCE (2380±100 BP, LP-3625)	Rolo de Depetri	Argentina	-30.62	-62.94	tooth (canine)	Reich Lab	39	Reich Lab	robotic	Rohland 2018 (Dabney Buffer, silica beads)	Reich Lab	ds	7.8	partial	Rohland 2015; silica coated magnetic beads and 7x volume PB (Qiagen) for cleanups, Bst2.0 in smaller volume, 100ul total PCR volume, higher primer concentration, SPRI cleanup of PCR	Twist1.4M	Rohland 2022	Rohland 2022	HiSeq X10	2X101, 2X7	596615	0.0002406	51.2	46040238	3.409	57.5	0.0995	[0.889, 0.982]	C	0.0279314	57.5	0.0605	628	366	M
S19225.Y1.E1.L1	I19225	Pass		172 (1105/18)			2395	765-187 calBCE (2380±100 BP, LP-3625)	Rolo de Depetri	Argentina	-30.62	-62.94	tooth (canine)	Reich Lab	39	Reich Lab	robotic	Rohland 2018 (Dabney Buffer, silica beads)	Reich Lab	ss	7.8	USER	Gansauge 2020	1240k+	Fu 2013; simultaneous enrichment of ~1.2M SNPs and mtDNA	Fu 2013; simultaneous enrichment of ~1.2M SNPs and mtDNA	HiSeq X10	2x101, 2x8	46423	0.0202955	63.6	7773003	16.27	64.2	0.193	[0.973, 0.994]	C	0.010334	75.3	0.171	208	151	M
S19226.Y1.E1.L1	I19226	Pass		3CM			2186	387-67 calBCE (2220±60 BP, LP-2162)	Cardón Mocho	Argentina	-27.33	-67.05	bone (phalanx)	Reich Lab	34	Reich Lab	robotic	Rohland 2018 (Dabney Buffer, silica beads)	Reich Lab	ss	6.8	USER	Gansauge 2020	1240k+	Fu 2013; simultaneous enrichment of ~1.2M SNPs and mtDNA	Fu 2013; simultaneous enrichment of ~1.2M SNPs and mtDNA	HiSeq X10	2x101, 2x8	38756	0.0592156	63.1	4690050	29.86	66.9	0.155	[0.973, 0.996]	D1	0.113869	74.4	0.121	2364	1560	M
S19227.Y1.E1.L1	I19227	Fail	<2500.SNPs, damage.ss.half=0.067	2EC			1130	674-967 calCE (1270±60 BP, LP-498)	El Cachapé IVA	Argentina	-26.87	-58.95	bone (phalanx)	Reich Lab	38	Reich Lab	robotic	Rohland 2018 (Dabney Buffer, silica beads)	Reich Lab	ss	7.6	USER	Gansauge 2020	1240k+	Fu 2013; simultaneous enrichment of ~1.2M SNPs and mtDNA	Fu 2013; simultaneous enrichment of ~1.2M SNPs and mtDNA	HiSeq X10	2x101, 2x8	49337	0.72973	60.9	3364370	0.008691	72	0	[0.025, 0.976]	na (<2x)	4.5e-05	69.9	0.067	1	1	U
S19228.Y1.E1.L1	I19228	Fail	<2500.SNPs, damage.ss.half=0.093	4EC			178	1650-1922 calCE (210±40 BP, LP-2524)	El Chancho	Argentina	-27.6	-58.98	bone (phalanx)	Reich Lab	38	Reich Lab	robotic	Rohland 2018 (Dabney Buffer, silica beads)	Reich Lab	ss	7.6	USER	Gansauge 2020	1240k+	Fu 2013; simultaneous enrichment of ~1.2M SNPs and mtDNA	Fu 2013; simultaneous enrichment of ~1.2M SNPs and mtDNA	HiSeq X10	2x101, 2x8	29300	0.676234	60.6	1856617	0.01774	73.5	1	[0.157, 0.989]	na (<2x)	7.6e-05	68.4	0.093	0	1	U
S19229.Y1.E1.L1	I19229	Pass		5EC			1500	250-650 CE	El Cachapé V	Argentina	-26.89	-59.01	tooth (premolar)	Reich Lab	31	Reich Lab	robotic	Rohland 2018 (Dabney Buffer, silica beads)	Reich Lab	ss	6.2	USER	Gansauge 2020	1240k+	Fu 2013; simultaneous enrichment of ~1.2M SNPs and mtDNA	Fu 2013; simultaneous enrichment of ~1.2M SNPs and mtDNA	HiSeq X10	2x101, 2x8	48636	0.0259326	61	7780173	420.9	70	0.153	[0.995, 1.000]	B2	0.015733	66.7	0.174	348	214	M
S19232.Y1.E1.L1	I19232	Fail	<2500.SNPs, damage.ss.half=0.063	1GU			1150	450-1150 CE	Guampacha	Argentina	-28.02	-64.82	tooth	Reich Lab	33	Reich Lab	robotic	Rohland 2018 (Dabney Buffer, silica beads)	Reich Lab	ss	6.6	USER	Gansauge 2020	1240k+	Fu 2013; simultaneous enrichment of ~1.2M SNPs and mtDNA	Fu 2013; simultaneous enrichment of ~1.2M SNPs and mtDNA	HiSeq X10	2x101, 2x8	42933	0.000331283	54.7	9749948	0.02885	53.1	0	[0.153, 0.988]	na (<2x)	4.6e-05	47.4	0.063	4	0	U
S19232.Y1.E2.L1	I19232	Fail	<500.SNPs, damage.ds=0.019, sexratio=0.250	1GU			1150	450-1150 CE	Guampacha	Argentina	-28.02	-64.82	tooth	Reich Lab	33	Reich Lab	robotic	Rohland 2018 (Dabney Buffer, silica beads)	Reich Lab	ds	6.6	partial	Rohland 2015; silica coated magnetic beads and 7x volume PB (Qiagen) for cleanups, Bst2.0 in smaller volume, 100ul total PCR volume, higher primer concentration, SPRI cleanup of PCR	Twist1.4M	Rohland 2022	Rohland 2022	HiSeq X10	2X101, 2X7	531039	4.1506e-05	36.5	39029551	0.0265	39.9	0.1665	[0.172, 0.988]	na (<2x)	0.000161649	33.8	0.0195	3	1	U
S19234.Y1.E1.L1	I19234	Pass	damage.ss.half=0.073	A1			700	1000-1500 CE	Punilla Valley	Argentina	-31.58	-64.57	tooth (molar)	Reich Lab	37	Reich Lab	robotic	Rohland 2018 (Dabney Buffer, silica beads)	Reich Lab	ss	7.4	USER	Gansauge 2020	1240k+	Fu 2013; simultaneous enrichment of ~1.2M SNPs and mtDNA	Fu 2013; simultaneous enrichment of ~1.2M SNPs and mtDNA	HiSeq X10	2x101, 2x8	45811	0.0987677	70.6	7521306	70.21	72.3	0.136	[0.990, 0.999]	A2+(64)	0.492739	80	0.073	18334	153	F
S19235.Y1.E1.L1	I19235	Fail	<2500.SNPs, damage.ss.half=0.018, sexratio[0.071]	A2			1150	600-1000 CE	Ambato	Argentina	-27.99	-65.82	tooth	Reich Lab	36	Reich Lab	robotic	Rohland 2018 (Dabney Buffer, silica beads)	Reich Lab	ss	7.2	USER	Gansauge 2020	1240k+	Fu 2013; simultaneous enrichment of ~1.2M SNPs and mtDNA	Fu 2013; simultaneous enrichment of ~1.2M SNPs and mtDNA	HiSeq X10	2x101, 2x8	44207	0.000364498	47.3	8721474	0.04533	57.8	0	[0.303, 0.992]	na (<2x)	0.000324	59.5	0.018	13	1	U
S19236.Y1.E2.L1	I19236	Questionable	sexratio=0.057	A3			1150	600-1000 CE	Rodeo Grande 2	Argentina	-27.99	-65.82	tooth	Reich Lab	37	Reich Lab	robotic	Rohland 2018 (Dabney Buffer, silica beads)	Reich Lab	ds	7.4	partial	Rohland 2015; silica coated magnetic beads and 7x volume PB (Qiagen) for cleanups, Bst2.0 in smaller volume, 100ul total PCR volume, higher primer concentration, SPRI cleanup of PCR	Twist1.4M	Rohland 2022	Rohland 2022	HiSeq X10	2X101, 2X7	674703	0.000328209	45.5	51717666	1.014	50.1	0.086	[0.657, 0.916]	na (<2x)	0.00409251	51.6	0.0435	164	10	F
S19236.Y1.E1.L1	I19236	Fail	2500.to.5000.SNPs, sexratio[0.083], mtmatchmax=0.740	A3			1150	600-1000 CE	Rodeo Grande 2	Argentina	-27.99	-65.82	tooth	Reich Lab	37	Reich Lab	robotic	Rohland 2018 (Dabney Buffer, silica beads)	Reich Lab	ss	7.4	USER	Gansauge 2020	1240k+	Fu 2013; simultaneous enrichment of ~1.2M SNPs and mtDNA	Fu 2013; simultaneous enrichment of ~1.2M SNPs and mtDNA	HiSeq X10	2x101, 2x8	43513	0.00240096	55.2	8528686	2.01	51.5	0.15	[0.439, 0.740]	H+73	0.003154	61.1	0.112	121	11	F
S19237.Y1.E1.L1	I19237	Fail	<2500.SNPs, damage.ss.half=0.057, sexratio[0.250]	A4			1150	600-1000 CE	Ambato	Argentina	-27.99	-65.82	tooth	Reich Lab	35	Reich Lab	robotic	Rohland 2018 (Dabney Buffer, silica beads)	Reich Lab	ss	7	USER	Gansauge 2020	1240k+	Fu 2013; simultaneous enrichment of ~1.2M SNPs and mtDNA	Fu 2013; simultaneous enrichment of ~1.2M SNPs and mtDNA	HiSeq X10	2x101, 2x8	16859	0.4375	52.5	1449435	0.03525	83.4	0	[0.035, 0.980]	na (<2x)	9.3e-05	74.7	0.057	3	1	U
S19237.Y1.E2.L1	I19237	Fail	<2500.SNPs, damage.ds=0.024, sexratio=0.143	A4			1150	600-1000 CE	Ambato	Argentina	-27.99	-65.82	tooth	Reich Lab	35	Reich Lab	robotic	Rohland 2018 (Dabney Buffer, silica beads)	Reich Lab	ds	7	partial	Rohland 2015; silica coated magnetic beads and 7x volume PB (Qiagen) for cleanups, Bst2.0 in smaller volume, 100ul total PCR volume, higher primer concentration, SPRI cleanup of PCR	Twist1.4M	Rohland 2022	Rohland 2022	HiSeq X10	2X101, 2X7	804990	9.40281e-05	35.6	54160224	0.01992	47.1	0	[0.027, 0.978]	na (<2x)	0.000348502	36.3	0.024	18	3	U
S19238.Y1.E2.L1	I19238	Questionable	2500.to.5000.SNPs, damage.ds=0.018, sexratio=0.311	A5			1150	600-1000 CE	Martinez 4	Argentina	-27.99	-65.82	tooth	Reich Lab	37	Reich Lab	robotic	Rohland 2018 (Dabney Buffer, silica beads)	Reich Lab	ds	7.4	partial	Rohland 2015; silica coated magnetic beads and 7x volume PB (Qiagen) for cleanups, Bst2.0 in smaller volume, 100ul total PCR volume, higher primer concentration, SPRI cleanup of PCR	Twist1.4M	Rohland 2022	Rohland 2022	HiSeq X10	2X101, 2X7	582848	5.01291e-05	36.3	43708665	0.2925	45.7	0.044	[0.629, 0.981]	na (<2x)	0.00146788	48.2	0.0185	31	14	U
S19238.Y1.E1.L1	I19238	Fail	<2500.SNPs, damage.ss.half=0.062	A5			1150	600-1000 CE	Martinez 4	Argentina	-27.99	-65.82	tooth	Reich Lab	37	Reich Lab	robotic	Rohland 2018 (Dabney Buffer, silica beads)	Reich Lab	ss	7.4	USER	Gansauge 2020	1240k+	Fu 2013; simultaneous enrichment of ~1.2M SNPs and mtDNA	Fu 2013; simultaneous enrichment of ~1.2M SNPs and mtDNA	HiSeq X10	2x101, 2x8	42258	0.355422	49.5	4360035	0.01189	65.7	0	[0.162, 0.987]	na (<2x)	2.8e-05	71.2	0.062	0	0	U
S19239.Y1.E1.L1	I19239	Fail	<2500.SNPs	A6			1150	600-1000 CE	Martinez 5	Argentina	-27.99	-65.82	tooth	Reich Lab	37	Reich Lab	robotic	Rohland 2018 (Dabney Buffer, silica beads)	Reich Lab	ss	7.4	USER	Gansauge 2020	1240k+	Fu 2013; simultaneous enrichment of ~1.2M SNPs and mtDNA	Fu 2013; simultaneous enrichment of ~1.2M SNPs and mtDNA	HiSeq X10	2x101, 2x8	48015	0.00219637	49.7	10777986	47.93	60	0.163	[0.989, 0.999]	D1j1	0.001201	59	0.157	46	1	U
S19239.Y1.E2.L1	I19239	Questionable	2500.to.5000.SNPs, sexratio=0.037	A6			1150	600-1000 CE	Martinez 5	Argentina	-27.99	-65.82	tooth	Reich Lab	37	Reich Lab	robotic	Rohland 2018 (Dabney Buffer, silica beads)	Reich Lab	ds	7.4	partial	Rohland 2015; silica coated magnetic beads and 7x volume PB (Qiagen) for cleanups, Bst2.0 in smaller volume, 100ul total PCR volume, higher primer concentration, SPRI cleanup of PCR	Twist1.4M	Rohland 2022	Rohland 2022	HiSeq X10	2X101, 2X7	707566	0.000121469	41.6	50598317	21.87	57.2	0.076	[0.973, 0.997]	D1j1	0.00238911	50.5	0.0565	105	4	F
S19240.Y1.E1.L1	I19240	Questionable	2500.to.5000.SNPs	A7 (I6)			1150	600-1000 CE	Martinez 4	Argentina	-27.99	-65.82	tooth (premolar)	Reich Lab	36	Reich Lab	robotic	Rohland 2018 (Dabney Buffer, silica beads)	Reich Lab	ss	7.2	USER	Gansauge 2020	1240k+	Fu 2013; simultaneous enrichment of ~1.2M SNPs and mtDNA	Fu 2013; simultaneous enrichment of ~1.2M SNPs and mtDNA	HiSeq X10	2x101, 2x8	44104	0.00373081	54.8	12651452	23.07	67.5	0.134	[0.990, 1.000]	D1j1	0.003442	70.5	0.136	68	58	M
S19240.Y1.E2.L1	I19240	Pass		A7 (I6)			1150	600-1000 CE	Martinez 4	Argentina	-27.99	-65.82	tooth (premolar)	Reich Lab	36	Reich Lab	robotic	Rohland 2018 (Dabney Buffer, silica beads)	Reich Lab	ds	7.2	partial	Rohland 2015; silica coated magnetic beads and 7x volume PB (Qiagen) for cleanups, Bst2.0 in smaller volume, 100ul total PCR volume, higher primer concentration, SPRI cleanup of PCR	Twist1.4M	Rohland 2022	Rohland 2022	HiSeq X10	2X101, 2X7	550393	0.000201667	46.8	47009053	11.43	59.1	0.0515	[0.983, 1.000]	D1j1	0.0131988	56	0.0375	292	191	M
S19241.Y1.E1.L1	I19241	Pass		A8 (I4)			1150	600-1000 CE	Martinez 4	Argentina	-27.99	-65.82	tooth (molar)	Reich Lab	38	Reich Lab	robotic	Rohland 2018 (Dabney Buffer, silica beads)	Reich Lab	ss	7.6	USER	Gansauge 2020	1240k+	Fu 2013; simultaneous enrichment of ~1.2M SNPs and mtDNA	Fu 2013; simultaneous enrichment of ~1.2M SNPs and mtDNA	HiSeq X10	2x101, 2x8	40045	0.00246305	53.2	9475007	11.88	55.6	0.181	[0.944, 0.988]	B2b	0.012303	64.5	0.168	214	220	M
S19242.Y1.E1.L1	I19242	Pass		A9 (I3)			1150	600-1000 CE	Martinez 4	Argentina	-27.99	-65.82	tooth (incisor)	Reich Lab	38	Reich Lab	robotic	Rohland 2018 (Dabney Buffer, silica beads)	Reich Lab	ss	7.6	USER	Gansauge 2020	1240k+	Fu 2013; simultaneous enrichment of ~1.2M SNPs and mtDNA	Fu 2013; simultaneous enrichment of ~1.2M SNPs and mtDNA	HiSeq X10	2x101, 2x8	41040	0.0419649	54.5	8399606	251.1	64.1	0.136	[0.983, 0.995]	C1b	0.065603	64.8	0.115	1308	1120	M
S19243.Y1.E1.L1	I19243	Fail	<2500.SNPs, damage.ss.half=0.038	A10			1150	600-1000 CE	Ambato	Argentina	-27.99	-65.82	tooth	Reich Lab	38	Reich Lab	robotic	Rohland 2018 (Dabney Buffer, silica beads)	Reich Lab	ss	7.6	USER	Gansauge 2020	1240k+	Fu 2013; simultaneous enrichment of ~1.2M SNPs and mtDNA	Fu 2013; simultaneous enrichment of ~1.2M SNPs and mtDNA	HiSeq X10	2x101, 2x8	35521	0.0019917	68.2	9511000	0.002716	45	0	[0.026, 0.974]	na (<2x)	1.9e-05	41.4	0.038	0	0	U
S19243.Y1.E2.L1	I19243	Fail	<500.SNPs, damage.ds=0.024	A10			1150	600-1000 CE	Ambato	Argentina	-27.99	-65.82	tooth	Reich Lab	38	Reich Lab	robotic	Rohland 2018 (Dabney Buffer, silica beads)	Reich Lab	ds	7.6	partial	Rohland 2015; silica coated magnetic beads and 7x volume PB (Qiagen) for cleanups, Bst2.0 in smaller volume, 100ul total PCR volume, higher primer concentration, SPRI cleanup of PCR	Twist1.4M	Rohland 2022	Rohland 2022	HiSeq X10	2X101, 2X7	529104	1.4638e-05	35.6	41588848	0.01654	39.1	0	[0.160, 0.988]	na (<2x)	0.000149482	34.8	0.024	8	0	U
S19244.Y1.E1.L1	I19244	Questionable	sexratio=0.074	A11 (64-157)			1700	50-450 CE	Alamito	Argentina	-27.49	-66.02	tooth (premolar)	Reich Lab	32	Reich Lab	robotic	Rohland 2018 (Dabney Buffer, silica beads)	Reich Lab	ss	6.4	USER	Gansauge 2020	1240k+	Fu 2013; simultaneous enrichment of ~1.2M SNPs and mtDNA	Fu 2013; simultaneous enrichment of ~1.2M SNPs and mtDNA	HiSeq X10	2x101, 2x8	49174	0.00648346	61.1	11248377	216.2	65.4	0.124	[0.966, 0.985]	A2+(64)	0.007809	64.2	0.133	277	22	F
S19245.Y1.E1.L1	I19245	Fail	<2500.SNPs, damage.ss.half=0.095, sexratio[0.250]	A12 (4 NW, D95L7)			1700	50-450 CE	Alamito	Argentina	-27.49	-66.02	tooth	Reich Lab	36	Reich Lab	robotic	Rohland 2018 (Dabney Buffer, silica beads)	Reich Lab	ss	7.2	USER	Gansauge 2020	1240k+	Fu 2013; simultaneous enrichment of ~1.2M SNPs and mtDNA	Fu 2013; simultaneous enrichment of ~1.2M SNPs and mtDNA	HiSeq X10	2x101, 2x8	18916	0.206186	91.3	2223139	0.02631	62.3	0.5	[0.161, 0.988]	na (<2x)	0.000116	69.6	0.095	6	2	U
S19245.Y1.E2.L1	I19245	Pass		A12 (4 NW, D95L7)			1700	50-450 CE	Alamito	Argentina	-27.49	-66.02	tooth	Reich Lab	36	Reich Lab	robotic	Rohland 2018 (Dabney Buffer, silica beads)	Reich Lab	ds	7.2	partial	Rohland 2015; silica coated magnetic beads and 7x volume PB (Qiagen) for cleanups, Bst2.0 in smaller volume, 100ul total PCR volume, higher primer concentration, SPRI cleanup of PCR	Twist1.4M	Rohland 2022	Rohland 2022	HiSeq X10	2X101, 2X7	468338	0.390086	56.7	39043531	76.79	61.9	0.0545	[0.982, 0.995]	B2b2	4.23858	69.7	0.045	92780	51928	M
S19246.Y1.E1.L1	I19246	Pass	damage.ss.half=0.075	A13 (43-2889)			1412	435-599 calCE (1570±25 BP, UGAMS-68777)	Aconquija	Argentina	-27.44	-66	tooth (molar)	Reich Lab	37	Reich Lab	robotic	Rohland 2018 (Dabney Buffer, silica beads)	Reich Lab	ss	7.4	USER	Gansauge 2020	1240k+	Fu 2013; simultaneous enrichment of ~1.2M SNPs and mtDNA	Fu 2013; simultaneous enrichment of ~1.2M SNPs and mtDNA	HiSeq X10	2x101, 2x8	39149	0.108673	63.6	9363369	206.8	68.2	0.125	[0.993, 1.000]	B2b2	0.565242	72.4	0.075	10933	8066	M
S19247.Y1.E1.L1	I19247	Fail	<2500.SNPs, damage.ss.half=0.031	CORR1				unknown	Esquina	Argentina	-30.01	-59.55	tooth	Reich Lab	39	Reich Lab	robotic	Rohland 2018 (Dabney Buffer, silica beads)	Reich Lab	ss	7.8	USER	Gansauge 2020	1240k+	Fu 2013; simultaneous enrichment of ~1.2M SNPs and mtDNA	Fu 2013; simultaneous enrichment of ~1.2M SNPs and mtDNA	HiSeq X10	2x101, 2x8	46068	0.00529697	57.7	10950576	0.002595	43	0	[0.149, 0.987]	na (<2x)	1e-05	37.9	0.031	0	0	U
S19247.Y1.E2.L1	I19247	Fail	<500.SNPs, damage.ds=0.018	CORR1				unknown	Esquina	Argentina	-30.01	-59.55	tooth	Reich Lab	39	Reich Lab	robotic	Rohland 2018 (Dabney Buffer, silica beads)	Reich Lab	ds	2.6	partial	Rohland 2015; silica coated magnetic beads and 7x volume PB (Qiagen) for cleanups, Bst2.0 in smaller volume, 100ul total PCR volume, higher primer concentration, SPRI cleanup of PCR	Twist1.4M	Rohland 2022	Rohland 2022	HiSeq X10	2X101, 2X7	527340	5.2594e-05	33	38712056	0.005673	47	0	[0.163, 0.988]	na (<2x)	3.56324e-05	33.9	0.0185	1	0	U
S19248.Y1.E1.L1	I19248	Pass	mtcontam=[0.871,0.96]	ER1			750	750-1650 CE	Cerro Grande de la Isla de los Marinos	Argentina	-32.92	-60.56	tooth (premolar)	Reich Lab	39	Reich Lab	robotic	Rohland 2018 (Dabney Buffer, silica beads)	Reich Lab	ss	7.8	USER	Gansauge 2020	1240k+	Fu 2013; simultaneous enrichment of ~1.2M SNPs and mtDNA	Fu 2013; simultaneous enrichment of ~1.2M SNPs and mtDNA	HiSeq X10	2x101, 2x8	42490	0.0327538	47.5	10510574	7.168	50.3	0.211	[0.871, 0.960]	C4	0.023549	52.4	0.18	547	373	M
S19249.Y1.E1.L1	I19249	Pass		ER2 (62-254)			600	1250-1450 calCE	Cerro Grande del Paraná Pavón	Argentina	-33.24	-60.2	tooth (molar)	Reich Lab	39	Reich Lab	robotic	Rohland 2018 (Dabney Buffer, silica beads)	Reich Lab	ss	7.8	USER	Gansauge 2020	1240k+	Fu 2013; simultaneous enrichment of ~1.2M SNPs and mtDNA	Fu 2013; simultaneous enrichment of ~1.2M SNPs and mtDNA	HiSeq X10	2x101, 2x8	40830	0.0550089	52.8	10232848	21.75	54.6	0.193	[0.969, 0.993]	C	0.087976	60.1	0.152	3726	35	F
S19250.Y1.E1.L1	I19250	Fail	<2500.SNPs, damage.ss.half=0.028, sexratio[0.333]	J1				unknown	Yavi	Argentina	-22.13	-65.46	tooth	Reich Lab	39	Reich Lab	robotic	Rohland 2018 (Dabney Buffer, silica beads)	Reich Lab	ss	7.8	USER	Gansauge 2020	1240k+	Fu 2013; simultaneous enrichment of ~1.2M SNPs and mtDNA	Fu 2013; simultaneous enrichment of ~1.2M SNPs and mtDNA	HiSeq X10	2x101, 2x8	44100	0.0452575	59.1	8970810	0.1065	70.6	0	[0.461, 0.968]	na (<2x)	0.000213	50.7	0.028	8	4	U
S19252.Y1.E2.L1	I19252	Pass		PVT3			600	1250-1450 CE	Cochinoca 1.4	Argentina	-22.74	-65.9	tooth (molar)	Reich Lab	37	Reich Lab	robotic	Rohland 2018 (Dabney Buffer, silica beads)	Reich Lab	ds	7.4	partial	Rohland 2015; silica coated magnetic beads and 7x volume PB (Qiagen) for cleanups, Bst2.0 in smaller volume, 100ul total PCR volume, higher primer concentration, SPRI cleanup of PCR	Twist1.4M	Rohland 2022	Rohland 2022	HiSeq X10	2X101, 2X7	593679	0.000390578	40.8	41583442	0.1054	40.6	0.3975	[0.434, 0.994]	na (<2x)	0.00966506	42.4	0.186	322	4	F
S19252.Y1.E1.L1	I19252	Questionable	2500.to.5000.SNPs, sexratio=0.032	PVT3			600	1250-1450 CE	Cochinoca 1.4	Argentina	-22.74	-65.9	tooth (molar)	Reich Lab	37	Reich Lab	robotic	Rohland 2018 (Dabney Buffer, silica beads)	Reich Lab	ss	7.4	USER	Gansauge 2020	1240k+	Fu 2013; simultaneous enrichment of ~1.2M SNPs and mtDNA	Fu 2013; simultaneous enrichment of ~1.2M SNPs and mtDNA	HiSeq X10	2x101, 2x8	42683	0.0165325	58.3	10711366	0.307	45.4	0.342	[0.145, 0.744]	na (<2x)	0.003995	47.6	0.287	150	5	F
S19253.Y1.E1.L1	I19253	Fail	<2500.SNPs	PVT4a			750	950-1450 CE	Calaverioj	Argentina	-23.02	-66.05	tooth	Reich Lab	34	Reich Lab	robotic	Rohland 2018 (Dabney Buffer, silica beads)	Reich Lab	ss	6.8	USER	Gansauge 2020	1240k+	Fu 2013; simultaneous enrichment of ~1.2M SNPs and mtDNA	Fu 2013; simultaneous enrichment of ~1.2M SNPs and mtDNA	HiSeq X10	2x101, 2x8	11809	0.651376	61.8	1812604	0.006397	53	0	[0.040, 0.982]	na (<2x)	2.7e-05	70.6	0.143	0	0	U
S19253.Y1.E2.L1	I19253	Pass		PVT4a			750	950-1450 CE	Calaverioj	Argentina	-23.02	-66.05	tooth	Reich Lab	34	Reich Lab	robotic	Rohland 2018 (Dabney Buffer, silica beads)	Reich Lab	ds	6.8	partial	Rohland 2015; silica coated magnetic beads and 7x volume PB (Qiagen) for cleanups, Bst2.0 in smaller volume, 100ul total PCR volume, higher primer concentration, SPRI cleanup of PCR	Twist1.4M	Rohland 2022	Rohland 2022	HiSeq X10	2X101, 2X7	539136	0.0584076	51.7	37459753	138	54.8	0.0445	[0.991, 0.999]	A2+(64)	0.317735	61.7	0.025	6579	3777	M
S19254.Y1.E1.L1	I19254	Fail	<2500.SNPs, damage.ss.half=0.061	PVT7			697	1163-1382 calCE (810±50 BP, LuS-7358)	Pueblo Viejo de Tucute	Argentina	-23.03	-66.08	bone (long)	Reich Lab	36	Reich Lab	robotic	Rohland 2018 (Dabney Buffer, silica beads)	Reich Lab	ss	7.2	USER	Gansauge 2020	1240k+	Fu 2013; simultaneous enrichment of ~1.2M SNPs and mtDNA	Fu 2013; simultaneous enrichment of ~1.2M SNPs and mtDNA	HiSeq X10	2x101, 2x8	42688	0.130435	74.4	5362092	0.0137	56.8	0	[0.027, 0.977]	na (<2x)	0.00011	71.8	0.061	5	0	U
S19254.Y1.E2.L1	I19254	Pass		PVT7			697	1163-1382 calCE (810±50 BP, LuS-7358)	Pueblo Viejo de Tucute	Argentina	-23.03	-66.08	bone (long)	Reich Lab	36	Reich Lab	robotic	Rohland 2018 (Dabney Buffer, silica beads)	Reich Lab	ds	7.2	partial	Rohland 2015; silica coated magnetic beads and 7x volume PB (Qiagen) for cleanups, Bst2.0 in smaller volume, 100ul total PCR volume, higher primer concentration, SPRI cleanup of PCR	Twist1.4M	Rohland 2022	Rohland 2022	HiSeq X10	2X101, 2X7	485839	0.00205286	47.3	47292310	14.97	52.5	0.071	[0.940, 0.980]	B2l	0.0442163	56.3	0.071	1893	18	F
S19255.Y1.E1.L1	I19255	Fail	<2500.SNPs, damage.ss.half=0.030	PVT8			731	1054-1290 calCE (855±50 BP, LuS-7356)	Pueblo Viejo de Tucute	Argentina	-23.03	-66.08	bone (long)	Reich Lab	37	Reich Lab	robotic	Rohland 2018 (Dabney Buffer, silica beads)	Reich Lab	ss	7.4	USER	Gansauge 2020	1240k+	Fu 2013; simultaneous enrichment of ~1.2M SNPs and mtDNA	Fu 2013; simultaneous enrichment of ~1.2M SNPs and mtDNA	HiSeq X10	2x101, 2x8	43224	5.70907e-05	31	9559220	0.005975	49.5	0	[0.154, 0.988]	na (<2x)	4.9e-05	55.2	0.03	0	1	U
S19255.Y1.E2.L1	I19255	Fail	<500.SNPs, damage.ds=0.017, sexratio=0.200	PVT8			731	1054-1290 calCE (855±50 BP, LuS-7356)	Pueblo Viejo de Tucute	Argentina	-23.03	-66.08	bone (long)	Reich Lab	37	Reich Lab	robotic	Rohland 2018 (Dabney Buffer, silica beads)	Reich Lab	ds	7.4	partial	Rohland 2015; silica coated magnetic beads and 7x volume PB (Qiagen) for cleanups, Bst2.0 in smaller volume, 100ul total PCR volume, higher primer concentration, SPRI cleanup of PCR	Twist1.4M	Rohland 2022	Rohland 2022	HiSeq X10	2X101, 2X7	491754	4.44208e-05	36.3	42126230	0.004406	73	0	[0.026, 0.976]	na (<2x)	0.000138184	42	0.017	4	1	U
S19256.Y1.E1.L1	I19256	Fail	<2500.SNPs, damage.ss.half=0.039, sexratio[0.286]	PVT9			556	1322-1438 calCE (589±30 BP, LuS-6737)	Pueblo Viejo de Tucute	Argentina	-23.03	-66.08	bone (long)	Reich Lab	37	Reich Lab	robotic	Rohland 2018 (Dabney Buffer, silica beads)	Reich Lab	ss	7.4	USER	Gansauge 2020	1240k+	Fu 2013; simultaneous enrichment of ~1.2M SNPs and mtDNA	Fu 2013; simultaneous enrichment of ~1.2M SNPs and mtDNA	HiSeq X10	2x101, 2x8	41655	0.000989743	48.5	9862594	0.1565	49.9	0.267	[0.535, 0.975]	na (<2x)	0.000178	57.8	0.039	5	2	U
S19256.Y1.E2.L1	I19256	Fail	<2500.SNPs, damage.ds=0.016, sexratio=0.111	PVT9			556	1322-1438 calCE (589±30 BP, LuS-6737)	Pueblo Viejo de Tucute	Argentina	-23.03	-66.08	bone (long)	Reich Lab	37	Reich Lab	robotic	Rohland 2018 (Dabney Buffer, silica beads)	Reich Lab	ds	7.4	partial	Rohland 2015; silica coated magnetic beads and 7x volume PB (Qiagen) for cleanups, Bst2.0 in smaller volume, 100ul total PCR volume, higher primer concentration, SPRI cleanup of PCR	Twist1.4M	Rohland 2022	Rohland 2022	HiSeq X10	2X101, 2X7	497992	2.67048e-05	36.9	36392761	0.05196	50.6	0	[0.326, 0.993]	na (<2x)	0.000272023	45.2	0.016	8	1	U
S19257.Y1.E1.L1	I19257	Questionable	ADMIXTURE hint of non-Native American contamination	RIV3			379	1507-1649 calCE (330±20 BP, UGAMS-74310)	Puerta del Tala	Argentina	-32.74	-64.67	tooth (molar)	Reich Lab	38	Reich Lab	robotic	Rohland 2018 (Dabney Buffer, silica beads)	Reich Lab	ss	7.6	USER	Gansauge 2020	1240k+	Fu 2013; simultaneous enrichment of ~1.2M SNPs and mtDNA	Fu 2013; simultaneous enrichment of ~1.2M SNPs and mtDNA	HiSeq X10	2x101, 2x8	39033	0.0139824	52	8935211	100.2	60.3	0.115	[0.992, 1.000]	B2	0.066824	62.7	0.11	1383	942	M
S19258.Y1.E1.L1	I19258	Pass		RIV4			1153	687-881 calCE (1280±25 BP, UGAMS-74311)	Alpa Corral	Argentina	-32.7	-64.73	tooth (incisor)	Reich Lab	37	Reich Lab	robotic	Rohland 2018 (Dabney Buffer, silica beads)	Reich Lab	ss	7.4	USER	Gansauge 2020	1240k+	Fu 2013; simultaneous enrichment of ~1.2M SNPs and mtDNA	Fu 2013; simultaneous enrichment of ~1.2M SNPs and mtDNA	HiSeq X10	2x101, 2x8	39655	0.115597	51.7	8447846	38.31	60.8	0.173	[0.970, 0.991]	C1b	0.446241	62.1	0.164	17595	172	F
S19259.Y1.E1.L1	I19259	Pass		RIV5			4055	2269-1980 calBCE (3750±25 BP, UGAMS-74312)	Puerta del Tala	Argentina	-32.74	-64.67	tooth (incisor)	Reich Lab	39	Reich Lab	robotic	Rohland 2018 (Dabney Buffer, silica beads)	Reich Lab	ss	7.8	USER	Gansauge 2020	1240k+	Fu 2013; simultaneous enrichment of ~1.2M SNPs and mtDNA	Fu 2013; simultaneous enrichment of ~1.2M SNPs and mtDNA	HiSeq X10	2x101, 2x8	81233	0.0541573	52.6	8432875	37.07	59.8	0.198	[0.978, 0.995]	B2	0.173718	61.2	0.187	3694	2490	M
S19260.Y1.E1.L1	I19260	Fail	damage.ss.half=0.025	S1 (Cráneo 30)			625	1200-1450 CE	Santa Rosa de Tastil	Argentina	-24.45	-65.96	tooth (canine)	Reich Lab	35	Reich Lab	robotic	Rohland 2018 (Dabney Buffer, silica beads)	Reich Lab	ss	7	USER	Gansauge 2020	1240k+	Fu 2013; simultaneous enrichment of ~1.2M SNPs and mtDNA	Fu 2013; simultaneous enrichment of ~1.2M SNPs and mtDNA	HiSeq X10	2x101, 2x8	39408	0.347408	76.4	16188316	172.3	70.2	0.066	[0.984, 0.996]	D1	1.18947	78.2	0.025	46460	472	F
S19261.Y1.E1.L1	I19261	Fail	<2500.SNPs, damage.ss.half=0.027	S2 (D103L24)			613	1283-1390 calCE (710±25 BP, UGAMS-68778)	Santa Rosa de Tastil	Argentina	-24.45	-65.96	tooth	Reich Lab	34	Reich Lab	robotic	Rohland 2018 (Dabney Buffer, silica beads)	Reich Lab	ss	6.8	USER	Gansauge 2020	1240k+	Fu 2013; simultaneous enrichment of ~1.2M SNPs and mtDNA	Fu 2013; simultaneous enrichment of ~1.2M SNPs and mtDNA	HiSeq X10	2x101, 2x8	31901	0.20202	64.9	4140611	0.04014	66.5	0	[0.210, 0.991]	na (<2x)	0.000148	71.1	0.027	5	0	U
S19261.Y1.E2.L1	I19261	Pass		S2 (D103L24)			613	1283-1390 calCE (710±25 BP, UGAMS-68778)	Santa Rosa de Tastil	Argentina	-24.45	-65.96	tooth	Reich Lab	34	Reich Lab	robotic	Rohland 2018 (Dabney Buffer, silica beads)	Reich Lab	ds	6.8	partial	Rohland 2015; silica coated magnetic beads and 7x volume PB (Qiagen) for cleanups, Bst2.0 in smaller volume, 100ul total PCR volume, higher primer concentration, SPRI cleanup of PCR	Twist1.4M	Rohland 2022	Rohland 2022	HiSeq X10	2X101, 2X7	539982	0.064423	53.9	34678804	156.7	63	0.0395	[0.990, 0.999]	D1	1.30774	69.8	0.0335	55830	360	F
S19262.Y1.E2.L1	I19262	Questionable	sexratio=0.301	T1				unknown	Tafí del Valle	Argentina	-26.87	-65.68	tooth	Reich Lab	39	Reich Lab	robotic	Rohland 2018 (Dabney Buffer, silica beads)	Reich Lab	ds	7.8	partial	Rohland 2015; silica coated magnetic beads and 7x volume PB (Qiagen) for cleanups, Bst2.0 in smaller volume, 100ul total PCR volume, higher primer concentration, SPRI cleanup of PCR	Twist1.4M	Rohland 2022	Rohland 2022	HiSeq X10	2X101, 2X7	420141	0.000332314	44.9	33910746	23.54	60.6	0.0595	[0.990, 1.000]	A2+(64)+@153	0.00306265	55.1	0.082	65	28	U
S19262.Y1.E1.L1	I19262	Fail	<2500.SNPs, damage.ss.half=0.067	T1				unknown	Tafí del Valle	Argentina	-26.87	-65.68	tooth	Reich Lab	39	Reich Lab	robotic	Rohland 2018 (Dabney Buffer, silica beads)	Reich Lab	ss	7.8	USER	Gansauge 2020	1240k+	Fu 2013; simultaneous enrichment of ~1.2M SNPs and mtDNA	Fu 2013; simultaneous enrichment of ~1.2M SNPs and mtDNA	HiSeq X10	2x101, 2x8	16792	0.432836	67.8	2103239	0.04418	66.5	0	[0.336, 0.993]	na (<2x)	9.5e-05	69.8	0.067	1	2	U
S19263.Y1.E1.L1	I19263	Pass		T2 (Enterratorio 2)			1651	229-365 calCE (1790±25 BP, UGAMS-68779)	El Mollar	Argentina	-26.94	-65.71	tooth (incisor)	Reich Lab	40	Reich Lab	robotic	Rohland 2018 (Dabney Buffer, silica beads)	Reich Lab	ss	8	USER	Gansauge 2020	1240k+	Fu 2013; simultaneous enrichment of ~1.2M SNPs and mtDNA	Fu 2013; simultaneous enrichment of ~1.2M SNPs and mtDNA	HiSeq X10	2x101, 2x8	41888	0.126569	55.3	8265942	253.1	69.1	0.13	[0.997, 1.000]	B2b2	0.607058	67.9	0.109	11439	8942	M
S23842.Y1.E1.L1	I23842	Pass		LLP_S2_E1			10026	8290-7812 calBCE (8971±77 BP, AA-90127)	Laguna de los Pampas	Argentina	-35.33	-61.53	bone (cochlea)	Fehren-Schmitz Lab	37	Reich Lab	robotic	Rohland 2018 (Dabney Buffer, silica beads)	Reich Lab	ds	7.4	partial	Rohland 2015; silica coated magnetic beads and 7x volume PB (Qiagen) for cleanups, Bst2.0 in smaller volume, 100ul total PCR volume, higher primer concentration, SPRI cleanup of PCR	Twist1.4M	Rohland 2022	Rohland 2022			268010	0.0202487	47.1	22581396	1.565	47.8	0.1655	[0.591, 0.884]	C1b	0.095792	52.5	0.1695	3754	51	F
S23842.Y1.E2.L1	I23842	Pass		LLP_S2_E1			10026	8290-7812 calBCE (8971±77 BP, AA-90127)	Laguna de los Pampas	Argentina	-35.33	-61.53	bone (cochlea)	Fehren-Schmitz Lab	37	Reich Lab	robotic	Rohland 2018 (Dabney Buffer, silica beads)	Reich Lab	ds	7.4	partial	Rohland 2015; silica coated magnetic beads and 7x volume PB (Qiagen) for cleanups, Bst2.0 in smaller volume, 100ul total PCR volume, higher primer concentration, SPRI cleanup of PCR	1240k+	Fu 2013; simultaneous enrichment of ~1.2M SNPs and mtDNA	Fu 2013; simultaneous enrichment of ~1.2M SNPs and mtDNA	HiSeq X10	2x101, 2x7	360944	0.0177224	47.5	21605214	0.4748	53.9	0.162	[0.555, 0.893]	M60	0.006406	50.7	0.163	317	4	F
S23842.Y1.E2.L1	I23842	Pass		LLP_S2_E1			10026	8290-7812 calBCE (8971±77 BP, AA-90127)	Laguna de los Pampas	Argentina	-35.33	-61.53	bone (cochlea)	Fehren-Schmitz Lab	37	Reich Lab	robotic	Rohland 2018 (Dabney Buffer, silica beads)	Reich Lab	ds	7.4	partial	Rohland 2015; silica coated magnetic beads and 7x volume PB (Qiagen) for cleanups, Bst2.0 in smaller volume, 100ul total PCR volume, higher primer concentration, SPRI cleanup of PCR	Twist1.4M	Rohland 2022	Rohland 2022			360944	0.0177224	47.5	21605214	0.4329	52.7	0.156	[0.488, 0.873]	M60	0.00669628	52.6	0.155	280	3	F
S23842.Y1.E3.L1	I23842	Pass		LLP_S2_E1			10026	8290-7812 calBCE (8971±77 BP, AA-90127)	Laguna de los Pampas	Argentina	-35.33	-61.53	bone (cochlea)	Fehren-Schmitz Lab	37	Reich Lab	robotic	Rohland 2018 (Dabney Buffer, silica beads)	Reich Lab	ss	4.9	USER	Gansauge 2020	Twist1.4M	Rohland 2022	Rohland 2022			448136	0.0826348	49.1	20842451	1.776	43	0.116	[0.610, 0.868]	C	0.10146	45.3	0.166	5081	42	F
S23842.Y1.E4.L1	I23842	Pass		LLP_S2_E1			10026	8290-7812 calBCE (8971±77 BP, AA-90127)	Laguna de los Pampas	Argentina	-35.33	-61.53	bone (cochlea)	Fehren-Schmitz Lab	37	Reich Lab	robotic	Rohland 2018 (Dabney Buffer, silica beads)	Reich Lab	ss	4.9	USER	Gansauge 2020	Twist1.4M	Rohland 2022	Rohland 2022			417939	0.080569	47.5	22777684	1.874	42.2	0.1	[0.640, 0.889]	C1b	0.0976379	44.9	0.161	5022	28	F
S23842.Y1.E5.L1	I23842	QuestionableCritical	low MT contam	LLP_S2_E1			10026	8290-7812 calBCE (8971±77 BP, AA-90127)	Laguna de los Pampas	Argentina	-35.33	-61.53	bone (cochlea)	Fehren-Schmitz Lab	37	Reich Lab	robotic	Rohland 2018 (Dabney Buffer, silica beads)	Reich Lab	ss	4.9	USER	Gansauge 2020	Twist1.4M	Rohland 2022	Rohland 2022			480276	0.113124	49.7	23659877	2.657	43.2	0.171	[0.567, 0.804]	C1b	0.55382	46.2	0.159	25762	134	F
S23842.Y1.E6.L1	I23842	QuestionableCritical	low MT contam	LLP_S2_E1			10026	8290-7812 calBCE (8971±77 BP, AA-90127)	Laguna de los Pampas	Argentina	-35.33	-61.53	bone (cochlea)	Fehren-Schmitz Lab	37	Reich Lab	robotic	Rohland 2018 (Dabney Buffer, silica beads)	Reich Lab	ss	4.9	USER	Gansauge 2020	Twist1.4M	Rohland 2022	Rohland 2022			547742	0.11747	49.6	27188212	3.078	42.9	0.143	[0.560, 0.785]	C1b	0.660015	46.2	0.158	30526	178	F
S30886.Y1.E1.L1	I30886	Questionable	2500.to.5000.SNPs	CL1 (I1)		Individuo 1, Sector 3 N° 21	550	1200-1600 CE	La Lagunilla	Argentina	-29.39	-63.45	tooth	Reich Lab	36	Reich Lab	robotic	Rohland 2018 (Dabney Buffer, silica beads)	Reich Lab	ds	7.2	partial	Rohland 2015; silica coated magnetic beads and 7x volume PB (Qiagen) for cleanups, Bst2.0 in smaller volume, 100ul total PCR volume, higher primer concentration, SPRI cleanup of PCR	Twist1.4M	Rohland 2022	Rohland 2022	HiSeq X10	2x101, 2x7	357352	9.42787e-05	36.6	39520188	0.08787	52	0.143	[0.419, 0.994]	na (<2x)	0.00176076	36.8	0.0385	70	1	U
S30887.Y1.E1.L1	I30887	Fail	<2500.SNPs, sexratio=0.318	CL2 (I2)		Individuo 2, Sector 2 N° 1	1750	100-300 CE	La Lagunilla	Argentina	-29.39	-63.45	tooth	Reich Lab	36	Reich Lab	robotic	Rohland 2018 (Dabney Buffer, silica beads)	Reich Lab	ds	7.2	partial	Rohland 2015; silica coated magnetic beads and 7x volume PB (Qiagen) for cleanups, Bst2.0 in smaller volume, 100ul total PCR volume, higher primer concentration, SPRI cleanup of PCR	Twist1.4M	Rohland 2022	Rohland 2022	HiSeq X10	2x101, 2x7	333257	8.72975e-05	33.5	38336168	0.1106	50.9	0.134	[0.096, 0.925]	na (<2x)	0.000578809	34.5	0.0325	15	7	U
S30888.Y1.E1.L1	I30888	Pass		CL3 (A911)	A911		861	1023-1151 calCE (1010±25 BP, UGAMS-68797)	Colonia Mackinlay	Argentina	-30.37	-62.12	tooth (molar)	Reich Lab	37	Reich Lab	robotic	Rohland 2018 (Dabney Buffer, silica beads)	Reich Lab	ds	7.4	partial	Rohland 2015; silica coated magnetic beads and 7x volume PB (Qiagen) for cleanups, Bst2.0 in smaller volume, 100ul total PCR volume, higher primer concentration, SPRI cleanup of PCR	Twist1.4M	Rohland 2022	Rohland 2022	HiSeq X10	2x101, 2x7	339681	0.101715	63.2	27891686	58.43	65	0.062	[0.992, 1.000]	D1	2.34336	82.3	0.0345	50659	28049	M
S30889.Y1.E1.L1	I30889	Pass		CL4 (A909)	A909		1000	450-1450 CE	Estancia La Lorenza	Argentina	-29.08	-62.65	tooth (incisor)	Reich Lab	38	Reich Lab	robotic	Rohland 2018 (Dabney Buffer, silica beads)	Reich Lab	ds	7.6	partial	Rohland 2015; silica coated magnetic beads and 7x volume PB (Qiagen) for cleanups, Bst2.0 in smaller volume, 100ul total PCR volume, higher primer concentration, SPRI cleanup of PCR	Twist1.4M	Rohland 2022	Rohland 2022	HiSeq X10	2x101, 2x7	338359	0.213987	65.3	27016500	66.71	69.6	0.0585	[0.976, 0.993]	D1	3.50503	85.2	0.0325	74820	44652	M
S30890.Y1.E1.L1	I30890	Pass		CL5 (A907)	A907		527	1404-1443 calCE (550±20 BP, UGAMS-68798)	Campo Gallo	Argentina	-26.61	-62.86	tooth (premolar)	Reich Lab	38	Reich Lab	robotic	Rohland 2018 (Dabney Buffer, silica beads)	Reich Lab	ds	7.6	partial	Rohland 2015; silica coated magnetic beads and 7x volume PB (Qiagen) for cleanups, Bst2.0 in smaller volume, 100ul total PCR volume, higher primer concentration, SPRI cleanup of PCR	Twist1.4M	Rohland 2022	Rohland 2022	HiSeq X10	2x101, 2x7	347061	0.0406354	51	32883781	20.82	53.5	0.1165	[0.982, 0.999]	C1b	1.40174	59.9	0.104	57620	359	F
S30891.Y1.E2.L1	I30891	Pass		CL6 (VS01/19)	PSEO VS1/16	Sector 2 - Amarillo	1000	450-1450 CE	Villa Salavina	Argentina	-28.81	-63.41	bone (metapodial)	Reich Lab	35	Reich Lab	robotic	Rohland 2018 (Dabney Buffer, silica beads)	Reich Lab	ds	7	partial	Rohland 2015; silica coated magnetic beads and 7x volume PB (Qiagen) for cleanups, Bst2.0 in smaller volume, 100ul total PCR volume, higher primer concentration, SPRI cleanup of PCR	Twist1.4M	Rohland 2022	Rohland 2022	HiSeq X10	2X101, 2X7	432905	0.000312133	47.1	48600144	1.218	53.3	0.093	[0.766, 0.969]	na (<2x)	0.0261194	56.1	0.049	1216	13	F
S30892.Y1.E1.L1	I30892	Pass		CL7 (VS02/19)	PSEO VS2/16	Sector 1 - Blanco	1000	450-1450 CE	Villa Salavina	Argentina	-28.81	-63.41	bone	Reich Lab	36	Reich Lab	robotic	Rohland 2018 (Dabney Buffer, silica beads)	Reich Lab	ds	7.2	partial	Rohland 2015; silica coated magnetic beads and 7x volume PB (Qiagen) for cleanups, Bst2.0 in smaller volume, 100ul total PCR volume, higher primer concentration, SPRI cleanup of PCR	Twist1.4M	Rohland 2022	Rohland 2022	HiSeq X10	2x101, 2x7	312718	0.00048122	55.5	32319040	0.3271	63.8	0.087	[0.552, 0.976]	na (<2x)	0.0337786	67.4	0.0515	1332	14	F
S30893.Y1.E1.L1	I30893	Fail	<2500.SNPs, damage.ds=0.020, sexratio=0.091	SEC1 (NN1)	NN I		1397	389-766 calCE (1530±80 BP, LP-540)	Nicanor Molinas	Argentina	-29.13	-59.83	bone (long)	Reich Lab	37	Reich Lab	robotic	Rohland 2018 (Dabney Buffer, silica beads)	Reich Lab	ds	7.4	partial	Rohland 2015; silica coated magnetic beads and 7x volume PB (Qiagen) for cleanups, Bst2.0 in smaller volume, 100ul total PCR volume, higher primer concentration, SPRI cleanup of PCR	Twist1.4M	Rohland 2022	Rohland 2022	HiSeq X10	2x101, 2x7	270615	5.40444e-05	39.1	29800567	0.03271	45.2	0	[0.170, 0.988]	na (<2x)	0.000964681	48.4	0.02	30	3	U
S30894.Y1.E2.L1	I30894	Questionable	2500.to.5000.SNPs	SEC2 (AAI-D)	D		1850	200 BCE - 400 CE	Arroyo Aguilar	Argentina	-29.24	-59.59	tooth	Reich Lab	37	Reich Lab	robotic	Rohland 2018 (Dabney Buffer, silica beads)	Reich Lab	ds	7.4	partial	Rohland 2015; silica coated magnetic beads and 7x volume PB (Qiagen) for cleanups, Bst2.0 in smaller volume, 100ul total PCR volume, higher primer concentration, SPRI cleanup of PCR	Twist1.4M	Rohland 2022	Rohland 2022	HiSeq X10	2X101, 2X7	584156	0.0011592	47.1	50714919	0.6003	46.7	0.1905	[0.516, 0.907]	na (<2x)	0.00189894	53.1	0.1435	35	23	U
S30895.Y1.E2.L1	I30895	Fail	2500.to.5000.SNPs, sexratio=0.246	SEC3 (IdI-1)	E1		400	1150-1950 CE	Isla del Indio/Paraná Miní I	Argentina	-29.03	-59.33	tooth	Reich Lab	38	Reich Lab	robotic	Rohland 2018 (Dabney Buffer, silica beads)	Reich Lab	ds	7.6	partial	Rohland 2015; silica coated magnetic beads and 7x volume PB (Qiagen) for cleanups, Bst2.0 in smaller volume, 100ul total PCR volume, higher primer concentration, SPRI cleanup of PCR	Twist1.4M	Rohland 2022	Rohland 2022	HiSeq X10	2X101, 2X7	423931	9.8842e-05	45.1	35644799	0.1418	46.1	0.118	[0.300, 0.956]	na (<2x)	0.0014279	52.9	0.0455	49	16	U
S30896.Y1.E1.L1	I30896	Pass		SEC4 (LZA23)	23		800	1000-1300 CE	La Lechuza	Argentina	-29.9	-59.93	tooth (molar)	Reich Lab	38	Reich Lab	robotic	Rohland 2018 (Dabney Buffer, silica beads)	Reich Lab	ds	7.6	partial	Rohland 2015; silica coated magnetic beads and 7x volume PB (Qiagen) for cleanups, Bst2.0 in smaller volume, 100ul total PCR volume, higher primer concentration, SPRI cleanup of PCR	Twist1.4M	Rohland 2022	Rohland 2022	HiSeq X10	2x101, 2x7	366182	0.112768	56.6	32124591	40.37	62.6	0.0565	[0.974, 0.994]	D1	3.10378	71.3	0.0425	130297	627	F
S30897.Y1.E1.L1	I30897	Pass		SEC5 (LZA5)	5		1621	143-522 calCE (1750±60 BP, LP-3456)	La Lechuza	Argentina	-29.9	-59.93	tooth (molar)	Reich Lab	38	Reich Lab	robotic	Rohland 2018 (Dabney Buffer, silica beads)	Reich Lab	ds	7.6	partial	Rohland 2015; silica coated magnetic beads and 7x volume PB (Qiagen) for cleanups, Bst2.0 in smaller volume, 100ul total PCR volume, higher primer concentration, SPRI cleanup of PCR	Twist1.4M	Rohland 2022	Rohland 2022	HiSeq X10	2x101, 2x7	372060	0.000797772	47	37226222	18.74	58.8	0.083	[0.988, 1.000]	C1b	0.0349475	53.1	0.109	649	394	M
S30898.Y1.E1.L1	I30898	Questionable	mtcontam=[0.721,0.900]	SEC6 (LZA36)	36		772	1045-1280 calCE (890±60 BP, LP-3306)	La Lechuza	Argentina	-29.9	-59.93	bone (phalanx)	Reich Lab	38	Reich Lab	robotic	Rohland 2018 (Dabney Buffer, silica beads)	Reich Lab	ds	7.6	partial	Rohland 2015; silica coated magnetic beads and 7x volume PB (Qiagen) for cleanups, Bst2.0 in smaller volume, 100ul total PCR volume, higher primer concentration, SPRI cleanup of PCR	Twist1.4M	Rohland 2022	Rohland 2022	HiSeq X10	2x101, 2x7	312326	0.00187085	52.8	33783489	2.976	60.3	0.0535	[0.721, 0.904]	C1c	0.0983071	68.5	0.042	3876	63	F
S30899.Y1.E1.L1	I30899	Fail	sexratio=0.334, mtcontam=[0.603,0.820]	SEC7 (CPG-I3)			951	773-1177 calCE (1090±70 BP, LP-3204)	El Camping	Argentina	-29.91	-59.82	tooth (incisor)	Reich Lab	37	Reich Lab	robotic	Rohland 2018 (Dabney Buffer, silica beads)	Reich Lab	ds	7.4	partial	Rohland 2015; silica coated magnetic beads and 7x volume PB (Qiagen) for cleanups, Bst2.0 in smaller volume, 100ul total PCR volume, higher primer concentration, SPRI cleanup of PCR	Twist1.4M	Rohland 2022	Rohland 2022	HiSeq X10	2x101, 2x7	320301	0.00409259	49.2	33412228	2.27	51.6	0.09	[0.603, 0.824]	H2a	0.19424	57.1	0.095	4463	2243	M
S30900.Y1.E1.L1	I30900	Fail	<2500.SNPs, damage.ds=0.019, sexratio=0.111	SEC8 (E3)			825	850-1400 CE	Las Mulas I (El Carpincho)	Argentina	-30.59	-59.89	bone (metacarpal)	Reich Lab	36	Reich Lab	robotic	Rohland 2018 (Dabney Buffer, silica beads)	Reich Lab	ds	7.2	partial	Rohland 2015; silica coated magnetic beads and 7x volume PB (Qiagen) for cleanups, Bst2.0 in smaller volume, 100ul total PCR volume, higher primer concentration, SPRI cleanup of PCR	Twist1.4M	Rohland 2022	Rohland 2022	HiSeq X10	2x101, 2x7	305351	4.80631e-05	40.3	39080841	0.003259	54	0	[nan, nan]	na (<2x)	0.000276368	36.8	0.019	16	2	U
S30901.Y1.E1.L1	I30901	Fail	library preparation inhibited	SEC9			950	500-1500 calCE	El Arazá	Argentina	-29.13	-59.95	tooth	Reich Lab	36	Reich Lab	robotic	Rohland 2018 (Dabney Buffer, silica beads)	Reich Lab	ds	7.2	partial	Rohland 2015; silica coated magnetic beads and 7x volume PB (Qiagen) for cleanups, Bst2.0 in smaller volume, 100ul total PCR volume, higher primer concentration, SPRI cleanup of PCR	Twist1.4M	Rohland 2022	Rohland 2022	HiSeq X10	2x101, 2x7	NA	NA	NA	302598		0	0	[nan, nan]	H2a2a1	6.95266e-06	97.5	0	0	0	U
S30901.Y1.E2.L1	I30901	Fail	<2500.SNPs, damage.ds=0.006	SEC9			950	500-1500 calCE	El Arazá	Argentina	-29.13	-59.95	tooth	Reich Lab	36	Reich Lab	robotic	Rohland 2018 (Dabney Buffer, silica beads)	Reich Lab	ds	7.2	partial	Rohland 2015; silica coated magnetic beads and 7x volume PB (Qiagen) for cleanups, Bst2.0 in smaller volume, 100ul total PCR volume, higher primer concentration, SPRI cleanup of PCR	Twist1.4M	Rohland 2022	Rohland 2022	NovaSeq	2X101, 2X7	188993	0.000159964	64.4	17386119	0.01955	54	0	[0.026, 0.976]	na (<2x)	0.000408469	77.8	0.006	28	0	U
S30901.Y1.E3.L1	I30901	Fail	<2500.SNPs, damage.ds=0.006, sexratio=0.036	SEC9			950	500-1500 calCE	El Arazá	Argentina	-29.13	-59.95	tooth	Reich Lab	36	Reich Lab	robotic	Rohland 2018 (Dabney Buffer, silica beads)	Reich Lab	ds	7.2	partial	Rohland 2015; silica coated magnetic beads and 7x volume PB (Qiagen) for cleanups, Bst2.0 in smaller volume, 100ul total PCR volume, higher primer concentration, SPRI cleanup of PCR	Twist1.4M	Rohland 2022	Rohland 2022	NovaSeq	2X101, 2X7	250197	0.000550602	61.7	16170520	0.4198	79.9	0	[0.557, 0.918]	na (<2x)	0.00105767	76	0.006	54	2	U
S34462.Y1.E1.L1	I34462	Pass		155 (137/09, I1)		Arroyito 137/09 Individuo 1	575	1250-1500 CE	Arroyito La Villa	Argentina	-31.41	-63.05	tooth (premolar)	Reich Lab	36	Reich Lab	robotic	Rohland 2018 (Dabney Buffer, silica beads)	Reich Lab	ds	7.2	partial	Rohland 2015; silica coated magnetic beads and 7x volume PB (Qiagen) for cleanups, Bst2.0 in smaller volume, 100ul total PCR volume, higher primer concentration, SPRI cleanup of PCR	Twist1.4M	Rohland 2022	Rohland 2022	HiSeq X10	2X101, 2X7	335559	0.029536	60.4	36640563	24.79	65.9	0.0355	[0.977, 0.999]	C1b	1.47447	75.4	0.033	66107	374	F
S34463.Y1.E1.L1	I34463	Pass		156 (137/09, I3)		Arroyito 137/09 Individuo 3	598	1314-1405 calCE (640±20 BP, UGAMS-68812)	Arroyito La Villa	Argentina	-31.41	-63.05	tooth (canine)	Reich Lab	38	Reich Lab	robotic	Rohland 2018 (Dabney Buffer, silica beads)	Reich Lab	ds	7.6	partial	Rohland 2015; silica coated magnetic beads and 7x volume PB (Qiagen) for cleanups, Bst2.0 in smaller volume, 100ul total PCR volume, higher primer concentration, SPRI cleanup of PCR	Twist1.4M	Rohland 2022	Rohland 2022	HiSeq X10	2X101, 2X7	398371	0.187558	63.2	32669024	49.72	69.4	0.037	[0.994, 1.000]	B2	2.42807	81.7	0.0205	53184	29010	M
S34464.Y1.E1.L1	I34464	Questionable	sexratio=0.349, Xcontam=[0.001,0.006]	135 (718/12)		718/12 Campo Bocassi- Agua Mansa, La Para I1	1884	98 calBCE - 243 calCE (1980±70 BP, LP-3750)	Campo Bocassi/Agua Mansa	Argentina	-30.71	-63.03	tooth (incisor)	Reich Lab	37	Reich Lab	robotic	Rohland 2018 (Dabney Buffer, silica beads)	Reich Lab	ds	7.4	partial	Rohland 2015; silica coated magnetic beads and 7x volume PB (Qiagen) for cleanups, Bst2.0 in smaller volume, 100ul total PCR volume, higher primer concentration, SPRI cleanup of PCR	Twist1.4M	Rohland 2022	Rohland 2022	HiSeq X10	2X101, 2X7	492365	0.220251	59.6	35627505	40.84	67.8	0.045	[0.979, 0.998]	C1b	2.09761	75.3	0.0465	46123	24760	M
S34465.Y1.E1.L1	I34465	Pass		149 (2354/09)		CO 09 I1	584	1299-1433 calCE (619±43 BP, AA-102658)	Constantinopla 1215	Argentina	-31.67	-64.43	tooth (molar)	Reich Lab	35	Reich Lab	robotic	Rohland 2018 (Dabney Buffer, silica beads)	Reich Lab	ds	7	partial	Rohland 2015; silica coated magnetic beads and 7x volume PB (Qiagen) for cleanups, Bst2.0 in smaller volume, 100ul total PCR volume, higher primer concentration, SPRI cleanup of PCR	Twist1.4M	Rohland 2022	Rohland 2022	HiSeq X10	2X101, 2X7	390826	0.0400379	64.3	32217945	49.7	66.7	0.0645	[0.988, 0.999]	C1b	1.49381	82.6	0.042	33581	18245	M
S34466.Y1.E1.L1	I34466	Pass		165 (915/15)		915/15 Despeñaderos	652	1213-1394 calCE (760±60 BP, LP-3874 )	Despeñaderos	Argentina	-31.81	-64.3	tooth (incisor)	Reich Lab	38	Reich Lab	robotic	Rohland 2018 (Dabney Buffer, silica beads)	Reich Lab	ds	7.6	partial	Rohland 2015; silica coated magnetic beads and 7x volume PB (Qiagen) for cleanups, Bst2.0 in smaller volume, 100ul total PCR volume, higher primer concentration, SPRI cleanup of PCR	Twist1.4M	Rohland 2022	Rohland 2022	HiSeq X10	2X101, 2X7	448697	0.0380761	69.5	36265622	48.8	66.3	0.0675	[0.984, 0.999]	D1g5	0.728728	84	0.0475	32301	160	F
S34467.Y1.E1.L1	I34467	Questionable	damage.ds=0.020, sexratio=0.348, Xcontam=[0.001,0.004]	109 (I1)		Individuo 1	455	1418-1623 calCE (459±40, MTC-13256)	Ischilín	Argentina	-30.58	-64.37	tooth (premolar)	Reich Lab	37	Reich Lab	robotic	Rohland 2018 (Dabney Buffer, silica beads)	Reich Lab	ds	7.4	partial	Rohland 2015; silica coated magnetic beads and 7x volume PB (Qiagen) for cleanups, Bst2.0 in smaller volume, 100ul total PCR volume, higher primer concentration, SPRI cleanup of PCR	Twist1.4M	Rohland 2022	Rohland 2022	HiSeq X10	2X101, 2X7	514652	0.267071	77.9	33032677	57.94	69.2	0.0355	[0.987, 0.999]	C1b	2.08149	82.6	0.02	45392	24234	M
S34468.Y1.E1.L1	I34468	Questionable	sexratio=0.341, mtcontam=[0.774,0.930]	158 (1387/15)		1387/15 La Para (21/12/17)	2578	798-418 calBCE (2550±60 BP, LP-3754)	La Para	Argentina	-30.92	-62.89	tooth (molar)	Reich Lab	38	Reich Lab	robotic	Rohland 2018 (Dabney Buffer, silica beads)	Reich Lab	ds	7.6	partial	Rohland 2015; silica coated magnetic beads and 7x volume PB (Qiagen) for cleanups, Bst2.0 in smaller volume, 100ul total PCR volume, higher primer concentration, SPRI cleanup of PCR	Twist1.4M	Rohland 2022	Rohland 2022	HiSeq X10	2X101, 2X7	399768	0.0040705	57.5	37890619	2.142	58.9	0.067	[0.775, 0.949]	A2	0.0895303	65.6	0.051	1963	1016	M
S34469.Y1.E1.L1	I34469	Questionable	2500.to.5000.SNPs	157 (575/15)		575/15 Paraje Buey Muerto (15/08/17)	1650	1050 BCE - 1650 CE	Paraje Buey Muerto	Argentina	-31.22	-63.36	tooth (molar)	Reich Lab	37	Reich Lab	robotic	Rohland 2018 (Dabney Buffer, silica beads)	Reich Lab	ds	7.4	partial	Rohland 2015; silica coated magnetic beads and 7x volume PB (Qiagen) for cleanups, Bst2.0 in smaller volume, 100ul total PCR volume, higher primer concentration, SPRI cleanup of PCR	Twist1.4M	Rohland 2022	Rohland 2022	NovaSeq	2X101, 2X7	382220			5884847	8.152	61.1	0.079	[0.979, 1.000]	B2	0.00187809	45.1	0.0475	86	0	U
S34470.Y1.E1.L1	I34470	Pass		159 (1222/16)		1222/16 Paraje Los Molles	750	1000-1400 CE	Paraje Los Molles	Argentina	-31.96	-65.01	tooth (molar)	Reich Lab	37	Reich Lab	robotic	Rohland 2018 (Dabney Buffer, silica beads)	Reich Lab	ds	7.4	partial	Rohland 2015; silica coated magnetic beads and 7x volume PB (Qiagen) for cleanups, Bst2.0 in smaller volume, 100ul total PCR volume, higher primer concentration, SPRI cleanup of PCR	Twist1.4M	Rohland 2022	Rohland 2022	HiSeq X10	2X101, 2X7	410160	0.000233736	46.9	44978975	0.386	56.6	0.089	[0.664, 0.997]	na (<2x)	0.0103151	54.9	0.069	437	2	F
S34471.Y1.E1.L1	I34471	Pass		170 (437/18, I2)		437/18 Playa Grande - Marull Ind2	1895	139 calBCE - 243 calCE (1990±80 BP, LP-3741)	Playa Grande Marull	Argentina	-30.9	-62.78	tooth (canine)	Reich Lab	36	Reich Lab	robotic	Rohland 2018 (Dabney Buffer, silica beads)	Reich Lab	ds	7.2	partial	Rohland 2015; silica coated magnetic beads and 7x volume PB (Qiagen) for cleanups, Bst2.0 in smaller volume, 100ul total PCR volume, higher primer concentration, SPRI cleanup of PCR	Twist1.4M	Rohland 2022	Rohland 2022	HiSeq X10	2X101, 2X7	414565	0.484045	60.8	31428031	47.12	68.3	0.0445	[0.970, 0.992]	C1b	3.27028	76.6	0.0415	143684	824	F
S34660.Y1.E1.L1	I34660	Pass		MLP-DA-6417b			2700	800-700 BCE	Túmulo de Malacara	Argentina	-38.45	-58.25	bone (cochlea)	Reich Lab	39	Reich Lab	robotic	Rohland 2018 (Dabney Buffer, silica beads)	Reich Lab	ds	7.8	partial	Rohland 2015; silica coated magnetic beads and 7x volume PB (Qiagen) for cleanups, Bst2.0 in smaller volume, 100ul total PCR volume, higher primer concentration, SPRI cleanup of PCR	Twist1.4M	Rohland 2022	Rohland 2022	NovaSeq	2x101, 2x7	NA	NA	NA	12156938	107.5	57.7	0.09	[0.974, 0.993]	C1b	2.40217	65	0.0925	93932	570	F
S34660.Y1.E3.L1	I34660	Pass		MLP-DA-6417b			2700	800-700 BCE	Túmulo de Malacara	Argentina	-38.45	-58.25	bone (cochlea)	Reich Lab	39	Reich Lab	robotic	Rohland 2018 (Dabney Buffer, silica beads)	Reich Lab	ds	7.8	partial	Rohland 2015; silica coated magnetic beads and 7x volume PB (Qiagen) for cleanups, Bst2.0 in smaller volume, 100ul total PCR volume, higher primer concentration, SPRI cleanup of PCR	Twist1.4M	Rohland 2022	Rohland 2022	NovaSeq	2x101, 2x7	NA	NA	NA	16705687	123	62.1	0.063	[0.982, 0.996]	C1b	2.34937	68.1	0.072	92681	532	F
S34669.Y1.E2.L1	I34660	Pass		MLP-DA-6420			2638	802-547 calBCE (2585±20 BP, PSUAMS-12926/LI-0340)	Túmulo de Malacara	Argentina	-38.45	-58.25	bone (fibula)	Reich Lab	39	Reich Lab	robotic	Rohland 2018 (Dabney Buffer, silica beads)	Reich Lab	ds	7.8	partial	Rohland 2015; silica coated magnetic beads and 7x volume PB (Qiagen) for cleanups, Bst2.0 in smaller volume, 100ul total PCR volume, higher primer concentration, SPRI cleanup of PCR	Twist1.4M	Rohland 2022	Rohland 2022	NovaSeq	2X101, 2X7	103176	0.00592743	67.4	17505288	7.537	64.7	0.0655	[0.950, 0.996]	C1b	0.0586344	82.9	0.0425	2515	41	F
S34669.Y1.E3.L1	I34660	Questionable	mtcontam=[0.797,0.940]	MLP-DA-6420			2638	802-547 calBCE (2585±20 BP, PSUAMS-12926/LI-0340)	Túmulo de Malacara	Argentina	-38.45	-58.25	bone (fibula)	Reich Lab	39	Reich Lab	robotic	Rohland 2018 (Dabney Buffer, silica beads)	Reich Lab	ds	7.8	partial	Rohland 2015; silica coated magnetic beads and 7x volume PB (Qiagen) for cleanups, Bst2.0 in smaller volume, 100ul total PCR volume, higher primer concentration, SPRI cleanup of PCR	Twist1.4M	Rohland 2022	Rohland 2022	NovaSeq	2X101, 2X7	90031	0.00683818	68.4	14269093	2.854	63.6	0.064	[0.797, 0.941]	C	0.020858	82.8	0.0415	937	19	F
S34661.Y1.E1.L1	I34661	Pass		MLP-DA-6418			2765	897-777 calBCE (2680±20 BP, PSUAMS-12925/LI-0339)	Túmulo de Malacara	Argentina	-38.45	-58.25	bone (cochlea)	Reich Lab	36	Reich Lab	robotic	Rohland 2018 (Dabney Buffer, silica beads)	Reich Lab	ds	7.2	partial	Rohland 2015; silica coated magnetic beads and 7x volume PB (Qiagen) for cleanups, Bst2.0 in smaller volume, 100ul total PCR volume, higher primer concentration, SPRI cleanup of PCR	Twist1.4M	Rohland 2022	Rohland 2022	NovaSeq	2x101, 2x7	NA	NA	NA	0	100.8	53.6	0.1175	[0.893, 0.949]	C1b	2.02209	58.4	0.1205	39541	25314	M
S34661.Y1.E3.L1	I34661	Pass		MLP-DA-6418			2765	897-777 calBCE (2680±20 BP, PSUAMS-12925/LI-0339)	Túmulo de Malacara	Argentina	-38.45	-58.25	bone (cochlea)	Reich Lab	36	Reich Lab	robotic	Rohland 2018 (Dabney Buffer, silica beads)	Reich Lab	ds	7.2	partial	Rohland 2015; silica coated magnetic beads and 7x volume PB (Qiagen) for cleanups, Bst2.0 in smaller volume, 100ul total PCR volume, higher primer concentration, SPRI cleanup of PCR	Twist1.4M	Rohland 2022	Rohland 2022	NovaSeq	2x101, 2x7	NA	NA	NA	17309790	138	53.4	0.1335	[0.964, 0.984]	C1b	2.87901	57.7	0.1365	55223	37129	M
S34667.Y1.E1.L1	I34667	Questionable	sexratio=0.340	MLP-DA-6417a			2650	806-547 calBCE (2595±25 BP, PSUAMS-13095/LI-0343)	Túmulo de Malacara	Argentina	-38.45	-58.25	tooth (molar)	Reich Lab	38	Reich Lab	robotic	Rohland 2018 (Dabney Buffer, silica beads)	Reich Lab	ds	7.6	partial	Rohland 2015; silica coated magnetic beads and 7x volume PB (Qiagen) for cleanups, Bst2.0 in smaller volume, 100ul total PCR volume, higher primer concentration, SPRI cleanup of PCR	Twist1.4M	Rohland 2022	Rohland 2022	HiSeq X10	2X101, 2X7	385890	0.0219477	61.3	33851730	120.4	61.6	0.0765	[0.989, 0.999]	C1b	0.717925	75.7	0.057	15862	8184	M
S34668.Y1.E1.L1	I34668	Questionable	sexratio=0.335	MLP-DA-6419			2795	919-782 calBCE (2710±40 BP, AA-24049)	Túmulo de Malacara	Argentina	-38.45	-58.25	tooth (molar)	Reich Lab	37	Reich Lab	robotic	Rohland 2018 (Dabney Buffer, silica beads)	Reich Lab	ds	7.4	partial	Rohland 2015; silica coated magnetic beads and 7x volume PB (Qiagen) for cleanups, Bst2.0 in smaller volume, 100ul total PCR volume, higher primer concentration, SPRI cleanup of PCR	Twist1.4M	Rohland 2022	Rohland 2022	HiSeq X10	2X101, 2X7	408349	0.00412205	51.3	29897088	12.05	49.1	0.109	[0.938, 0.990]	A2+(64)+@16111	0.134117	59.7	0.093	3005	1517	M
S34670.Y1.E1.L1	I34670	Fail	damage.ds=0.006, sexratio=0.341, mtcontam=[0.703,0.900], Xcontam=[0.004,0.025]	MLP-DA-6427			2700	800-700 BCE	Túmulo de Malacara	Argentina	-38.45	-58.25	bone (clavicle)	Reich Lab	39	Reich Lab	robotic	Rohland 2018 (Dabney Buffer, silica beads)	Reich Lab	ds	7.8	partial	Rohland 2015; silica coated magnetic beads and 7x volume PB (Qiagen) for cleanups, Bst2.0 in smaller volume, 100ul total PCR volume, higher primer concentration, SPRI cleanup of PCR	Twist1.4M	Rohland 2022	Rohland 2022	HiSeq X10	2X101, 2X7	462828	0.013634	86	27858620	3.074	73.1	0.0075	[0.703, 0.909]	H5a3a1	0.5735	105.6	0.006	12786	6605	M
S34671.Y1.E2.L1	I34671	Pass		18CM			2550	800-400 BCE	Cardón Mocho	Argentina	-27.33	-67.05	bone (rib)	Reich Lab	35	Reich Lab	robotic	Rohland 2018 (Dabney Buffer, silica beads)	Reich Lab	ds	7	partial	Rohland 2015; silica coated magnetic beads and 7x volume PB (Qiagen) for cleanups, Bst2.0 in smaller volume, 100ul total PCR volume, higher primer concentration, SPRI cleanup of PCR	Twist1.4M	Rohland 2022	Rohland 2022	NovaSeq	2X101, 2X7	96337	0.00173668	62.2	17606341	5.028	64.4	0.048	[0.863, 0.963]	B2	0.0257422	69.4	0.0685	1055	21	F
S34671.Y1.E3.L1	I34671	Questionable	mtcontam=[0.735,0.920]	18CM			2550	800-400 BCE	Cardón Mocho	Argentina	-27.33	-67.05	bone (rib)	Reich Lab	35	Reich Lab	robotic	Rohland 2018 (Dabney Buffer, silica beads)	Reich Lab	ds	7	partial	Rohland 2015; silica coated magnetic beads and 7x volume PB (Qiagen) for cleanups, Bst2.0 in smaller volume, 100ul total PCR volume, higher primer concentration, SPRI cleanup of PCR	Twist1.4M	Rohland 2022	Rohland 2022	NovaSeq	2X101, 2X7	102524	0.00140873	58.8	20200675	2.04	65.9	0.0505	[0.735, 0.926]	B2b	0.00867257	72.6	0.0605	349	2	F
S34672.Y1.E1.L1	I34672	Pass		VA1			3342	1505-1128 calBCE (3140±70 BP, LP-807)	Laguna La Colorada	Argentina	-36.48	-58.62	tooth (molar)	Reich Lab	38	Reich Lab	robotic	Rohland 2018 (Dabney Buffer, silica beads)	Reich Lab	ds	7.6	partial	Rohland 2015; silica coated magnetic beads and 7x volume PB (Qiagen) for cleanups, Bst2.0 in smaller volume, 100ul total PCR volume, higher primer concentration, SPRI cleanup of PCR	Twist1.4M	Rohland 2022	Rohland 2022	HiSeq X10	2X101, 2X7	422904	0.0125647	52.1	36529109	16.32	52.1	0.135	[0.972, 0.997]	A2+(64)	0.184196	61.1	0.133	8086	64	F
S34675.Y1.E1.L1	I34675	Pass		183 (1332/17)		1332/17 BL I1	446	1425-1625 calCE (450±40BP, LP-3882)	Barranca del Lagarto	Argentina	-31.34	-63.61	tooth (molar)	Reich Lab	40	Reich Lab	robotic	Rohland 2018 (Dabney Buffer, silica beads)	Reich Lab	ds	8	partial	Rohland 2015; silica coated magnetic beads and 7x volume PB (Qiagen) for cleanups, Bst2.0 in smaller volume, 100ul total PCR volume, higher primer concentration, SPRI cleanup of PCR	Twist1.4M	Rohland 2022	Rohland 2022	HiSeq X10	2x101, 2x7	607576	0.00395222	57.4	47253831	26.02	63.4	0.071	[0.985, 1.000]	A2+(64)	0.467696	73.5	0.08	19792	92	F
S34675.Y1.E2.L1	I34675	Pass		183 (1332/17)		1332/17 BL I1	446	1425-1625 calCE (450±40BP, LP-3882)	Barranca del Lagarto	Argentina	-31.34	-63.61	tooth (molar)	Reich Lab	40	Reich Lab	robotic	Rohland 2018 (Dabney Buffer, silica beads)	Reich Lab	ss	8	USER	Gansauge 2020	Twist1.4M	Rohland 2022	Rohland 2022	NovaSeq	2x101, 2x8	328613	0.0205133	50.2	14041755	7.318	62.2	0.054	[0.945, 0.993]	A2+(64)	0.504372	70.6	0.072	23837	68	F
S34675.Y1.E3.L1	I34675	Questionable	ExtractControl	183 (1332/17)		1332/17 BL I1	446	1425-1625 calCE (450±40BP, LP-3882)	Barranca del Lagarto	Argentina	-31.34	-63.61	tooth (molar)	Reich Lab	40	Reich Lab	robotic	Rohland 2018 (Dabney Buffer, silica beads)	Reich Lab	ss	8	USER	Gansauge 2020	Twist1.4M	Rohland 2022	Rohland 2022	NovaSeq	2x101, 2x8	384260	0.0161797	46.1	12120831	9.16	60	0.053	[0.929, 0.994]	A2	2.13609	68.9	0.083	96965	286	F
S34676.Y1.E1.L1	I34676	Pass		180 (292/11)		262/11 RC	117	1688-1950 calCE (150±25 BP, UGAMS-68821)	Barrio Alberdi Río Cuarto	Argentina	-33.14	-64.31	tooth (molar)	Reich Lab	35	Reich Lab	robotic	Rohland 2018 (Dabney Buffer, silica beads)	Reich Lab	ds	7	partial	Rohland 2015; silica coated magnetic beads and 7x volume PB (Qiagen) for cleanups, Bst2.0 in smaller volume, 100ul total PCR volume, higher primer concentration, SPRI cleanup of PCR	Twist1.4M	Rohland 2022	Rohland 2022	HiSeq X10	2x101, 2x7	458943	0.115569	64.4	33694439	114.2	64.3	0.0705	[0.986, 0.999]	A2+(64)	1.02515	85.9	0.0485	46227	217	F
S34677.Y1.E1.L1	I34677	Pass		164 (158/17)		158/17	966	886-1144 calCE (1100±50 BP, LP-3660)	Arroyito Osvaldo Navarro	Argentina	-31.41	-63.05	bone (phalanx)	Reich Lab	37	Reich Lab	robotic	Rohland 2018 (Dabney Buffer, silica beads)	Reich Lab	ds	7.4	partial	Rohland 2015; silica coated magnetic beads and 7x volume PB (Qiagen) for cleanups, Bst2.0 in smaller volume, 100ul total PCR volume, higher primer concentration, SPRI cleanup of PCR	Twist1.4M	Rohland 2022	Rohland 2022	HiSeq X10	2x101, 2x7	484923	0.00060687	55.3	48241873	1.243	64.1	0.039	[0.770, 0.989]	na (<2x)	0.0293254	64.8	0.048	1289	13	F
S34677.Y1.E2.L1	I34677	Questionable	ExtractControl	164 (158/17)		158/17	966	886-1144 calCE (1100±50 BP, LP-3660)	Arroyito Osvaldo Navarro	Argentina	-31.41	-63.05	bone (phalanx)	Reich Lab	37	Reich Lab	robotic	Rohland 2018 (Dabney Buffer, silica beads)	Reich Lab	ss	7.4	USER	Gansauge 2020	Twist1.4M	Rohland 2022	Rohland 2022	NovaSeq	2x101, 2x8	441798	0.0162707	52	30893259	0.5193	48.1	0.22	[0.619, 0.930]	na (<2x)	0.00672583	51.7	0.149	354	2	F
S34677.Y1.E3.L1	I34677	Questionable	ExtractControl	164 (158/17)		158/17	966	886-1144 calCE (1100±50 BP, LP-3660)	Arroyito Osvaldo Navarro	Argentina	-31.41	-63.05	bone (phalanx)	Reich Lab	37	Reich Lab	robotic	Rohland 2018 (Dabney Buffer, silica beads)	Reich Lab	ss	7.4	USER	Gansauge 2020	Twist1.4M	Rohland 2022	Rohland 2022	NovaSeq	2x101, 2x8	380014	0.00488653	46.5	22824135	1.105	54	0.218	[0.567, 0.889]	na (<2x)	0.0907513	56.5	0.163	4306	19	F
S34678.Y1.E1.L1	I34678	Pass		175 (226/19)		226/19 CP	644	1220-1394 calCE (750±60BP, LP-3794)	Campo Piergentilli	Argentina	-31.5	-63.37	tooth (molar)	Reich Lab	40	Reich Lab	robotic	Rohland 2018 (Dabney Buffer, silica beads)	Reich Lab	ds	8	partial	Rohland 2015; silica coated magnetic beads and 7x volume PB (Qiagen) for cleanups, Bst2.0 in smaller volume, 100ul total PCR volume, higher primer concentration, SPRI cleanup of PCR	Twist1.4M	Rohland 2022	Rohland 2022	HiSeq X10	2x101, 2x7	458341	0.0127265	46.7	42633054	11.81	57.5	0.0855	[0.972, 0.999]	C	1.16064	52.7	0.147	20683	12916	M
S34679.Y1.E2.L1	I34679	QuestionableCritical	ExtractControl. Sex ratio	161 (648/15)		648/15	700	1150-1350 CE	Arroyito Campo Sismondi	Argentina	-31.44	-63.08	bone (phalanx)	Reich Lab	40	Reich Lab	robotic	Rohland 2018 (Dabney Buffer, silica beads)	Reich Lab	ss	8	USER	Gansauge 2020	Twist1.4M	Rohland 2022	Rohland 2022	NovaSeq	2x101, 2x8	283819	0.00859852	48.7	18057429	1.676	54	0.042	[0.757, 0.960]	na (<2x)	0.0155531	49.8	0.07	433	170	U
S34679.Y1.E3.L1	I34679	Questionable	ExtractControl. Sex ratio	161 (648/15)		648/15	700	1150-1350 CE	Arroyito Campo Sismondi	Argentina	-31.44	-63.08	bone (phalanx)	Reich Lab	40	Reich Lab	robotic	Rohland 2018 (Dabney Buffer, silica beads)	Reich Lab	ss	8	USER	Gansauge 2020	Twist1.4M	Rohland 2022	Rohland 2022	NovaSeq	2x101, 2x8	370693	0.00634892	46	20950707	2.891	57.4	0.056	[0.823, 0.959]	B2	0.141948	50.8	0.072	3539	1546	M
S34681.Y1.E1.L1	I34681	Questionable	sexratio=0.346	179 (1591/11)		Caso 1591/11	698	1226-1281 calCE (810±14 BP,MAMS-65758)	Deán Funes	Argentina	-30.43	-64.35	tooth (molar)	Reich Lab	38	Reich Lab	robotic	Rohland 2018 (Dabney Buffer, silica beads)	Reich Lab	ds	7.6	partial	Rohland 2015; silica coated magnetic beads and 7x volume PB (Qiagen) for cleanups, Bst2.0 in smaller volume, 100ul total PCR volume, higher primer concentration, SPRI cleanup of PCR	Twist1.4M	Rohland 2022	Rohland 2022	HiSeq X10	2x101, 2x7	477585	0.177464	66.8	29100965	204.7	69.2	0.0495	[0.991, 1.000]	A2+(64)	0.86463	87.5	0.0345	19019	10071	M
S34682.Y1.E1.L1	I34682	Fail	<500.SNPs, sexratio=0.250	178 (634/12, I1)		634/12 D VS Individuo 1	1650	1050 BCE - 1650 CE	Dorrego	Argentina	-30.85	-65.13	tooth (molar)	Reich Lab	37	Reich Lab	robotic	Rohland 2018 (Dabney Buffer, silica beads)	Reich Lab	ds	7.4	partial	Rohland 2015; silica coated magnetic beads and 7x volume PB (Qiagen) for cleanups, Bst2.0 in smaller volume, 100ul total PCR volume, higher primer concentration, SPRI cleanup of PCR	Twist1.4M	Rohland 2022	Rohland 2022	HiSeq X10	2x101, 2x7	447851	0.000622051	58.9	40692850	0.3934	54.3	0.064	[0.448, 0.941]	na (<2x)	0.000328513	67.4	0.0705	6	2	U
S34683.Y1.E1.L1	I34683	Fail	<2500.SNPs, sexratio=0.188	138 (1141/11)		1141/11	2590	787-486 calBCE (2540±25 BP, UGAMS-68770)	El Pariente/Campo Cannavo	Argentina	-32.16	-64.51	tooth (canine)	Reich Lab	40	Reich Lab	robotic	Rohland 2018 (Dabney Buffer, silica beads)	Reich Lab	ds	8	partial	Rohland 2015; silica coated magnetic beads and 7x volume PB (Qiagen) for cleanups, Bst2.0 in smaller volume, 100ul total PCR volume, higher primer concentration, SPRI cleanup of PCR	Twist1.4M	Rohland 2022	Rohland 2022	HiSeq X10	2x101, 2x7	541669	3.15597e-05	40	45705727	1.093	53.9	0.106	[0.716, 0.973]	na (<2x)	0.000739589	37	0.031	13	3	U
S34684.Y1.E1.L1	I34684	Questionable	sexratio=0.341	185 (1166/15)		1166/15 LP	811	1046-1215 calCE (940±20 BP, UGAMS-68822)	La Paz	Argentina	-32.22	-65.04	tooth (molar)	Reich Lab	40	Reich Lab	robotic	Rohland 2018 (Dabney Buffer, silica beads)	Reich Lab	ds	8	partial	Rohland 2015; silica coated magnetic beads and 7x volume PB (Qiagen) for cleanups, Bst2.0 in smaller volume, 100ul total PCR volume, higher primer concentration, SPRI cleanup of PCR	Twist1.4M	Rohland 2022	Rohland 2022	HiSeq X10	2x101, 2x7	497162	0.0371564	55.3	46922384	46.94	58.9	0.095	[0.979, 0.997]	C1b	0.574564	70.4	0.0865	12636	6532	M
S34684.Y1.E2.L1	I34684	Pass	low damage	185 (1166/15)		1166/15 LP	811	1046-1215 calCE (940±20 BP, UGAMS-68822)	La Paz	Argentina	-32.22	-65.04	tooth (molar)	Reich Lab	40	Reich Lab	robotic	Rohland 2018 (Dabney Buffer, silica beads)	Reich Lab	ss	8	USER	Gansauge 2020	Twist1.4M	Rohland 2022	Rohland 2022	HiSeq X10	2x101, 2x8	268251	0.129178	48.8	15633564	7.135	55.2	0.03	[0.955, 0.998]	C1b	0.804153	62.5	0.044	18998	9260	M
S34684.Y1.E3.L1	I34684	Questionable	ExtractControl, low damage	185 (1166/15)		1166/15 LP	811	1046-1215 calCE (940±20 BP, UGAMS-68822)	La Paz	Argentina	-32.22	-65.04	tooth (molar)	Reich Lab	40	Reich Lab	robotic	Rohland 2018 (Dabney Buffer, silica beads)	Reich Lab	ss	8	USER	Gansauge 2020	Twist1.4M	Rohland 2022	Rohland 2022	HiSeq X10	2x101, 2x8	274822	0.0930956	48.7	14023105	8.826	55.2	0.026	[0.862, 0.964]	C	3.91288	65	0.046	89507	53029	M
S34685.Y1.E1.L1	I34685	Pass		176 (1057/20)		1057/20 LC	750	1000-1400 CE	Las Caleras	Argentina	-31.96	-65.06	tooth (incisor)	Reich Lab	35	Reich Lab	robotic	Rohland 2018 (Dabney Buffer, silica beads)	Reich Lab	ds	7	partial	Rohland 2015; silica coated magnetic beads and 7x volume PB (Qiagen) for cleanups, Bst2.0 in smaller volume, 100ul total PCR volume, higher primer concentration, SPRI cleanup of PCR	Twist1.4M	Rohland 2022	Rohland 2022	HiSeq X10	2x101, 2x7	371925	0.000408727	60.4	44764150	6.875	62.6	0.068	[0.970, 1.000]	B2	0.0431343	71.1	0.035	958	591	M
S34685.Y1.E2.L1	I34685	Pass	low damage	176 (1057/20)		1057/20 LC	750	1000-1400 CE	Las Caleras	Argentina	-31.96	-65.06	tooth (incisor)	Reich Lab	35	Reich Lab	robotic	Rohland 2018 (Dabney Buffer, silica beads)	Reich Lab	ss	7	USER	Gansauge 2020	Twist1.4M	Rohland 2022	Rohland 2022	HiSeq X10	2x101, 2x8	294071	0.00513683	58.7	20902620	11.74	62.8	0.052	[0.973, 0.999]	B2	0.136033	78.2	0.03	3365	1691	M
S34685.Y1.E3.L1	I34685	QuestionableCritical	ExtractControl, low damage, high Xcontam	176 (1057/20)		1057/20 LC	750	1000-1400 CE	Las Caleras	Argentina	-31.96	-65.06	tooth (incisor)	Reich Lab	35	Reich Lab	robotic	Rohland 2018 (Dabney Buffer, silica beads)	Reich Lab	ss	7	USER	Gansauge 2020	Twist1.4M	Rohland 2022	Rohland 2022	HiSeq X10	2x101, 2x8	374681	0.00457645	61.5	22384022	15.71	60.5	0.049	[0.948, 0.991]	B2	0.892709	77.6	0.029	20923	11283	M
S34686.Y1.E1.L1	I34686	Pass		188 (497/20)		497/20 LM	2500	800-300 BCE	Los Mates	Argentina	-32.26	-65.07	tooth (molar)	Reich Lab	40	Reich Lab	robotic	Rohland 2018 (Dabney Buffer, silica beads)	Reich Lab	ds	8	partial	Rohland 2015; silica coated magnetic beads and 7x volume PB (Qiagen) for cleanups, Bst2.0 in smaller volume, 100ul total PCR volume, higher primer concentration, SPRI cleanup of PCR	Twist1.4M	Rohland 2022	Rohland 2022	HiSeq X10	2x101, 2x7	545978	0.00312778	48.1	42294474	7.144	49.3	0.116	[0.926, 0.996]	A2	0.0901621	57	0.1235	1909	1032	M
S34686.Y1.E2.L1	I34686	Pass		188 (497/20)		497/20 LM	2500	800-300 BCE	Los Mates	Argentina	-32.26	-65.07	tooth (molar)	Reich Lab	40	Reich Lab	robotic	Rohland 2018 (Dabney Buffer, silica beads)	Reich Lab	ss	8	USER	Gansauge 2020	Twist1.4M	Rohland 2022	Rohland 2022	HiSeq X10	2x101, 2x8	253794	0.0202921	43.6	24390187	5.613	47.9	0.076	[0.933, 0.992]	A2	0.204165	52.1	0.085	4994	2546	M
S34686.Y1.E3.L1	I34686	Questionable	ExtractControl, low MT contamination, high Xcontam	188 (497/20)		497/20 LM	2500	800-300 BCE	Los Mates	Argentina	-32.26	-65.07	tooth (molar)	Reich Lab	40	Reich Lab	robotic	Rohland 2018 (Dabney Buffer, silica beads)	Reich Lab	ss	8	USER	Gansauge 2020	Twist1.4M	Rohland 2022	Rohland 2022	HiSeq X10	2x101, 2x8	308621	0.0146515	44.4	20584345	8.218	47.9	0.088	[0.794, 0.917]	A2	1.55632	54.3	0.093	35812	19141	M
S34687.Y1.E1.L1	I34687	Fail	<2500.SNPs, damage.ds=0.024, sexratio=0.182	181 (549/12bis)		549/12bis M RT	1650	1050 BCE - 1650 CE	Mosconi	Argentina	-32.17	-64.12	tooth (premolar)	Reich Lab	37	Reich Lab	robotic	Rohland 2018 (Dabney Buffer, silica beads)	Reich Lab	ds	7.4	partial	Rohland 2015; silica coated magnetic beads and 7x volume PB (Qiagen) for cleanups, Bst2.0 in smaller volume, 100ul total PCR volume, higher primer concentration, SPRI cleanup of PCR	Twist1.4M	Rohland 2022	Rohland 2022	HiSeq X10	2x101, 2x7	532764	6.22112e-05	37.1	42977759	0.07369	43.6	0.0835	[0.348, 0.994]	na (<2x)	0.000384134	37.9	0.024	9	2	U
S34688.Y1.E1.L1	I34688	Pass		184 (175/15)		175/15 PC	1050	772-987 calCE (1200±25 BP, UGAMS-68823)	Paraje La Cuesta	Argentina	-31.67	-65.1	tooth (incisor)	Reich Lab	40	Reich Lab	robotic	Rohland 2018 (Dabney Buffer, silica beads)	Reich Lab	ds	8	partial	Rohland 2015; silica coated magnetic beads and 7x volume PB (Qiagen) for cleanups, Bst2.0 in smaller volume, 100ul total PCR volume, higher primer concentration, SPRI cleanup of PCR	Twist1.4M	Rohland 2022	Rohland 2022	HiSeq X10	2x101, 2x7	329025	0.607187	62.7	27941610	55.43	67.7	0.062	[0.982, 0.998]	B2	4.85791	77.8	0.0555	102744	60360	M
S34689.Y1.E1.L1	I34689	Pass		189 (437/18, I1)		437/18 Playa Grande - Marull Ind1	1900	200 BCE - 300 CE	Playa Grande Marull	Argentina	-30.9	-62.78	tooth (canine)	Reich Lab	37	Reich Lab	robotic	Rohland 2018 (Dabney Buffer, silica beads)	Reich Lab	ds	7.4	partial	Rohland 2015; silica coated magnetic beads and 7x volume PB (Qiagen) for cleanups, Bst2.0 in smaller volume, 100ul total PCR volume, higher primer concentration, SPRI cleanup of PCR	Twist1.4M	Rohland 2022	Rohland 2022	HiSeq X10	2x101, 2x7	423501	0.0150267	54.1	34911224	20.07	56.7	0.0755	[0.978, 0.999]	C1b	0.229866	67.1	0.083	10356	75	F
S34689.Y1.E2.L1	I34689	Pass	low damage	189 (437/18, I1)		437/18 Playa Grande - Marull Ind1	1900	200 BCE - 300 CE	Playa Grande Marull	Argentina	-30.9	-62.78	tooth (canine)	Reich Lab	37	Reich Lab	robotic	Rohland 2018 (Dabney Buffer, silica beads)	Reich Lab	ss	7.4	USER	Gansauge 2020	Twist1.4M	Rohland 2022	Rohland 2022	HiSeq X10	2x101, 2x8	228474	0.0336167	46.8	23246570	15.35	50.7	0.019	[0.968, 0.997]	C	0.274903	56.4	0.039	13641	64	F
S34689.Y1.E3.L1	I34689	Questionable	ExtractControl, low damage	189 (437/18, I1)		437/18 Playa Grande - Marull Ind1	1900	200 BCE - 300 CE	Playa Grande Marull	Argentina	-30.9	-62.78	tooth (canine)	Reich Lab	37	Reich Lab	robotic	Rohland 2018 (Dabney Buffer, silica beads)	Reich Lab	ss	7.4	USER	Gansauge 2020	Twist1.4M	Rohland 2022	Rohland 2022	HiSeq X10	2x101, 2x8	254794	0.0317482	47.8	28842144	24.01	51.7	0.02	[0.949, 0.983]	C1b	1.57787	58.6	0.035	73679	271	F
S34690.Y1.E1.L1	I34690	Fail	<500.SNPs, damage.ds=0.000	190 (60-1505)		Hombre Fósil (60-1505)		Early/Middle Holocene	Potrero de Garay	Argentina	-31.77	-64.53	tooth (molar)	Reich Lab	36	Reich Lab	robotic	Rohland 2018 (Dabney Buffer, silica beads)	Reich Lab	ds	7.2	partial	Rohland 2015; silica coated magnetic beads and 7x volume PB (Qiagen) for cleanups, Bst2.0 in smaller volume, 100ul total PCR volume, higher primer concentration, SPRI cleanup of PCR	Twist1.4M	Rohland 2022	Rohland 2022	HiSeq X10	2x101, 2x7	302440	0.000142767	40.9	24225558		0	0	[nan, nan]	H2a2a1	8.69082e-07	37.1	0	0	0	U
S34691.Y1.E1.L1	I34691	Pass		171 (932/18, I2)		932/18 PS I2	661	1214-1390 calCE (770±50 BP, LP-3624)	Punta del Silencio	Argentina	-30.89	-62.83	tooth (premolar)	Reich Lab	40	Reich Lab	robotic	Rohland 2018 (Dabney Buffer, silica beads)	Reich Lab	ds	8	partial	Rohland 2015; silica coated magnetic beads and 7x volume PB (Qiagen) for cleanups, Bst2.0 in smaller volume, 100ul total PCR volume, higher primer concentration, SPRI cleanup of PCR	Twist1.4M	Rohland 2022	Rohland 2022	HiSeq X10	2x101, 2x7	399558	0.0146705	65.4	32428318	97.2	68.2	0.051	[0.994, 1.000]	A2+(64)	0.471123	89	0.026	21424	101	F
S34691.Y1.E2.L1	I34691	QuestionableCritical	low damage	171 (932/18, I2)		932/18 PS I2	661	1214-1390 calCE (770±50 BP, LP-3624)	Punta del Silencio	Argentina	-30.89	-62.83	tooth (premolar)	Reich Lab	40	Reich Lab	robotic	Rohland 2018 (Dabney Buffer, silica beads)	Reich Lab	ss	8	USER	Gansauge 2020	Twist1.4M	Rohland 2022	Rohland 2022	NovaSeq	2x101, 2x8	257480	0.0498101	57.4	26167090	82.52	62.1	0.01	[0.993, 1.000]	A2+(64)+16129	1.02266	76.6	0.011	50160	175	F
S34691.Y1.E3.L1	I34691	QuestionableCritical	ExtractControl, low damage	171 (932/18, I2)		932/18 PS I2	661	1214-1390 calCE (770±50 BP, LP-3624)	Punta del Silencio	Argentina	-30.89	-62.83	tooth (premolar)	Reich Lab	40	Reich Lab	robotic	Rohland 2018 (Dabney Buffer, silica beads)	Reich Lab	ss	8	USER	Gansauge 2020	Twist1.4M	Rohland 2022	Rohland 2022	NovaSeq	2x101, 2x8	282696	0.0345303	59	27718281	78.81	62.1	0.016	[0.978, 0.992]	A2+(64)	2.90854	77.7	0.013	136977	403	F
S34692.Y1.E1.L1	I34692	Fail	<500.SNPs, damage.ds=0.022	173 (932/18, I4)		932/18 I4	1300	1200-1400 CE	Punta del Silencio	Argentina	-30.89	-62.83	tooth (incisor)	Reich Lab	35	Reich Lab	robotic	Rohland 2018 (Dabney Buffer, silica beads)	Reich Lab	ds	7	partial	Rohland 2015; silica coated magnetic beads and 7x volume PB (Qiagen) for cleanups, Bst2.0 in smaller volume, 100ul total PCR volume, higher primer concentration, SPRI cleanup of PCR	Twist1.4M	Rohland 2022	Rohland 2022	HiSeq X10	2x101, 2x7	462008	4.101e-05	37.1	43342677	0.02245	37.2	0	[0.028, 0.976]	na (<2x)	0.000159911	35	0.022	2	0	U
S34693.Y1.E1.L1	I34693	Fail	<2500.SNPs	174 (327/19, I1)		327/19 R I1	1476	1329-1627 calCE (490±60, LP-3788)	Rucalhue	Argentina	-32.12	-64.33	tooth (molar)	Reich Lab	37	Reich Lab	robotic	Rohland 2018 (Dabney Buffer, silica beads)	Reich Lab	ds	7.4	partial	Rohland 2015; silica coated magnetic beads and 7x volume PB (Qiagen) for cleanups, Bst2.0 in smaller volume, 100ul total PCR volume, higher primer concentration, SPRI cleanup of PCR	Twist1.4M	Rohland 2022	Rohland 2022	HiSeq X10	2x101, 2x7	452117	0.00506848	71.9	42904139	0.2954	68.9	0	[0.429, 0.967]	na (<2x)	0.000878642	83.9	0.062	43	0	U
S34694.Y1.E1.L1	I34694	Pass		MLP-DA-402		MLP-DA-402	1626	212-427 calCE (1754±49 BP, AA-100007)	Túmulo de Campana	Argentina	-34.19	-58.92	tooth (molar)	Reich Lab	38	Reich Lab	robotic	Rohland 2018 (Dabney Buffer, silica beads)	Reich Lab	ds	7.6	partial	Rohland 2015; silica coated magnetic beads and 7x volume PB (Qiagen) for cleanups, Bst2.0 in smaller volume, 100ul total PCR volume, higher primer concentration, SPRI cleanup of PCR	Twist1.4M	Rohland 2022	Rohland 2022	HiSeq X10	2x101, 2x7	474908	0.0156427	54.5	44999548	34.45	55.2	0.1105	[0.975, 0.997]	D1g5	0.559952	68	0.0905	24823	211	F
S34694.Y1.E2.L1	I34694	Pass	low damage	MLP-DA-402		MLP-DA-402	1626	212-427 calCE (1754±49 BP, AA-100007)	Túmulo de Campana	Argentina	-34.19	-58.92	tooth (molar)	Reich Lab	38	Reich Lab	robotic	Rohland 2018 (Dabney Buffer, silica beads)	Reich Lab	ss	7.6	USER	Gansauge 2020	Twist1.4M	Rohland 2022	Rohland 2022	NovaSeq	2x101, 2x8	289316	0.0603535	48.5	30383111	29.86	50.9	0.042	[0.975, 0.997]	D1g5	0.956048	59.6	0.04	46924	283	F
S34694.Y1.E3.L1	I34694	Questionable	ExtractControl, low damage	MLP-DA-402		MLP-DA-402	1626	212-427 calCE (1754±49 BP, AA-100007)	Túmulo de Campana	Argentina	-34.19	-58.92	tooth (molar)	Reich Lab	38	Reich Lab	robotic	Rohland 2018 (Dabney Buffer, silica beads)	Reich Lab	ss	7.6	USER	Gansauge 2020	Twist1.4M	Rohland 2022	Rohland 2022	NovaSeq	2x101, 2x8	297525	0.0397252	48.7	26069111	25.96	50.9	0.04	[0.969, 0.994]	D1g5	2.11896	61.1	0.041	99791	615	F
S34833.Y1.E1.L1	I34833	Pass		A14 (I1)		UTU2018-Sup-1	1150	600-1000 CE	Uturunco	Argentina	-27.95	-65.86	tooth (molar)	Reich Lab	36	Reich Lab	robotic	Rohland 2018 (Dabney Buffer, silica beads)	Reich Lab	ds	7.2	partial	Rohland 2015; silica coated magnetic beads and 7x volume PB (Qiagen) for cleanups, Bst2.0 in smaller volume, 100ul total PCR volume, higher primer concentration, SPRI cleanup of PCR	Twist1.4M	Rohland 2022	Rohland 2022	HiSeq X10	2X101, 2X7	521901	0.0131134	63.1	49011853	24.42	63.9	0.0595	[0.981, 0.999]	A2+(64)	0.562034	77.6	0.0655	26830	133	F
S34834.Y1.E1.L1	I34834	Pass		A15 (I1)		EP12017-UE1-1	1175	650-900 CE	El Polear 1	Argentina	-27.95	-65.83	tooth (premolar)	Reich Lab	35	Reich Lab	robotic	Rohland 2018 (Dabney Buffer, silica beads)	Reich Lab	ds	7	partial	Rohland 2015; silica coated magnetic beads and 7x volume PB (Qiagen) for cleanups, Bst2.0 in smaller volume, 100ul total PCR volume, higher primer concentration, SPRI cleanup of PCR	Twist1.4M	Rohland 2022	Rohland 2022	HiSeq X10	2X101, 2X7	574183	0.00244596	57.7	40287609	7.538	58.7	0.064	[0.934, 0.991]	D1h	0.0726249	68.3	0.0775	3425	49	F
S34835.Y1.E1.L1	I34835	Pass		DON108		Ficha 2	496	1422-1491 calCE (480±25 BP, UGAMS-68824)	Doncellas	Argentina	-22.82	-66.07	tooth (incisor)	Reich Lab	38	Reich Lab	robotic	Rohland 2018 (Dabney Buffer, silica beads)	Reich Lab	ds	7.6	partial	Rohland 2015; silica coated magnetic beads and 7x volume PB (Qiagen) for cleanups, Bst2.0 in smaller volume, 100ul total PCR volume, higher primer concentration, SPRI cleanup of PCR	Twist1.4M	Rohland 2022	Rohland 2022	HiSeq X10	2X101, 2X7	555891	0.475014	62.1	36770103	74.31	67.4	0.0235	[0.988, 0.999]	D1	6.34506	73.6	0.0145	131311	74657	M
S34836.Y1.E1.L1	I34835	Pass		DON108		Ficha 4	496	1422-1491 calCE (480±25 BP, UGAMS-68824)	Doncellas	Argentina	-22.82	-66.07	tooth (molar)	Reich Lab	36	Reich Lab	robotic	Rohland 2018 (Dabney Buffer, silica beads)	Reich Lab	ds	7.2	partial	Rohland 2015; silica coated magnetic beads and 7x volume PB (Qiagen) for cleanups, Bst2.0 in smaller volume, 100ul total PCR volume, higher primer concentration, SPRI cleanup of PCR	Twist1.4M	Rohland 2022	Rohland 2022	HiSeq X10	2X101, 2X7	510586	0.673644	61.6	36920850	57.4	67.3	0.018	[0.977, 0.993]	D1	4.87751	73.2	0.0125	105665	57831	M
S34841.Y1.E1.L1	I34835	Questionable	damage.ds=0.015, sexratio=0.346, Xcontam=[0.001,0.003]	DON108		Ficha 8	496	1422-1491 calCE (480±25 BP, UGAMS-68824)	Doncellas	Argentina	-22.82	-66.07	tooth (molar)	Reich Lab	37	Reich Lab	robotic	Rohland 2018 (Dabney Buffer, silica beads)	Reich Lab	ds	7.4	partial	Rohland 2015; silica coated magnetic beads and 7x volume PB (Qiagen) for cleanups, Bst2.0 in smaller volume, 100ul total PCR volume, higher primer concentration, SPRI cleanup of PCR	Twist1.4M	Rohland 2022	Rohland 2022	HiSeq X10	2X101, 2X7	551575	0.146512	67.7	38896938	65.93	72	0.0285	[0.984, 0.997]	D1	3.25626	85.2	0.0155	73413	38924	M
S34837.Y1.E1.L1	I34837	Pass		DON166		Ficha 5	700	1000-1500 CE	Doncellas	Argentina	-22.82	-66.07	tooth (premolar)	Reich Lab	36	Reich Lab	robotic	Rohland 2018 (Dabney Buffer, silica beads)	Reich Lab	ds	7.2	partial	Rohland 2015; silica coated magnetic beads and 7x volume PB (Qiagen) for cleanups, Bst2.0 in smaller volume, 100ul total PCR volume, higher primer concentration, SPRI cleanup of PCR	Twist1.4M	Rohland 2022	Rohland 2022	HiSeq X10	2X101, 2X7	544167	0.104565	51.1	38776707	16.52	49.3	0.057	[0.946, 0.982]	B2	0.15203	58.4	0.0345	6634	94	F
S34838.Y1.E1.L1	I34838	Questionable	2500.to.5000.SNPs, damage.ds=0.013	DON171		Ficha 10	700	1000-1500 CE	Doncellas	Argentina	-22.82	-66.07	tooth (molar)	Reich Lab	36	Reich Lab	robotic	Rohland 2018 (Dabney Buffer, silica beads)	Reich Lab	ds	7.2	partial	Rohland 2015; silica coated magnetic beads and 7x volume PB (Qiagen) for cleanups, Bst2.0 in smaller volume, 100ul total PCR volume, higher primer concentration, SPRI cleanup of PCR	Twist1.4M	Rohland 2022	Rohland 2022	HiSeq X10	2X101, 2X7	445300	0.000122586	44.8	51976851	0.1231	56.7	0	[0.248, 0.948]	na (<2x)	0.00177119	49.7	0.013	93	0	U
S34839.Y1.E2.L1	I34839	Pass		DON189		Ficha 12	700	1000-1500 CE	Doncellas	Argentina	-22.82	-66.07	tooth (molar)	Reich Lab	37	Reich Lab	robotic	Rohland 2018 (Dabney Buffer, silica beads)	Reich Lab	ds	7.4	partial	Rohland 2015; silica coated magnetic beads and 7x volume PB (Qiagen) for cleanups, Bst2.0 in smaller volume, 100ul total PCR volume, higher primer concentration, SPRI cleanup of PCR	Twist1.4M	Rohland 2022	Rohland 2022	NovaSeq	2X101, 2X7	81729	0.0143857	45.7	15538136	27.92	50.6	0.052	[0.960, 0.987]	C1c	0.009041	53.9	0.057	520	4	F
S34839.Y1.E3.L1	I34839	Pass	other libs similar metrics despite 1 high extraction control	DON189		Ficha 12	700	1000-1500 CE	Doncellas	Argentina	-22.82	-66.07	tooth (molar)	Reich Lab	37	Reich Lab	robotic	Rohland 2018 (Dabney Buffer, silica beads)	Reich Lab	ds	7.4	partial	Rohland 2015; silica coated magnetic beads and 7x volume PB (Qiagen) for cleanups, Bst2.0 in smaller volume, 100ul total PCR volume, higher primer concentration, SPRI cleanup of PCR	Twist1.4M	Rohland 2022	Rohland 2022	NovaSeq	2X101, 2X7	85544	0.0138766	47.5	15773255	152.3	53.2	0.0535	[0.926, 0.976]	C1c	0.048428	54.8	0.056	2794	32	F
S34840.Y1.E1.L1	I34840	Questionable	2500.to.5000.SNPs	DON323		Ficha 8	700	1000-1500 CE	Doncellas	Argentina	-22.82	-66.07	tooth (molar)	Reich Lab	34	Reich Lab	robotic	Rohland 2018 (Dabney Buffer, silica beads)	Reich Lab	ds	6.8	partial	Rohland 2015; silica coated magnetic beads and 7x volume PB (Qiagen) for cleanups, Bst2.0 in smaller volume, 100ul total PCR volume, higher primer concentration, SPRI cleanup of PCR	Twist1.4M	Rohland 2022	Rohland 2022	HiSeq X10	2X101, 2X7	584156	0.000106214	42.8	48540667	0.8298	46.9	0.149	[0.508, 0.853]	na (<2x)	0.00185549	60.4	0.033	88	2	U
S34842.Y1.E2.L1	I34842	Questionable	low SPNs	DON337		Ficha 8	700	1000-1500 CE	Doncellas	Argentina	-22.82	-66.07	tooth (molar)	Reich Lab	38	Reich Lab	robotic	Rohland 2018 (Dabney Buffer, silica beads)	Reich Lab	ds	7.6	partial	Rohland 2015; silica coated magnetic beads and 7x volume PB (Qiagen) for cleanups, Bst2.0 in smaller volume, 100ul total PCR volume, higher primer concentration, SPRI cleanup of PCR	Twist1.4M	Rohland 2022	Rohland 2022	NovaSeq	2X101, 2X7	113019	0.0074607	46.8	13557525	2.917	46	0.06	[0.830, 0.956]	C	0.002211	54.6	0.0435	131	2	F
S34842.Y1.E3.L1	I34842	Questionable	1 high extraction control, MT contam	DON337		Ficha 8	700	1000-1500 CE	Doncellas	Argentina	-22.82	-66.07	tooth (molar)	Reich Lab	38	Reich Lab	robotic	Rohland 2018 (Dabney Buffer, silica beads)	Reich Lab	ds	7.6	partial	Rohland 2015; silica coated magnetic beads and 7x volume PB (Qiagen) for cleanups, Bst2.0 in smaller volume, 100ul total PCR volume, higher primer concentration, SPRI cleanup of PCR	Twist1.4M	Rohland 2022	Rohland 2022	NovaSeq	2X101, 2X7	96252	0.00543915	48.5	20758022	16.3	48.7	0.0745	[0.894, 0.946]	C1d1c1	0.012024	55.5	0.044	743	12	F
S34939.Y1.E1.L1	I34939	Questionable	sexratio=0.059	MLP-DA-6042			420	1445-1628 calCE (421±45 BP, AA-103896)	Cementerio Indígena Arroyo Paicarabí y Fredes	Argentina	-34.23	-58.59	bone (vertebra)	Reich Lab	36	Reich Lab	robotic	Rohland 2018 (Dabney Buffer, silica beads)	Reich Lab	ds	7.2	partial	Rohland 2015; silica coated magnetic beads and 7x volume PB (Qiagen) for cleanups, Bst2.0 in smaller volume, 100ul total PCR volume, higher primer concentration, SPRI cleanup of PCR	Twist1.4M	Rohland 2022	Rohland 2022	HiSeq X10	2X101, 2X7	642384	0.000293652	45.2	50311963	0.6017	51.9	0.0915	[0.558, 0.877]	na (<2x)	0.0101413	53.1	0.056	459	29	F
S34940.Y1.E1.L1	I34940	Pass		MLP-DA-6450			551	1320-1450 calCE (576±42 BP, AA-93215)	El Cerrillo	Argentina	-34.02	-58.68	tooth (molar)	Reich Lab	35	Reich Lab	robotic	Rohland 2018 (Dabney Buffer, silica beads)	Reich Lab	ds	7	partial	Rohland 2015; silica coated magnetic beads and 7x volume PB (Qiagen) for cleanups, Bst2.0 in smaller volume, 100ul total PCR volume, higher primer concentration, SPRI cleanup of PCR	Twist1.4M	Rohland 2022	Rohland 2022	HiSeq X10	2X101, 2X7	789911	0.0048891	52.8	54390290	39.4	58.3	0.1005	[0.987, 0.999]	B2	0.180543	63.9	0.111	3835	2089	M
S34941.Y1.E1.L1	I34941	Questionable	sexratio=0.346	MLP-DA-6463			925	650-1400 CE	Arroyo Sarandí	Argentina	-34.38	-58.65	tooth (molar)	Reich Lab	34	Reich Lab	robotic	Rohland 2018 (Dabney Buffer, silica beads)	Reich Lab	ds	6.8	partial	Rohland 2015; silica coated magnetic beads and 7x volume PB (Qiagen) for cleanups, Bst2.0 in smaller volume, 100ul total PCR volume, higher primer concentration, SPRI cleanup of PCR	Twist1.4M	Rohland 2022	Rohland 2022	HiSeq X10	2X101, 2X7	693609	0.00140699	58.1	39813891	6.568	55.9	0.0855	[0.951, 0.998]	C	0.0316155	68.4	0.101	662	350	M
S34942.Y1.E1.L1	I34942	Fail	sexratio=0.276	MLP-DA-6466			975	650-1300 CE	Arroyo Sarandí	Argentina	-34.38	-58.65	bone (metacarpal)	Reich Lab	37	Reich Lab	robotic	Rohland 2018 (Dabney Buffer, silica beads)	Reich Lab	ds	7.4	partial	Rohland 2015; silica coated magnetic beads and 7x volume PB (Qiagen) for cleanups, Bst2.0 in smaller volume, 100ul total PCR volume, higher primer concentration, SPRI cleanup of PCR	Twist1.4M	Rohland 2022	Rohland 2022	HiSeq X10	2X101, 2X7	656544	0.000136661	39.6	45443506	0.3748	54.5	0.041	[0.458, 0.946]	na (<2x)	0.00256727	42.1	0.0325	63	24	U
S34943.Y1.E1.L1	I34943	Pass		MLP-DA-6467			925	650-1400 CE	Arroyo Sarandí	Argentina	-34.38	-58.65	tooth (molar)	Reich Lab	37	Reich Lab	robotic	Rohland 2018 (Dabney Buffer, silica beads)	Reich Lab	ds	7.4	partial	Rohland 2015; silica coated magnetic beads and 7x volume PB (Qiagen) for cleanups, Bst2.0 in smaller volume, 100ul total PCR volume, higher primer concentration, SPRI cleanup of PCR	Twist1.4M	Rohland 2022	Rohland 2022	HiSeq X10	2X101, 2X7	631855	0.00152252	60.4	45505468	38.73	67.2	0.0545	[0.996, 1.000]	B2	0.085416	74.9	0.058	3814	31	F
S34944.Y1.E1.L1	I34944	Questionable	sexratio=0.347	MLP-DA-6469			925	650-1400 CE	Arroyo Sarandí	Argentina	-34.38	-58.65	bone (metacarpal)	Reich Lab	38	Reich Lab	robotic	Rohland 2018 (Dabney Buffer, silica beads)	Reich Lab	ds	7.6	partial	Rohland 2015; silica coated magnetic beads and 7x volume PB (Qiagen) for cleanups, Bst2.0 in smaller volume, 100ul total PCR volume, higher primer concentration, SPRI cleanup of PCR	Twist1.4M	Rohland 2022	Rohland 2022	HiSeq X10	2X101, 2X7	588509	0.000183693	48.2	42540489	0.716	56.8	0.099	[0.734, 0.976]	na (<2x)	0.00349806	51.1	0.05	77	41	M
S34945.Y1.E1.L1	I34945	Pass		MLP-DA-6471			925	650-1400 CE	Arroyo Sarandí	Argentina	-34.38	-58.65	bone (metatarsal)	Reich Lab	37	Reich Lab	robotic	Rohland 2018 (Dabney Buffer, silica beads)	Reich Lab	ds	7.4	partial	Rohland 2015; silica coated magnetic beads and 7x volume PB (Qiagen) for cleanups, Bst2.0 in smaller volume, 100ul total PCR volume, higher primer concentration, SPRI cleanup of PCR	Twist1.4M	Rohland 2022	Rohland 2022	HiSeq X10	2X101, 2X7	648406	0.000221723	49	47779150	0.7814	56	0.1075	[0.617, 0.965]	na (<2x)	0.00637472	56.8	0.074	118	84	M
S34946.Y1.E1.L1	I34946	Questionable	sexratio=0.343	MLP-DA-6473			943	903-1042 calCE (1080±25 BP, UGAMS-68825)	Arroyo Sarandí	Argentina	-34.38	-58.65	tooth (molar)	Reich Lab	36	Reich Lab	robotic	Rohland 2018 (Dabney Buffer, silica beads)	Reich Lab	ds	7.2	partial	Rohland 2015; silica coated magnetic beads and 7x volume PB (Qiagen) for cleanups, Bst2.0 in smaller volume, 100ul total PCR volume, higher primer concentration, SPRI cleanup of PCR	Twist1.4M	Rohland 2022	Rohland 2022	HiSeq X10	2X101, 2X7	657625	0.0342552	62.3	41167743	43.13	65	0.0685	[0.985, 0.998]	B2	1.21479	78.8	0.051	27156	14186	M
S34947.Y1.E1.L1	I34947	Questionable	mtcontam=[0.755,0.940]	MLP-DA-6477			1167	679-885 calCE (1290±40 BP, UGA-10788)	Arroyo Sarandí	Argentina	-34.38	-58.65	bone (patella)	Reich Lab	36	Reich Lab	robotic	Rohland 2018 (Dabney Buffer, silica beads)	Reich Lab	ds	7.2	partial	Rohland 2015; silica coated magnetic beads and 7x volume PB (Qiagen) for cleanups, Bst2.0 in smaller volume, 100ul total PCR volume, higher primer concentration, SPRI cleanup of PCR	Twist1.4M	Rohland 2022	Rohland 2022	HiSeq X10	2X101, 2X7	616265	0.00185864	54.8	50757408	2.042	57.9	0.068	[0.755, 0.943]	D4	0.0933334	69.9	0.0635	1952	1133	M
S34948.Y1.E1.L1	I34948	Questionable	sexratio=0.349	MLP-DA-6478			925	650-1400 CE	Arroyo Sarandí	Argentina	-34.38	-58.65	bone (metacarpal)	Reich Lab	37	Reich Lab	robotic	Rohland 2018 (Dabney Buffer, silica beads)	Reich Lab	ds	7.4	partial	Rohland 2015; silica coated magnetic beads and 7x volume PB (Qiagen) for cleanups, Bst2.0 in smaller volume, 100ul total PCR volume, higher primer concentration, SPRI cleanup of PCR	Twist1.4M	Rohland 2022	Rohland 2022	HiSeq X10	2X101, 2X7	582769	0.000923768	52.2	47354624	3.615	56.1	0.071	[0.895, 0.980]	B2	0.0249757	62.9	0.0685	528	283	M
S34949.Y1.E1.L1	I34949	Pass		MLP-DA-6480			609	1286-1397 calCE (688±42 BP, AA-93219)	Arroyo Sarandí	Argentina	-34.38	-58.65	bone (metatarsal)	Reich Lab	37	Reich Lab	robotic	Rohland 2018 (Dabney Buffer, silica beads)	Reich Lab	ds	7.4	partial	Rohland 2015; silica coated magnetic beads and 7x volume PB (Qiagen) for cleanups, Bst2.0 in smaller volume, 100ul total PCR volume, higher primer concentration, SPRI cleanup of PCR	Twist1.4M	Rohland 2022	Rohland 2022	HiSeq X10	2X101, 2X7	643133	0.000326334	46.9	43208139	0.8751	53.7	0.0325	[0.797, 0.991]	na (<2x)	0.0132822	51.5	0.0535	284	172	M
S34950.Y1.E1.L1	I34950	Fail	<2500.SNPs, sexratio=0.031	MLP-DA-6631			418	1448-1628 calCE (416±41 BP, AA-93216)	Arroyo La Glorieta	Argentina	-34.30	-58.67	tooth (molar)	Reich Lab	36	Reich Lab	robotic	Rohland 2018 (Dabney Buffer, silica beads)	Reich Lab	ds	7.2	partial	Rohland 2015; silica coated magnetic beads and 7x volume PB (Qiagen) for cleanups, Bst2.0 in smaller volume, 100ul total PCR volume, higher primer concentration, SPRI cleanup of PCR	Twist1.4M	Rohland 2022	Rohland 2022	HiSeq X10	2X101, 2X7	628866	1.95603e-05	40.8	38589935	0.09729	48.8	0.1	[0.339, 0.957]	na (<2x)	0.000658764	37.6	0.036	31	1	U
S34951.Y1.E1.L1	I34951	Fail	<2500.SNPs, damage.ds=0.021, sexratio=0.278	MLP-DA-9114			450	1500 CE	Arroyo Malo	Argentina	-34.30	-58.67	bone (metatarsal)	Reich Lab	37	Reich Lab	robotic	Rohland 2018 (Dabney Buffer, silica beads)	Reich Lab	ds	7.4	partial	Rohland 2015; silica coated magnetic beads and 7x volume PB (Qiagen) for cleanups, Bst2.0 in smaller volume, 100ul total PCR volume, higher primer concentration, SPRI cleanup of PCR	Twist1.4M	Rohland 2022	Rohland 2022	HiSeq X10	2X101, 2X7	613171	2.69397e-05	35	48424335	0.008631	71.5	0	[0.028, 0.977]	na (<2x)	0.000360669	41.9	0.0215	13	5	U
S35513.Y1.E1.L1	I35513	Fail	<2500.SNPs, damage.ds=0.013	1GS			1650	1050 BCE - 1650 CE	El Ranchito	Argentina	-30.42	-64.63	tooth (premolar)	Reich Lab	37	Reich Lab	robotic	Rohland 2018 (Dabney Buffer, silica beads)	Reich Lab	ds	7.4	partial	Rohland 2015; silica coated magnetic beads and 7x volume PB (Qiagen) for cleanups, Bst2.0 in smaller volume, 100ul total PCR volume, higher primer concentration, SPRI cleanup of PCR	Twist1.4M	Rohland 2022	Rohland 2022	HiSeq X10	2X101, 2X7	183229	3.63304e-05	36.6	17087905		0	0	[nan, nan]	H2a2a1	0.000554475	40.6	0.013	13	0	U
S35513.Y1.E2.L1	I35513	Fail	<500.SNPs, damage.ds=0.009	1GS			1650	1050 BCE - 1650 CE	El Ranchito	Argentina	-30.42	-64.63	tooth (premolar)	Reich Lab	37	Reich Lab	robotic	Rohland 2018 (Dabney Buffer, silica beads)	Reich Lab	ds	7.4	partial	Rohland 2015; silica coated magnetic beads and 7x volume PB (Qiagen) for cleanups, Bst2.0 in smaller volume, 100ul total PCR volume, higher primer concentration, SPRI cleanup of PCR	Twist1.4M	Rohland 2022	Rohland 2022	HiSeq X10	2X101, 2X7	175253	3.75872e-05	35.4	15094287		0	0	[nan, nan]	H2a2a1	8.69082e-07	34.5	0.0085	0	0	U
S35514.Y1.E1.L1	I35514	Pass		192 (3GS, I1)			1364	441-665 calCE (1510±50 BP, LP-3790)	Caaguazú	Argentina	-31.48	-64.57	tooth (molar)	Reich Lab	35	Reich Lab	robotic	Rohland 2018 (Dabney Buffer, silica beads)	Reich Lab	ds	7	partial	Rohland 2015; silica coated magnetic beads and 7x volume PB (Qiagen) for cleanups, Bst2.0 in smaller volume, 100ul total PCR volume, higher primer concentration, SPRI cleanup of PCR	Twist1.4M	Rohland 2022	Rohland 2022	HiSeq X10	2X101, 2X7	174751	0.00572781	60.2	17102469	25.52	59.9	0.0735	[0.995, 1.000]	B2	0.134978	76	0.0605	5960	25	F
S35514.Y1.E2.L1	I35514	Pass		192 (3GS, I1)			1364	441-665 calCE (1510±50 BP, LP-3790)	Caaguazú	Argentina	-31.48	-64.57	tooth (molar)	Reich Lab	35	Reich Lab	robotic	Rohland 2018 (Dabney Buffer, silica beads)	Reich Lab	ds	7	partial	Rohland 2015; silica coated magnetic beads and 7x volume PB (Qiagen) for cleanups, Bst2.0 in smaller volume, 100ul total PCR volume, higher primer concentration, SPRI cleanup of PCR	Twist1.4M	Rohland 2022	Rohland 2022	HiSeq X10	2X101, 2X7	191708	0.00582796	62.2	18765543	31.23	59.6	0.077	[0.989, 1.000]	B2	0.148342	76.4	0.0625	6540	38	F
S35515.Y1.E1.L1	I35515	Fail	<500.SNPs, damage.ds=0.013	1GU			1150	450-1150 CE	Guampacha	Argentina	-28.02	-64.82	tooth (premolar)	Reich Lab	38	Reich Lab	robotic	Rohland 2018 (Dabney Buffer, silica beads)	Reich Lab	ds	7.6	partial	Rohland 2015; silica coated magnetic beads and 7x volume PB (Qiagen) for cleanups, Bst2.0 in smaller volume, 100ul total PCR volume, higher primer concentration, SPRI cleanup of PCR	Twist1.4M	Rohland 2022	Rohland 2022	HiSeq X10	2X101, 2X7	200418	3.46512e-05	33.2	18690295	0.002897	48	0	[0.025, 0.975]	na (<2x)	1.21672e-05	33.6	0.0125	1	0	U
S35515.Y1.E2.L1	I35515	Fail	<500.SNPs, damage.ds=0.013	1GU			1150	450-1150 CE	Guampacha	Argentina	-28.02	-64.82	tooth (premolar)	Reich Lab	38	Reich Lab	robotic	Rohland 2018 (Dabney Buffer, silica beads)	Reich Lab	ds	7.6	partial	Rohland 2015; silica coated magnetic beads and 7x volume PB (Qiagen) for cleanups, Bst2.0 in smaller volume, 100ul total PCR volume, higher primer concentration, SPRI cleanup of PCR	Twist1.4M	Rohland 2022	Rohland 2022	HiSeq X10	2X101, 2X7	188195	3.43379e-05	34.8	22257544		0	0	[nan, nan]	H2a2a1	3.82396e-05	34.7	0.0125	0	0	U
S35516.Y1.E1.L1	I35516	Pass		MLP-DA-64			718	1160-1284 calCE (846±41 BP)	Túmulo II del Paraná Guazú	Argentina	-33.96	-58.78	tooth (molar)	Reich Lab	37	Reich Lab	robotic	Rohland 2018 (Dabney Buffer, silica beads)	Reich Lab	ds	7.4	partial	Rohland 2015; silica coated magnetic beads and 7x volume PB (Qiagen) for cleanups, Bst2.0 in smaller volume, 100ul total PCR volume, higher primer concentration, SPRI cleanup of PCR	Twist1.4M	Rohland 2022	Rohland 2022	HiSeq X10	2X101, 2X7	240334	0.000592485	58.2	19931819	7.506	55.9	0.0905	[0.914, 0.982]	C	0.0203365	70.7	0.056	840	23	F
S35516.Y1.E2.L1	I35516	Questionable	sexratio=0.033	MLP-DA-64			718	1160-1284 calCE (846±41 BP)	Túmulo II del Paraná Guazú	Argentina	-33.96	-58.78	tooth (molar)	Reich Lab	37	Reich Lab	robotic	Rohland 2018 (Dabney Buffer, silica beads)	Reich Lab	ds	7.4	partial	Rohland 2015; silica coated magnetic beads and 7x volume PB (Qiagen) for cleanups, Bst2.0 in smaller volume, 100ul total PCR volume, higher primer concentration, SPRI cleanup of PCR	Twist1.4M	Rohland 2022	Rohland 2022	HiSeq X10	2X101, 2X7	238521	0.000648954	58.1	21588098	7.868	56.6	0.082	[0.930, 0.991]	C1b	0.0163083	70.1	0.06	707	24	F
S35517.Y1.E1.L1	I35517	Questionable	sexratio=0.338	107MB (MLP-DA-107)			642	1226-1389 calCE (752±41 BP, AA-72635)	Túmulo I del Brazo Gutiérrez	Argentina	-33.86	-58.63	tooth (molar)	Reich Lab	40	Reich Lab	robotic	Rohland 2018 (Dabney Buffer, silica beads)	Reich Lab	ds	8	partial	Rohland 2015; silica coated magnetic beads and 7x volume PB (Qiagen) for cleanups, Bst2.0 in smaller volume, 100ul total PCR volume, higher primer concentration, SPRI cleanup of PCR	Twist1.4M	Rohland 2022	Rohland 2022	HiSeq X10	2X101, 2X7	206411	0.000841005	53.5	15662873	3.482	59.1	0.061	[0.936, 0.997]	C	0.0151412	63.5	0.064	341	174	M
S35517.Y1.E2.L1	I35517	Questionable	sexratio=0.321	107MB (MLP-DA-107)			642	1226-1389 calCE (752±41 BP, AA-72635)	Túmulo I del Brazo Gutiérrez	Argentina	-33.86	-58.63	tooth (molar)	Reich Lab	40	Reich Lab	robotic	Rohland 2018 (Dabney Buffer, silica beads)	Reich Lab	ds	8	partial	Rohland 2015; silica coated magnetic beads and 7x volume PB (Qiagen) for cleanups, Bst2.0 in smaller volume, 100ul total PCR volume, higher primer concentration, SPRI cleanup of PCR	Twist1.4M	Rohland 2022	Rohland 2022	HiSeq X10	2X101, 2X7	217868	0.000961576	56	18163996	3.281	58.7	0.0815	[0.895, 0.983]	C	0.0135307	62.6	0.064	304	144	M
S35518.Y1.E1.L1	I35518	Questionable	2500.to.5000.SNPs	LA17			682	1000-1536 CE	La Alumbrera	Argentina	-26.11	-67.42	tooth (premolar)	Reich Lab	37	Reich Lab	robotic	Rohland 2018 (Dabney Buffer, silica beads)	Reich Lab	ds	7.4	partial	Rohland 2015; silica coated magnetic beads and 7x volume PB (Qiagen) for cleanups, Bst2.0 in smaller volume, 100ul total PCR volume, higher primer concentration, SPRI cleanup of PCR	Twist1.4M	Rohland 2022	Rohland 2022	HiSeq X10	2X101, 2X7	457990	0.0672193	49.6	35205222	0.1345	46.4	0.077	[0.473, 0.970]	na (<2x)	0.00241953	52.5	0.073	126	3	F
S35518.Y1.E2.L1	I35518	Fail	<500.SNPs	LA17			682	1000-1536 CE	La Alumbrera	Argentina	-26.11	-67.42	tooth (premolar)	Reich Lab	37	Reich Lab	robotic	Rohland 2018 (Dabney Buffer, silica beads)	Reich Lab	ds	7.4	partial	Rohland 2015; silica coated magnetic beads and 7x volume PB (Qiagen) for cleanups, Bst2.0 in smaller volume, 100ul total PCR volume, higher primer concentration, SPRI cleanup of PCR	Twist1.4M	Rohland 2022	Rohland 2022	HiSeq X10	2X101, 2X7	35836	0.0274478	47.6	4469850	0.009657	53.3	0.5	[0.027, 0.975]	na (<2x)	8.25628e-05	49.6	0.073	3	0	U
S35519.Y1.E1.L1	I35519	Fail	<500.SNPs, damage.ds=0.018, sexratio=0.250	MC03			1300	500-800 CE	Maco	Argentina	-27.83	-64.18	tooth (molar)	Reich Lab	35	Reich Lab	robotic	Rohland 2018 (Dabney Buffer, silica beads)	Reich Lab	ds	7	partial	Rohland 2015; silica coated magnetic beads and 7x volume PB (Qiagen) for cleanups, Bst2.0 in smaller volume, 100ul total PCR volume, higher primer concentration, SPRI cleanup of PCR	Twist1.4M	Rohland 2022	Rohland 2022	HiSeq X10	2X101, 2X7	247515	6.30322e-05	35.5	21019475	0.004708	39	0	[0.037, 0.982]	na (<2x)	0.000164257	35.5	0.018	3	1	U
S35519.Y1.E2.L1	I35519	Fail	<500.SNPs, damage.ds=0.014	MC03			1300	500-800 CE	Maco	Argentina	-27.83	-64.18	tooth (molar)	Reich Lab	35	Reich Lab	robotic	Rohland 2018 (Dabney Buffer, silica beads)	Reich Lab	ds	7	partial	Rohland 2015; silica coated magnetic beads and 7x volume PB (Qiagen) for cleanups, Bst2.0 in smaller volume, 100ul total PCR volume, higher primer concentration, SPRI cleanup of PCR	Twist1.4M	Rohland 2022	Rohland 2022	HiSeq X10	2X101, 2X7	294601	7.92512e-05	32.9	25549040		0	0	[nan, nan]	H2a2a1	3.47633e-06	36.4	0.014	0	0	U
S35520.Y1.E1.L1	I35520	Fail	<500.SNPs, damage.ds=0.011	PVT3		Coch 1.4 R-2 C-2 UP7	550	1300-1500 CE	Cochinoca	Argentina	-22.75	-65.90	tooth (incisor)	Reich Lab	40	Reich Lab	robotic	Rohland 2018 (Dabney Buffer, silica beads)	Reich Lab	ds	8	partial	Rohland 2015; silica coated magnetic beads and 7x volume PB (Qiagen) for cleanups, Bst2.0 in smaller volume, 100ul total PCR volume, higher primer concentration, SPRI cleanup of PCR	Twist1.4M	Rohland 2022	Rohland 2022	HiSeq X10	2X101, 2X7	176792	5.00751e-05	35.3	18324767	0.00857	35.5	0.1665	[0.026, 0.976]	na (<2x)	8.34319e-05	34.4	0.0105	6	0	U
S35520.Y1.E2.L1	I35520	Fail	<500.SNPs, damage.ds=0.013	PVT3		Coch 1.4 R-2 C-2 UP7	550	1300-1500 CE	Cochinoca	Argentina	-22.75	-65.90	tooth (incisor)	Reich Lab	40	Reich Lab	robotic	Rohland 2018 (Dabney Buffer, silica beads)	Reich Lab	ds	8	partial	Rohland 2015; silica coated magnetic beads and 7x volume PB (Qiagen) for cleanups, Bst2.0 in smaller volume, 100ul total PCR volume, higher primer concentration, SPRI cleanup of PCR	Twist1.4M	Rohland 2022	Rohland 2022	HiSeq X10	2X101, 2X7	172372	7.11827e-05	32.8	17715727	0.02843	42.8	0	[0.029, 0.978]	na (<2x)	6.51812e-05	34.3	0.013	1	0	U
S35521.Y1.E1.L1	I35521	Fail	<500.SNPs, damage.ds=0.019	RA02			1350	400-800 CE	Rincón de Atacama	Argentina	-27.50	-64.90	tooth (molar)	Reich Lab	40	Reich Lab	robotic	Rohland 2018 (Dabney Buffer, silica beads)	Reich Lab	ds	8	partial	Rohland 2015; silica coated magnetic beads and 7x volume PB (Qiagen) for cleanups, Bst2.0 in smaller volume, 100ul total PCR volume, higher primer concentration, SPRI cleanup of PCR	Twist1.4M	Rohland 2022	Rohland 2022	HiSeq X10	2X101, 2X7	196419	4.12116e-05	36.4	18500764	0.002595	43	0	[0.025, 0.974]	na (<2x)	0.000105159	34.8	0.019	2	0	U
S35521.Y1.E2.L1	I35521	Fail	<500.SNPs, damage.ds=0.029	RA02			1350	400-800 CE	Rincón de Atacama	Argentina	-27.50	-64.90	tooth (molar)	Reich Lab	40	Reich Lab	robotic	Rohland 2018 (Dabney Buffer, silica beads)	Reich Lab	ds	8	partial	Rohland 2015; silica coated magnetic beads and 7x volume PB (Qiagen) for cleanups, Bst2.0 in smaller volume, 100ul total PCR volume, higher primer concentration, SPRI cleanup of PCR	Twist1.4M	Rohland 2022	Rohland 2022	HiSeq X10	2X101, 2X7	126117	4.49487e-05	31.8	12284713		0	0	[nan, nan]	H2a2a1	8.69082e-07	34.6	0.029	0	0	U
S35522.Y1.E1.L1	I35522	Pass		TC197			525	1300-1550 CE	El Coyparcito	Argentina	-26.08	-67.43	tooth (molar)	Reich Lab	39	Reich Lab	robotic	Rohland 2018 (Dabney Buffer, silica beads)	Reich Lab	ds	7.8	partial	Rohland 2015; silica coated magnetic beads and 7x volume PB (Qiagen) for cleanups, Bst2.0 in smaller volume, 100ul total PCR volume, higher primer concentration, SPRI cleanup of PCR	Twist1.4M	Rohland 2022	Rohland 2022	HiSeq X10	2X101, 2X7	350510	0.462475	62.6	34256468	145.4	59.8	0.054	[0.980, 0.994]	A2+(64)+16189	0.448634	79.1	0.029	20585	162	F
S35522.Y1.E2.L1	I35522	Fail	<500.SNPs, damage.ds=0.013	TC197			525	1300-1550 CE	El Coyparcito	Argentina	-26.08	-67.43	tooth (molar)	Reich Lab	39	Reich Lab	robotic	Rohland 2018 (Dabney Buffer, silica beads)	Reich Lab	ds	7.8	partial	Rohland 2015; silica coated magnetic beads and 7x volume PB (Qiagen) for cleanups, Bst2.0 in smaller volume, 100ul total PCR volume, higher primer concentration, SPRI cleanup of PCR	Twist1.4M	Rohland 2022	Rohland 2022	HiSeq X10	2X101, 2X7	2558	0.3174	65.5	39759	0.03736	68.8	0	[0.032, 0.980]	na (<2x)	4.08469e-05	84.1	0.013	1	0	U
S35523.Y1.E2.L1	I35523	Pass		TCZ			525	1300-1550 CE	El Coyparcito	Argentina	-26.08	-67.43	tooth (premolar)	Reich Lab	39	Reich Lab	robotic	Rohland 2018 (Dabney Buffer, silica beads)	Reich Lab	ds	7.8	partial	Rohland 2015; silica coated magnetic beads and 7x volume PB (Qiagen) for cleanups, Bst2.0 in smaller volume, 100ul total PCR volume, higher primer concentration, SPRI cleanup of PCR	Twist1.4M	Rohland 2022	Rohland 2022	HiSeq X10	2X101, 2X7	174151	0.00265595	52.4	21308719	40.57	51.5	0.0405	[0.957, 0.978]	A2	0.00381875	60.8	0.036	78	46	M
S35523.Y1.E1.L1	I35523	Questionable	sexratio=0.321	TCZ			525	1300-1550 CE	El Coyparcito	Argentina	-26.08	-67.43	tooth (premolar)	Reich Lab	39	Reich Lab	robotic	Rohland 2018 (Dabney Buffer, silica beads)	Reich Lab	ds	7.8	partial	Rohland 2015; silica coated magnetic beads and 7x volume PB (Qiagen) for cleanups, Bst2.0 in smaller volume, 100ul total PCR volume, higher primer concentration, SPRI cleanup of PCR	Twist1.4M	Rohland 2022	Rohland 2022	HiSeq X10	2X101, 2X7	181082	0.0026155	53	19628599	37.59	51.9	0.0415	[0.975, 0.992]	A2+(64)+16189	0.00369099	61.4	0.035	91	43	M
S35524.Y1.E1.L1	I35524	Fail	<2500.SNPs, damage.ds=0.019, sexratio=0.042	VA2 (Yo 35-40)			1150	650-950 CE	Laguna Sotelo	Argentina	-37.07	-57.53	tooth (molar)	Reich Lab	40	Reich Lab	robotic	Rohland 2018 (Dabney Buffer, silica beads)	Reich Lab	ds	8	partial	Rohland 2015; silica coated magnetic beads and 7x volume PB (Qiagen) for cleanups, Bst2.0 in smaller volume, 100ul total PCR volume, higher primer concentration, SPRI cleanup of PCR	Twist1.4M	Rohland 2022	Rohland 2022	HiSeq X10	2X101, 2X7	183020	3.00638e-05	38.8	21119112	0.003259	54	0	[0.026, 0.976]	na (<2x)	0.000466697	40.9	0.0195	23	1	U
S35524.Y1.E2.L1	I35524	Fail	<2500.SNPs, damage.ds=0.015, sexratio=0.214	VA2 (Yo 35-40)			1150	650-950 CE	Laguna Sotelo	Argentina	-37.07	-57.53	tooth (molar)	Reich Lab	40	Reich Lab	robotic	Rohland 2018 (Dabney Buffer, silica beads)	Reich Lab	ds	8	partial	Rohland 2015; silica coated magnetic beads and 7x volume PB (Qiagen) for cleanups, Bst2.0 in smaller volume, 100ul total PCR volume, higher primer concentration, SPRI cleanup of PCR	Twist1.4M	Rohland 2022	Rohland 2022	HiSeq X10	2X101, 2X7	135430	4.9622e-05	38	18338808	0.003199	53	0.5	[0.025, 0.975]	na (<2x)	0.000260725	37.1	0.0145	11	3	U
S35525.Y1.E1.L1	I35525	Fail	<2500.SNPs, damage.ds=0.021, sexratio=0.054	VA3 (L.Sa, Y5-38)			1326	593-654 calCE (1470±20 BP)	La Salada	Argentina	-36.03	-57.67	tooth (premolar)	Reich Lab	35	Reich Lab	robotic	Rohland 2018 (Dabney Buffer, silica beads)	Reich Lab	ds	7	partial	Rohland 2015; silica coated magnetic beads and 7x volume PB (Qiagen) for cleanups, Bst2.0 in smaller volume, 100ul total PCR volume, higher primer concentration, SPRI cleanup of PCR	Twist1.4M	Rohland 2022	Rohland 2022	HiSeq X10	2X101, 2X7	223043	9.29061e-05	36.2	18336904	0.04653	64.2	0	[0.187, 0.990]	na (<2x)	0.000949907	48.9	0.021	35	2	U
S35525.Y1.E2.L1	I35525	Fail	<2500.SNPs, damage.ds=0.023, sexratio=0.074	VA3 (L.Sa, Y5-38)			1326	593-654 calCE (1470±20 BP)	La Salada	Argentina	-36.03	-57.67	tooth (premolar)	Reich Lab	35	Reich Lab	robotic	Rohland 2018 (Dabney Buffer, silica beads)	Reich Lab	ds	7	partial	Rohland 2015; silica coated magnetic beads and 7x volume PB (Qiagen) for cleanups, Bst2.0 in smaller volume, 100ul total PCR volume, higher primer concentration, SPRI cleanup of PCR	Twist1.4M	Rohland 2022	Rohland 2022	HiSeq X10	2X101, 2X7	276368	0.000129004	43.5	22459305	0.03283	49.5	0.125	[0.034, 0.980]	na (<2x)	0.000724815	48.5	0.023	25	2	U
S35526.Y1.E1.L1	I35526	Pass		VL09			400	1300-1800 CE	Media Flor-Vilmer	Argentina	-27.77	-64.16	tooth (molar)	Reich Lab	39	Reich Lab	robotic	Rohland 2018 (Dabney Buffer, silica beads)	Reich Lab	ds	7.8	partial	Rohland 2015; silica coated magnetic beads and 7x volume PB (Qiagen) for cleanups, Bst2.0 in smaller volume, 100ul total PCR volume, higher primer concentration, SPRI cleanup of PCR	Twist1.4M	Rohland 2022	Rohland 2022	HiSeq X10	2X101, 2X7	242459	0.00290862	57.3	20145864	26.5	58.3	0.07	[0.989, 1.000]	D1	0.0515653	66.5	0.0725	1007	618	M
S35526.Y1.E2.L1	I35526	Questionable	sexratio=0.345	VL09			400	1300-1800 CE	Media Flor-Vilmer	Argentina	-27.77	-64.16	tooth (molar)	Reich Lab	39	Reich Lab	robotic	Rohland 2018 (Dabney Buffer, silica beads)	Reich Lab	ds	7.8	partial	Rohland 2015; silica coated magnetic beads and 7x volume PB (Qiagen) for cleanups, Bst2.0 in smaller volume, 100ul total PCR volume, higher primer concentration, SPRI cleanup of PCR	Twist1.4M	Rohland 2022	Rohland 2022	HiSeq X10	2X101, 2X7	250623	0.00293358	57.7	21237162	28.2	58.1	0.0725	[0.990, 1.000]	D1	0.0481115	67.1	0.068	1038	546	M
S35527.Y1.E1.L1	I35527	Questionable	sexratio=0.347	VL10			400	1300-1800 CE	Media Flor-Vilmer	Argentina	-27.77	-64.16	tooth (molar)	Reich Lab	39	Reich Lab	robotic	Rohland 2018 (Dabney Buffer, silica beads)	Reich Lab	ds	7.8	partial	Rohland 2015; silica coated magnetic beads and 7x volume PB (Qiagen) for cleanups, Bst2.0 in smaller volume, 100ul total PCR volume, higher primer concentration, SPRI cleanup of PCR	Twist1.4M	Rohland 2022	Rohland 2022	HiSeq X10	2X101, 2X7	518059	0.116657	65.9	34100070	139	63.3	0.0635	[0.995, 1.000]	D1j1a	0.601806	81.7	0.0485	13424	7133	M
S35527.Y1.E2.L1	I35527	Fail	<500.SNPs	VL10			400	1300-1800 CE	Media Flor-Vilmer	Argentina	-27.77	-64.16	tooth (molar)	Reich Lab	39	Reich Lab	robotic	Rohland 2018 (Dabney Buffer, silica beads)	Reich Lab	ds	7.8	partial	Rohland 2015; silica coated magnetic beads and 7x volume PB (Qiagen) for cleanups, Bst2.0 in smaller volume, 100ul total PCR volume, higher primer concentration, SPRI cleanup of PCR	Twist1.4M	Rohland 2022	Rohland 2022	HiSeq X10	2X101, 2X7	8226	0.192358	74.1	775844	0.07532	59.4	0.125	[0.038, 0.982]	na (<2x)	0.000309393	84.1	0.0435	3	7	U
S35528.Y1.E1.L1	I35528	Pass		VL14			400	1300-1800 CE	Media Flor-Vilmer	Argentina	-27.77	-64.16	tooth (molar)	Reich Lab	39	Reich Lab	robotic	Rohland 2018 (Dabney Buffer, silica beads)	Reich Lab	ds	7.8	partial	Rohland 2015; silica coated magnetic beads and 7x volume PB (Qiagen) for cleanups, Bst2.0 in smaller volume, 100ul total PCR volume, higher primer concentration, SPRI cleanup of PCR	Twist1.4M	Rohland 2022	Rohland 2022	HiSeq X10	2X101, 2X7	191635	0.0646048	56	14343448	17.3	56.9	0.0755	[0.951, 0.986]	D1j1a1	0.577378	67.3	0.0585	12143	6624	M
S35528.Y1.E2.L1	I35528	Questionable	sexratio=0.346	VL14			400	1300-1800 CE	Media Flor-Vilmer	Argentina	-27.77	-64.16	tooth (molar)	Reich Lab	39	Reich Lab	robotic	Rohland 2018 (Dabney Buffer, silica beads)	Reich Lab	ds	7.8	partial	Rohland 2015; silica coated magnetic beads and 7x volume PB (Qiagen) for cleanups, Bst2.0 in smaller volume, 100ul total PCR volume, higher primer concentration, SPRI cleanup of PCR	Twist1.4M	Rohland 2022	Rohland 2022	HiSeq X10	2X101, 2X7	192328	0.0688334	56.1	16716871	20.02	57.2	0.0845	[0.959, 0.989]	D1j1a1	0.547039	67.9	0.06	11688	6194	M
S35529.Y1.E1.L1	I35529	Fail	<500.SNPs, damage.ds=0.022, sexratio=0.250	VP05			1425	400-650 CE	Villa La Punta	Argentina	-28.35	-64.78	tooth (molar)	Reich Lab	36	Reich Lab	robotic	Rohland 2018 (Dabney Buffer, silica beads)	Reich Lab	ds	7.2	partial	Rohland 2015; silica coated magnetic beads and 7x volume PB (Qiagen) for cleanups, Bst2.0 in smaller volume, 100ul total PCR volume, higher primer concentration, SPRI cleanup of PCR	Twist1.4M	Rohland 2022	Rohland 2022	HiSeq X10	2X101, 2X7	230287	4.29113e-05	31.7	21456832		0	0	[nan, nan]	H2a2a1	0.000114719	34.1	0.0225	6	2	U
S35529.Y1.E2.L1	I35529	Fail	<500.SNPs, damage.ds=0.022, sexratio=0.100	VP05			1425	400-650 CE	Villa La Punta	Argentina	-28.35	-64.78	tooth (molar)	Reich Lab	36	Reich Lab	robotic	Rohland 2018 (Dabney Buffer, silica beads)	Reich Lab	ds	7.2	partial	Rohland 2015; silica coated magnetic beads and 7x volume PB (Qiagen) for cleanups, Bst2.0 in smaller volume, 100ul total PCR volume, higher primer concentration, SPRI cleanup of PCR	Twist1.4M	Rohland 2022	Rohland 2022	HiSeq X10	2X101, 2X7	194735	5.07917e-05	32.1	18609774	0.004587	38	0	[0.025, 0.977]	na (<2x)	0.000139922	34.4	0.022	9	1	U
S35530.Y1.E1.L1	I35530	Fail	<500.SNPs, damage.ds=0.021	VP06			1425	400-650 CE	Villa La Punta	Argentina	-28.35	-64.78	tooth (molar)	Reich Lab	35	Reich Lab	robotic	Rohland 2018 (Dabney Buffer, silica beads)	Reich Lab	ds	7	partial	Rohland 2015; silica coated magnetic beads and 7x volume PB (Qiagen) for cleanups, Bst2.0 in smaller volume, 100ul total PCR volume, higher primer concentration, SPRI cleanup of PCR	Twist1.4M	Rohland 2022	Rohland 2022	HiSeq X10	2X101, 2X7	113283	2.07807e-05	33	12649459	0.003199	53	0	[0.027, 0.975]	na (<2x)	5.73594e-05	33.5	0.0205	1	2	U
S35530.Y1.E2.L1	I35530	Fail	<500.SNPs, damage.ds=0.017	VP06			1425	400-650 CE	Villa La Punta	Argentina	-28.35	-64.78	tooth (molar)	Reich Lab	35	Reich Lab	robotic	Rohland 2018 (Dabney Buffer, silica beads)	Reich Lab	ds	7	partial	Rohland 2015; silica coated magnetic beads and 7x volume PB (Qiagen) for cleanups, Bst2.0 in smaller volume, 100ul total PCR volume, higher primer concentration, SPRI cleanup of PCR	Twist1.4M	Rohland 2022	Rohland 2022	HiSeq X10	2X101, 2X7	132833	7.15532e-05	32.1	14967425		0	0	[nan, nan]	H2a2a1	5.73594e-05	33.3	0.017	2	0	U
S35531.Y1.E1.L1	I35531	Pass		VP07			1425	400-650 CE	Villa La Punta - Guayacán	Argentina	-28.35	-64.78	tooth (premolar)	Reich Lab	38	Reich Lab	robotic	Rohland 2018 (Dabney Buffer, silica beads)	Reich Lab	ds	7.6	partial	Rohland 2015; silica coated magnetic beads and 7x volume PB (Qiagen) for cleanups, Bst2.0 in smaller volume, 100ul total PCR volume, higher primer concentration, SPRI cleanup of PCR	Twist1.4M	Rohland 2022	Rohland 2022	HiSeq X10	2X101, 2X7	239432	0.620664	62.9	17379914	38.51	69.9	0.0385	[0.982, 0.996]	D1j1a	3.74301	78.1	0.03	154985	667	F
S35531.Y1.E2.L1	I35531	Pass		VP07			1425	400-650 CE	Villa La Punta - Guayacán	Argentina	-28.35	-64.78	tooth (premolar)	Reich Lab	38	Reich Lab	robotic	Rohland 2018 (Dabney Buffer, silica beads)	Reich Lab	ds	7.6	partial	Rohland 2015; silica coated magnetic beads and 7x volume PB (Qiagen) for cleanups, Bst2.0 in smaller volume, 100ul total PCR volume, higher primer concentration, SPRI cleanup of PCR	Twist1.4M	Rohland 2022	Rohland 2022	HiSeq X10	2X101, 2X7	212923	0.611916	61.6	15816642	35.31	68.3	0.0435	[0.981, 0.998]	D1j1a	3.41261	76.8	0.0305	141579	639	F
S36281.Y1.E1.L1	I36281	Pass		4EC			178	1650-1922 calCE (210±40 BP, LP-2524)	El Chancho	Argentina	-27.6	-58.98	bone (patella)	Reich Lab	39	Reich Lab	robotic	Rohland 2018 (Dabney Buffer, silica beads)	Reich Lab	ds	7.8	partial	Rohland 2015; silica coated magnetic beads and 7x volume PB (Qiagen) for cleanups, Bst2.0 in smaller volume, 100ul total PCR volume, higher primer concentration, SPRI cleanup of PCR	Twist1.4M	Rohland 2022	Rohland 2022	NovaSeq	2X101, 2X7	266657	0.000695146	55.1	23181402	5.806	57.5	0.0565	[0.956, 0.999]	A2	0.0339212	65.7	0.0505	1382	9	F
S36281.Y1.E2.L1	I36281	Pass		4EC			178	1650-1922 calCE (210±40 BP, LP-2524)	El Chancho	Argentina	-27.6	-58.98	bone (patella)	Reich Lab	39	Reich Lab	robotic	Rohland 2018 (Dabney Buffer, silica beads)	Reich Lab	ds	7.8	partial	Rohland 2015; silica coated magnetic beads and 7x volume PB (Qiagen) for cleanups, Bst2.0 in smaller volume, 100ul total PCR volume, higher primer concentration, SPRI cleanup of PCR	Twist1.4M	Rohland 2022	Rohland 2022	NovaSeq	2X101, 2X7	206699	0.000660738	55.4	20039316	5.787	57.8	0.05	[0.945, 0.998]	A2	0.034261	67.1	0.051	1420	14	F
S36281.Y1.E3.L1	I36281	Pass		4EC			178	1650-1922 calCE (210±40 BP, LP-2524)	El Chancho	Argentina	-27.6	-58.98	bone (patella)	Reich Lab	39	Reich Lab	robotic	Rohland 2018 (Dabney Buffer, silica beads)	Reich Lab	ds	7.8	partial	Rohland 2015; silica coated magnetic beads and 7x volume PB (Qiagen) for cleanups, Bst2.0 in smaller volume, 100ul total PCR volume, higher primer concentration, SPRI cleanup of PCR	Twist1.4M	Rohland 2022	Rohland 2022	NovaSeq	2X101, 2X7	NA	NA	NA	32715670	4.406	56.6	0.04	[0.905, 0.987]	A2	0.014681	66.2	0.044	935	5	F
S36281.Y1.E3.L2	I36281	Pass		4EC			178	1650-1922 calCE (210±40 BP, LP-2524)	El Chancho	Argentina	-27.6	-58.98	bone (patella)	Reich Lab	39	Reich Lab	robotic	Rohland 2018 (Dabney Buffer, silica beads)	Reich Lab	ds	7.8	partial	Rohland 2015; silica coated magnetic beads and 7x volume PB (Qiagen) for cleanups, Bst2.0 in smaller volume, 100ul total PCR volume, higher primer concentration, SPRI cleanup of PCR	Twist1.4M	Rohland 2022	Rohland 2022	NovaSeq	2X101, 2X7	NA	NA	NA	26032240	3.245	57.3	0.0495	[0.849, 0.973]	A2	0.009527	71.9	0.034	690	1	F
S36281.Y1.E4.L1	I36281	Pass		4EC			178	1650-1922 calCE (210±40 BP, LP-2524)	El Chancho	Argentina	-27.6	-58.98	bone (patella)	Reich Lab	39	Reich Lab	robotic	Rohland 2018 (Dabney Buffer, silica beads)	Reich Lab	ss	3.9	minus	Gansauge 2020	Twist1.4M	Rohland 2022	Rohland 2022	NovaSeq	2x101, 2x8	321774	0.00578656	60.3	26190176	23.54	54.7	0.247	[0.962, 0.997]	A2	0.038297	66.8	0.179	4957	33	F
S36281.Y1.E5.L1	I36281	Pass		4EC			178	1650-1922 calCE (210±40 BP, LP-2524)	El Chancho	Argentina	-27.6	-58.98	bone (patella)	Reich Lab	39	Reich Lab	robotic	Rohland 2018 (Dabney Buffer, silica beads)	Reich Lab	ss	3.9	USER	Gansauge 2020	Twist1.4M	Rohland 2022	Rohland 2022	NovaSeq	2x101, 2x8	266214	0.0027437	52.5	27523630	18.59	52.9	0.099	[0.975, 0.998]	A2	0.053525	66.8	0.099	4671	28	F
S36282.Y1.E1.L1	I36282	Fail	<500.SNPs, damage.ds=0.015	6EC			680	1161-1390 calCE (790±60 BP)	Las Bolivianas	Argentina	-24.32	-61.26	bone (rib)	Reich Lab	35	Reich Lab	robotic	Rohland 2018 (Dabney Buffer, silica beads)	Reich Lab	ds	7	partial	Rohland 2015; silica coated magnetic beads and 7x volume PB (Qiagen) for cleanups, Bst2.0 in smaller volume, 100ul total PCR volume, higher primer concentration, SPRI cleanup of PCR	Twist1.4M	Rohland 2022	Rohland 2022	NovaSeq	2X101, 2X7	200925	7.77247e-05	32.2	21141955		0	0	[nan, nan]	H2a2a1	2.17271e-05	33.1	0.015	5	0	U
S36282.Y1.E2.L1	I36282	Fail	<500.SNPs, damage.ds=0.015	6EC			680	1161-1390 calCE (790±60 BP)	Las Bolivianas	Argentina	-24.32	-61.26	bone (rib)	Reich Lab	35	Reich Lab	robotic	Rohland 2018 (Dabney Buffer, silica beads)	Reich Lab	ds	7	partial	Rohland 2015; silica coated magnetic beads and 7x volume PB (Qiagen) for cleanups, Bst2.0 in smaller volume, 100ul total PCR volume, higher primer concentration, SPRI cleanup of PCR	Twist1.4M	Rohland 2022	Rohland 2022	NovaSeq	2X101, 2X7	191897	3.08235e-05	31.8	20601554		0	0	[nan, nan]	H2a2a1	2.43343e-05	33.2	0.0145	1	0	U
S36283.Y1.E1.L1	I36283	Fail	<2500.SNPs, damage.ds=0.018	7EC			830	992-1270 calCE (960±80 BP)	El 4	Argentina	-25.70	-60.87	bone (rib)	Reich Lab	38	Reich Lab	robotic	Rohland 2018 (Dabney Buffer, silica beads)	Reich Lab	ds	7.6	partial	Rohland 2015; silica coated magnetic beads and 7x volume PB (Qiagen) for cleanups, Bst2.0 in smaller volume, 100ul total PCR volume, higher primer concentration, SPRI cleanup of PCR	Twist1.4M	Rohland 2022	Rohland 2022	NovaSeq	2X101, 2X7	NA	NA	NA	16673965	0.0542	74.8	0	[0.175, 0.989]	na (<2x)	0.000339811	41	0.018	3	3	U
S36283.Y1.E2.L1	I36283	Fail	<2500.SNPs, damage.ds=0.018, sexratio=0.333	7EC			830	992-1270 calCE (960±80 BP)	El 4	Argentina	-25.70	-60.87	bone (rib)	Reich Lab	38	Reich Lab	robotic	Rohland 2018 (Dabney Buffer, silica beads)	Reich Lab	ds	7.6	partial	Rohland 2015; silica coated magnetic beads and 7x volume PB (Qiagen) for cleanups, Bst2.0 in smaller volume, 100ul total PCR volume, higher primer concentration, SPRI cleanup of PCR	Twist1.4M	Rohland 2022	Rohland 2022	NovaSeq	2X101, 2X7	NA	NA	NA	18877788	0.08274	68.5	0.1	[0.017, 0.874]	na (<2x)	0.000323299	40.1	0.0185	6	3	U
S36284.Y1.E1.L1	I36284	Pass		8EC			1525	200-650 CE	El Cachapé IVB	Argentina	-26.87	-58.95	bone (patella)	Reich Lab	37	Reich Lab	robotic	Rohland 2018 (Dabney Buffer, silica beads)	Reich Lab	ds	7.4	partial	Rohland 2015; silica coated magnetic beads and 7x volume PB (Qiagen) for cleanups, Bst2.0 in smaller volume, 100ul total PCR volume, higher primer concentration, SPRI cleanup of PCR	Twist1.4M	Rohland 2022	Rohland 2022	NovaSeq	2X101, 2X7	213609	0.00476458	46.4	21772343	5.408	48.8	0.18	[0.923, 0.988]	B2	0.0685367	51.8	0.1355	1308	735	M
S36284.Y1.E2.L1	I36284	Pass		8EC			1525	200-650 CE	El Cachapé IVB	Argentina	-26.87	-58.95	bone (patella)	Reich Lab	37	Reich Lab	robotic	Rohland 2018 (Dabney Buffer, silica beads)	Reich Lab	ds	7.4	partial	Rohland 2015; silica coated magnetic beads and 7x volume PB (Qiagen) for cleanups, Bst2.0 in smaller volume, 100ul total PCR volume, higher primer concentration, SPRI cleanup of PCR	Twist1.4M	Rohland 2022	Rohland 2022	NovaSeq	2X101, 2X7	206988	0.00456801	45.9	22274887	6.076	48.8	0.1635	[0.927, 0.990]	B2	0.0770946	51.9	0.1425	1449	813	M
S36284.Y1.E3.L1	I36284	Questionable	MTcontam	8EC			1525	200-650 CE	El Cachapé IVB	Argentina	-26.87	-58.95	bone (patella)	Reich Lab	37	Reich Lab	robotic	Rohland 2018 (Dabney Buffer, silica beads)	Reich Lab	ds	7.4	partial	Rohland 2015; silica coated magnetic beads and 7x volume PB (Qiagen) for cleanups, Bst2.0 in smaller volume, 100ul total PCR volume, higher primer concentration, SPRI cleanup of PCR	Twist1.4M	Rohland 2022	Rohland 2022	NovaSeq	2X101, 2X7	NA	NA	NA	38664355	3.866	47.9	0.1445	[0.816, 0.942]	B2	0.02931	52.3	0.131	943	471	M
S36284.Y1.E3.L2	I36284	QuestionableCritical	MTcontam	8EC			1525	200-650 CE	El Cachapé IVB	Argentina	-26.87	-58.95	bone (patella)	Reich Lab	37	Reich Lab	robotic	Rohland 2018 (Dabney Buffer, silica beads)	Reich Lab	ds	7.4	partial	Rohland 2015; silica coated magnetic beads and 7x volume PB (Qiagen) for cleanups, Bst2.0 in smaller volume, 100ul total PCR volume, higher primer concentration, SPRI cleanup of PCR	Twist1.4M	Rohland 2022	Rohland 2022	NovaSeq	2X101, 2X7	NA	NA	NA	35551343	2.803	48.3	0.147	[0.648, 0.862]	B2	0.021924	53.4	0.1255	660	376	M
S36284.Y1.E4.L1	I36284	Pass		8EC			1525	200-650 CE	El Cachapé IVB	Argentina	-26.87	-58.95	bone (patella)	Reich Lab	37	Reich Lab	robotic	Rohland 2018 (Dabney Buffer, silica beads)	Reich Lab	ss	3.7	minus	Gansauge 2020	Twist1.4M	Rohland 2022	Rohland 2022	NovaSeq	2x101, 2x8	224251	0.0335519	51.7	29366924	15.54	47.4	0.358	[0.913, 0.975]	B2	0.12054	51.6	0.277	5200	2865	M
S36284.Y1.E5.L1	I36284	Pass		8EC			1525	200-650 CE	El Cachapé IVB	Argentina	-26.87	-58.95	bone (patella)	Reich Lab	37	Reich Lab	robotic	Rohland 2018 (Dabney Buffer, silica beads)	Reich Lab	ss	3.7	USER	Gansauge 2020	Twist1.4M	Rohland 2022	Rohland 2022	NovaSeq	2x101, 2x8	343973	0.0218982	43.5	26593850	13.03	46.1	0.193	[0.903, 0.966]	B2	0.121594	50.6	0.181	4820	2581	M
S36285.Y1.E1.L1	I36285	Fail	<500.SNPs, damage.ds=0.022	3F		Ind. 3 - Área II, III, IV, V	1675	100-450 calCE	El Quebracho	Argentina	-23.34	-61.87	bone (cranial bone)	Reich Lab	39	Reich Lab	robotic	Rohland 2018 (Dabney Buffer, silica beads)	Reich Lab	ds	7.8	partial	Rohland 2015; silica coated magnetic beads and 7x volume PB (Qiagen) for cleanups, Bst2.0 in smaller volume, 100ul total PCR volume, higher primer concentration, SPRI cleanup of PCR	Twist1.4M	Rohland 2022	Rohland 2022	NovaSeq	2X101, 2X7	220792	4.77989e-05	31.5	18181446	0.002112	35	0	[0.024, 0.975]	na (<2x)	0.000216401	39.1	0.0225	7	0	U
S36285.Y1.E2.L1	I36285	Fail	<2500.SNPs, damage.ds=0.022, sexratio=0.074	3F		Ind. 3 - Área II, III, IV, V	1675	100-450 calCE	El Quebracho	Argentina	-23.34	-61.87	bone (cranial bone)	Reich Lab	39	Reich Lab	robotic	Rohland 2018 (Dabney Buffer, silica beads)	Reich Lab	ds	7.8	partial	Rohland 2015; silica coated magnetic beads and 7x volume PB (Qiagen) for cleanups, Bst2.0 in smaller volume, 100ul total PCR volume, higher primer concentration, SPRI cleanup of PCR	Twist1.4M	Rohland 2022	Rohland 2022	NovaSeq	2X101, 2X7	171385	7.373e-05	35.9	17051655	0.04164	98.6	0	[0.173, 0.989]	na (<2x)	0.000670062	44.9	0.022	25	2	U
S36286.Y1.E1.L1	I36286	Fail	<500.SNPs, damage.ds=0.018	11F		Ind. 11 - Cuadrante 6D	1675	100-450 calCE	El Quebracho	Argentina	-23.34	-61.87	bone (rib)	Reich Lab	37	Reich Lab	robotic	Rohland 2018 (Dabney Buffer, silica beads)	Reich Lab	ds	7.4	partial	Rohland 2015; silica coated magnetic beads and 7x volume PB (Qiagen) for cleanups, Bst2.0 in smaller volume, 100ul total PCR volume, higher primer concentration, SPRI cleanup of PCR	Twist1.4M	Rohland 2022	Rohland 2022	NovaSeq	2X101, 2X7	NA	NA	NA	15280913	0.1553	55.9	0	[0.611, 0.997]	na (<2x)	0.000132101	34.9	0.0185	4	0	U
S36286.Y1.E2.L1	I36286	Fail	<500.SNPs, damage.ds=0.021, sexratio=0.300	11F		Ind. 11 - Cuadrante 6D	1675	100-450 calCE	El Quebracho	Argentina	-23.34	-61.87	bone (rib)	Reich Lab	37	Reich Lab	robotic	Rohland 2018 (Dabney Buffer, silica beads)	Reich Lab	ds	7.4	partial	Rohland 2015; silica coated magnetic beads and 7x volume PB (Qiagen) for cleanups, Bst2.0 in smaller volume, 100ul total PCR volume, higher primer concentration, SPRI cleanup of PCR	Twist1.4M	Rohland 2022	Rohland 2022	NovaSeq	2X101, 2X7	NA	NA	NA	16416113	0.215	56.5	0.1125	[0.578, 0.996]	na (<2x)	0.000154697	35.5	0.0205	7	3	U
S36287.Y1.E1.L1	I36287	Fail	<500.SNPs, damage.ds=0.018	2GS			1650	1050 BCE - 1650 CE	Cazadores	Argentina	-31.40	-64.49	bone (phalanx)	Reich Lab	38	Reich Lab	robotic	Rohland 2018 (Dabney Buffer, silica beads)	Reich Lab	ds	7.6	partial	Rohland 2015; silica coated magnetic beads and 7x volume PB (Qiagen) for cleanups, Bst2.0 in smaller volume, 100ul total PCR volume, higher primer concentration, SPRI cleanup of PCR	Twist1.4M	Rohland 2022	Rohland 2022	NovaSeq	2X101, 2X7	225379	3.08817e-05	31.4	16697830	0.05082	76.5	0	[0.183, 0.990]	na (<2x)	0.000185115	37.1	0.0175	4	3	U
S36287.Y1.E2.L1	I36287	Fail	<500.SNPs, damage.ds=0.018	2GS			1650	1050 BCE - 1650 CE	Cazadores	Argentina	-31.40	-64.49	bone (phalanx)	Reich Lab	38	Reich Lab	robotic	Rohland 2018 (Dabney Buffer, silica beads)	Reich Lab	ds	7.6	partial	Rohland 2015; silica coated magnetic beads and 7x volume PB (Qiagen) for cleanups, Bst2.0 in smaller volume, 100ul total PCR volume, higher primer concentration, SPRI cleanup of PCR	Twist1.4M	Rohland 2022	Rohland 2022	NovaSeq	2X101, 2X7	233290	3.97689e-05	35.5	17150347	0.02879	68.1	0	[0.029, 0.979]	na (<2x)	0.000197282	37.6	0.0175	2	2	U
S36288.Y1.E1.L1	I36288	Pass		PVT4b		Calaverioj 1	750	950-1450 CE	Calaverioj	Argentina	-23.02	-66.05	tooth (premolar)	Reich Lab	39	Reich Lab	robotic	Rohland 2018 (Dabney Buffer, silica beads)	Reich Lab	ds	7.8	partial	Rohland 2015; silica coated magnetic beads and 7x volume PB (Qiagen) for cleanups, Bst2.0 in smaller volume, 100ul total PCR volume, higher primer concentration, SPRI cleanup of PCR	Twist1.4M	Rohland 2022	Rohland 2022	NovaSeq	2X101, 2X7	184115	0.0654762	52.2	18516493	77.49	58.6	0.0355	[0.991, 1.000]	A2+(64)	0.115248	61.4	0.024	4595	38	F
S36288.Y1.E2.L1	I36288	Pass		PVT4b		Calaverioj 1	750	950-1450 CE	Calaverioj	Argentina	-23.02	-66.05	tooth (premolar)	Reich Lab	39	Reich Lab	robotic	Rohland 2018 (Dabney Buffer, silica beads)	Reich Lab	ds	7.8	partial	Rohland 2015; silica coated magnetic beads and 7x volume PB (Qiagen) for cleanups, Bst2.0 in smaller volume, 100ul total PCR volume, higher primer concentration, SPRI cleanup of PCR	Twist1.4M	Rohland 2022	Rohland 2022	NovaSeq	2X101, 2X7	283619	0.0620734	53.3	12384240	82.13	58.9	0.0335	[0.983, 0.996]	A2+(64)	0.121078	62.2	0.024	4847	65	F
S36289.Y1.E2.L1	I36289	Pass		PVT6		Chullpa - Falda del Pucará Oeste - Silo	700	1000-1500 CE	Pueblo Viejo de Tucute	Argentina	-23.03	-66.08	bone (humerus)	Reich Lab	38	Reich Lab	robotic	Rohland 2018 (Dabney Buffer, silica beads)	Reich Lab	ds	7.6	partial	Rohland 2015; silica coated magnetic beads and 7x volume PB (Qiagen) for cleanups, Bst2.0 in smaller volume, 100ul total PCR volume, higher primer concentration, SPRI cleanup of PCR	Twist1.4M	Rohland 2022	Rohland 2022	NovaSeq	2X101, 2X7	229628	0.000219118	46.4	23482310	0.4376	55.8	0.038	[0.860, 0.983]	na (<2x)	0.00483644	50.2	0.028	152	1	F
S36289.Y1.E5.L1	I36289	Pass		PVT6		Chullpa - Falda del Pucará Oeste - Silo	700	1000-1500 CE	Pueblo Viejo de Tucute	Argentina	-23.03	-66.08	bone (humerus)	Reich Lab	38	Reich Lab	robotic	Rohland 2018 (Dabney Buffer, silica beads)	Reich Lab	ss	7.4	USER	Gansauge 2020	Twist1.4M	Rohland 2022	Rohland 2022	NovaSeq	2x101, 2x8	249130	0.0128235	57.1	27387328	1.846	50.5	0.067	[0.875, 0.946]	na (<2x)	0.013862	51	0.049	816	45	F
S36289.Y1.E1.L1	I36289	Questionable	sexratio=0.031	PVT6		Chullpa - Falda del Pucará Oeste - Silo	700	1000-1500 CE	Pueblo Viejo de Tucute	Argentina	-23.03	-66.08	bone (humerus)	Reich Lab	38	Reich Lab	robotic	Rohland 2018 (Dabney Buffer, silica beads)	Reich Lab	ds	7.6	partial	Rohland 2015; silica coated magnetic beads and 7x volume PB (Qiagen) for cleanups, Bst2.0 in smaller volume, 100ul total PCR volume, higher primer concentration, SPRI cleanup of PCR	Twist1.4M	Rohland 2022	Rohland 2022	NovaSeq	2X101, 2X7	189372	0.000308336	41.2	18148341	0.4096	55.6	0	[0.815, 0.969]	na (<2x)	0.00410815	49.3	0.031	125	4	F
S36289.Y1.E3.L1	I36289	Questionable	lowSNPs,damage,sexratio	PVT6		Chullpa - Falda del Pucará Oeste - Silo	700	1000-1500 CE	Pueblo Viejo de Tucute	Argentina	-23.03	-66.08	bone (humerus)	Reich Lab	38	Reich Lab	robotic	Rohland 2018 (Dabney Buffer, silica beads)	Reich Lab	ds	7.6	partial	Rohland 2015; silica coated magnetic beads and 7x volume PB (Qiagen) for cleanups, Bst2.0 in smaller volume, 100ul total PCR volume, higher primer concentration, SPRI cleanup of PCR	Twist1.4M	Rohland 2022	Rohland 2022	NovaSeq	2X101, 2X7	NA	NA	NA	34409214	0.3932	50.5	0.0145	[0.871, 0.986]	na (<2x)	0.001667	50	0.029	133	5	F
S36289.Y1.E3.L2	I36289	Questionable	lowSNPs,damage	PVT6		Chullpa - Falda del Pucará Oeste - Silo	700	1000-1500 CE	Pueblo Viejo de Tucute	Argentina	-23.03	-66.08	bone (humerus)	Reich Lab	38	Reich Lab	robotic	Rohland 2018 (Dabney Buffer, silica beads)	Reich Lab	ds	7.6	partial	Rohland 2015; silica coated magnetic beads and 7x volume PB (Qiagen) for cleanups, Bst2.0 in smaller volume, 100ul total PCR volume, higher primer concentration, SPRI cleanup of PCR	Twist1.4M	Rohland 2022	Rohland 2022	NovaSeq	2X101, 2X7	NA	NA	NA	28014795	0.3275	56.5	0.0665	[0.794, 0.973]	na (<2x)	0.00157	51.8	0.0255	98	10	F
S36289.Y1.E4.L1	I36289	Questionable	MT contam, sex ratio	PVT6		Chullpa - Falda del Pucará Oeste - Silo	700	1000-1500 CE	Pueblo Viejo de Tucute	Argentina	-23.03	-66.08	bone (humerus)	Reich Lab	38	Reich Lab	robotic	Rohland 2018 (Dabney Buffer, silica beads)	Reich Lab	ss	7.6	minus	Gansauge 2020	Twist1.4M	Rohland 2022	Rohland 2022	NovaSeq	2x101, 2x8	270153	0.0153813	54.7	23146648	2.077	50.1	0.073	[0.857, 0.927]	HV	0.013815	51.2	0.06	801	39	F
S36290.Y1.E1.L1	I36290	Fail	<2500.SNPs, damage.ds=0.028	RA01			1350	400-800 CE	Rincón de Atacama	Argentina	-27.50	-64.90	bone (rib)	Reich Lab	38	Reich Lab	robotic	Rohland 2018 (Dabney Buffer, silica beads)	Reich Lab	ds	7.6	partial	Rohland 2015; silica coated magnetic beads and 7x volume PB (Qiagen) for cleanups, Bst2.0 in smaller volume, 100ul total PCR volume, higher primer concentration, SPRI cleanup of PCR	Twist1.4M	Rohland 2022	Rohland 2022	NovaSeq	2X101, 2X7	216957	8.0026e-05	57.1	13876587	0.1601	60.3	0	[0.523, 0.996]	na (<2x)	0.000755233	62.2	0.028	33	1	U
S36290.Y1.E2.L1	I36290	Fail	<2500.SNPs	RA01			1350	400-800 CE	Rincón de Atacama	Argentina	-27.50	-64.90	bone (rib)	Reich Lab	38	Reich Lab	robotic	Rohland 2018 (Dabney Buffer, silica beads)	Reich Lab	ds	7.6	partial	Rohland 2015; silica coated magnetic beads and 7x volume PB (Qiagen) for cleanups, Bst2.0 in smaller volume, 100ul total PCR volume, higher primer concentration, SPRI cleanup of PCR	Twist1.4M	Rohland 2022	Rohland 2022	NovaSeq	2X101, 2X7	232400	8.85975e-05	52.2	16549464	0.2165	69	0	[0.555, 0.976]	na (<2x)	0.00101509	64.6	0.034	51	0	U
S39328.Y1.E1.L1	I39328	Pass		6S (MSH-Ind.Inf.-CAJA18)	LND003.A	Individuo Infantil	790	900-1420 CE	Londres	Argentina	-27.71	-67.15	tooth (molar)	Cabana Lab (UTK)	32.6	Reich Lab	robotic	Rohland 2018 (Dabney Buffer, silica beads)	Reich Lab	ds	6.5	partial	Rohland 2015; silica coated magnetic beads and 7x volume PB (Qiagen) for cleanups, Bst2.0 in smaller volume, 100ul total PCR volume, higher primer concentration, SPRI cleanup of PCR	Twist1.4M	Rohland 2022	Rohland 2022	NovaSeq	2X101, 2X7	142578	0.00167679	50.2	19989897	544.3	58.3	0.087	[0.994, 1.000]	A2+(64)	0.006034	61	0.089	173	111	M
S39328.Y1.E2.L1	I39328	Pass		6S (MSH-Ind.Inf.-CAJA18)	LND003.A	Individuo Infantil	790	900-1420 CE	Londres	Argentina	-27.71	-67.15	tooth (molar)	Cabana Lab (UTK)	32.6	Reich Lab	robotic	Rohland 2018 (Dabney Buffer, silica beads)	Reich Lab	ds	6.5	partial	Rohland 2015; silica coated magnetic beads and 7x volume PB (Qiagen) for cleanups, Bst2.0 in smaller volume, 100ul total PCR volume, higher primer concentration, SPRI cleanup of PCR	Twist1.4M	Rohland 2022	Rohland 2022	NovaSeq	2X101, 2X7	128865	0.0017236	45.4	19021061	546.9	57.8	0.085	[0.996, 1.000]	A2+(64)	0.006141	60.5	0.0865	198	103	M
S39328.Y1.E3.L1	I39328	Pass		6S (MSH-Ind.Inf.-CAJA18)	LND003.A	Individuo Infantil	790	900-1420 CE	Londres	Argentina	-27.71	-67.15	tooth (molar)	Cabana Lab (UTK)	32.6	Reich Lab	robotic	Rohland 2018 (Dabney Buffer, silica beads)	Reich Lab	ss	6.5	USER	Gansauge 2020	Twist1.4M	Rohland 2022	Rohland 2022	NovaSeq	2X101, 2X8	227390	0.00691613	38.7	18896775	256.9	54.8	0.045	[0.995, 1.000]	A2+(64)	0.194136	51.4	0.078	4304	2358	M
S39328.Y1.E4.L1	I39328	Pass		6S (MSH-Ind.Inf.-CAJA18)	LND003.A	Individuo Infantil	790	900-1420 CE	Londres	Argentina	-27.71	-67.15	tooth (molar)	Cabana Lab (UTK)	32.6	Reich Lab	robotic	Rohland 2018 (Dabney Buffer, silica beads)	Reich Lab	ss	6.5	USER	Gansauge 2020	Twist1.4M	Rohland 2022	Rohland 2022	NovaSeq	2X101, 2X8	202143	0.00702869	40.5	24721655	315.6	56.5	0.055	[0.996, 1.000]	A2+(64)	0.184004	52.6	0.087	4249	2151	M
S42329.Y1.E1.L1	I39328	Pass		6S (MSH-Ind.Inf.-CAJA18)	Individuo Infantil		790	900-1420 CE	Londres	Argentina	-27.71	-67.15	tooth (molar)	Reich Lab	35.4	Reich Lab	robotic	Rohland 2018 (Dabney Buffer, silica beads)	Reich Lab	ds	7.1	partial	Rohland 2015; silica coated magnetic beads and 7x volume PB (Qiagen) for cleanups, Bst2.0 in smaller volume, 100ul total PCR volume, higher primer concentration, SPRI cleanup of PCR	Twist1.4M	Rohland 2022	Rohland 2022	NovaSeq	2X101, 2X7	301937	0.00177685	59.4	18733823	8.535	50.3	0.0705	[0.972, 0.999]	A2+(64)	0.0408808	57.2	0.043	835	472	M
S42329.Y1.E2.L1	I39328	Pass		6S (MSH-Ind.Inf.-CAJA18)	Individuo Infantil		790	900-1420 CE	Londres	Argentina	-27.71	-67.15	tooth (molar)	Reich Lab	35.4	Reich Lab	robotic	Rohland 2018 (Dabney Buffer, silica beads)	Reich Lab	ds	7.1	partial	Rohland 2015; silica coated magnetic beads and 7x volume PB (Qiagen) for cleanups, Bst2.0 in smaller volume, 100ul total PCR volume, higher primer concentration, SPRI cleanup of PCR	Twist1.4M	Rohland 2022	Rohland 2022	NovaSeq	2X101, 2X7	347551	0.00221679	58.8	21680239	12.37	50.6	0.0615	[0.978, 0.998]	A2+(64)	0.0579556	58	0.0435	1121	666	M
S39331.Y1.E1.L1	I39331	Pass		95 (I1)	SES001.A	Individual 1; 95	850	1045-1179 calCE (965±15 BP, UCIAMS-39103)	San Esteban	Argentina	-30.91	-64.54	tooth	Cabana Lab (UTK)	31	Reich Lab	robotic	Rohland 2018 (Dabney Buffer, silica beads)	Reich Lab	ds	6.2	partial	Rohland 2015; silica coated magnetic beads and 7x volume PB (Qiagen) for cleanups, Bst2.0 in smaller volume, 100ul total PCR volume, higher primer concentration, SPRI cleanup of PCR	Twist1.4M	Rohland 2022	Rohland 2022	NovaSeq	2X101, 2X7	NA	NA	NA	23968388	139.8	55.4	0.111	[0.970, 0.988]	B2o	0.354938	46.9	0.178	18852	168	F
S39331.Y1.E2.L1	I39331	Fail		95 (I1)	SES001.A	Individual 1; 95	850	1045-1179 calCE (965±15 BP, UCIAMS-39103)	San Esteban	Argentina	-30.91	-64.54	tooth	Cabana Lab (UTK)	31	Reich Lab	robotic	Rohland 2018 (Dabney Buffer, silica beads)	Reich Lab	ds	6.2	partial	Rohland 2015; silica coated magnetic beads and 7x volume PB (Qiagen) for cleanups, Bst2.0 in smaller volume, 100ul total PCR volume, higher primer concentration, SPRI cleanup of PCR	Twist1.4M	Rohland 2022	Rohland 2022	NovaSeq	2X101, 2X7	NA	NA	NA	23324317	129.3	55.1	0.108	[0.975, 0.991]	B2o	0.478949	46.8	0.1805	17141	152	F
S39331.Y1.E3.L1	I39331	Pass		95 (I1)	SES001.A	Individual 1; 95	850	1045-1179 calCE (965±15 BP, UCIAMS-39103)	San Esteban	Argentina	-30.91	-64.54	tooth	Cabana Lab (UTK)	31	Reich Lab	robotic	Rohland 2018 (Dabney Buffer, silica beads)	Reich Lab	ss	6.2	USER	Gansauge 2020	Twist1.4M	Rohland 2022	Rohland 2022	NovaSeq	2X101, 2X8	280586	0.295334	38.2	41960216	59.84	47.7	0.046	[0.961, 0.983]	B2o	3.74761	43	0.095	156571	737	F
S39331.Y1.E4.L1	I39331	Pass		95 (I1)	SES001.A	Individual 1; 95	850	1045-1179 calCE (965±15 BP, UCIAMS-39103)	San Esteban	Argentina	-30.91	-64.54	tooth	Cabana Lab (UTK)	31	Reich Lab	robotic	Rohland 2018 (Dabney Buffer, silica beads)	Reich Lab	ss	6.2	USER	Gansauge 2020	Twist1.4M	Rohland 2022	Rohland 2022	NovaSeq	2X101, 2X8	233321	0.271208	38.6	37863997	42.89	47.1	0.08	[0.959, 0.983]	B2o	1.9837	42.4	0.133	83590	422	F
S39333.Y1.E1.L1	I39333	QuestionableCritical	Angsd_MoM	191 (809/21, I2)	TEJ002.A	IMF 809/21; 191	425	1350-1700 CE	Tejas 4, Malagueño	Argentina	-31.45	-64.43	tooth	Cabana Lab (UTK)	36	Reich Lab	robotic	Rohland 2018 (Dabney Buffer, silica beads)	Reich Lab	ds	7.2	partial	Rohland 2015; silica coated magnetic beads and 7x volume PB (Qiagen) for cleanups, Bst2.0 in smaller volume, 100ul total PCR volume, higher primer concentration, SPRI cleanup of PCR	Twist1.4M	Rohland 2022	Rohland 2022	NovaSeq	2X101, 2X7	NA	NA	NA	23019665	56.3	59.6	0.073	[0.963, 0.984]	A2+(64)	0.269661	60.3	0.1055	8061	5019	M
S39333.Y1.E2.L1	I39333	Questionable	Angsd_MoM (unreliable)	191 (809/21, I2)	TEJ002.A	IMF 809/21; 191	425	1350-1700 CE	Tejas 4, Malagueño	Argentina	-31.45	-64.43	tooth	Cabana Lab (UTK)	36	Reich Lab	robotic	Rohland 2018 (Dabney Buffer, silica beads)	Reich Lab	ds	7.2	partial	Rohland 2015; silica coated magnetic beads and 7x volume PB (Qiagen) for cleanups, Bst2.0 in smaller volume, 100ul total PCR volume, higher primer concentration, SPRI cleanup of PCR	Twist1.4M	Rohland 2022	Rohland 2022	NovaSeq	2X101, 2X7	NA	NA	NA	18822654	46.86	58.8	0.0825	[0.973, 0.990]	A2+(64)	0.22386	59.5	0.106	6525	4064	M
S42326.Y1.E1.L1	I39333	Pass		191 (809/21, I2)	IMF 809/21		425	1350-1700 CE	Tejas 4, Malagueño	Argentina	-31.45	-64.43	tooth (molar)	Reich Lab	36.4	Reich Lab	robotic	Rohland 2018 (Dabney Buffer, silica beads)	Reich Lab	ds	7.3	partial	Rohland 2015; silica coated magnetic beads and 7x volume PB (Qiagen) for cleanups, Bst2.0 in smaller volume, 100ul total PCR volume, higher primer concentration, SPRI cleanup of PCR	Twist1.4M	Rohland 2022	Rohland 2022	NovaSeq	2X101, 2X7	321886	0.00290383	55.8	27218355	19.23	55.7	0.104	[0.981, 0.999]	A2+(64)	0.0675572	68.5	0.0595	1465	790	M
S42326.Y1.E2.L1	I39333	Pass		191 (809/21, I2)	IMF 809/21		425	1350-1700 CE	Tejas 4, Malagueño	Argentina	-31.45	-64.43	tooth (molar)	Reich Lab	36.4	Reich Lab	robotic	Rohland 2018 (Dabney Buffer, silica beads)	Reich Lab	ds	7.3	partial	Rohland 2015; silica coated magnetic beads and 7x volume PB (Qiagen) for cleanups, Bst2.0 in smaller volume, 100ul total PCR volume, higher primer concentration, SPRI cleanup of PCR	Twist1.4M	Rohland 2022	Rohland 2022	NovaSeq	2X101, 2X7	345363	0.00277004	57.8	27768161	22.6	56.6	0.0965	[0.958, 0.988]	A2+(64)	0.0749514	69.8	0.0625	1626	889	M
S40451.Y1.E1.L1	I40451	Pass		154 (137/09, I2)	ARY002.A	2009 IMF 137/09, Ind. 2; 154	575	1250-1500 CE	Arroyito La Villa	Argentina	-31.41	-63.05	tooth	Reich Lab	38	Reich Lab	robotic	Rohland 2018 (Dabney Buffer, silica beads)	Reich Lab	ds	7.6	partial	Rohland 2015; silica coated magnetic beads and 7x volume PB (Qiagen) for cleanups, Bst2.0 in smaller volume, 100ul total PCR volume, higher primer concentration, SPRI cleanup of PCR	Twist1.4M	Rohland 2022	Rohland 2022	NovaSeq	2X101, 2X7	NA	NA	NA	15177605	25.15	61.3	0.041	[0.924, 0.972]	C1b	0.791474	67.9	0.036	23903	14236	M
S40451.Y1.E2.L1	I40451	Pass		154 (137/09, I2)	ARY002.A	2009 IMF 137/09, Ind. 2; 154	575	1250-1500 CE	Arroyito La Villa	Argentina	-31.41	-63.05	tooth	Reich Lab	38	Reich Lab	robotic	Rohland 2018 (Dabney Buffer, silica beads)	Reich Lab	ds	7.6	partial	Rohland 2015; silica coated magnetic beads and 7x volume PB (Qiagen) for cleanups, Bst2.0 in smaller volume, 100ul total PCR volume, higher primer concentration, SPRI cleanup of PCR	Twist1.4M	Rohland 2022	Rohland 2022	NovaSeq	2X101, 2X7	NA	NA	NA	18550627	31.72	59.8	0.0405	[0.963, 0.989]	C1b	1.07736	66.3	0.036	32996	19736	M
S40452.Y1.E1.L1	I40452	Pass		187 (589/18)	AVS001.A	IMF 589/18; 187	2500	800-300 BCE	Alem Villa de Soto	Argentina	-30.85	-64.99	tooth	Reich Lab	35	Reich Lab	robotic	Rohland 2018 (Dabney Buffer, silica beads)	Reich Lab	ds	7	partial	Rohland 2015; silica coated magnetic beads and 7x volume PB (Qiagen) for cleanups, Bst2.0 in smaller volume, 100ul total PCR volume, higher primer concentration, SPRI cleanup of PCR	Twist1.4M	Rohland 2022	Rohland 2022	NovaSeq	2X101, 2X7	NA	NA	NA	22434903	76.81	61.7	0.078	[0.965, 0.985]	C1b	1.09749	71.6	0.064	71735	415	F
S40452.Y1.E2.L1	I40452	Pass		187 (589/18)	AVS001.A	IMF 589/18; 187	2500	800-300 BCE	Alem Villa de Soto	Argentina	-30.85	-64.99	tooth	Reich Lab	35	Reich Lab	robotic	Rohland 2018 (Dabney Buffer, silica beads)	Reich Lab	ds	7	partial	Rohland 2015; silica coated magnetic beads and 7x volume PB (Qiagen) for cleanups, Bst2.0 in smaller volume, 100ul total PCR volume, higher primer concentration, SPRI cleanup of PCR	Twist1.4M	Rohland 2022	Rohland 2022	NovaSeq	2X101, 2X7	NA	NA	NA	15893768	59.6	59.3	0.0735	[0.955, 0.980]	C1b	0.99709	69.1	0.064	64205	363	F
S40453.Y1.E1.L1	I40453	Pass		70 (I1)	BML001.B	Individuo 1; 70	609	1289-1391 calCE (695±20 BP, UCIAMS-39104)	Banda Meridional del Lago	Argentina	-32.23	-64.51	tooth	Reich Lab	39	Reich Lab	robotic	Rohland 2018 (Dabney Buffer, silica beads)	Reich Lab	ds	7.8	partial	Rohland 2015; silica coated magnetic beads and 7x volume PB (Qiagen) for cleanups, Bst2.0 in smaller volume, 100ul total PCR volume, higher primer concentration, SPRI cleanup of PCR	Twist1.4M	Rohland 2022	Rohland 2022	NovaSeq	2X101, 2X7	NA	NA	NA	15998232	47.43	54.5	0.0685	[0.954, 0.981]	C1c	0.580858	65.5	0.045	35525	244	F
S40453.Y1.E2.L1	I40453	Pass		70 (I1)	BML001.B	Individuo 1; 70	609	1289-1391 calCE (695±20 BP, UCIAMS-39104)	Banda Meridional del Lago	Argentina	-32.23	-64.51	tooth	Reich Lab	39	Reich Lab	robotic	Rohland 2018 (Dabney Buffer, silica beads)	Reich Lab	ds	7.8	partial	Rohland 2015; silica coated magnetic beads and 7x volume PB (Qiagen) for cleanups, Bst2.0 in smaller volume, 100ul total PCR volume, higher primer concentration, SPRI cleanup of PCR	Twist1.4M	Rohland 2022	Rohland 2022	NovaSeq	2X101, 2X7	NA	NA	NA	20577549	60.01	53.8	0.0695	[0.939, 0.976]	C1c	0.637707	65.6	0.0455	39639	279	F
S42318.Y1.E1.L1	I40453	Pass		70 (I1)	Individuo 1		609	1289-1391 calCE (695±20 BP, UCIAMS-39104)	Banda Meridional del Lago	Argentina	-32.23	-64.51	tooth (molar)	Reich Lab	37	Reich Lab	robotic	Rohland 2018 (Dabney Buffer, silica beads)	Reich Lab	ds	7.4	partial	Rohland 2015; silica coated magnetic beads and 7x volume PB (Qiagen) for cleanups, Bst2.0 in smaller volume, 100ul total PCR volume, higher primer concentration, SPRI cleanup of PCR	Twist1.4M	Rohland 2022	Rohland 2022	NovaSeq	2X101, 2X7	247758	0.57193	63.6	23429948	110.8	66.3	0.057	[0.966, 0.987]	C1c	3.16331	78.9	0.04	135522	585	F
S42318.Y1.E2.L1	I40453	Pass		70 (I1)	Individuo 1		609	1289-1391 calCE (695±20 BP, UCIAMS-39104)	Banda Meridional del Lago	Argentina	-32.23	-64.51	tooth (molar)	Reich Lab	37	Reich Lab	robotic	Rohland 2018 (Dabney Buffer, silica beads)	Reich Lab	ds	7.4	partial	Rohland 2015; silica coated magnetic beads and 7x volume PB (Qiagen) for cleanups, Bst2.0 in smaller volume, 100ul total PCR volume, higher primer concentration, SPRI cleanup of PCR	Twist1.4M	Rohland 2022	Rohland 2022	NovaSeq	2X101, 2X7	404984	0.597425	66.9	25120460	118.8	69.7	0.053	[0.973, 0.989]	C1c	3.24782	82.1	0.039	139035	573	F
S40454.Y1.E1.L1	I40454	Pass		40 (I1)	CBL001.A	Individuo 1; 40	940	896-1146 calCE (1080±40 BP, MTC-13249)	Cuesta Blanca	Argentina	-31.48	-64.58	tooth	Reich Lab	37	Reich Lab	robotic	Rohland 2018 (Dabney Buffer, silica beads)	Reich Lab	ds	7.4	partial	Rohland 2015; silica coated magnetic beads and 7x volume PB (Qiagen) for cleanups, Bst2.0 in smaller volume, 100ul total PCR volume, higher primer concentration, SPRI cleanup of PCR	Twist1.4M	Rohland 2022	Rohland 2022	NovaSeq	2X101, 2X7	260388	0.228252	55.8	17098608	40.83	55.5	0.0655	[0.971, 0.989]	B2o	1.01506	60.5	0.0675	29730	18123	M
S40454.Y1.E2.L1	I40454	Pass		40 (I1)	CBL001.A	Individuo 1; 40	940	896-1146 calCE (1080±40 BP, MTC-13249)	Cuesta Blanca	Argentina	-31.48	-64.58	tooth	Reich Lab	37	Reich Lab	robotic	Rohland 2018 (Dabney Buffer, silica beads)	Reich Lab	ds	7.4	partial	Rohland 2015; silica coated magnetic beads and 7x volume PB (Qiagen) for cleanups, Bst2.0 in smaller volume, 100ul total PCR volume, higher primer concentration, SPRI cleanup of PCR	Twist1.4M	Rohland 2022	Rohland 2022	NovaSeq	2X101, 2X7	313004	0.252561	54.8	18189947	45.22	54.6	0.0645	[0.969, 0.988]	B2o	1.22588	59.3	0.0685	36145	22153	M
S40455.Y1.E2.L1	I40455	Pass		115 (I1)	CPN001.A	Individuo 1; 115	2794	1006-596 calBCE (2707±61 BP, MTC 14027)	Arroyo de la Palma 1/Copina	Argentina	-31.5	-64.63	tooth	Reich Lab	36	Reich Lab	robotic	Rohland 2018 (Dabney Buffer, silica beads)	Reich Lab	ds	7.2	partial	Rohland 2015; silica coated magnetic beads and 7x volume PB (Qiagen) for cleanups, Bst2.0 in smaller volume, 100ul total PCR volume, higher primer concentration, SPRI cleanup of PCR	Twist1.4M	Rohland 2022	Rohland 2022	NovaSeq	2X101, 2X7	552242	0.0529213	58.5	11569079	2.62	58.5	0.044	[0.809, 0.954]	B2	0.016532	65.2	0.0635	563	271	M
S40455.Y1.E1.L1	I40455	Pass		115 (I1)	CPN001.A	Individuo 1; 115	2794	1006-596 calBCE (2707±61 BP, MTC 14027)	Arroyo de la Palma 1/Copina	Argentina	-31.5	-64.63	tooth	Reich Lab	36	Reich Lab	robotic	Rohland 2018 (Dabney Buffer, silica beads)	Reich Lab	ds	7.2	partial	Rohland 2015; silica coated magnetic beads and 7x volume PB (Qiagen) for cleanups, Bst2.0 in smaller volume, 100ul total PCR volume, higher primer concentration, SPRI cleanup of PCR	Twist1.4M	Rohland 2022	Rohland 2022	NovaSeq	2X101, 2X7	212986	0.0363384	55.1	24229948	22.98	54.3	0.0735	[0.973, 0.995]	B2	0.374137	62.2	0.0715	11580	6486	M
S42323.Y1.E1.L1	I40455	Pass		115 (I1)	Individuo N2 I1, 1984		2794	1006-596 calBCE (2707±61 BP, MTC 14027)	Arroyo de la Palma 1/Copina	Argentina	-31.5	-64.63	tooth (molar)	Reich Lab	37.6	Reich Lab	robotic	Rohland 2018 (Dabney Buffer, silica beads)	Reich Lab	ds	7.5	partial	Rohland 2015; silica coated magnetic beads and 7x volume PB (Qiagen) for cleanups, Bst2.0 in smaller volume, 100ul total PCR volume, higher primer concentration, SPRI cleanup of PCR	Twist1.4M	Rohland 2022	Rohland 2022	NovaSeq	2X101, 2X7	324292	0.206306	57	22174627	60.2	60.6	0.0765	[0.983, 0.996]	B2	1.34601	70.1	0.0725	28961	15494	M
S42323.Y1.E2.L1	I40455	Pass		115 (I1)	Individuo N2 I1, 1984		2794	1006-596 calBCE (2707±61 BP, MTC 14027)	Arroyo de la Palma 1/Copina	Argentina	-31.5	-64.63	tooth (molar)	Reich Lab	37.6	Reich Lab	robotic	Rohland 2018 (Dabney Buffer, silica beads)	Reich Lab	ds	7.5	partial	Rohland 2015; silica coated magnetic beads and 7x volume PB (Qiagen) for cleanups, Bst2.0 in smaller volume, 100ul total PCR volume, higher primer concentration, SPRI cleanup of PCR	Twist1.4M	Rohland 2022	Rohland 2022	NovaSeq	2X101, 2X7	271243	0.229992	58.3	29506409	78.29	62.2	0.0725	[0.973, 0.990]	B2	1.57647	71.9	0.0715	34269	18016	M
S40455.Y1.E3.L1	I40455	Questionable	MT contamination	115 (I1)	CPN001.A	Individuo 1; 115	2794	1006-596 calBCE (2707±61 BP, MTC 14027)	Arroyo de la Palma 1/Copina	Argentina	-31.5	-64.63	tooth	Reich Lab	36	Reich Lab	robotic	Rohland 2018 (Dabney Buffer, silica beads)	Reich Lab	ss	7.2	USER	Gansauge 2020	Twist1.4M	Rohland 2022	Rohland 2022	NovaSeq	2x101, 2x8	247314	0.127847	47.1	20318546	7.947	53	0.088	[0.822, 0.934]	B2	5.11073	60.8	0.067	123082	70973	M
S40455.Y1.E4.L1	I40455	Questionable	MT contamination	115 (I1)	CPN001.A	Individuo 1; 115	2794	1006-596 calBCE (2707±61 BP, MTC 14027)	Arroyo de la Palma 1/Copina	Argentina	-31.5	-64.63	tooth	Reich Lab	36	Reich Lab	robotic	Rohland 2018 (Dabney Buffer, silica beads)	Reich Lab	ss	7.2	USER	Gansauge 2020	Twist1.4M	Rohland 2022	Rohland 2022	NovaSeq	2x101, 2x8	479705	0.126548	49.2	25233369	9.702	55.5	0.057	[0.822, 0.934]	B2	6.55169	63.7	0.052	156578	89259	M
S40456.Y1.E1.L1	I40456	Pass		96 (I1CL)	EDQ005.A	2008 Cuadricula L, Ind. 1 (ED08 CLI1); 96	833	774-1394 calCE (937±150 BP, MTC-13214)	El Diquecito	Argentina	-30.89	-62.84	tooth	Reich Lab	38	Reich Lab	robotic	Rohland 2018 (Dabney Buffer, silica beads)	Reich Lab	ds	7.6	partial	Rohland 2015; silica coated magnetic beads and 7x volume PB (Qiagen) for cleanups, Bst2.0 in smaller volume, 100ul total PCR volume, higher primer concentration, SPRI cleanup of PCR	Twist1.4M	Rohland 2022	Rohland 2022	NovaSeq	2X101, 2X7	NA	NA	NA	21686588	52.78	60.4	0.0725	[0.982, 0.995]	C1d1b	0.133655	75	0.0585	4499	2552	M
S40456.Y1.E2.L1	I40456	Pass		96 (I1CL)	EDQ005.A	2008 Cuadricula L, Ind. 1 (ED08 CLI1); 96	833	774-1394 calCE (937±150 BP, MTC-13214)	El Diquecito	Argentina	-30.89	-62.84	tooth	Reich Lab	38	Reich Lab	robotic	Rohland 2018 (Dabney Buffer, silica beads)	Reich Lab	ds	7.6	partial	Rohland 2015; silica coated magnetic beads and 7x volume PB (Qiagen) for cleanups, Bst2.0 in smaller volume, 100ul total PCR volume, higher primer concentration, SPRI cleanup of PCR	Twist1.4M	Rohland 2022	Rohland 2022	NovaSeq	2X101, 2X7	NA	NA	NA	24195574	55.57	59.9	0.075	[0.995, 1.000]	C1d1b	0.13789	75	0.0575	4650	2554	M
S40456.Y1.E3.L1	I40456	Pass		96 (I1CL)	EDQ005.A	2008 Cuadricula L, Ind. 1 (ED08 CLI1); 96	833	774-1394 calCE (937±150 BP, MTC-13214)	El Diquecito	Argentina	-30.89	-62.84	tooth	Reich Lab	38	Reich Lab	robotic	Rohland 2018 (Dabney Buffer, silica beads)	Reich Lab	ss	7.6	USER	Gansauge 2020	Twist1.4M	Rohland 2022	Rohland 2022	NovaSeq	2x101, 2x8	338097	0.0190421	52.3	20506957	26.83	57	0.028	[0.977, 0.999]	C1d1b	2.641	67.7	0.041	62540	34652	M
S40456.Y1.E4.L1	I40456	Pass		96 (I1CL)	EDQ005.A	2008 Cuadricula L, Ind. 1 (ED08 CLI1); 96	833	774-1394 calCE (937±150 BP, MTC-13214)	El Diquecito	Argentina	-30.89	-62.84	tooth	Reich Lab	38	Reich Lab	robotic	Rohland 2018 (Dabney Buffer, silica beads)	Reich Lab	ss	7.6	USER	Gansauge 2020	Twist1.4M	Rohland 2022	Rohland 2022	NovaSeq	2x101, 2x8	335917	0.0231133	55.2	24634225	30.87	59.7	0.017	[0.985, 0.999]	C1d1b	2.99666	71.9	0.031	70169	38479	M
S40457.Y1.E1.L1	I40457	Pass		125 (I1CP)	EDQ008.A	2010 Cuadricula P, Ind. 1 (ED10 CPI1); 125	568	1313-1445 calCE (597±41 BP, AA-93744)	El Diquecito	Argentina	-30.89	-62.84	tooth	Reich Lab	38	Reich Lab	robotic	Rohland 2018 (Dabney Buffer, silica beads)	Reich Lab	ds	7.6	partial	Rohland 2015; silica coated magnetic beads and 7x volume PB (Qiagen) for cleanups, Bst2.0 in smaller volume, 100ul total PCR volume, higher primer concentration, SPRI cleanup of PCR	Twist1.4M	Rohland 2022	Rohland 2022	NovaSeq	2X101, 2X7	NA	NA	NA	24720962	75.18	61.6	0.079	[0.974, 0.990]	D1g5	0.08194	86.3	0.03	5939	46	F
S40457.Y1.E2.L1	I40457	Pass		125 (I1CP)	EDQ008.A	2010 Cuadricula P, Ind. 1 (ED10 CPI1); 125	568	1313-1445 calCE (597±41 BP, AA-93744)	El Diquecito	Argentina	-30.89	-62.84	tooth	Reich Lab	38	Reich Lab	robotic	Rohland 2018 (Dabney Buffer, silica beads)	Reich Lab	ds	7.6	partial	Rohland 2015; silica coated magnetic beads and 7x volume PB (Qiagen) for cleanups, Bst2.0 in smaller volume, 100ul total PCR volume, higher primer concentration, SPRI cleanup of PCR	Twist1.4M	Rohland 2022	Rohland 2022	NovaSeq	2X101, 2X7	NA	NA	NA	15006918	83.79	62	0.0745	[0.982, 0.995]	D1g5	0.100818	88.7	0.0295	7375	45	F
S42324.Y1.E1.L1	I40457	Pass		125 (I1CP)	Cuadrícula P, individuo 1 (ED010, 2010)		568	1313-1445 calCE (597±41 BP, AA-93744)	El Diquecito	Argentina	-30.89	-62.84	tooth (molar)	Reich Lab	37.2	Reich Lab	robotic	Rohland 2018 (Dabney Buffer, silica beads)	Reich Lab	ds	7.4	partial	Rohland 2015; silica coated magnetic beads and 7x volume PB (Qiagen) for cleanups, Bst2.0 in smaller volume, 100ul total PCR volume, higher primer concentration, SPRI cleanup of PCR	Twist1.4M	Rohland 2022	Rohland 2022	NovaSeq	2X101, 2X7	299687	0.282646	66.7	18228878	69.49	60.3	0.0465	[0.961, 0.982]	D1g5	1.54247	72.5	0.0295	63016	420	F
S42324.Y1.E2.L1	I40457	Pass		125 (I1CP)	Cuadrícula P, individuo 1 (ED010, 2010)		568	1313-1445 calCE (597±41 BP, AA-93744)	El Diquecito	Argentina	-30.89	-62.84	tooth (molar)	Reich Lab	37.2	Reich Lab	robotic	Rohland 2018 (Dabney Buffer, silica beads)	Reich Lab	ds	7.4	partial	Rohland 2015; silica coated magnetic beads and 7x volume PB (Qiagen) for cleanups, Bst2.0 in smaller volume, 100ul total PCR volume, higher primer concentration, SPRI cleanup of PCR	Twist1.4M	Rohland 2022	Rohland 2022	NovaSeq	2X101, 2X7	291655	0.295037	69.2	20664455	84.81	62.4	0.0435	[0.969, 0.987]	D1g5	1.86036	74.8	0.029	76043	463	F
S40457.Y1.E3.L1	I40457	QuestionableCritical	Nuc damage	125 (I1CP)	EDQ008.A	2010 Cuadricula P, Ind. 1 (ED10 CPI1); 125	568	1313-1445 calCE (597±41 BP, AA-93744)	El Diquecito	Argentina	-30.89	-62.84	tooth	Reich Lab	38	Reich Lab	robotic	Rohland 2018 (Dabney Buffer, silica beads)	Reich Lab	ss	7.6	USER	Gansauge 2020	Twist1.4M	Rohland 2022	Rohland 2022	NovaSeq	2x101, 2x8	244792	0.175228	54.8	15291912	31.59	54.2	0.016	[0.973, 0.994]	D1g5	1.65007	74.7	0.015	77354	372	F
S40457.Y1.E4.L1	I40457	QuestionableCritical	Nuc damage	125 (I1CP)	EDQ008.A	2010 Cuadricula P, Ind. 1 (ED10 CPI1); 125	568	1313-1445 calCE (597±41 BP, AA-93744)	El Diquecito	Argentina	-30.89	-62.84	tooth	Reich Lab	38	Reich Lab	robotic	Rohland 2018 (Dabney Buffer, silica beads)	Reich Lab	ss	7.6	USER	Gansauge 2020	Twist1.4M	Rohland 2022	Rohland 2022	NovaSeq	2x101, 2x8	405784	0.165789	55.9	19693069	32.13	56.1	0.012	[0.961, 0.989]	D1g5	1.91177	78.1	0.014	88408	407	F
S40458.Y1.E1.L1	I40458	Pass		5S (MSH-EV-CAJA15)	EVL001.A	Individuo 1; 5S	500	1250-1650 CE	El Vallecito	Argentina	-27.72	-67.25	tooth	Reich Lab	37	Reich Lab	robotic	Rohland 2018 (Dabney Buffer, silica beads)	Reich Lab	ds	7.4	partial	Rohland 2015; silica coated magnetic beads and 7x volume PB (Qiagen) for cleanups, Bst2.0 in smaller volume, 100ul total PCR volume, higher primer concentration, SPRI cleanup of PCR	Twist1.4M	Rohland 2022	Rohland 2022	NovaSeq	2X101, 2X7	NA	NA	NA	21268429	104.3	62.1	0.0405	[0.972, 0.989]	A2+(64)	0.529542	76.8	0.0285	34560	176	F
S40458.Y1.E2.L1	I40458	Pass		5S (MSH-EV-CAJA15)	EVL001.A	Individuo 1; 5S	500	1250-1650 CE	El Vallecito	Argentina	-27.72	-67.25	tooth	Reich Lab	37	Reich Lab	robotic	Rohland 2018 (Dabney Buffer, silica beads)	Reich Lab	ds	7.4	partial	Rohland 2015; silica coated magnetic beads and 7x volume PB (Qiagen) for cleanups, Bst2.0 in smaller volume, 100ul total PCR volume, higher primer concentration, SPRI cleanup of PCR	Twist1.4M	Rohland 2022	Rohland 2022	NovaSeq	2X101, 2X7	NA	NA	NA	19524110	106.2	60.4	0.043	[0.968, 0.986]	A2+(64)	0.585045	74.3	0.029	37853	217	F
S42328.Y1.E1.L1	I40458	Pass		5S (MSH-EV-CAJA15)	Individuo 1		500	1250-1650 CE	El Vallecito	Argentina	-27.72	-67.25	tooth (molar)	Reich Lab	37	Reich Lab	robotic	Rohland 2018 (Dabney Buffer, silica beads)	Reich Lab	ds	7.4	partial	Rohland 2015; silica coated magnetic beads and 7x volume PB (Qiagen) for cleanups, Bst2.0 in smaller volume, 100ul total PCR volume, higher primer concentration, SPRI cleanup of PCR	Twist1.4M	Rohland 2022	Rohland 2022	NovaSeq	2X101, 2X7	274498	0.169201	61.5	25776645	197.8	63	0.068	[0.965, 0.985]	A2+(64)	1.69709	77.2	0.044	73434	345	F
S42328.Y1.E2.L1	I40458	Pass		5S (MSH-EV-CAJA15)	Individuo 1		500	1250-1650 CE	El Vallecito	Argentina	-27.72	-67.25	tooth (molar)	Reich Lab	37	Reich Lab	robotic	Rohland 2018 (Dabney Buffer, silica beads)	Reich Lab	ds	7.4	partial	Rohland 2015; silica coated magnetic beads and 7x volume PB (Qiagen) for cleanups, Bst2.0 in smaller volume, 100ul total PCR volume, higher primer concentration, SPRI cleanup of PCR	Twist1.4M	Rohland 2022	Rohland 2022	NovaSeq	2X101, 2X7	357576	0.159367	62.3	25181886	190	63.7	0.0605	[0.971, 0.988]	A2+(64)	1.74933	78.2	0.04	75557	338	F
S40459.Y1.E1.L1	I40459	Fail		CL2 (I2)	LLG001.A	Sector 2 N 1; CL2	1750	100-300 CE	La Lagunilla	Argentina	-29.39	-63.45	tooth	Reich Lab	36	Reich Lab	robotic	Rohland 2018 (Dabney Buffer, silica beads)	Reich Lab	ds	7.2	partial	Rohland 2015; silica coated magnetic beads and 7x volume PB (Qiagen) for cleanups, Bst2.0 in smaller volume, 100ul total PCR volume, higher primer concentration, SPRI cleanup of PCR	Twist1.4M	Rohland 2022	Rohland 2022	NovaSeq	2X101, 2X7	NA	NA	NA	12073137		0	0	[nan, nan]	H2a2a1	0	35.5	0.053	0	0	U
S40459.Y1.E2.L1	I40459	Fail		CL2 (I2)	LLG001.A	Sector 2 N 1; CL2	1750	100-300 CE	La Lagunilla	Argentina	-29.39	-63.45	tooth	Reich Lab	36	Reich Lab	robotic	Rohland 2018 (Dabney Buffer, silica beads)	Reich Lab	ds	7.2	partial	Rohland 2015; silica coated magnetic beads and 7x volume PB (Qiagen) for cleanups, Bst2.0 in smaller volume, 100ul total PCR volume, higher primer concentration, SPRI cleanup of PCR	Twist1.4M	Rohland 2022	Rohland 2022	NovaSeq	2X101, 2X7	NA	NA	NA	15301076		0	0	[nan, nan]	H2a2a1	0	36	0.0565	0	0	U
S40459.Y1.E3.L1	I40459	Pass		CL2 (I2)	LLG001.A	Sector 2 N 1; CL2	1750	100-300 CE	La Lagunilla	Argentina	-29.39	-63.45	tooth	Reich Lab	36	Reich Lab	robotic	Rohland 2018 (Dabney Buffer, silica beads)	Reich Lab	ss	2.4	USER	Gansauge 2020	Twist1.4M	Rohland 2022	Rohland 2022	NovaSeq	2x101, 2x8	415007	0.00881296	57	30308546	0.07816	48	0.2	[0.323, 0.993]	na (<2x)	0.00945388	38.7	0.041	364	20	F
S40459.Y1.E4.L1	I40459	QuestionableCritical	Questionable_ExtractControl. Sex ratio	CL2 (I2)	LLG001.A	Sector 2 N 1; CL2	1750	100-300 CE	La Lagunilla	Argentina	-29.39	-63.45	tooth	Reich Lab	36	Reich Lab	robotic	Rohland 2018 (Dabney Buffer, silica beads)	Reich Lab	ss	7.2	USER	Gansauge 2020	Twist1.4M	Rohland 2022	Rohland 2022	NovaSeq	2x101, 2x8	428609	0.00672644	51.5	39740304	0.07955	50.7	0	[0.378, 0.994]	na (<2x)	0.00678232	36.9	0.029	193	33	U
S40460.Y1.E1.L1	I40460	Pass		36 (E6/56)	PDG002.A	Ind. 6 (E6/56); 36	787	894-1406 calCE (881±150 BP, MTC-13215)	Potrero de Garay	Argentina	-31.77	-64.53	tooth	Reich Lab	36	Reich Lab	robotic	Rohland 2018 (Dabney Buffer, silica beads)	Reich Lab	ds	7.2	partial	Rohland 2015; silica coated magnetic beads and 7x volume PB (Qiagen) for cleanups, Bst2.0 in smaller volume, 100ul total PCR volume, higher primer concentration, SPRI cleanup of PCR	Twist1.4M	Rohland 2022	Rohland 2022	NovaSeq	2X101, 2X7	NA	NA	NA	20285305	49.06	51.9	0.0545	[0.984, 0.996]	B2	0.449651	63.2	0.0395	12789	7581	M
S40460.Y1.E2.L1	I40460	Pass		36 (E6/56)	PDG002.A	Ind. 6 (E6/56); 36	787	894-1406 calCE (881±150 BP, MTC-13215)	Potrero de Garay	Argentina	-31.77	-64.53	tooth	Reich Lab	36	Reich Lab	robotic	Rohland 2018 (Dabney Buffer, silica beads)	Reich Lab	ds	7.2	partial	Rohland 2015; silica coated magnetic beads and 7x volume PB (Qiagen) for cleanups, Bst2.0 in smaller volume, 100ul total PCR volume, higher primer concentration, SPRI cleanup of PCR	Twist1.4M	Rohland 2022	Rohland 2022	NovaSeq	2X101, 2X7	NA	NA	NA	18210135	46.68	51.8	0.0585	[0.961, 0.985]	B2	0.4611	62.6	0.0375	13483	7982	M
S40461.Y1.E1.L1	I40461	Pass		4S (MSH-SH-T2-CAJA15)	SHN001.A	Individuo 2; 4S	790	900-1420 CE	El Shincal de Quimivil	Argentina	-27.69	-67.19	tooth	Reich Lab	36	Reich Lab	robotic	Rohland 2018 (Dabney Buffer, silica beads)	Reich Lab	ds	7.2	partial	Rohland 2015; silica coated magnetic beads and 7x volume PB (Qiagen) for cleanups, Bst2.0 in smaller volume, 100ul total PCR volume, higher primer concentration, SPRI cleanup of PCR	Twist1.4M	Rohland 2022	Rohland 2022	NovaSeq	2X101, 2X7	NA	NA	NA	18437541	6.555	44.2	0.0965	[0.944, 0.995]	A2q	0.040316	48.9	0.0925	2428	18	F
S40461.Y1.E2.L1	I40461	Pass		4S (MSH-SH-T2-CAJA15)	SHN001.A	Individuo 2; 4S	790	900-1420 CE	El Shincal de Quimivil	Argentina	-27.69	-67.19	tooth	Reich Lab	36	Reich Lab	robotic	Rohland 2018 (Dabney Buffer, silica beads)	Reich Lab	ds	7.2	partial	Rohland 2015; silica coated magnetic beads and 7x volume PB (Qiagen) for cleanups, Bst2.0 in smaller volume, 100ul total PCR volume, higher primer concentration, SPRI cleanup of PCR	Twist1.4M	Rohland 2022	Rohland 2022	NovaSeq	2X101, 2X7	NA	NA	NA	24652407	8.282	43.6	0.109	[0.910, 0.974]	A2q	0.04915	48.7	0.093	3067	29	F
S40461.Y1.E3.L1	I40461	Pass		4S (MSH-SH-T2-CAJA15)	SHN001.A	Individuo 2; 4S	790	900-1420 CE	El Shincal de Quimivil	Argentina	-27.69	-67.19	tooth	Reich Lab	36	Reich Lab	robotic	Rohland 2018 (Dabney Buffer, silica beads)	Reich Lab	ss	7.2	USER	Gansauge 2020	Twist1.4M	Rohland 2022	Rohland 2022	NovaSeq	2x101, 2x8	360879	0.0689823	43.5	23257526	7.524	44.9	0.028	[0.848, 0.950]	A2	2.00849	48.3	0.044	92604	331	F
S40461.Y1.E4.L1	I40461	Questionable	MT contamination	4S (MSH-SH-T2-CAJA15)	SHN001.A	Individuo 2; 4S	790	900-1420 CE	El Shincal de Quimivil	Argentina	-27.69	-67.19	tooth	Reich Lab	36	Reich Lab	robotic	Rohland 2018 (Dabney Buffer, silica beads)	Reich Lab	ss	7.2	USER	Gansauge 2020	Twist1.4M	Rohland 2022	Rohland 2022	NovaSeq	2x101, 2x8	357029	0.0792724	48.3	24619344	7.7	45.8	0.012	[0.815, 0.938]	A2+(64)+@153	2.22905	48.8	0.038	103213	428	F
S40462.Y1.E1.L1	I40462	Fail		7S (RMEHDA 102)	SHN002.A	RMEHDA 102; 7S	765	900-1471 CE	El Shincal de Quimivil	Argentina	-27.69	-67.19	tooth	Reich Lab	39	Reich Lab	robotic	Rohland 2018 (Dabney Buffer, silica beads)	Reich Lab	ds	7.8	partial	Rohland 2015; silica coated magnetic beads and 7x volume PB (Qiagen) for cleanups, Bst2.0 in smaller volume, 100ul total PCR volume, higher primer concentration, SPRI cleanup of PCR	Twist1.4M	Rohland 2022	Rohland 2022	NovaSeq	2X101, 2X7	291247	0.000146633	35.2	17754402	0.03271	38.7	0	[0.301, 0.992]	na (<2x)	0.000276368	33.2	0.0195	6	5	U
S40462.Y1.E2.L1	I40462	Fail		7S (RMEHDA 102)	SHN002.A	RMEHDA 102; 7S	765	900-1471 CE	El Shincal de Quimivil	Argentina	-27.69	-67.19	tooth	Reich Lab	39	Reich Lab	robotic	Rohland 2018 (Dabney Buffer, silica beads)	Reich Lab	ds	7.8	partial	Rohland 2015; silica coated magnetic beads and 7x volume PB (Qiagen) for cleanups, Bst2.0 in smaller volume, 100ul total PCR volume, higher primer concentration, SPRI cleanup of PCR	Twist1.4M	Rohland 2022	Rohland 2022	NovaSeq	2X101, 2X7	364712	0.000115938	34.2	18113349	0.04635	38.4	0.225	[0.319, 0.992]	na (<2x)	0.000386742	33.6	0.025	7	2	U
S40463.Y1.E1.L1	I40463	Pass		177 (321/21, I1)	TEJ001.A	IMF 321/21; 177	413	1448-1632 calCE (410±50 BP, LP-3797)	Tejas 4, Malagueño	Argentina	-31.45	-64.43	tooth	Reich Lab	32	Reich Lab	robotic	Rohland 2018 (Dabney Buffer, silica beads)	Reich Lab	ds	6.4	partial	Rohland 2015; silica coated magnetic beads and 7x volume PB (Qiagen) for cleanups, Bst2.0 in smaller volume, 100ul total PCR volume, higher primer concentration, SPRI cleanup of PCR	Twist1.4M	Rohland 2022	Rohland 2022	NovaSeq	2X101, 2X7	289464	0.0567133	66.1	19435381	40.42	51.8	0.067	[0.985, 0.998]	B2	0.316963	62.7	0.035	8847	5380	M
S40463.Y1.E2.L1	I40463	Pass		177 (321/21, I1)	TEJ001.A	IMF 321/21; 177	413	1448-1632 calCE (410±50 BP, LP-3797)	Tejas 4, Malagueño	Argentina	-31.45	-64.43	tooth	Reich Lab	32	Reich Lab	robotic	Rohland 2018 (Dabney Buffer, silica beads)	Reich Lab	ds	6.4	partial	Rohland 2015; silica coated magnetic beads and 7x volume PB (Qiagen) for cleanups, Bst2.0 in smaller volume, 100ul total PCR volume, higher primer concentration, SPRI cleanup of PCR	Twist1.4M	Rohland 2022	Rohland 2022	NovaSeq	2X101, 2X7	319206	0.0591074	65.7	14032939	31.86	50.8	0.063	[0.989, 0.999]	B2	0.287163	61.3	0.0335	8005	4999	M
S42325.Y1.E1.L1	I40463	Pass		177 (321/21, I1)	IMF 321/21		413	1448-1632 calCE (410±50 BP, LP-3797)	Tejas 4, Malagueño	Argentina	-31.45	-64.43	tooth (molar)	Reich Lab	36.7	Reich Lab	robotic	Rohland 2018 (Dabney Buffer, silica beads)	Reich Lab	ds	7.3	partial	Rohland 2015; silica coated magnetic beads and 7x volume PB (Qiagen) for cleanups, Bst2.0 in smaller volume, 100ul total PCR volume, higher primer concentration, SPRI cleanup of PCR	Twist1.4M	Rohland 2022	Rohland 2022	NovaSeq	2X101, 2X7	261973	0.0523518	63.2	18930698	129.8	62	0.0745	[0.974, 0.991]	B2	0.42411	78.3	0.0465	9227	4813	M
S42325.Y1.E2.L1	I40463	Pass		177 (321/21, I1)	IMF 321/21		413	1448-1632 calCE (410±50 BP, LP-3797)	Tejas 4, Malagueño	Argentina	-31.45	-64.43	tooth (molar)	Reich Lab	36.7	Reich Lab	robotic	Rohland 2018 (Dabney Buffer, silica beads)	Reich Lab	ds	7.3	partial	Rohland 2015; silica coated magnetic beads and 7x volume PB (Qiagen) for cleanups, Bst2.0 in smaller volume, 100ul total PCR volume, higher primer concentration, SPRI cleanup of PCR	Twist1.4M	Rohland 2022	Rohland 2022	NovaSeq	2X101, 2X7	305689	0.0632141	65.6	22371021	169.7	64.5	0.069	[0.974, 0.991]	B2	0.48443	81.1	0.043	10642	5533	M
S40463.Y1.E3.L1	I40463	Pass		177 (321/21, I1)	TEJ001.A	IMF 321/21; 177	413	1448-1632 calCE (410±50 BP, LP-3797)	Tejas 4, Malagueño	Argentina	-31.45	-64.43	tooth	Reich Lab	32	Reich Lab	robotic	Rohland 2018 (Dabney Buffer, silica beads)	Reich Lab	ss	6.4	USER	Gansauge 2020	Twist1.4M	Rohland 2022	Rohland 2022	NovaSeq	2x101, 2x8	339084	0.175079	56.7	12000351	13.6	58.8	0.042	[0.939, 0.989]	B2	3.90526	75	0.021	95275	61187	M
S40463.Y1.E4.L1	I40463	Pass		177 (321/21, I1)	TEJ001.A	IMF 321/21; 177	413	1448-1632 calCE (410±50 BP, LP-3797)	Tejas 4, Malagueño	Argentina	-31.45	-64.43	tooth	Reich Lab	32	Reich Lab	robotic	Rohland 2018 (Dabney Buffer, silica beads)	Reich Lab	ss	6.4	USER	Gansauge 2020	Twist1.4M	Rohland 2022	Rohland 2022	NovaSeq	2x101, 2x8	318775	0.15348	56.2	12794592	11.04	61.3	0.008	[0.920, 0.983]	B2	4.55333	74.1	0.017	106511	69984	M
S42077.Y1.E1.L1	I42077	Fail		MLP-DA-6425			2700	800-700 BCE	Túmulo de Malacara	Argentina	-38.45	-58.25	bone (cochlea)	Reich Lab	23	Reich Lab	robotic	Rohland 2018 (Dabney Buffer, silica beads)	Reich Lab	ds	4.6	partial	Rohland 2015; silica coated magnetic beads and 7x volume PB (Qiagen) for cleanups, Bst2.0 in smaller volume, 100ul total PCR volume, higher primer concentration, SPRI cleanup of PCR	Twist1.4M	Rohland 2022	Rohland 2022	NovaSeq	2X101, 2X7	NA	NA	NA	25456542	0.05196	50.6	0	[0.505, 0.995]	na (<2x)	0.000132101	35.3	0.025	2	1	U
S42077.Y1.E2.L1	I42077	Fail		MLP-DA-6425			2700	800-700 BCE	Túmulo de Malacara	Argentina	-38.45	-58.25	bone (cochlea)	Reich Lab	23	Reich Lab	robotic	Rohland 2018 (Dabney Buffer, silica beads)	Reich Lab	ds	4.6	partial	Rohland 2015; silica coated magnetic beads and 7x volume PB (Qiagen) for cleanups, Bst2.0 in smaller volume, 100ul total PCR volume, higher primer concentration, SPRI cleanup of PCR	Twist1.4M	Rohland 2022	Rohland 2022	NovaSeq	2X101, 2X7	NA	NA	NA	31285242	0.009777	81	0	[0.025, 0.975]	na (<2x)	0.000205973	38.6	0.02	12	0	U
S42078.Y1.E1.L1	I42078	Pass		MLP-DA-6429			2698	815-568 calBCE (2620±25 BP, UGAMS-74313)	Túmulo de Malacara	Argentina	-38.45	-58.25	bone (cochlea)	Reich Lab	37	Reich Lab	robotic	Rohland 2018 (Dabney Buffer, silica beads)	Reich Lab	ds	7.4	partial	Rohland 2015; silica coated magnetic beads and 7x volume PB (Qiagen) for cleanups, Bst2.0 in smaller volume, 100ul total PCR volume, higher primer concentration, SPRI cleanup of PCR	Twist1.4M	Rohland 2022	Rohland 2022	NovaSeq	2X101, 2X7	NA	NA	NA	24212839	70.21	50.6	0.1385	[0.960, 0.983]	B2	1.77154	56.2	0.1375	52115	32703	M
S42078.Y1.E2.L1	I42078	Pass		MLP-DA-6429			2698	815-568 calBCE (2620±25 BP, UGAMS-74313)	Túmulo de Malacara	Argentina	-38.45	-58.25	bone (cochlea)	Reich Lab	37	Reich Lab	robotic	Rohland 2018 (Dabney Buffer, silica beads)	Reich Lab	ds	7.4	partial	Rohland 2015; silica coated magnetic beads and 7x volume PB (Qiagen) for cleanups, Bst2.0 in smaller volume, 100ul total PCR volume, higher primer concentration, SPRI cleanup of PCR	Twist1.4M	Rohland 2022	Rohland 2022	NovaSeq	2X101, 2X7	NA	NA	NA	26091470	74.56	52.2	0.128	[0.924, 0.975]	B2	1.85774	58.1	0.1275	54676	34366	M
S42079.Y1.E1.L1	I42079	Pass		MLP-DA-6433			2698	815-568 calBCE (2620±25 BP, UGAMS-74313)	Túmulo de Malacara	Argentina	-38.45	-58.25	bone (cochlea)	Reich Lab	28	Reich Lab	robotic	Rohland 2018 (Dabney Buffer, silica beads)	Reich Lab	ds	5.6	partial	Rohland 2015; silica coated magnetic beads and 7x volume PB (Qiagen) for cleanups, Bst2.0 in smaller volume, 100ul total PCR volume, higher primer concentration, SPRI cleanup of PCR	Twist1.4M	Rohland 2022	Rohland 2022	NovaSeq	2X101, 2X7	NA	NA	NA	23566267	49.94	50.9	0.126	[0.906, 0.959]	B2	2.21503	60.4	0.119	67600	40653	M
S42079.Y1.E2.L1	I42079	Pass		MLP-DA-6433			2698	815-568 calBCE (2620±25 BP, UGAMS-74313)	Túmulo de Malacara	Argentina	-38.45	-58.25	bone (cochlea)	Reich Lab	28	Reich Lab	robotic	Rohland 2018 (Dabney Buffer, silica beads)	Reich Lab	ds	5.6	partial	Rohland 2015; silica coated magnetic beads and 7x volume PB (Qiagen) for cleanups, Bst2.0 in smaller volume, 100ul total PCR volume, higher primer concentration, SPRI cleanup of PCR	Twist1.4M	Rohland 2022	Rohland 2022	NovaSeq	2X101, 2X7	NA	NA	NA	25067021	52.67	52.9	0.12	[0.938, 0.967]	B2	2.32797	62.2	0.112	70037	42131	M
S42080.Y1.E2.L1	I42080	Pass		SEC11 (I2)	Individuo 2		8502	6641-6473 calBCE (7765±35 BP, PSUAMS-9846)	Jesús María	Argentina	-31	-64.17	bone (cochlea)	Reich Lab	38	Reich Lab	robotic	Rohland 2018 (Dabney Buffer, silica beads)	Reich Lab	ds	7.6	partial	Rohland 2015; silica coated magnetic beads and 7x volume PB (Qiagen) for cleanups, Bst2.0 in smaller volume, 100ul total PCR volume, higher primer concentration, SPRI cleanup of PCR	Twist1.4M	Rohland 2022	Rohland 2022	NovaSeq	2X101, 2X7	NA	NA	NA	20960363	7.431	46.5	0.1675	[0.905, 0.987]	C	0.23236	48.9	0.181	6407	3466	M
S42319.Y1.E1.L1	I42319	Pass		75 (I1)	Individuo 1		700	1000-1500 CE	Isla Larga	Argentina	-30.3	-63.29	bone (phalanx)	Reich Lab	38.2	Reich Lab	robotic	Rohland 2018 (Dabney Buffer, silica beads)	Reich Lab	ds	7.6	partial	Rohland 2015; silica coated magnetic beads and 7x volume PB (Qiagen) for cleanups, Bst2.0 in smaller volume, 100ul total PCR volume, higher primer concentration, SPRI cleanup of PCR	Twist1.4M	Rohland 2022	Rohland 2022	NovaSeq	2X101, 2X7	318014	0.325095	64.4	21062607	49.66	71.4	0.0595	[0.956, 0.980]	D1	1.54866	81	0.0635	32491	17850	M
S42319.Y1.E2.L1	I42319	Pass		75 (I1)	Individuo 1		700	1000-1500 CE	Isla Larga	Argentina	-30.3	-63.29	bone (phalanx)	Reich Lab	38.2	Reich Lab	robotic	Rohland 2018 (Dabney Buffer, silica beads)	Reich Lab	ds	7.6	partial	Rohland 2015; silica coated magnetic beads and 7x volume PB (Qiagen) for cleanups, Bst2.0 in smaller volume, 100ul total PCR volume, higher primer concentration, SPRI cleanup of PCR	Twist1.4M	Rohland 2022	Rohland 2022	NovaSeq	2X101, 2X7	334497	0.340375	65.9	24324899	58.81	73.1	0.054	[0.956, 0.981]	D1	1.86897	82.7	0.0625	39928	22110	M
S42320.Y1.E1.L1	I42320	Pass		76 (G-A400)	Individuo G-A-00400		950	500-1500 CE	Guayascate	Argentina	-30.23	-63.97	tooth (premolar)	Reich Lab	37.7	Reich Lab	robotic	Rohland 2018 (Dabney Buffer, silica beads)	Reich Lab	ds	7.5	partial	Rohland 2015; silica coated magnetic beads and 7x volume PB (Qiagen) for cleanups, Bst2.0 in smaller volume, 100ul total PCR volume, higher primer concentration, SPRI cleanup of PCR	Twist1.4M	Rohland 2022	Rohland 2022	NovaSeq	2X101, 2X7	336736	0.477365	62.9	23271934	87.16	68.2	0.038	[0.982, 0.998]	C1b	4.27781	74.4	0.035	178897	748	F
S42320.Y1.E2.L1	I42320	Pass		76 (G-A400)	Individuo G-A-00400		950	500-1500 CE	Guayascate	Argentina	-30.23	-63.97	tooth (premolar)	Reich Lab	37.7	Reich Lab	robotic	Rohland 2018 (Dabney Buffer, silica beads)	Reich Lab	ds	7.5	partial	Rohland 2015; silica coated magnetic beads and 7x volume PB (Qiagen) for cleanups, Bst2.0 in smaller volume, 100ul total PCR volume, higher primer concentration, SPRI cleanup of PCR	Twist1.4M	Rohland 2022	Rohland 2022	NovaSeq	2X101, 2X7	368363	0.46826	64.5	22370245	84.84	69.8	0.0345	[0.940, 0.976]	C1b	4.22619	75.9	0.033	175131	736	F
S42321.Y1.E1.L1	I42321	Pass		77 (G-B400)	Individuo G-B-00400		950	500-1500 CE	Guayascate	Argentina	-30.23	-63.97	tooth (molar)	Reich Lab	36.1	Reich Lab	robotic	Rohland 2018 (Dabney Buffer, silica beads)	Reich Lab	ds	7.2	partial	Rohland 2015; silica coated magnetic beads and 7x volume PB (Qiagen) for cleanups, Bst2.0 in smaller volume, 100ul total PCR volume, higher primer concentration, SPRI cleanup of PCR	Twist1.4M	Rohland 2022	Rohland 2022	NovaSeq	2X101, 2X7	289211	0.102263	51.6	25536535	47.72	56.2	0.041	[0.972, 0.990]	D1j1a	1.40236	59.2	0.0425	29671	15924	M
S42321.Y1.E2.L1	I42321	Pass		77 (G-B400)	Individuo G-B-00400		950	500-1500 CE	Guayascate	Argentina	-30.23	-63.97	tooth (molar)	Reich Lab	36.1	Reich Lab	robotic	Rohland 2018 (Dabney Buffer, silica beads)	Reich Lab	ds	7.2	partial	Rohland 2015; silica coated magnetic beads and 7x volume PB (Qiagen) for cleanups, Bst2.0 in smaller volume, 100ul total PCR volume, higher primer concentration, SPRI cleanup of PCR	Twist1.4M	Rohland 2022	Rohland 2022	NovaSeq	2X101, 2X7	369003	0.0896132	52.9	29384721	56.34	58.3	0.041	[0.964, 0.985]	D1j1a	2.0462	60.6	0.041	42099	23658	M
S42322.Y1.E1.L1	I42322	Pass		78 (E-B400)	Individuo G-E-00400		950	500-1500 CE	Guayascate	Argentina	-30.23	-63.97	tooth (molar)	Reich Lab	38.2	Reich Lab	robotic	Rohland 2018 (Dabney Buffer, silica beads)	Reich Lab	ds	7.6	partial	Rohland 2015; silica coated magnetic beads and 7x volume PB (Qiagen) for cleanups, Bst2.0 in smaller volume, 100ul total PCR volume, higher primer concentration, SPRI cleanup of PCR	Twist1.4M	Rohland 2022	Rohland 2022	NovaSeq	2X101, 2X7	266013	0.213013	64.4	20472958	87.86	62.1	0.065	[0.979, 0.994]	D1j1a	0.893698	78.9	0.0455	20180	10598	M
S42322.Y1.E2.L1	I42322	Pass		78 (E-B400)	Individuo G-E-00400		950	500-1500 CE	Guayascate	Argentina	-30.23	-63.97	tooth (molar)	Reich Lab	38.2	Reich Lab	robotic	Rohland 2018 (Dabney Buffer, silica beads)	Reich Lab	ds	7.6	partial	Rohland 2015; silica coated magnetic beads and 7x volume PB (Qiagen) for cleanups, Bst2.0 in smaller volume, 100ul total PCR volume, higher primer concentration, SPRI cleanup of PCR	Twist1.4M	Rohland 2022	Rohland 2022	NovaSeq	2X101, 2X7	220187	0.228552	66	21775709	104.8	63.9	0.064	[0.993, 1.000]	D1j1a	1.05287	81.1	0.043	23701	12212	M
S42327.Y1.E1.L1	I42327	Pass		194 (356/15)	IMF 356/15		825	950-1300 CE	Cerro Colorado	Argentina	-30.1	-63.93	tooth (canine)	Reich Lab	37	Reich Lab	robotic	Rohland 2018 (Dabney Buffer, silica beads)	Reich Lab	ds	7.4	partial	Rohland 2015; silica coated magnetic beads and 7x volume PB (Qiagen) for cleanups, Bst2.0 in smaller volume, 100ul total PCR volume, higher primer concentration, SPRI cleanup of PCR	Twist1.4M	Rohland 2022	Rohland 2022	NovaSeq	2X101, 2X7	331934	0.00529876	59.9	25176089	56.75	64.4	0.0605	[0.996, 1.000]	D1	0.0779202	76.3	0.046	3368	23	F
S42327.Y1.E2.L1	I42327	Pass		194 (356/15)	IMF 356/15		825	950-1300 CE	Cerro Colorado	Argentina	-30.1	-63.93	tooth (canine)	Reich Lab	37	Reich Lab	robotic	Rohland 2018 (Dabney Buffer, silica beads)	Reich Lab	ds	7.4	partial	Rohland 2015; silica coated magnetic beads and 7x volume PB (Qiagen) for cleanups, Bst2.0 in smaller volume, 100ul total PCR volume, higher primer concentration, SPRI cleanup of PCR	Twist1.4M	Rohland 2022	Rohland 2022	NovaSeq	2X101, 2X7	298366	0.0051541	60.9	25903237	54.08	67.2	0.055	[0.994, 1.000]	D1	0.0730803	78.4	0.0465	3263	20	F
S42330.Y1.E1.L1	I42330	Fail		7S (RMEHDA 102)	RMHDA 102		765	900-1471 CE	El Shincal de Quimivil	Argentina	-27.69	-67.19	tooth (molar)	Reich Lab	37	Reich Lab	robotic	Rohland 2018 (Dabney Buffer, silica beads)	Reich Lab	ds	7.4	partial	Rohland 2015; silica coated magnetic beads and 7x volume PB (Qiagen) for cleanups, Bst2.0 in smaller volume, 100ul total PCR volume, higher primer concentration, SPRI cleanup of PCR	Twist1.4M	Rohland 2022	Rohland 2022	NovaSeq	2X101, 2X7	257202	9.66493e-05	33.9	22756164	0.07629	38.3	0.0415	[0.318, 0.993]	na (<2x)	0.00031287	34.4	0.0205	5	0	U
S42330.Y1.E2.L1	I42330	Fail		7S (RMEHDA 102)	RMHDA 102		765	900-1471 CE	El Shincal de Quimivil	Argentina	-27.69	-67.19	tooth (molar)	Reich Lab	37	Reich Lab	robotic	Rohland 2018 (Dabney Buffer, silica beads)	Reich Lab	ds	7.4	partial	Rohland 2015; silica coated magnetic beads and 7x volume PB (Qiagen) for cleanups, Bst2.0 in smaller volume, 100ul total PCR volume, higher primer concentration, SPRI cleanup of PCR	Twist1.4M	Rohland 2022	Rohland 2022	NovaSeq	2X101, 2X7	463817	8.0982e-05	33.9	31774148	0.06512	40	0.361	[0.033, 0.980]	na (<2x)	8.69082e-05	37.4	0.026	1	0	U
S42331.Y1.E1.L1	I42331	Pass		8S (MSH-ParvuloSJ)	Bebé urna "San José"		790	900-1420 CE	Londres	Argentina	-27.71	-67.15	tooth (molar)	Reich Lab	35.8	Reich Lab	robotic	Rohland 2018 (Dabney Buffer, silica beads)	Reich Lab	ds	7.2	partial	Rohland 2015; silica coated magnetic beads and 7x volume PB (Qiagen) for cleanups, Bst2.0 in smaller volume, 100ul total PCR volume, higher primer concentration, SPRI cleanup of PCR	Twist1.4M	Rohland 2022	Rohland 2022	NovaSeq	2X101, 2X7	286117	0.000711401	53.1	21488570	2.998	50.7	0.073	[0.867, 0.978]	A2+(64)+@153	0.0186992	55	0.0455	381	194	M
S42331.Y1.E2.L1	I42331	Pass		8S (MSH-ParvuloSJ)	Bebé urna "San José"		790	900-1420 CE	Londres	Argentina	-27.71	-67.15	tooth (molar)	Reich Lab	35.8	Reich Lab	robotic	Rohland 2018 (Dabney Buffer, silica beads)	Reich Lab	ds	7.2	partial	Rohland 2015; silica coated magnetic beads and 7x volume PB (Qiagen) for cleanups, Bst2.0 in smaller volume, 100ul total PCR volume, higher primer concentration, SPRI cleanup of PCR	Twist1.4M	Rohland 2022	Rohland 2022	NovaSeq	2X101, 2X7	356450	0.000786698	54	27040857	3.511	54.6	0.076	[0.903, 0.992]	A2	0.0157408	60.1	0.0545	308	179	M
S42332.Y1.E1.L1	I42332	Pass		SEC2 (AAI-D)	D		1850	200 BCE - 400 CE	Arroyo Aguilar	Argentina	-29.24	-59.59	bone (metacarpal)	Reich Lab	36.7	Reich Lab	robotic	Rohland 2018 (Dabney Buffer, silica beads)	Reich Lab	ds	7.3	partial	Rohland 2015; silica coated magnetic beads and 7x volume PB (Qiagen) for cleanups, Bst2.0 in smaller volume, 100ul total PCR volume, higher primer concentration, SPRI cleanup of PCR	Twist1.4M	Rohland 2022	Rohland 2022	NovaSeq	2X101, 2X7	308748	0.0070209	46.4	18012300	0.7603	46.7	0.1105	[0.590, 0.892]	na (<2x)	0.00769572	50.5	0.113	141	97	M
S42332.Y1.E2.L1	I42332	Pass		SEC2 (AAI-D)	D		1850	200 BCE - 400 CE	Arroyo Aguilar	Argentina	-29.24	-59.59	bone (metacarpal)	Reich Lab	36.7	Reich Lab	robotic	Rohland 2018 (Dabney Buffer, silica beads)	Reich Lab	ds	7.3	partial	Rohland 2015; silica coated magnetic beads and 7x volume PB (Qiagen) for cleanups, Bst2.0 in smaller volume, 100ul total PCR volume, higher primer concentration, SPRI cleanup of PCR	Twist1.4M	Rohland 2022	Rohland 2022	NovaSeq	2X101, 2X7	339774	0.00502958	46.8	24045376	0.7621	48.6	0.0775	[0.667, 0.933]	na (<2x)	0.00752365	51.5	0.112	170	108	M
S42333.Y1.E1.L1	I42333	Questionable	Sex ratio, low SNPs	SEC3 (IdI-1)	E1		400	1150-1950 CE	Isla del Indio/Paraná Miní I	Argentina	-29.03	-59.33	tooth (molar)	Reich Lab	35	Reich Lab	robotic	Rohland 2018 (Dabney Buffer, silica beads)	Reich Lab	ds	7	partial	Rohland 2015; silica coated magnetic beads and 7x volume PB (Qiagen) for cleanups, Bst2.0 in smaller volume, 100ul total PCR volume, higher primer concentration, SPRI cleanup of PCR	Twist1.4M	Rohland 2022	Rohland 2022	NovaSeq	2X101, 2X7	309446	0.000366633	39.4	17511665	0.9277	42.1	0.1245	[0.684, 0.957]	na (<2x)	0.00355107	40.8	0.0665	76	34	M
S42333.Y1.E2.L1	I42333	Questionable	Low SNPs	SEC3 (IdI-1)	E1		400	1150-1950 CE	Isla del Indio/Paraná Miní I	Argentina	-29.03	-59.33	tooth (molar)	Reich Lab	35	Reich Lab	robotic	Rohland 2018 (Dabney Buffer, silica beads)	Reich Lab	ds	7	partial	Rohland 2015; silica coated magnetic beads and 7x volume PB (Qiagen) for cleanups, Bst2.0 in smaller volume, 100ul total PCR volume, higher primer concentration, SPRI cleanup of PCR	Twist1.4M	Rohland 2022	Rohland 2022	NovaSeq	2X101, 2X7	376736	0.000416008	41.3	19054492	0.936	42.1	0.0595	[0.710, 0.941]	na (<2x)	0.00355715	41.1	0.0665	71	35	M
S42334.Y1.E1.L1	I42334	Pass		SEC5 (LZA5)	5		1621	143-522 calCE (1750±60 BP, LP-3456)	La Lechuza	Argentina	-29.9	-59.93	tooth (incisor)	Reich Lab	36.2	Reich Lab	robotic	Rohland 2018 (Dabney Buffer, silica beads)	Reich Lab	ds	7.2	partial	Rohland 2015; silica coated magnetic beads and 7x volume PB (Qiagen) for cleanups, Bst2.0 in smaller volume, 100ul total PCR volume, higher primer concentration, SPRI cleanup of PCR	Twist1.4M	Rohland 2022	Rohland 2022	NovaSeq	2X101, 2X7	332580	0.00196374	49	25794152	63.55	52.9	0.087	[0.995, 1.000]	C1b	0.0214837	54	0.086	437	246	M
S42334.Y1.E2.L1	I42334	QuestionableCritical	Sex ratio	SEC5 (LZA5)	5		1621	143-522 calCE (1750±60 BP, LP-3456)	La Lechuza	Argentina	-29.9	-59.93	tooth (incisor)	Reich Lab	36.2	Reich Lab	robotic	Rohland 2018 (Dabney Buffer, silica beads)	Reich Lab	ds	7.2	partial	Rohland 2015; silica coated magnetic beads and 7x volume PB (Qiagen) for cleanups, Bst2.0 in smaller volume, 100ul total PCR volume, higher primer concentration, SPRI cleanup of PCR	Twist1.4M	Rohland 2022	Rohland 2022	NovaSeq	2X101, 2X7	317294	0.00217964	53.2	22381832	58	54	0.0815	[0.940, 0.967]	C	0.0258039	58.2	0.072	670	235	U
S42335.Y1.E1.L1	I42335	Pass		SEC6 (LZA36)	36		772	1045-1280 calCE (890±60 BP, LP-3306)	La Lechuza	Argentina	-29.9	-59.93	bone (phalanx)	Reich Lab	36	Reich Lab	robotic	Rohland 2018 (Dabney Buffer, silica beads)	Reich Lab	ds	7.2	partial	Rohland 2015; silica coated magnetic beads and 7x volume PB (Qiagen) for cleanups, Bst2.0 in smaller volume, 100ul total PCR volume, higher primer concentration, SPRI cleanup of PCR	Twist1.4M	Rohland 2022	Rohland 2022	NovaSeq	2X101, 2X7	306112	0.0306504	57.2	30857798	22.94	64.2	0.0485	[0.958, 0.986]	C1c+195	0.695666	71.5	0.0515	30439	167	F
S42335.Y1.E2.L1	I42335	Pass		SEC6 (LZA36)	36		772	1045-1280 calCE (890±60 BP, LP-3306)	La Lechuza	Argentina	-29.9	-59.93	bone (phalanx)	Reich Lab	36	Reich Lab	robotic	Rohland 2018 (Dabney Buffer, silica beads)	Reich Lab	ds	7.2	partial	Rohland 2015; silica coated magnetic beads and 7x volume PB (Qiagen) for cleanups, Bst2.0 in smaller volume, 100ul total PCR volume, higher primer concentration, SPRI cleanup of PCR	Twist1.4M	Rohland 2022	Rohland 2022	NovaSeq	2X101, 2X7	376446	0.0299751	58.3	34825676	24.99	65.8	0.0535	[0.955, 0.984]	C1c+195	0.73466	73	0.053	32343	200	F
S42336.Y1.E1.L1	I42336	Pass		SEC7 (CPG-I3)			951	773-1177 calCE (1090±70 BP, LP-3204)	El Camping	Argentina	-29.91	-59.82	tooth (molar)	Reich Lab	36.6	Reich Lab	robotic	Rohland 2018 (Dabney Buffer, silica beads)	Reich Lab	ds	7.3	partial	Rohland 2015; silica coated magnetic beads and 7x volume PB (Qiagen) for cleanups, Bst2.0 in smaller volume, 100ul total PCR volume, higher primer concentration, SPRI cleanup of PCR	Twist1.4M	Rohland 2022	Rohland 2022	NovaSeq	2X101, 2X7	317278	0.00141784	54.7	25033944	173.2	66.2	0.0465	[0.980, 0.995]	H3k	0.0249001	66.1	0.0605	1069	21	F
S42336.Y1.E2.L1	I42336	Pass		SEC7 (CPG-I3)			951	773-1177 calCE (1090±70 BP, LP-3204)	El Camping	Argentina	-29.91	-59.82	tooth (molar)	Reich Lab	36.6	Reich Lab	robotic	Rohland 2018 (Dabney Buffer, silica beads)	Reich Lab	ds	7.3	partial	Rohland 2015; silica coated magnetic beads and 7x volume PB (Qiagen) for cleanups, Bst2.0 in smaller volume, 100ul total PCR volume, higher primer concentration, SPRI cleanup of PCR	Twist1.4M	Rohland 2022	Rohland 2022	NovaSeq	2X101, 2X7	367965	0.00135953	55.4	32773465	182.6	66.7	0.043	[0.977, 0.993]	H3k	0.0212195	66	0.0555	871	26	F
S42337.Y1.E1.L1	I42337	Pass		SEC8 (E3)	E3		825	850-1400 CE	Las Mulas I (El Carpincho)	Argentina	-30.59	-59.89	bone (metacarpal)	Reich Lab	38.5	Reich Lab	robotic	Rohland 2018 (Dabney Buffer, silica beads)	Reich Lab	ds	7.7	partial	Rohland 2015; silica coated magnetic beads and 7x volume PB (Qiagen) for cleanups, Bst2.0 in smaller volume, 100ul total PCR volume, higher primer concentration, SPRI cleanup of PCR	Twist1.4M	Rohland 2022	Rohland 2022	NovaSeq	2X101, 2X7	341961	0.000254093	49.9	26635352	0.167	64.3	0.0455	[0.449, 0.995]	na (<2x)	0.00567858	58.9	0.014	190	17	F
S42337.Y1.E2.L1	I42337	QuestionableCritical	Sex ratio	SEC8 (E3)	E3		825	850-1400 CE	Las Mulas I (El Carpincho)	Argentina	-30.59	-59.89	bone (metacarpal)	Reich Lab	38.5	Reich Lab	robotic	Rohland 2018 (Dabney Buffer, silica beads)	Reich Lab	ds	7.7	partial	Rohland 2015; silica coated magnetic beads and 7x volume PB (Qiagen) for cleanups, Bst2.0 in smaller volume, 100ul total PCR volume, higher primer concentration, SPRI cleanup of PCR	Twist1.4M	Rohland 2022	Rohland 2022	NovaSeq	2X101, 2X7	377950	0.000176103	46.9	31035722	0.1983	63.2	0	[0.587, 0.997]	na (<2x)	0.00648162	61.3	0.0135	223	30	U
S42404.Y1.E1.L1	I42404	Fail		SEC9			950	500-1500 calCE	El Arazá	Argentina	-29.13	-59.95	tooth (molar)	Reich Lab	40	Reich Lab	robotic	Rohland 2018 (Dabney Buffer, silica beads)	Reich Lab	ds	8	partial	Rohland 2015; silica coated magnetic beads and 7x volume PB (Qiagen) for cleanups, Bst2.0 in smaller volume, 100ul total PCR volume, higher primer concentration, SPRI cleanup of PCR	Twist1.4M	Rohland 2022	Rohland 2022	NovaSeq	2X101, 2X7	276289	0.000154946	47.6	20595094	0.02963	61.4	0	[0.032, 0.978]	na (<2x)	0.000111243	48.6	0.01	2	0	U
S42404.Y1.E2.L1	I42404	Fail		SEC9			950	500-1500 calCE	El Arazá	Argentina	-29.13	-59.95	tooth (molar)	Reich Lab	40	Reich Lab	robotic	Rohland 2018 (Dabney Buffer, silica beads)	Reich Lab	ds	8	partial	Rohland 2015; silica coated magnetic beads and 7x volume PB (Qiagen) for cleanups, Bst2.0 in smaller volume, 100ul total PCR volume, higher primer concentration, SPRI cleanup of PCR	Twist1.4M	Rohland 2022	Rohland 2022	NovaSeq	2X101, 2X7	344958	0.000235337	47.5	19343854	0.01708	56.6	0	[0.292, 0.992]	na (<2x)	0.000144268	49.3	0.0255	7	0	U
S42405.Y1.E1.L1	I42405	Fail		SEC10	Niño		12301	10647-10074 calBCE (10450±50 BP, SRLA-1062)	Gruta de Candonga	Argentina	-31.10	-64.32	bone (cranial bone)	Reich Lab	35	Reich Lab	robotic	Rohland 2018 (Dabney Buffer, silica beads)	Reich Lab	ds	7	partial	Rohland 2015; silica coated magnetic beads and 7x volume PB (Qiagen) for cleanups, Bst2.0 in smaller volume, 100ul total PCR volume, higher primer concentration, SPRI cleanup of PCR	Twist1.4M	Rohland 2022	Rohland 2022	NovaSeq	2X101, 2X7	273284	0.000109402	31.9	22186777	0.02468	58.4	0	[0.175, 0.988]	na (<2x)	0.000125148	35.2	0.0215	7	2	U
S42405.Y1.E2.L1	I42405	Fail		SEC10	Niño		12301	10647-10074 calBCE (10450±50 BP, SRLA-1062)	Gruta de Candonga	Argentina	-31.10	-64.32	bone (cranial bone)	Reich Lab	35	Reich Lab	robotic	Rohland 2018 (Dabney Buffer, silica beads)	Reich Lab	ds	7	partial	Rohland 2015; silica coated magnetic beads and 7x volume PB (Qiagen) for cleanups, Bst2.0 in smaller volume, 100ul total PCR volume, higher primer concentration, SPRI cleanup of PCR	Twist1.4M	Rohland 2022	Rohland 2022	NovaSeq	2X101, 2X7	299147	8.6976e-05	31.8	22492155	0.004647	77	0	[0.025, 0.975]	na (<2x)	3.91087e-05	35.2	0.0285	0	0	U
S42406.Y1.E1.L1	I42406	Fail		SEC12				Early/Middle Holocene	Fragua	Argentina	-27.56	-64.90	tooth (incisor)	Reich Lab	35	Reich Lab	robotic	Rohland 2018 (Dabney Buffer, silica beads)	Reich Lab	ds	7	partial	Rohland 2015; silica coated magnetic beads and 7x volume PB (Qiagen) for cleanups, Bst2.0 in smaller volume, 100ul total PCR volume, higher primer concentration, SPRI cleanup of PCR	Twist1.4M	Rohland 2022	Rohland 2022	NovaSeq	2X101, 2X7	368503	0.00337167	53.2	21177621	0.0347	63.9	0	[0.027, 0.978]	na (<2x)	0.000238998	56.2	0.012	16	0	U
S42406.Y1.E2.L1	I42406	Fail		SEC12				Early/Middle Holocene	Fragua	Argentina	-27.56	-64.90	tooth (incisor)	Reich Lab	35	Reich Lab	robotic	Rohland 2018 (Dabney Buffer, silica beads)	Reich Lab	ds	7	partial	Rohland 2015; silica coated magnetic beads and 7x volume PB (Qiagen) for cleanups, Bst2.0 in smaller volume, 100ul total PCR volume, higher primer concentration, SPRI cleanup of PCR	Twist1.4M	Rohland 2022	Rohland 2022	NovaSeq	2X101, 2X7	346461	0.00364201	59.4	17299315	0.04599	54.4	0	[0.119, 0.988]	na (<2x)	0.000270285	63.9	0.0145	7	0	U
S42407.Y1.E1.L1	I42407	Pass		SEC13			950	750-1250 CE	La Criolla	Argentina	-30.22	-60.6	tooth (molar)	Reich Lab	40	Reich Lab	robotic	Rohland 2018 (Dabney Buffer, silica beads)	Reich Lab	ds	8	partial	Rohland 2015; silica coated magnetic beads and 7x volume PB (Qiagen) for cleanups, Bst2.0 in smaller volume, 100ul total PCR volume, higher primer concentration, SPRI cleanup of PCR	Twist1.4M	Rohland 2022	Rohland 2022	NovaSeq	2X101, 2X7	312149	0.178179	54.4	30643396	87.2	50.5	0.082	[0.975, 0.990]	D4+195	0.320293	57.5	0.0995	6107	3589	M
S42407.Y1.E2.L1	I42407	Pass		SEC13			950	750-1250 CE	La Criolla	Argentina	-30.22	-60.6	tooth (molar)	Reich Lab	40	Reich Lab	robotic	Rohland 2018 (Dabney Buffer, silica beads)	Reich Lab	ds	8	partial	Rohland 2015; silica coated magnetic beads and 7x volume PB (Qiagen) for cleanups, Bst2.0 in smaller volume, 100ul total PCR volume, higher primer concentration, SPRI cleanup of PCR	Twist1.4M	Rohland 2022	Rohland 2022	NovaSeq	2X101, 2X7	333079	0.19208	56.9	12218530	58	50.3	0.0795	[0.969, 0.987]	D4+195	0.282785	57.6	0.102	5379	3188	M
S42408.Y1.E1.L1	I42408	Questionable	Low SNPs	SEC14 (LZA31)	31		1533	251-574 calCE (1680±60 BP, LP-1725)	La Lechuza	Argentina	-29.9	-59.93	tooth	Reich Lab	40	Reich Lab	robotic	Rohland 2018 (Dabney Buffer, silica beads)	Reich Lab	ds	8	partial	Rohland 2015; silica coated magnetic beads and 7x volume PB (Qiagen) for cleanups, Bst2.0 in smaller volume, 100ul total PCR volume, higher primer concentration, SPRI cleanup of PCR	Twist1.4M	Rohland 2022	Rohland 2022	NovaSeq	2X101, 2X7	302649	0.000184029	43.3	17888441	9.036	47.7	0.0915	[0.957, 0.995]	A2+(64)+@16111	0.00261159	38.8	0.04	35	31	U
S42408.Y1.E2.L1	I42408	Questionable	Low SNPs	SEC14 (LZA31)	31		1533	251-574 calCE (1680±60 BP, LP-1725)	La Lechuza	Argentina	-29.9	-59.93	tooth	Reich Lab	40	Reich Lab	robotic	Rohland 2018 (Dabney Buffer, silica beads)	Reich Lab	ds	8	partial	Rohland 2015; silica coated magnetic beads and 7x volume PB (Qiagen) for cleanups, Bst2.0 in smaller volume, 100ul total PCR volume, higher primer concentration, SPRI cleanup of PCR	Twist1.4M	Rohland 2022	Rohland 2022	NovaSeq	2X101, 2X7	298843	0.00020295	45	20292275	11.36	48.6	0.0895	[0.976, 0.999]	A2	0.0031287	41.2	0.0425	61	34	U
S42409.Y1.E1.L1	I42409	QuestionableCritical	MT contamination, sex ratio	SEC15 (E1)	Enterratorio 1		950	750-1250 CE	Laguna del Plata	Argentina	-30.14	-60.18	tooth (molar)	Reich Lab	38	Reich Lab	robotic	Rohland 2018 (Dabney Buffer, silica beads)	Reich Lab	ds	7.6	partial	Rohland 2015; silica coated magnetic beads and 7x volume PB (Qiagen) for cleanups, Bst2.0 in smaller volume, 100ul total PCR volume, higher primer concentration, SPRI cleanup of PCR	Twist1.4M	Rohland 2022	Rohland 2022	NovaSeq	2X101, 2X7	300928	0.000336724	40.7	33207085	2.978	44.5	0.2405	[0.633, 0.888]	C1b	0.00629998	41.6	0.1325	241	8	F
S42409.Y1.E2.L1	I42409	QuestionableCritical	MT contamination, sex ratio	SEC15 (E1)	Enterratorio 1		950	750-1250 CE	Laguna del Plata	Argentina	-30.14	-60.18	tooth (molar)	Reich Lab	38	Reich Lab	robotic	Rohland 2018 (Dabney Buffer, silica beads)	Reich Lab	ds	7.6	partial	Rohland 2015; silica coated magnetic beads and 7x volume PB (Qiagen) for cleanups, Bst2.0 in smaller volume, 100ul total PCR volume, higher primer concentration, SPRI cleanup of PCR	Twist1.4M	Rohland 2022	Rohland 2022	NovaSeq	2X101, 2X7	320235	0.000356324	39	34928684	3.121	44.7	0.2355	[0.665, 0.875]	C	0.00755928	42.2	0.1275	311	11	F
S42410.Y1.E2.L1	I42410	Questionable	Low SNPs	SEC16				Early/Middle Holocene	Arroyo Cululú	Argentina	-31.36	-60.92	tooth	Reich Lab	40	Reich Lab	robotic	Rohland 2018 (Dabney Buffer, silica beads)	Reich Lab	ds	8	partial	Rohland 2015; silica coated magnetic beads and 7x volume PB (Qiagen) for cleanups, Bst2.0 in smaller volume, 100ul total PCR volume, higher primer concentration, SPRI cleanup of PCR	Twist1.4M	Rohland 2022	Rohland 2022	NovaSeq	2X101, 2X7	345371	0.000136088	31	28189068	0.5571	48.1	0.0755	[0.581, 0.960]	na (<2x)	0.000538831	33.6	0.021	12	1	U
S42410.Y1.E1.L1	I42410	QuestionableCritical	Sex ratio, low SNPs	SEC16				Early/Middle Holocene	Arroyo Cululú	Argentina	-31.36	-60.92	tooth	Reich Lab	40	Reich Lab	robotic	Rohland 2018 (Dabney Buffer, silica beads)	Reich Lab	ds	8	partial	Rohland 2015; silica coated magnetic beads and 7x volume PB (Qiagen) for cleanups, Bst2.0 in smaller volume, 100ul total PCR volume, higher primer concentration, SPRI cleanup of PCR	Twist1.4M	Rohland 2022	Rohland 2022	NovaSeq	2X101, 2X7	307713	0.000186701	33.7	24515822	0.4489	48.6	0.0885	[0.540, 0.951]	na (<2x)	0.000464959	33.5	0.0195	15	5	U
S42411.Y1.E1.L1	I42411	Fail		SEC17 (AAI-A)	A		1850	200 BCE - 400 CE	Arroyo Aguilar	Argentina	-29.24	-59.59	bone (phalanx)	Reich Lab	38	Reich Lab	robotic	Rohland 2018 (Dabney Buffer, silica beads)	Reich Lab	ds	7.6	partial	Rohland 2015; silica coated magnetic beads and 7x volume PB (Qiagen) for cleanups, Bst2.0 in smaller volume, 100ul total PCR volume, higher primer concentration, SPRI cleanup of PCR	Twist1.4M	Rohland 2022	Rohland 2022	NovaSeq	2X101, 2X7	254640	9.10354e-05	31.8	16465750	0.02167	51.3	0	[0.028, 0.978]	na (<2x)	0.000241605	34.2	0.02	2	3	U
S42411.Y1.E2.L1	I42411	Fail		SEC17 (AAI-A)	A		1850	200 BCE - 400 CE	Arroyo Aguilar	Argentina	-29.24	-59.59	bone (phalanx)	Reich Lab	38	Reich Lab	robotic	Rohland 2018 (Dabney Buffer, silica beads)	Reich Lab	ds	7.6	partial	Rohland 2015; silica coated magnetic beads and 7x volume PB (Qiagen) for cleanups, Bst2.0 in smaller volume, 100ul total PCR volume, higher primer concentration, SPRI cleanup of PCR	Twist1.4M	Rohland 2022	Rohland 2022	NovaSeq	2X101, 2X7	279237	5.7992e-05	36.1	16631611	0.03374	50.8	0	[0.298, 0.992]	na (<2x)	0.000251165	35.5	0.0225	5	6	U
S42412.Y1.E1.L1	I42412	QuestionableCritical	Sex ratio, low SNPs	SEC18 (E2)	E2		825	850-1400 CE	Las Mulas I (El Carpincho)	Argentina	-30.59	-59.89	bone (metacarpal)	Reich Lab	40	Reich Lab	robotic	Rohland 2018 (Dabney Buffer, silica beads)	Reich Lab	ds	8	partial	Rohland 2015; silica coated magnetic beads and 7x volume PB (Qiagen) for cleanups, Bst2.0 in smaller volume, 100ul total PCR volume, higher primer concentration, SPRI cleanup of PCR	Twist1.4M	Rohland 2022	Rohland 2022	NovaSeq	2X101, 2X7	257293	0.000124734	31.7	16215386	0.004647	38.5	0	[0.024, 0.976]	na (<2x)	0.000670062	35.1	0.0195	11	4	U
S42412.Y1.E2.L1	I42412	QuestionableCritical	Sex ratio, low SNPs	SEC18 (E2)	E2		825	850-1400 CE	Las Mulas I (El Carpincho)	Argentina	-30.59	-59.89	bone (metacarpal)	Reich Lab	40	Reich Lab	robotic	Rohland 2018 (Dabney Buffer, silica beads)	Reich Lab	ds	8	partial	Rohland 2015; silica coated magnetic beads and 7x volume PB (Qiagen) for cleanups, Bst2.0 in smaller volume, 100ul total PCR volume, higher primer concentration, SPRI cleanup of PCR	Twist1.4M	Rohland 2022	Rohland 2022	NovaSeq	2X101, 2X7	376536	0.000109045	33	22609346	0.008389	46.3	0	[0.025, 0.976]	na (<2x)	0.000816068	35.3	0.0185	26	4	U
S42413.Y1.E2.L1	I42413	Pass		SEC19			931	774-1214 calCE (1070±90 BP, LP-2132)	Cerro Grande de la Isla de los Marinos	Argentina	-32.92	-60.56	tooth	Reich Lab	40	Reich Lab	robotic	Rohland 2018 (Dabney Buffer, silica beads)	Reich Lab	ds	8	partial	Rohland 2015; silica coated magnetic beads and 7x volume PB (Qiagen) for cleanups, Bst2.0 in smaller volume, 100ul total PCR volume, higher primer concentration, SPRI cleanup of PCR	Twist1.4M	Rohland 2022	Rohland 2022	NovaSeq	2X101, 2X7	237210	0.00111188	56.4	19964751	48	53.5	0.039	[0.957, 0.981]	H3k	0.019988	52.6	0.043	772	19	F
S42413.Y1.E1.L1	I42413	Questionable	Low SNPs	SEC19			931	774-1214 calCE (1070±90 BP, LP-2132)	Cerro Grande de la Isla de los Marinos	Argentina	-32.92	-60.56	tooth	Reich Lab	40	Reich Lab	robotic	Rohland 2018 (Dabney Buffer, silica beads)	Reich Lab	ds	8	partial	Rohland 2015; silica coated magnetic beads and 7x volume PB (Qiagen) for cleanups, Bst2.0 in smaller volume, 100ul total PCR volume, higher primer concentration, SPRI cleanup of PCR	Twist1.4M	Rohland 2022	Rohland 2022	NovaSeq	2X101, 2X7	381916	0.000593428	59.8	13769539	6.41	59.2	0.041	[0.938, 0.995]	H3k	0.00215967	54	0.034	77	1	U
LLPA004.A.1.2	LLPA004	Pass	PMD filtered because of shift towards Europe in PCA and f4 stats	LLP_S2_E1		Burial Nr.1	10026	8290-7812 calBCE (8971±77 BP, AA-90127)	Laguna de los Pampas	Argentina	-35.33	-61.53	bone (petrous)	Tuebingen	54	Tuebingen	manual	Dabney 2013 (with Korlevic 2015 Vvral kit)	Tuebingen	ss	13.5	no	Gansauge 2020	1240K	Furtwängler 2018	Fu 2013; 390k and 840k targets combined into a single capture	NovaSeq	1x121, 2x8	n/a	n/a	n/a	20226800	0.2245760154505402	44.0	0.6316	n/a	C1b	0.0602	49.0	0.3815	327547	14430	F
LLPA004.A.1.3	LLPA004	Pass	PMD filtered because of shift towards Europe in PCA and f4 stats	LLP_S2_E1		Burial Nr.1	10026	8290-7812 calBCE (8971±77 BP, AA-90127)	Laguna de los Pampas	Argentina	-35.33	-61.53	bone (petrous)	Tuebingen	54	Tuebingen	manual	Dabney 2013 (with Korlevic 2015 Vvral kit)	Tuebingen	ss	13.5	no	Gansauge 2020	1240K	Furtwängler 2018	Fu 2013; 390k and 840k targets combined into a single capture	NovaSeq	1x121, 2x8	n/a	n/a	n/a	24631140	0.3033979117629308	45.5	0.2414	n/a	C1b	0.0616	51.0	0.3795	365732	16936	F
LLPA004.B.1.1	LLPA004	Pass		LLP_S2_E1		Burial Nr.1	10026	8290-7812 calBCE (8971±77 BP, AA-90127)	Laguna de los Pampas	Argentina	-35.33	-61.53	bone (petrous)	Tuebingen	50	Tuebingen	manual	Dabney 2013 (with Korlevic 2015 Vvral kit)	Tuebingen	ss	12.5	no	Gansauge 2020	1240K	Furtwängler 2018	Fu 2013; 390k and 840k targets combined into a single capture	NovaSeq	1x121, 2x8	n/a	n/a	n/a	21232829	1.35005130062164	45.0	0.5	n/a	C1b	0.4797	48.0	0.4569	2507275	24091	F
LLPA004.B.1.2	LLPA004	Pass		LLP_S2_E1		Burial Nr.1	10026	8290-7812 calBCE (8971±77 BP, AA-90127)	Laguna de los Pampas	Argentina	-35.33	-61.53	bone (petrous)	Tuebingen	50	Tuebingen	manual	Dabney 2013 (with Korlevic 2015 Vvral kit)	Tuebingen	ss	12.5	no	Gansauge 2020	1240K	Furtwängler 2018	Fu 2013; 390k and 840k targets combined into a single capture	NovaSeq	1x121, 2x8	n/a	n/a	n/a	33993212	1.71663950751403	43.0	0.452	n/a	C1b	0.6065	46.0	0.4532	3059360	26394	F
LLPA004.B.1.3	LLPA004	Pass		LLP_S2_E1		Burial Nr.1	10026	8290-7812 calBCE (8971±77 BP, AA-90127)	Laguna de los Pampas	Argentina	-35.33	-61.53	bone (petrous)	Tuebingen	50	Tuebingen	manual	Dabney 2013 (with Korlevic 2015 Vvral kit)	Tuebingen	ss	12.5	no	Gansauge 2020	1240K	Furtwängler 2018	Fu 2013; 390k and 840k targets combined into a single capture	NovaSeq	1x121, 2x8	n/a	n/a	n/a	34322763	1.44595328625746	42.0	0.4926	n/a	C1b	0.5841	46.0	0.453	2974964	25352	F
LLPA004.C.1.1	LLPA004	Pass	PMD filtered because of shift towards Europe in PCA and f4 stats	LLP_S2_E1		Burial Nr.1	10026	8290-7812 calBCE (8971±77 BP, AA-90127)	Laguna de los Pampas	Argentina	-35.33	-61.53	bone (petrous)	Tuebingen	56	Tuebingen	manual	Dabney 2013 (with Korlevic 2015 Vvral kit)	Tuebingen	ss	14	no	Gansauge 2020	1240K	Furtwängler 2018	Fu 2013; 390k and 840k targets combined into a single capture	NovaSeq	1x121, 2x8	n/a	n/a	n/a	21720017	1.65851892087633	46.0	0.3401	n/a	C1b	0.6169	49.0	0.3278	871056	7907	F
LLPA004.D.1.1	LLPA004	Pass		LLP_S2_E1		Burial Nr.1	10026	8290-7812 calBCE (8971±77 BP, AA-90127)	Laguna de los Pampas	Argentina	-35.33	-61.53	bone (petrous)	Tuebingen	43	Tuebingen	manual	Dabney 2013 (with Korlevic 2015 Vvral kit)	Tuebingen	ss	10.75	no	Gansauge 2020	1240K	Furtwängler 2018	Fu 2013; 390k and 840k targets combined into a single capture	NovaSeq	1x121, 2x8	n/a	n/a	n/a	23323626	0.3011044722071338	41.5	0.5862	n/a	C1b	0.0937	46.0	0.4366	478109	10847	F
LLPA004.D.1.2	LLPA004	Pass		LLP_S2_E1		Burial Nr.1	10026	8290-7812 calBCE (8971±77 BP, AA-90127)	Laguna de los Pampas	Argentina	-35.33	-61.53	bone (petrous)	Tuebingen	43	Tuebingen	manual	Dabney 2013 (with Korlevic 2015 Vvral kit)	Tuebingen	ss	10.75	no	Gansauge 2020	1240K	Furtwängler 2018	Fu 2013; 390k and 840k targets combined into a single capture	NovaSeq	1x121, 2x8	n/a	n/a	n/a	40308133	0.5462007363148047	41.0	0.4545	n/a	C1b	0.1432	45.0	0.4461	752043	14730	F
LLPA004.D.1.3	LLPA004	Pass		LLP_S2_E1		Burial Nr.1	10026	8290-7812 calBCE (8971±77 BP, AA-90127)	Laguna de los Pampas	Argentina	-35.33	-61.53	bone (petrous)	Tuebingen	43	Tuebingen	manual	Dabney 2013 (with Korlevic 2015 Vvral kit)	Tuebingen	ss	10.75	no	Gansauge 2020	1240K	Furtwängler 2018	Fu 2013; 390k and 840k targets combined into a single capture	NovaSeq	1x121, 2x8	n/a	n/a	n/a	34757847	0.40672339911883637	42.0	0.4474	n/a	C1b	0.1391	45.0	0.4462	721063	13964	F
LLPA004.E.1.1	LLPA004	Pass		LLP_S2_E1		Burial Nr.1	10026	8290-7812 calBCE (8971±77 BP, AA-90127)	Laguna de los Pampas	Argentina	-35.33	-61.53	bone (petrous)	Tuebingen	57	Tuebingen	manual	Dabney 2013 (with Korlevic 2015 Vvral kit)	Tuebingen	ss	14.25	no	Gansauge 2020	1240K	Furtwängler 2018	Fu 2013; 390k and 840k targets combined into a single capture	NovaSeq	1x121, 2x8	n/a	n/a	n/a	24568316	0.6565272496831432	42.0	0.5938	n/a	C1b	0.185	47.0	0.4432	916644	14593	F
LLPA004.E.1.2	LLPA004	Pass		LLP_S2_E1		Burial Nr.1	10026	8290-7812 calBCE (8971±77 BP, AA-90127)	Laguna de los Pampas	Argentina	-35.33	-61.53	bone (petrous)	Tuebingen	57	Tuebingen	manual	Dabney 2013 (with Korlevic 2015 Vvral kit)	Tuebingen	ss	14.25	no	Gansauge 2020	1240K	Furtwängler 2018	Fu 2013; 390k and 840k targets combined into a single capture	NovaSeq	1x121, 2x8	n/a	n/a	n/a	40309252	0.9458627557486873	43.0	0.4112	n/a	C1b	0.2733	47.0	0.4516	1383846	19290	F
LLPA004.E.1.3	LLPA004	Pass		LLP_S2_E1		Burial Nr.1	10026	8290-7812 calBCE (8971±77 BP, AA-90127)	Laguna de los Pampas	Argentina	-35.33	-61.53	bone (petrous)	Tuebingen	57	Tuebingen	manual	Dabney 2013 (with Korlevic 2015 Vvral kit)	Tuebingen	ss	14.25	no	Gansauge 2020	1240K	Furtwängler 2018	Fu 2013; 390k and 840k targets combined into a single capture	NovaSeq	1x121, 2x8	n/a	n/a	n/a	43726206	1.01659725994326	44.0	0.433	n/a	C1b	0.315	47.0	0.4545	1582598	21140	F
LLPA004.F.1.1	LLPA004	Pass		LLP_S2_E1		Burial Nr.1	10026	8290-7812 calBCE (8971±77 BP, AA-90127)	Laguna de los Pampas	Argentina	-35.33	-61.53	bone (petrous)	Tuebingen	59	Tuebingen	manual	Dabney 2013 (with Korlevic 2015 Vvral kit)	Tuebingen	ss	14.75	no	Gansauge 2020	1240K	Furtwängler 2018	Fu 2013; 390k and 840k targets combined into a single capture	NovaSeq	1x121, 2x8	n/a	n/a	n/a	21135017	0.4184320115879051	42.0	0.4878	n/a	C1b	0.1414	47.0	0.4456	686616	11385	F
LLPA004.F.1.2	LLPA004	Pass		LLP_S2_E1		Burial Nr.1	10026	8290-7812 calBCE (8971±77 BP, AA-90127)	Laguna de los Pampas	Argentina	-35.33	-61.53	bone (petrous)	Tuebingen	59	Tuebingen	manual	Dabney 2013 (with Korlevic 2015 Vvral kit)	Tuebingen	ss	14.75	no	Gansauge 2020	1240K	Furtwängler 2018	Fu 2013; 390k and 840k targets combined into a single capture	NovaSeq	1x121, 2x8	n/a	n/a	n/a	39270093	0.7120526284024383	41.0	0.4568	n/a	C1b	0.2048	46.0	0.4533	1020739	15333	F
LLPA004.F.1.3	LLPA004	Pass		LLP_S2_E1		Burial Nr.1	10026	8290-7812 calBCE (8971±77 BP, AA-90127)	Laguna de los Pampas	Argentina	-35.33	-61.53	bone (petrous)	Tuebingen	59	Tuebingen	manual	Dabney 2013 (with Korlevic 2015 Vvral kit)	Tuebingen	ss	14.75	no	Gansauge 2020	1240K	Furtwängler 2018	Fu 2013; 390k and 840k targets combined into a single capture	NovaSeq	1x121, 2x8	n/a	n/a	n/a	45614780	0.8241897519464061	43.0	0.5072	n/a	C1b	0.2287	47.0	0.4576	1177034	18210	F
LP118_7	ARG_22633_34	Pass		Individual 1 (PCH 1.7 #2)			4647	2876-2497 calBCE (4145±45 BP, AA-107159)	Peñas Chicas 1.7	Argentina	-26.03	-67.35	bone (petrous)	Adelaide	100	Adelaide	manual	Dabney 2013	Adelaide	ds	-	partial	Rohland 2015	Twist1.4M	Rohland 2022; Davidson 2025	Rohland 2022; Davidson 2025	NovaSeq	2x150, 2x8	870020	0.93	39.49	4027648				n/a	D1						F
LP118_10	ARG_22633_34	Pass		Individual 1 (PCH 1.7 #3)			4647	2876-2497 calBCE (4145±45 BP, AA-107159)	Peñas Chicas 1.7	Argentina	-26.03	-67.35	tooth	Adelaide	100	Adelaide	manual	Dabney 2013	Adelaide	ds	-	partial	Rohland 2015	Twist1.4M	Rohland 2022; Davidson 2025	Rohland 2022; Davidson 2025	NovaSeq	2x150, 2x8	998089	0.959	56.04	36164880				n/a	D1						F
LP124_3	ARG_22640	Pass		PP132 (Individual 2, PP13 #9)			1150	600-1000 CE	Punta de la Peña 13	Argentina	-26.03	-67.34	bone (pars basilaris)	Adelaide	100	Adelaide	manual	Dabney 2013	Adelaide	ds	-	partial	Rohland 2015	Twist1.4M	Rohland 2022; Davidson 2025	Rohland 2022; Davidson 2025	NovaSeq	2x150, 2x8	1183898	0.077	41.79	18893018				n/a	A2h						F
LP118_9	ARG_22642	Pass		Individual EF1A			2117	347-66 calBCE (2171±20 BP, AA-115019)	Punta de la Peña 9	Argentina	-26.03	-67.34	bone (petrous)	Adelaide	100	Adelaide	manual	Dabney 2013	Adelaide	ds	-	partial	Rohland 2015	Twist1.4M	Rohland 2022; Davidson 2025	Rohland 2022; Davidson 2025	NovaSeq	2x150, 2x8	1460991	0.586	46.81	6872274				n/a	C1b						F
LP119_11	ARG_22645	Pass		Individual E2Y (PP9 III E2 NB 175 #14)			1350	500-700 CE	Punta de la Peña 9	Argentina	-26.03	-67.34	bone (rib)	Adelaide	100	Adelaide	manual	Dabney 2013	Adelaide	ds	-	partial	Rohland 2015	Twist1.4M	Rohland 2022; Davidson 2025	Rohland 2022; Davidson 2025	NovaSeq	2x150, 2x8	1197557	0.047	45.92	22099806				n/a	D1						F
LP118_5	ARG_22647	Pass		Individual E4W (PP9 III E4 NB 146 #16)			952	890-1146 calCE (1090±50 BP, UGAMS-15106)	Punta de la Peña 9	Argentina	-26.03	-67.34	bone (petrous)	Adelaide	100	Adelaide	manual	Dabney 2013	Adelaide	ds	-	partial	Rohland 2015	Twist1.4M	Rohland 2022; Davidson 2025	Rohland 2022; Davidson 2025	NovaSeq	2x150, 2x8	742267	0.89	52.76	7557801				n/a	D1						F
LP119_5	ARG_22664_66	Pass		Individual 3 (PPFES1 #33)			1473	390-574 calCE (1630±32 BP, AA-115020)	Punta de la Peña Farallón Extremo Suroeste 1	Argentina	-26.03	-67.34	bone (tibia)	Adelaide	100	Adelaide	manual	Dabney 2013	Adelaide	ds	-	partial	Rohland 2015	Twist1.4M	Rohland 2022; Davidson 2025	Rohland 2022; Davidson 2025	NovaSeq	2x150, 2x8	1279151	0.477	48.61	17021048				n/a	A2						M
LP119_2	ARG_22664_66	Pass		Individual 3 (PPFES1 #35)			1473	390-574 calCE (1630±32 BP, AA-115020)	Punta de la Peña Farallón Extremo Suroeste 1	Argentina	-26.03	-67.34	tooth	Adelaide	100	Adelaide	manual	Dabney 2013	Adelaide	ds	-	partial	Rohland 2015	Twist1.4M	Rohland 2022; Davidson 2025	Rohland 2022; Davidson 2025	NovaSeq	2x150, 2x8	778702	0.018	45.58	6056384				n/a	A2						M
REFERENCES:
Protocol	Method	Reference
Extraction:	Dabney 2013, Korlevic 2015	J. Dabney et al., Complete mitochondrial genome sequence of a Middle Pleistocene cave bear reconstructed from ultrashort DNA fragments. Proc. Natl. Acad. Sci. U. S. A. 110, 15758–63 (2013); P. Korlević et al., Reducing microbial and human contamination in DNA extractions from ancient bones and teeth. Biotechniques. 59, 87–93 (2015).
	Rohland 2018 (Dabney Buffer, silica beads)	N. Rohland, I. Glocke, A. Aximu-Petri, M. Meyer, Extraction of highly degraded DNA from ancient bones, teeth and sediments for high-throughput sequencing. Nat. Protoc. 13, 2447–2461 (2018).
Library Prep:	Gansauge 2020	Gansauge, Marie-Theres, et al. Manual and automated preparation of single-stranded DNA libraries for the sequencing of DNA from ancient biological remains and other sources of highly degraded DNA. Nature protocols 15(8), 2279-2300 (2020).
	Rohland 2015; silica coated magnetic beads and 7x volume PB (Qiagen) for cleanups, Bst2.0 in smaller volume, 100ul total PCR volume, higher primer concentration, SPRI cleanup of PCR	Rohland, N., Harney, E., Mallick, S., Nordenfelt, S. & Reich, D. Partial uracil–DNA–glycosylase treatment for screening of ancient DNA. Philos. Trans. R. Soc. B 370, 20130624 (2015).
Enrichment:	Fu 2013; simultaneous enrichment of ~1.2M SNPs and mtDNA	Fu Q, Meyer M, Gao X, Stenzel U, Burbano HA, Kelso J, Pääbo S. DNA analysis of an early modern human from Tianyuan Cave, China. Proc Natl Acad Sci U S A. 2013 Feb 5;110(6):2223-7. doi: 10.1073/pnas.1221359110. Epub 2013 Jan 22. PMID: 23341637; PMCID: PMC3568306.
	Rohland 2022	N. Rohland, S. Mallick et al. Three reagents for in-solution enrichment of ancient human DNA at more than a million SNPs. bioRxiv https://doi.org/10.1101/2022.01.13.476259 (2022).
	Maricic 2010; separate enrichment for mtDNA	Maricic T, Whitten M, Pääbo S. 2010, Multiplexed DNA sequence capture of mitochondrial genomes using PCR products. PLoS One, 5, e14004; Fu Q, Meyer M, Gao X, et al. 2013, DNA analysis of an early modern human from Tianyuan Cave, China. Proc Natl Acad Sci USA, 110: 2223‐2227
	Fu 2013; 390k and 840k targets combined into a single capture	Fu Q, Meyer M, Gao X, Stenzel U, Burbano HA, Kelso J, Pääbo S. DNA analysis of an early modern human from Tianyuan Cave, China. Proc Natl Acad Sci U S A. 2013 Feb 5;110(6):2223-7. doi: 10.1073/pnas.1221359110. Epub 2013 Jan 22. PMID: 23341637; PMCID: PMC3568306.

## Sheet: Sheet 2
Supplementary Data Table: Description of newly reported ancient individuals included in the genetic analyses, ordered according to the regions and subregions presented in the Archaeological Supplementary Information
Index	Genetic ID (suffixes: ".DG" is a high coverage shotgun genome with diploid genotype calls, ".AG" is shotgun data with each position in the genome represented by a randomly chosen sequence, ".HO" is Affymetrix Human Origins genotype data)	Master ID	Skeletal code	Skeletal element	Published (raw data for this genetic ID is published: 0=no, 1=yes)	Year data from this individual was first published [for a present-day individuals we give the data of the data reported here; missing GreenScience 2010 (Vi33.15, Vi33.26), Olalde2018 (I2657), RasmussenNature2010 (Australian)]	Publication abbreviation	doi for publication of this representation of the data	Link to the most permanent repository hosting these data	Representative contact	Method for Determining Date; unless otherwise specified, calibrations use 95.4% intervals from OxCal v4.4.2 Bronk Ramsey (2009); r5; Atmospheric data from Reimer et al (2020)	Date mean in BP in years before 1950 CE [OxCal mu for a direct radiocarbon date, and average of range for a contextual date]	Date standard deviation in BP [OxCal sigma for a direct radiocarbon date, and standard deviation of the uniform distribution between the two bounds for a contextual date]	Full Date One of two formats. (Format 1) 95.4% CI calibrated radiocarbon age (Conventional Radiocarbon Age BP, Lab number) e.g. 2624-2350 calBCE (3990±40 BP, Ua-35016). (Format 2) Archaeological context range, e.g. 2500-1700 BCE	Age at death, Morphological sex from physical anthropology	Individual_ID	Group_ID	Locality	Political Entity	Lat.	Long.	Restrictions (0=none; 1=Basic signed letter; 2=Restrictive signed letter affirmation; 2a=Restrictive signed letter affirmation; 3=Bolnick signed letter; 4=Never release because permissions were reassessed as insufficient for publication; 5=Disease patient; 6=Basic signed letter but drafts should be circulated to Papua New	Pulldown Strategy	Suffices (indicating data types used for sources which can be a subset of that in bam)	Data types in bam	No. Libraries	Mean coverage on 1.15M autosomal targets for full bam (if no off-target entry not up-to-date)	Mean coverage on non-targeted autosomal SNPs for full bam - not yet computed if ".." and bam restricted to on-target SNPs if "0"	SNPs hit on autosomal targets (Computed at pulldown for non-padded samples)	SNPs hit on autosomal targets (Computed using easystats on 3.2M snpset)	SNPs hit on autosomal targets (Computed using easystats on enhance 2M capture subset)	SNPs hit on autosomal targets (Computed using easystats on 1240k snpset)	SNPs hit on autosomal targets (Computed using easystats on HO snpset)	Mean length of shotgun sequences (merged data)	Molecular Sex	Family ID and position within family	Sum total of ROH segments >4 cM	Sum total of ROH segments >20cM	Y haplogroup in terminal mutation notation automatically called based on Yfull with the software described in Lazaridis et al. Science 2022	Y haplogroup in ISOGG v15.73 notation automatically called based on Yfull with the software described in Lazaridis et al. Science 2022	Y haplogroup manually called if different from automatic	mtDNA coverage (merged data)	mtDNA haplogroup if >2x or published	mtDNA match to consensus if >2x (merged data)	Damage rate in first nucleotide on sequences overlapping 1240k targets (merged data)	Sex ratio [Y/(Y+X) counts] (merged data)	ANGSD MOM 95% CI truncated at 0 (only if male and >=200 SNPs)	hapConX 95% CI truncated at 0 (only if male and >=2000 SNPs covered on X chromosome)	Library type (minus=no.damage.correction, half=damage.retained.at.last.position, plus=damage.fully.corrected, ds=double.stranded.library.preparation, ss=single.stranded.library.preparation)
14998	I19260_d.AG	I19260	S1 (Cráneo 30)	tooth (canine)	0	..	Unpublished	..	..	Nores, Rodrigo	Context: Dates from same family (I19261)	625	72	1200-1450 CE	..	Argentina_Northwest_PrePuna_SantaRosadeTastil_600BP_1D_rel_of_I19261	Argentina_Northwest_PrePuna_600BP_1D_rel_of_I19261	Santa Rosa de Tastil (Dpto. Rosario de Lerma, Salta)	Argentina	-24.45	-65.96	0	Native Pulldown on 3.2M snpset	AG	1240k	1	0.0136828	0.00075757	22952	22292	21377	14360	7273	77.5	F	Salta, Santa Rosa de Tastil Family A (2 members) (1d: I19260-I19261)	n/a (<300K SNPs)	n/a (<300K SNPs)	n/a (female)	n/a (female)	..	2.75671	D1	..	..	0.066	n/a (female)	n/a (female)	ss.USER
14999	I19261.TW	I19261	S2 (D103L24)	tooth	0	..	Unpublished	..	..	Nores, Rodrigo	Direct:SHCal20	613	35	1283-1390 calCE (710±25 BP, UGAMS-68778)	..	Argentina_Northwest_PrePuna_SantaRosadeTastil_600BP	Argentina_Northwest_PrePuna_600BP	Santa Rosa de Tastil (Dpto. Rosario de Lerma, Salta)	Argentina	-24.45	-65.96	0	Native pulldown on 3.2M snpset	TW	Twist1.4M	1	1.43206	0.0931067	1424693	1379819	1283960	819844	433722	53.9	F	Salta, Santa Rosa de Tastil Family A (2 members) (1d: I19260-I19261)	282.466	67.9014	n/a (female)	n/a (female)	..	156.7	D1	[0.990,0.999]	0.034	0.006	n/a (female)	n/a (female)	ds.half
14992	I19252.AG	I19252	PVT3	tooth (molar)	0	..	Unpublished	..	..	Nores, Rodrigo	Context: Layer date on an associated animal bone of 1290-1405 calCE (620±40 BP, LP-3608), calibrated by SHCal20	600	58	1250-1450 CE	..	Argentina_Northwest_NorthernPuna_Cochinoca_Cochinoca1.4_600BP	Argentina_Northwest_NorthernPuna_Cochinoca_700BP	Cochinoca 1.4 (Dpto. Cochinoca, Jujuy)	Argentina	-22.74	-65.9	0	Native Pulldown on 3.2M snpset	AG	1240k	1	0.00451401	0.00025815	7632	7416	7181	4875	2425	58.3	F	n/a (no relatives detected)	n/a (<300K SNPs)	n/a (<300K SNPs)	n/a (female)	n/a (female)	..	0.307	n/a (<2x)	n/a (<2x)	0.287	0.032	n/a (female)	n/a (female)	ss.USER
25644	I34835.TW	I34835	DON108	tooth (incisor)	0	..	Unpublished	..	..	Nores, Rodrigo	Direct:SHCal20	496	27	1422-1491 calCE (480±25 BP, UGAMS-68824)	..	Argentina_Northwest_NorthernPuna_Cochinoca_Doncellas_500BP	Argentina_Northwest_NorthernPuna_Cochinoca_700BP	Doncellas (Dpto. Cochinoca, Jujuy)	Argentina	-22.82	-66.07	0	Native Pulldown on 3.2M snpset	TW	Twist1.4M	3	15.7936	0.65047	2336646	2122588	1864308	1142142	579152	..	M	n/a (no relatives detected)	134.401	41.7058	Q-Z35921	Q1b1a1a1i1a2	..	197.65	D1	[0.977,0.993]	0.014	0.356	[0.001,0.002]	[0.001,0.002]	ds.half,ds.half,ds.half
23945	I34837.TW	I34837	DON166	tooth (premolar)	0	..	Unpublished	..	..	Nores, Rodrigo	Context: Archaeological	700	..	1000-1500 CE	..	Argentina_Northwest_NorthernPuna_Cochinoca_Doncellas_700BP	Argentina_Northwest_NorthernPuna_Cochinoca_700BP	Doncellas (Dpto. Cochinoca, Jujuy)	Argentina	-22.82	-66.07	0	Native Pulldown on 3.2M snpset	TW	Twist1.4M	1	0.168376	0.0241926	288197	279115	257757	166788	88838	51.1	F	n/a (no relatives detected)	n/a (<300K SNPs)	n/a (<300K SNPs)	n/a (female)	n/a (female)	..	16.52	B2	[0.946,0.982]	0.035	0.014	n/a (female)	n/a (female)	ds.half
29260	I34839.TW	I34839	DON189	tooth (molar)	0	..	Unpublished	..	..	Nores, Rodrigo	Context: Archaeological	700	..	1000-1500 CE	..	Argentina_Northwest_NorthernPuna_Cochinoca_Doncellas_700BP	Argentina_Northwest_NorthernPuna_Cochinoca_700BP	Doncellas (Dpto. Cochinoca, Jujuy)	Argentina	-22.82	-66.07	0	Native pulldown on 3.2M snpset	TW	Twist1.4M	2	0.057	..	168718	163972	154192	100688	55041	..	F	n/a (no relatives detected)	..	..	..	..	..	180.188	C1c	[0.946,0.98]	0.056	0.011	n/a (female)	n/a (female)	ds.half
29261	I34842.TW	I34842	DON337	tooth (molar)	0	..	Unpublished	..	..	Nores, Rodrigo	Context: Archaeological	700	..	1000-1500 CE	infant	Argentina_Northwest_NorthernPuna_Cochinoca_Doncellas_700BP	Argentina_Northwest_NorthernPuna_Cochinoca_700BP	Doncellas (Dpto. Cochinoca, Jujuy)	Argentina	-22.82	-66.07	0	Native pulldown on 3.2M snpset	TW	Twist1.4M	2	0.014	..	43395	42108	39315	25691	13783	..	F	n/a (no relatives detected)	..	..	..	..	..	19.2175	C1d1c1	[0.899,0.948]	0.041	0.016	n/a (female)	n/a (female)	ds.half
14994	I19254.TW	I19254	PVT7	bone (long)	0	..	Unpublished	..	..	Nores, Rodrigo	Direct: SHCal20	697	42	1163-1382 calCE (810±50 BP, LuS-7358)	..	Argentina_Northwest_NorthernPuna_Cochinoca_PuebloViejodeTucute_700BP	Argentina_Northwest_NorthernPuna_Cochinoca_700BP_contam	Pueblo Viejo de Tucute (Dpto. Cochinoca, Jujuy)	Argentina	-23.03	-66.08	0	Native pulldown on 3.2M snpset	TW	Twist1.4M	1	0.0488685	0.0031256	86282	83618	79260	52468	28881	47.3	F	n/a (no relatives detected)	n/a (<300K SNPs)	n/a (<300K SNPs)	n/a (female)	n/a (female)	..	14.97	B2l	[0.940,0.980]	0.071	0.009	n/a (female)	n/a (female)	ds.half
14993	I19253.TW	I19253	PVT4a	tooth	0	..	Unpublished	..	..	Nores, Rodrigo	Context: Archaeological	750	144	950-1450 CE	..	Argentina_Northwest_NorthernPuna_Cochinoca_Calaverioj_800BP	Argentina_Northwest_NorthernPuna_Cochinoca_700BP	Calaverioj (Dpto. Cochinoca, Jujuy)	Argentina	-23.02	-66.05	0	Native pulldown on 3.2M snpset	TW	Twist1.4M	1	0.349702	0.0447374	565423	536843	499926	321955	172730	51.7	M	n/a (no relatives detected)	n/a (<300K SNPs)	n/a (<300K SNPs)	Q-M930	Q1b1a	..	138	A2+(64)	[0.991,0.999]	0.025	0.365	n/a (190 SNPs)	[0,0.005]	ds.half
26064	I36288.TW	I36288	PVT4b	tooth (premolar)	0	..	Unpublished	..	..	Nores, Rodrigo	Context: Archaeological	750	144	950-1450 CE	..	Argentina_Northwest_NorthernPuna_Cochinoca_Calaverioj_800BP	Argentina_Northwest_NorthernPuna_Cochinoca_700BP	Calaverioj (Dpto. Cochinoca, Jujuy)	Argentina	-23.02	-66.05	0	Native pulldown on 3.2M snpset	TW	Twist1.4M	2	0.260646	0.0301509	419058	406888	380782	246290	133160	..	F	n/a (no relatives detected)	n/a (<300K SNPs)	n/a (<300K SNPs)	n/a (female)	n/a (female)	..	159.627	A2+(64)	[0.987,0.999]	0.024	0.011	n/a (female)	n/a (female)	ds.half,ds.half
24352	I35522.TW	I35522	TC197	tooth (molar)	0	..	Unpublished	..	..	Nores, Rodrigo	Context: date on associate human bone from same site of 1409-1451 calCE (529±26 BP, D-AMS 031803 calibrated based on SHCal20)	525	..	1300-1550 CE	..	Argentina_Northwest_SouthernPuna_Antofagasta_ElCoyparcito_500BP	Argentina_Northwest_SouthernPuna_Antofagasta_500BP	El Coyparcito (Dpto. Antofagasta de la Sierra, Catamarca)	Argentina	-26.08	-67.43	0	Native Pulldown on 3.2M snpset	TW	Twist1.4M	1	0.488153	0.065861	716818	693816	638188	409830	215842	62.6	F	n/a (no relatives detected)	130.284	55.9244	n/a (female)	n/a (female)	..	145.4	A2+(64)+16189	[0.980,0.994]	0.029	0.008	n/a (female)	n/a (female)	ds.half
11332	I12759.AG	I12759	EF42	bone (long)	0	..	Unpublished	..	..	Nores, Rodrigo	Direct: SHCal20	1229	49	640-845 calCE (1363±45 BP, AA-98365)	..	Argentina_Northwest_SouthernPuna_Antofagasta_PuntadelaPeña9_1200BP_2D_or_more_rel_of_I12758	Argentina_Northwest_SouthernPuna_Antofagasta_1200BP_2D_or_more_rel_of_I12758	Punta de la Peña 9 (Dpto. Antofagasta de la Sierra, Catamarca)	Argentina	-26.03	-67.34	0	Native Pulldown on 3.2M snpset	AG	1240k	1	0.604565	0.0530359	772578	739618	701856	468672	252758	55.8	M	Punta de la Peña Family A (3 members) (I12763-I12759 have a mother-son relationship, I12758-I12763 have a 2d or 3d relationship; I12758-I12759 have a 2d or 3d relationship)	192.563	22.4234	Q-Z781	Q1b1a2a~	..	692.2	C1b+16311	[0.997,1.000]	0.046	0.379	[0,0.003]	[0,0.003]	ds.half
11338	I12767.AG	I12767	PP131	bone (long)	0	..	Unpublished	..	..	Nores, Rodrigo	Context: date on textile fiber from same site of 666-964 calCE (1280±60 BP, LP-1723 calibrated based on SHCal20)	1150	115	600-1000 CE	..	Argentina_Northwest_SouthernPuna_Antofagasta_PuntadelaPeña13_1200BP	Argentina_Northwest_SouthernPuna_Antofagasta_1200BP	Punta de la Peña 13 (Dpto. Antofagasta de la Sierra, Catamarca)	Argentina	-26.03	-67.34	0	Native Pulldown on 3.2M snpset	AG	1240k	1	0.0276533	0.00111997	45321	43674	42260	29622	16032	40.1	M	n/a (no relatives detected)	n/a (<300K SNPs)	n/a (<300K SNPs)	Q-L472	Q	..	12.25	A2+(64)	[0.956,0.994]	0.127	0.399	n/a (5 SNPs)	n/a (<2000 X SNPs)	ds.half
	ARG_22640		PP132 (Individual 2, PP13 #9)	bone (pars basilaris)	0	..	Unpublished	..	..	Llamas, Bastien	Context: date on textile fiber from same site of 666-964 calCE (1280±60 BP, LP-1723 calibrated based on SHCal20)	1150	..	600-1000 CE	..	Argentina_Northwest_SouthernPuna_Antofagasta_PuntadelaPeña13_1200BP	Argentina_Northwest_SouthernPuna_Antofagasta_1200BP_2D_rel_of_ARG_22647	Punta de la Peña 13 (Dpto. Antofagasta de la Sierra, Catamarca)	Argentina	-26.03	-67.34										506985	347214
11334	I12763.AG	I12763	EF47	bone (long)	0	..	Unpublished	..	..	Nores, Rodrigo	Direct: SHCal20	1229	36	661-774 calCE (1356±27 BP, AA-107156)	..	Argentina_Northwest_SouthernPuna_Antofagasta_PuntadelaPeña9_1200BP_1D_rel_of_I12759	Argentina_Northwest_SouthernPuna_Antofagasta_1200BP_1D_rel_of_I12759	Punta de la Peña 9 (Dpto. Antofagasta de la Sierra, Catamarca)	Argentina	-26.03	-67.34	0	Native Pulldown on 3.2M snpset	AG	1240k	1	0.383571	0.033342	537775	521478	497170	335998	180986	50.7	F	Punta de la Peña Family A (3 members) (I12763-I12759 have a mother-son relationship, I12758-I12763 have a 2d or 3d relationship; I12758-I12759 have a 2d or 3d relationship)	245.586	24.9515	n/a (female)	n/a (female)	..	268.8	C1b+16311	[0.996,1.000]	0.067	0.008	n/a (female)	n/a (female)	ds.half
24651	I12758.AG	I12758	EF41	tooth (molar), bone (long)	0	..	Unpublished	..	..	Nores, Rodrigo	Direct: SHCal20	1252	43	642-773 calCE (1391±27 BP, AA-107157)	..	Argentina_Northwest_SouthernPuna_Antofagasta_PuntadelaPeña9_1300BP	Argentina_Northwest_SouthernPuna_Antofagasta_1200BP	Punta de la Peña 9 (Dpto. Antofagasta de la Sierra, Catamarca)	Argentina	-26.03	-67.34	0	Native Pulldown on 3.2M snpset	AG	1240k	3	1.70877	0.163282	1437122	1361217	1254727	818124	438356	..	M	Punta de la Peña Family A (3 members) (I12763-I12759 have a mother-son relationship, I12758-I12763 have a 2d or 3d relationship; I12758-I12759 have a 2d or 3d relationship)	327.455	184.216	Q-M3	Q1b1a1a	..	687.685	C1b+16311	[0.994,1]	0.0425	0.380315	[0,0.005]	[0.001,0.003]	ds.half,ds.half,ds.half
	ARG_22645		Individual E2Y (PP9 III E2 NB 175 #14)	bone (rib)	0	..	Unpublished	..	..	Llamas, Bastien	Context: date on chañar (Geoffroea decorticans) endocarps from same site of 542-669 calCE (1480±40 BP, UGAMS-9069 calibrated based on SHCal20)	1350	..	500-700 CE	..	Argentina_Northwest_SouthernPuna_Antofagasta_PuntadelaPeña9_1400BP	Argentina_Northwest_SouthernPuna_Antofagasta_1200BP	Punta de la Peña 9 (Dpto. Antofagasta de la Sierra, Catamarca)	Argentina	-26.03	-67.34										191104	130479
	ARG_22647		Individual E4W (PP9 III E4 NB 146 #16)	bone (petrous)	0	..	Unpublished	..	..	Llamas, Bastien	Direct: SHCal20	952	62	890-1146 calCE (1090±50 BP, UGAMS-15106)	..	Argentina_Northwest_SouthernPuna_Antofagasta_PuntadelaPeña9_1000BP	Argentina_Northwest_SouthernPuna_Antofagasta_1200BP	Punta de la Peña 9 (Dpto. Antofagasta de la Sierra, Catamarca)	Argentina	-26.03	-67.34										1023954	673866
	ARG_22664_66		Individual 3 (PPFES1 #33, #35)	bone (tibia), tooth	0	..	Unpublished	..	..	Llamas, Bastien	Direct: SHCal20	1473	42	390-574 calCE (1630±32 BP, AA-115020)	..	Argentina_Northwest_SouthernPuna_Antofagasta_PuntadelaPeñaFarallónExtremoSuroeste1_1500BP	Argentina_Northwest_SouthernPuna_Antofagasta_1200BP	Punta de la Peña Farallón Extremo Suroeste 1 (Dpto. Antofagasta de la Sierra, Catamarca)	Argentina	-26.03	-67.34										870486	587552
11331	I12757.AG	I12757	EF1A	tooth (molar)	0	..	Unpublished	..	..	Nores, Rodrigo	Direct: SHCal20	2117	68	347-66 calBCE (2171±20 BP, AA-115019)	..	Argentina_Northwest_SouthernPuna_Antofagasta_PuntadelaPeña9_2100BP	Argentina_Northwest_SouthernPuna_Antofagasta_2100BP	Punta de la Peña 9 (Dpto. Antofagasta de la Sierra, Catamarca)	Argentina	-26.03	-67.34	0	Native Pulldown on 3.2M snpset	AG	1240k	1	0.489145	0.0509151	675649	654779	618810	412717	222104	66.6	F	Punta de la Peña Family B (2 members) (I12760-I12757 have a sibling relationship)	114.173	0	n/a (female)	n/a (female)	..	254.4	C1b+16311	[0.995,1.000]	0.032	0.007	n/a (female)	n/a (female)	ds.half
11333	I12760.AG	I12760	EF48	tooth (molar)	0	..	Unpublished	..	..	Nores, Rodrigo	Context: Date of sibling I12757	2117	68	347-66 calBCE	..	Argentina_Northwest_SouthernPuna_Antofagasta_PuntadelaPeña9_2100BP_1D_rel_of_I12757	Argentina_Northwest_SouthernPuna_Antofagasta_2100BP_1D_rel_of_I12757	Punta de la Peña 9 (Dpto. Antofagasta de la Sierra, Catamarca)	Argentina	-26.03	-67.34	0	Native Pulldown on 3.2M snpset	AG	1240k	1	0.483683	0.0556601	686919	657398	616084	409205	220963	65.7	M	Punta de la Peña Family B (2 members) (I12760-I12757 have a sibling relationship)	129.206	0	Q-CTS2730	Q1b1a2	..	352.8	C1b+16311	[0.997,1.000]	0.039	0.383	[0,0]	[0,0.002]	ds.half
	ARG_22633_34		Individual 1 (PCH 1.7 #2, #3)	bone (petrous), tooth (canine)	0	..	Unpublished	..	..	Llamas, Bastien	Direct: SHCal20	4647	101	2876-2497 calBCE (4145±45 BP, AA-107159)	..	Argentina_Northwest_SouthernPuna_Antofagasta_PeñasChicas1.7_4600BP	Argentina_Northwest_SouthernPuna_Antofagasta_4600BP	Peñas Chicas 1.7 (Dpto. Antofagasta de la Sierra, Catamarca)	Argentina	-26.03	-67.35										1754916	1101466
11330	I12756.AG	I12756	CAT (PT1.1:I3-FS2)	tooth (incisor)	0	..	Unpublished	..	..	Nores, Rodrigo	Direct: SHCal20	8831	99	7043-6698 calBCE (8000±30 BP, UGAMS-4999)	..	Argentina_Northwest_SouthernPuna_Antofagasta_PeñasdelasTrampas1.1_8800BP	Argentina_Northwest_SouthernPuna_Antofagasta_PeñasdelasTrampas1.1_8800BP	Peñas de las Trampas 1.1 (Dpto. Antofagasta de la Sierra, Catamarca)	Argentina	-26.02	-67.35	4	Native Pulldown on 3.2M snpset	AG	1240k	1	0.0761351	0.00684792	126378	122783	117847	79758	43134	57.1	F	n/a (no relatives detected)	n/a (<300K SNPs)	n/a (<300K SNPs)	n/a (female)	n/a (female)	..	806.2	D4h3a	[0.997,1.000]	0.047	0.006	n/a (female)	n/a (female)	ds.half
39396	I40458.TW	I40458	5S (MSH-EV-CAJA15)	tooth (molar)	0	..	Unpublished	..	..	Nores, Rodrigo	Context: Archaeological	500	115	1250-1650 CE	..	Argentina_Northwest_SubandeanValleys_Belen_ElVallecito_500BP	Argentina_Northwest_SubandeanValleys_Belen_700BP	El Vallecito (Dpto. Belén, Catamarca)	Argentina	-27.72	-67.25	0	Native Pulldown on 3.2M snpset	TW	Twist1.4M	4	5.2977	0.0893	2070502	2003512	1811190	1114432	572614	..	F	..	..	..	..	..	..	598.176	A2+(64)	[0.959,0.981]	0.038	0.005	n/a (female)	n/a (female)	ds.half,ds.half,ds.half,ds.half
39397	I39328.TW	I39328	6S (MSH-Ind.Inf.-CAJA18)	tooth (molar)	0	..	Unpublished	..	..	Nores, Rodrigo	Context: Archaeological	790	..	900-1420 CE	..	Argentina_Northwest_SubandeanValleys_Belen_Londres_800BP	Argentina_Northwest_SubandeanValleys_Belen_700BP	Londres (Dpto. Belén, Catamarca)	Argentina	-27.71	-67.15	0	Native Pulldown on 3.2M snpset	TW	Twist1.4M	4	0.1254	0.0016	225292	214611	202869	133838	74356	..	M	..	..	..	Q-M3	Q1b1a1a	..	1112.04	A2+(64)	[0.996,1]	0.059	0.367	n/a (32 snps)	..	ds.half,ds.half,ds.half,ds.half
37508	I42331.TW	I42331	8S (MSH-ParvuloSJ)	tooth (molar)	0	..	Unpublished	..	..	Nores, Rodrigo	Context: Archaeological	790	..	900-1420 CE	..	Argentina_Northwest_SubandeanValleys_Belen_Londres_800BP	Argentina_Northwest_SubandeanValleys_Belen_700BP	Londres (Dpto. Belén, Catamarca)	Argentina	-27.71	-67.15	0	Native pulldown on 3.2M snpset	TW	Twist1.4M	2	0.0365	0.0004	68874	65936	62304	41100	22761	..	M	n/a (no relatives detected)	..	..	Q-L472	Q	..	6.50896	A2	[0.927,0.988]	0.046	0.351	n/a (4 snps)	n/a (not computed)	ds.half,ds.half
24650	I12744.AG	I12744	3S (MSH-SH-T1-CAJA15)	tooth (molar)	0	..	Unpublished	..	..	Nores, Rodrigo	Context: Archaeological	472	..	1420-1536 CE	..	Argentina_Northwest_SubandeanValleys_Belen_ElShincaldeQuimivil_500BP	Argentina_Northwest_SubandeanValleys_Belen_700BP	El Shincal de Quimivil (Dpto. Belén, Catamarca)	Argentina	-27.69	-67.19	0	Native Pulldown on 3.2M snpset	AG	1240k	2	0.573549	0.0563283	766855	733276	694068	464534	249402	..	M	n/a (no relatives detected)	23.3724	0	Q-M3	Q1b1a1a	..	251.219	A2+(64)+@153	[0.98,0.994]	0.059	0.380057	[0,0.018]	[0,0.005]	ds.half,ds.half
35504	I40461.TW	I40461	4S (MSH-SH-T2-CAJA15)	tooth	0	..	Unpublished	..	..	Nores, Rodrigo	Context: Archaeological	790	..	900-1420 CE	..	Argentina_Northwest_SubandeanValleys_Belen_ElShincaldeQuimivil_800BP	Argentina_Northwest_SubandeanValleys_Belen_700BP	El Shincal de Quimivil (Dpto. Belén, Catamarca)	Argentina	-27.69	-67.19	0	Native pulldown on 3.2M snpset	TW	Twist1.4M	2	0.15	0.0021	257012	249399	236729	157697	86522	..	F	n/a (no relatives detected)	..	..	..	..	..	14.837	A2q	[0.935,0.978]	0.094	0.008	n/a (female)	n/a (female)	ds.half
14989	I19246.AG	I19246	A13 (43-2889)	tooth (molar)	0	..	Unpublished	..	..	Nores, Rodrigo	Direct:SHCal20	1412	42	435-599 calCE (1570±25 BP, UGAMS-68777)	..	Argentina_Northwest_SubandeanValleys_Aconquija_Aconquija_1400BP	Argentina_Northwest_SubandeanValleys_Aconquija_1600BP	Aconquija (Dpto. Andalgalá, Catamarca)	Argentina	-27.44	-66	0	Native Pulldown on 3.2M snpset	AG	1240k	1	0.610414	0.0209618	688749	657627	630102	421637	218961	63.6	M	n/a (no relatives detected)	54.6955	0	Q-M848	Q1b1a1a	..	206.8	B2b2	[0.993,1.000]	0.075	0.425	[0.000,0.006]	[0,0.002]	ss.USER
15000	I19263.AG	I19263	T2 (Enterratorio 2)	tooth (incisor)	0	..	Unpublished	..	..	Nores, Rodrigo	Direct:SHCal20	1651	35	229-365 calCE (1790±25 BP, UGAMS-68779)	..	Argentina_Northwest_SubandeanValleys_Aconquija_ElMollar_1700BP	Argentina_Northwest_SubandeanValleys_Aconquija_1600BP	El Mollar (Dpto. Tafí del Valle, Tucumán)	Argentina	-26.94	-65.71	0	Native Pulldown on 3.2M snpset	AG	1240k	1	0.656288	0.019118	692552	660798	635173	426044	219653	55.3	M	n/a (no relatives detected)	97.5758	27.8375	Q-CTS2730	Q1b1a2	..	253.1	B2b2	[0.997,1.000]	0.109	0.439	[0.000,0.005]	[0,0.002]	ss.USER
14988	I19245.TW	I19245	A12 (4 NW, D95L7)	tooth	0	..	Unpublished	..	..	Nores, Rodrigo	Context: Archaeological	1700	115	50-450 CE	..	Argentina_Northwest_SubandeanValleys_Aconquija_Alamito_1700BP	Argentina_Northwest_SubandeanValleys_Aconquija_1600BP	Alamito (Dpto. Andalgalá, Catamarca)	Argentina	-27.49	-66.02	0	Native pulldown on 3.2M snpset	TW	Twist1.4M	1	4.62782	0.198064	2114613	1946262	1777975	1103872	567741	56.7	M	n/a (no relatives detected)	34.13	0	Q-MPB013	Q1b1a2a~	..	76.79	B2b2	[0.982,0.995]	0.045	0.359	[0.001,0.004]	[0.001,0.003]	ds.half
14987	I19244.AG	I19244	A11 (64-157)	tooth (premolar)	0	..	Unpublished	..	..	Nores, Rodrigo	Context: Archaeological	1700	115	50-450 CE	..	Argentina_Northwest_SubandeanValleys_Aconquija_Alamito_1700BP	Argentina_Northwest_SubandeanValleys_Aconquija_1600BP	Alamito (Dpto. Andalgalá, Catamarca)	Argentina	-27.49	-66.02	0	Native Pulldown on 3.2M snpset	AG	1240k	1	0.00880728	0.000687076	14598	14143	13475	9195	4710	61.1	F	n/a (no relatives detected)	n/a (<300K SNPs)	n/a (<300K SNPs)	n/a (female)	n/a (female)	..	216.2	A2+(64)	[0.966,0.985]	0.133	0.074	n/a (female)	n/a (female)	ss.USER
14981	I19226.AG	I19226	3CM	bone (phalanx)	0	..	Unpublished	..	..	Nores, Rodrigo	Direct: SHCal20	2186	90	387-67 calBCE (2220±60 BP, LP-2162)	..	Argentina_Northwest_SubandeanValleys_Hualfin_CardonMocho_2200BP	Argentina_Northwest_SubandeanValleys_Hualfin_2400BP	Cardón Mocho (Dpto. Belén, Catamarca)	Argentina	-27.33	-67.05	0	Native Pulldown on 3.2M snpset	AG	1240k	1	0.124349	0.00605858	194076	186579	179458	121558	63401	63.1	M	n/a (no relatives detected)	n/a (<300K SNPs)	n/a (<300K SNPs)	Q-M3	Q1b1a1a	..	29.86	D1	[0.973,0.996]	0.121	0.398	n/a (52 SNPs)	[0,0.006]	ss.USER
11442	I12944.AG	I12944	6(1)CM	bone (phalanx)	0	..	Unpublished	..	..	Nores, Rodrigo	Direct: SHCal20	2349	152	752-181 calBCE (2360±80 BP, LP-2981)	..	Argentina_Northwest_SubandeanValleys_Hualfin_CardonMocho_2300BP	Argentina_Northwest_SubandeanValleys_Hualfin_2400BP	Cardón Mocho (Dpto. Belén, Catamarca)	Argentina	-27.33	-67.05	0	Native Pulldown on 3.2M snpset	AG	1240k	1	1.17498	0.0879457	1127057	1093067	1028171	677825	365207	60.5	F	n/a (no relatives detected)	172.498	69.0918	n/a (female)	n/a (female)	..	174.9	B2b2	[0.978,0.992]	0.055	0.006	n/a (female)	n/a (female)	ds.half
11443	I12945.AG	I12945	17CM	bone (phalanx)	0	..	Unpublished	..	..	Nores, Rodrigo	Direct: SHCal20	2578	102	798-418 calBCE (2550±60 BP, LP-2970)	..	Argentina_Northwest_SubandeanValleys_Hualfin_CardonMocho_2600BP	Argentina_Northwest_SubandeanValleys_Hualfin_2400BP	Cardón Mocho (Dpto. Belén, Catamarca)	Argentina	-27.33	-67.05	0	Native Pulldown on 3.2M snpset	AG	1240k	1	0.94057	0.0616005	1006054	959559	914862	611335	329499	55.6	M	n/a (no relatives detected)	170.03	0	Q-M848	Q1b1a1a	..	158.9	B2b2	[0.990,0.999]	0.079	0.385	[0,0.005]	[0,0.003]	ds.half
25587	I34671.TW	I34671	18CM	bone (rib)	0	..	Unpublished	..	..	Nores, Rodrigo	Context: Based on other direct date from individual I12945, buried together [17CM (2550±60)]	2550	115	800-400 BCE	sub adult	Argentina_Northwest_SubandeanValleys_Hualfin_CardonMocho_2600BP	Argentina_Northwest_SubandeanValleys_Hualfin_2400BP	Cardón Mocho (Dpto. Belén, Catamarca)	Argentina	-27.33	-67.05	0	Native pulldown on 3.2M snpset	TW	Twist1.4M	2	0.0375513	0.00303525	66854	64849	60980	39662	21428	..	F	n/a (no relatives detected)	n/a (<300K SNPs)	n/a (<300K SNPs)	n/a (female)	n/a (female)	..	7.068	B2	[0.862,0.954]	0.073	0.016	n/a (female)	n/a (female)	ds.half,ds.half
23944	I34834.TW	I34834	A15 (I1)	tooth (premolar)	0	..	Unpublished	..	..	Nores, Rodrigo	Context: date on guanaco (Lama guanicoe) bone from same site of 686-871 calCE (1290±20 BP, YU-17885 calibrated based on SHCal20)	1175	..	650-900 CE	..	Argentina_Northwest_SubandeanValleys_Ambato_ElPolear1_1200BP	Argentina_Northwest_SubandeanValleys_Ambato_1200BP	El Polear 1 (Dpto. Ambato, Catamarca)	Argentina	-27.95	-65.83	0	Native Pulldown on 3.2M snpset	TW	Twist1.4M	1	0.0795454	0.00749627	144171	139294	127965	82467	42750	57.7	F	n/a (no relatives detected)	n/a (<300K SNPs)	n/a (<300K SNPs)	n/a (female)	n/a (female)	..	7.538	D1h	[0.934,0.991]	0.077	0.014	n/a (female)	n/a (female)	ds.half
14984	I19240.AG	I19240	A7 (I6)	tooth (premolar)	0	..	Unpublished	..	..	Nores, Rodrigo	Context: Archaeological	1150	..	600-1000 CE	..	Argentina_Northwest_SubandeanValleys_Ambato_Martinez4_1200BP	Argentina_Northwest_SubandeanValleys_Ambato_1200BP	Martinez 4 (Dpto. Ambato, Catamarca)	Argentina	-27.99	-65.82	0	Native Pulldown on 3.2M snpset	AG	1240k	1	0.00374574	0.000180705	6342	6096	5929	4009	1983	54.8	M	n/a (no relatives detected)	n/a (<300K SNPs)	n/a (<300K SNPs)	..	..	..	23.07	D1j1	[0.990,1.000]	0.136	0.46	n/a (0 SNPs)	n/a (not computed)	ss.USER
14985	I19241.AG	I19241	A8 (I4)	tooth (molar)	0	..	Unpublished	..	..	Nores, Rodrigo	Context: Archaeological	1150	..	600-1000 CE	..	Argentina_Northwest_SubandeanValleys_Ambato_Martinez4_1200BP	Argentina_Northwest_SubandeanValleys_Ambato_1200BP	Martinez 4 (Dpto. Ambato, Catamarca)	Argentina	-27.99	-65.82	0	Native Pulldown on 3.2M snpset	AG	1240k	1	0.0137697	0.0020791	23899	22882	21915	14677	7321	53.2	M	n/a (no relatives detected)	n/a (<300K SNPs)	n/a (<300K SNPs)	F	F	..	11.88	B2b	[0.944,0.988]	0.168	0.507	n/a (2 SNPs)	n/a (<2000 X SNPs)	ss.USER
14986	I19242.AG	I19242	A9 (I3)	tooth (incisor)	0	..	Unpublished	..	..	Nores, Rodrigo	Context: Archaeological	1150	..	600-1000 CE	..	Argentina_Northwest_SubandeanValleys_Ambato_Martinez4_1200BP	Argentina_Northwest_SubandeanValleys_Ambato_1200BP	Martinez 4 (Dpto. Ambato, Catamarca)	Argentina	-27.99	-65.82	0	Native Pulldown on 3.2M snpset	AG	1240k	1	0.0724997	0.0104233	120889	115515	110608	74499	37988	54.5	M	n/a (no relatives detected)	n/a (<300K SNPs)	n/a (<300K SNPs)	Q-L54	Q1b1a	..	251.1	C1b	[0.983,0.995]	0.115	0.461	..	n/a (<2000 X SNPs)	ss.USER
23943	I34833.TW	I34833	A14 (I1)	tooth (molar)	0	..	Unpublished	..	..	Nores, Rodrigo	Context: Archaeological	1150	..	600-1000 CE	..	Argentina_Northwest_SubandeanValleys_Ambato_Uturunco_1300BP	Argentina_Northwest_SubandeanValleys_Ambato_1200BP	Uturunco (Dpto. Ambato, Catamarca)	Argentina	-27.95	-65.86	0	Native Pulldown on 3.2M snpset	TW	Twist1.4M	1	0.611553	0.0308648	821493	793806	736909	480354	249631	63.1	F	n/a (no relatives detected)	35.8858	0	n/a (female)	n/a (female)	..	24.42	A2+(64)	[0.981,0.999]	0.066	0.005	n/a (female)	n/a (female)	ds.half
11447	I12949.AG	I12949	1EC	bone	0	..	Unpublished	..	..	Nores, Rodrigo	Direct: SHCal20	1635	139	31-590 calCE (1760±120 BP, LP-2897)	..	Paraguay_Pantanal_ParaguayRiver_Puerto14deMayo_1600BP	Paraguay_Pantanal_ParaguayRiver_1600BP	Puerto 14 de Mayo (Dpto. Alto Paraguay)	Paraguay	-20.33	-58.09	0	Native Pulldown on 3.2M snpset	AG	1240k	1	0.179409	0.00956147	276858	266213	257503	177765	94622	55.5	M	n/a (no relatives detected)	n/a (<300K SNPs)	n/a (<300K SNPs)	Q-M1107	Q1b1a	..	22.27	A2+(64)	[0.965,0.992]	0.122	0.391	n/a (73 SNPs)	[0,0.005]	ds.half
11305	I12722.AG	I12722	13F	bone (phalanx)	0	..	Unpublished	..	..	Nores, Rodrigo	Direct: SHCal20	1684	76	122-411 calCE (1810±60 BP, LP-3055)	..	Argentina_GranChaco_DryChaco_ElQuebracho_1700BP	Argentina_GranChaco_DryChaco_1900BP	El Quebracho (Dpto. Ramón Lista, Formosa)	Argentina	-23.34	-61.87	0	Native Pulldown on 3.2M snpset	AG	1240k	1	0.0172678	0.00101175	29092	28039	27163	18885	10030	46.3	M	n/a (no relatives detected)	n/a (<300K SNPs)	n/a (<300K SNPs)	Q-L56	Q1b	..	3.933	D1	[0.875,0.973]	0.147	0.4	n/a (2 SNPs)	n/a (<2000 X SNPs)	ds.half
44543	S19231_new.AG.TW	I12714	10F	bone (phalanx)	0	..	Unpublished	..	..	Nores, Rodrigo	Direct: SHCal20	2178	144	516 calBCE - 64 calCE (2220±110 BP, LP-3014)	..	Argentina_GranChaco_DryChaco_ElQuebracho_2200BP	Argentina_GranChaco_DryChaco_1900BP	El Quebracho (Dpto. Ramón Lista, Formosa)	Argentina	-23.34	-61.87	0	Native Pulldown on 3.2M snpset	AG,TW	1240k,Twist1.4M	4	0.1319	0.003	220931	213948	204321	138061	72450	..	F	n/a (no relatives detected)	n/a (<300K SNPs)	n/a (<300K SNPs)	n/a (female)	n/a (female)	..	18.832	C1d1	[0.972,0.996]	0.149	0.007	n/a (female)	n/a (female)	ds.half,ss.user,ds.half,ds.half
14982	I19229.AG	I19229	5EC	tooth (premolar)	0	..	Unpublished	..	..	Nores, Rodrigo	Context: Archaeological (below I12951, i.e. before 650-1050 CE)	1500	..	250-650 CE	..	Argentina_GranChaco_HumidChaco_ElCachapeV_1500BP	Argentina_GranChaco_HumidChaco_1400BP_contam	El Cachapé V (Departmento Primero de Mayo, Chaco)	Argentina	-26.89	-59.01	0	Native Pulldown on 3.2M snpset	AG	1240k	1	0.0175407	0.00111004	29555	28465	27390	18879	9736	61	M	n/a (no relatives detected)	n/a (<300K SNPs)	n/a (<300K SNPs)	CT	CT	..	420.9	B2	[0.995,1.000]	0.174	0.381	n/a (7 SNPs)	n/a (<2000 X SNPs)	ss.USER
11448	I12951.AG	I12951	3EC	bone (phalanx)	0	..	Unpublished	..	..	Nores, Rodrigo	Context: Based on the direct date of associated Myocastor coypus remains - 689-1025 calCE (1180±70 BP, LP-1549)	1100	..	650-1050 CE	..	Argentina_GranChaco_HumidChaco_ElCachapeV_1100BP	Argentina_GranChaco_HumidChaco_1400BP	El Cachapé V (Departmento Primero de Mayo, Chaco)	Argentina	-26.89	-59.01	0	Native Pulldown on 3.2M snpset	AG	1240k	1	0.0636055	0.00817441	106699	102852	97915	66488	36102	50.6	M	n/a (no relatives detected)	n/a (<300K SNPs)	n/a (<300K SNPs)	Q-L53	Q1b1	..	23.76	A2	[0.972,0.994]	0.108	0.4	n/a (13 SNPs)	n/a (<2000 X SNPs)	ds.half
36949	I36284.TW	I36284	8EC	bone (patella)	0	..	Unpublished	..	..	Nores, Rodrigo	Context: Based on the direct date of associated Blastocerus dichotomus remains [204-637 calCE (1680±100)]	1525	..	200-650 CE	adult	Argentina_GranChaco_HumidChaco_ElCachapeIVB_1500BP	Argentina_GranChaco_HumidChaco_1400BP	El Cachapé IVB (Departmento Primero de Mayo, Chaco)	Argentina	-26.87	-58.95	0	Native pulldown on 3.2M snpset	TW	Twist1.4M	6	0.6628	0.0073	751398	711876	672561	450418	239109	..	M	n/a (no relatives detected)	..	..	Q-M3	Q1b1a1a	..	61.2692	N	[0.749,0.803]	0.182	0.353	..	[0,0.01]	ds.half,ds.half,ds.half,ds.half,ss.minus,ss.USER
36948	I36281.TW	I36281	4EC	bone (patella)	0	..	Unpublished	..	..	Nores, Rodrigo	Direct: SHCal20	178	77	1650-1922 calCE (210±40 BP, LP-2524)	adult	Argentina_GranChaco_HumidChaco_ElChancho_200BP	Argentina_GranChaco_HumidChaco_200BP	El Chancho (Dpto. San Fernando, Chaco)	Argentina	-27.6	-58.98	0	Native pulldown on 3.2M snpset	TW	Twist1.4M	6	0.2892	0.0034	381022	368383	346702	231331	122615	..	F	n/a (no relatives detected)	..	..	..	..	..	99.3472	H	[0.759,0.828]	0.096	0.006	n/a (female)	n/a (female)	ds.half,ds.half,ds.half,ds.half,ss.minus,ss.USER
52557	I23842.AG.TW	I23842	LLP_S2_E1	bone (cochlea)	0	..	Unpublished	..	..	Fehren-Schmitz, Lars	Direct: SHCal20	10026	132	8290-7812 calBCE (8971±77 BP, AA-90127)	..	Argentina_Pampas_CentralPampeanDunefields_LagunadelosPampas_10000BP	Argentina_Pampas_CentralPampeanDunefields_LagunadelosPampas_10000BP	Laguna de los Pampas (Ptdo. de Lincoln, Buenos Aires)	Argentina	-35.33	-61.53	0	Native Pulldown on 3.2M snpset	AG,TW	1240k,Twist1.4M	6	1.7243	0.0834	1539509	1487377	1347835	891473	461244	..	F	..	..	..	..	..	..	14.832	C1b	[0.842,0.927]	0.16	0.007	n/a (female)	n/a (female)	ds.half,ds.half,ss.USER,ss.USER,ss.USER,ss.USER
24628	I12371.AG	I12371	69JM	tooth (premolar)	0	..	Unpublished	..	..	Nores, Rodrigo	Direct: SHCal20	2233	59	391-190 calBCE (2280±30 BP, BETA-137745)	..	Argentina_Pampas_Southern_ElGuanaco1_2200BP	Argentina_Pampas_Southern_2600BP	El Guanaco 1 (Ptdo. de San Cayetano, Buenos Aires)	Argentina	-38.68	-59.65	0	Native Pulldown on 3.2M snpset	AG	1240k	12	0.272708	0.0183078	338966	325284	312410	213418	110537	..	M	n/a (no relatives detected)	n/a (<300K SNPs)	n/a (<300K SNPs)	Q-L56	Q1b	..	7290.19	B2	[0.981,0.995]	0.157	0.414669	[0,0.014]	[0,0.013]	ds.half,ds.half,ds.half,ds.half,ds.half,ss.USER,ss.USER,ss.USER,ss.USER,ds.half,ss.USER,ss.USER
11117	I12373.AG	I12373	71JM	tooth (molar)	0	..	Unpublished	..	..	Nores, Rodrigo	Context: Union of layer dates on associated materials 771-416 calBCE (2470±60 BP, Beta-128180), 401-208 calBCE (2280±30 BP, Beta-137745), 767-412 calBCE (2460±60 BP, PTA-8520) SHCal20	2425	188	800-150 BCE	..	Argentina_Pampas_Southern_ElGuanaco1_2400BP	Argentina_Pampas_Southern_2600BP	El Guanaco 1 (Ptdo. de San Cayetano, Buenos Aires)	Argentina	-38.68	-59.65	0	Native Pulldown on 3.2M snpset	AG	1240k	1	0.115603	0.0085388	185807	178514	172698	117693	62247	..	M	n/a (no relatives detected)	n/a (<300K SNPs)	n/a (<300K SNPs)	Q-M3	Q1b1a1a	..	187.6	B2b	[0.996,1.000]	0.1065	0.408671	n/a (41 SNPs)	[0,0.012]	ds.half
11118	I12374.AG	I12374	72JM	tooth (molar)	0	..	Unpublished	..	..	Nores, Rodrigo	Context: Union of layer dates on associated materials 771-416 calBCE (2470±60 BP, Beta-128180), 401-208 calBCE (2280±30 BP, Beta-137745), 767-412 calBCE (2460±60 BP, PTA-8520) SHCal20	2425	188	800-150 BCE	..	Argentina_Pampas_Southern_ElGuanaco1_2400BP	Argentina_Pampas_Southern_2600BP	El Guanaco 1 (Ptdo. de San Cayetano, Buenos Aires)	Argentina	-38.68	-59.65	0	Native Pulldown on 3.2M snpset	AG	1240k	1	0.142994	0.0112285	227495	218264	210105	141437	76193	..	M	n/a (no relatives detected)	n/a (<300K SNPs)	n/a (<300K SNPs)	Q-L53	Q1b1	..	201.7	B2	[0.979,0.993]	0.0825	0.393336	n/a (74 SNPs)	[0,0.008]	ds.half
11115	I12370.AG	I12370	68JM	tooth (molar)	0	..	Unpublished	..	..	Nores, Rodrigo	Direct: SHCal20	2520	115	763-400 calBCE (2470±60 BP, BETA-128180)	..	Argentina_Pampas_Southern_ElGuanaco1_2500BP	Argentina_Pampas_Southern_2600BP	El Guanaco 1 (Ptdo. de San Cayetano, Buenos Aires)	Argentina	-38.68	-59.65	0	Native Pulldown on 3.2M snpset	AG	1240k	1	0.907935	0.0975876	998676	949665	891536	590702	310481	57.5	M	n/a (no relatives detected)	18.8051	0	Q-M848	Q1b1a1a	..	456.6	C1b	[0.986,0.998]	0.079	0.383	[0,0.006]	[0.001,0.005]	ds.half
11116	I12372.AG	I12372	70JM	tooth (canine)	0	..	Unpublished	..	..	Nores, Rodrigo	Direct: SHCal20	2511	117	763-396 calBCE (2460±60 BP, PTA-8520)	..	Argentina_Pampas_Southern_ElGuanaco1_2500BP	Argentina_Pampas_Southern_2600BP	El Guanaco 1 (Ptdo. de San Cayetano, Buenos Aires)	Argentina	-38.68	-59.65	0	Native Pulldown on 3.2M snpset	AG	1240k	1	3.74072	0.198547	1465870	1376213	1267405	820603	431493	54.5	M	n/a (no relatives detected)	8.31479	0	Q-M848	Q1b1a1a	..	781.4	B2b	[0.991,0.999]	0.062	0.399	[0.003,0.007]	[0.002,0.005]	ds.half
25586	I34661.TW	I34661	MLP-DA-6418	bone (cochlea)	0	..	Unpublished	..	..	Nores, Rodrigo	Direct: SHCal20	2765	27	897-777 calBCE (2680±20 BP, PSUAMS-12925/LI-0339)	..	Argentina_Pampas_Southern_TumulodeMalacara_2800BP	Argentina_Pampas_Southern_2600BP	Túmulo de Malacara (Ptdo. de Lobería, Buenos Aires)	Argentina	-38.45	-58.25	0	Native Pulldown on 3.2M snpset	TW	Twist1.4M	2	5.43236	0.154244	1991164	1839744	1714897	1067040	558945	..	M	n/a (no relatives detected)	..	..	Q-M848	Q1b1a1a	..	238.78	C1b	[0.962,0.985]	0.127	0.397	[0.003,0.006]	[0.005,0.007]	ds.half,ds.half
34615	I42078.TW	I42078	MLP-DA-6429	bone (cochlea)	0	..	Unpublished	..	..	Nores, Rodrigo	Direct: SHCal20	2698	71	815-568 calBCE (2620±25 BP, UGAMS-74313)	..	Argentina_Pampas_Southern_TumulodeMalacara_2700BP	Argentina_Pampas_Southern_2600BP	Túmulo de Malacara (Ptdo. de Lobería, Buenos Aires)	Argentina	-38.45	-58.25	0	Native pulldown on 3.2M snpset	TW	Twist1.4M	2	5.9034	0.0741	2067527	1904888	1758017	1089940	566034	..	M	n/a (no relatives detected)	..	..	Q-M930	Q1b1a	..	144.766	B2	[0.967,0.987]	0.115	0.386	[0.003,0.005]	n/a (not computed)	ds.half
34617	I42079.TW	I42079	MLP-DA-6433	bone (cochlea)	0	..	Unpublished	..	..	Nores, Rodrigo	Direct: SHCal20	2698	71	815-568 calBCE (2620±25 BP, UGAMS-74313)	..	Argentina_Pampas_Southern_TumulodeMalacara_2700BP	Argentina_Pampas_Southern_2600BP	Túmulo de Malacara (Ptdo. de Lobería, Buenos Aires)	Argentina	-38.45	-58.25	0	Native pulldown on 3.2M snpset	TW	Twist1.4M	2	7.3885	0.0942	2152416	1976339	1805238	1111657	573071	..	M	n/a (no relatives detected)	..	..	Q-M848	Q1b1a1a	..	102.613	B2	[0.907,0.953]	0.114	0.376	[0.001,0.003]	n/a (not computed)	ds.half
23873	I34667.TW	I34667	MLP-DA-6417a	tooth (molar)	0	..	Unpublished	..	..	Nores, Rodrigo	Direct: SHCal20	2650	84	806-547 calBCE (2595±25 BP, PSUAMS-13095/LI-0343)	..	Argentina_Pampas_Southern_TumulodeMalacara_2700BP	Argentina_Pampas_Southern_2600BP	Túmulo de Malacara (Ptdo. de Lobería, Buenos Aires)	Argentina	-38.45	-58.25	0	Native Pulldown on 3.2M snpset	TW	Twist1.4M	1	0.782145	0.0570799	1028655	972226	904943	582302	308079	61.3	M	n/a (no relatives detected)	27.9793	0	Q-M3	Q1b1a1a	..	120.4	C1b	[0.989,0.999]	0.057	0.34	[0.000,0.014]	[0.001,0.006]	ds.half
30728	I34660.TW	I34660	MLP-DA-6420	bone (fibula)	0	..	Unpublished	..	..	Nores, Rodrigo	Direct: SHCal20	2638	82	802-547 calBCE (2585±20 BP, PSUAMS-12926/LI-0340)	..	Argentina_Pampas_Southern_TumulodeMalacara_2600BP	Argentina_Pampas_Southern_2600BP_contam	Túmulo de Malacara (Ptdo. de Lobería, Buenos Aires)	Argentina	-38.45	-58.25	0	Native pulldown on 3.2M snpset	TW	Twist1.4M	4	3.13439	..	1949385	1887023	1741281	1076622	561987	..	F	n/a (no relatives detected)	..	..	..	..	..	240.884	C1b	[0.977,0.994]	0.082	0.006	n/a (female)	n/a (female)	ds.half,ds.half,ds.half,ds.half
23874	I34668.TW	I34668	MLP-DA-6419	tooth (molar)	0	..	Unpublished	..	..	Nores, Rodrigo	Direct: SHCal20	2795	40	919-782 calBCE (2710±40 BP, AA-24049)	..	Argentina_Pampas_Southern_TumulodeMalacara_2800BP	Argentina_Pampas_Southern_2600BP	Túmulo de Malacara (Ptdo. de Lobería, Buenos Aires)	Argentina	-38.45	-58.25	0	Native Pulldown on 3.2M snpset	TW	Twist1.4M	1	0.147468	0.00679232	252918	240645	227505	151817	81329	51.3	M	n/a (no relatives detected)	n/a (<300K SNPs)	n/a (<300K SNPs)	Q-M3	Q1b1a1a	..	12.05	A2+(64)+@16111	[0.938,0.990]	0.093	0.335	n/a (36 SNPs)	[0,0.014]	ds.half
11113	I12368.AG	I12368	66JM	tooth (molar)	0	..	Unpublished	..	..	Nores, Rodrigo	Direct: SHCal20	787	62	1045-1270 calCE (910±50 BP, LP-3256)	..	Argentina_Pampas_SouthSaladoRiver_MarChiquita1_800BP	Argentina_Pampas_SouthSaladoRiver_800BP	Mar Chiquita 1 (Ptdo. de Mar Chiquita, Buenos Aires)	Argentina	-37.7	-57.38	0	Native Pulldown on 3.2M snpset	AG	1240k	1	1.13252	0.0932249	1075629	1020676	966538	634810	333851	61.9	M	n/a (no relatives detected)	84.4347	24.3063	Q-M848	Q1b1a1a	..	1186	C	[0.991,0.999]	0.076	0.393	[0,0.005]	[0,0.002]	ds.half
11114	I12369.AG	I12369	67JM	tooth (molar)	0	..	Unpublished	..	..	Nores, Rodrigo	Context: Date based on other individuals from same site (I12368)	800	87	1000-1300 CE	..	Argentina_Pampas_SouthSaladoRiver_MarChiquita1_800BP	Argentina_Pampas_SouthSaladoRiver_800BP	Mar Chiquita 1 (Ptdo. de Mar Chiquita, Buenos Aires)	Argentina	-37.7	-57.38	0	Native Pulldown on 3.2M snpset	AG	1240k	1	4.39791	0.209966	1368837	1327852	1209453	778768	413699	51.1	F	n/a (no relatives detected)	23.9826	0	n/a (female)	n/a (female)	..	600.2	B2b	[0.977,0.993]	0.129	0.009	n/a (female)	n/a (female)	ds.half
23875	I34672.TW	I34672	VA1	tooth (molar)	0	..	Unpublished	..	..	Nores, Rodrigo	Direct: SHCal20	3342	84	1505-1128 calBCE (3140±70 BP, LP-807)	..	Argentina_Pampas_SouthSaladoRiver_LagunaLaColorada_3300BP	Argentina_Pampas_SouthSaladoRiver_3300BP	Laguna La Colorada (Ptdo. de Rauch, Buenos Aires)	Argentina	-36.48	-58.62	0	Native Pulldown on 3.2M snpset	TW	Twist1.4M	1	0.202547	0.016738	334121	323425	303480	200325	106037	52.1	F	n/a (no relatives detected)	n/a (<300K SNPs)	n/a (<300K SNPs)	n/a (female)	n/a (female)	..	16.32	A2+(64)	[0.972,0.997]	0.133	0.008	n/a (female)	n/a (female)	ds.half
37510	I42333.TW	I42333	SEC3 (IdI-1)	tooth (molar)	0	..	Unpublished	..	..	Nores, Rodrigo	Context: 1184-1920 calCE (385±145/500±130/640±115 BP) based on other direct dates from the same site, no lab codes available	400	231	1150-1950 CE	..	Argentina_ParanaRiver_MiddleParanaSaladoRivers_IsladelIndio/ParanaMiniI_400BP	Argentina_ParanaRiver_MiddleParanaSaladoRivers_800BP	Isla del Indio/Paraná Miní I (Dpto. General Obligado, Santa Fe)	Argentina	-29.03	-59.33	0	Native pulldown on 3.2M snpset	TW	Twist1.4M	2	0.0077	0.0001	14562	13998	13301	8842	5020	..	M	n/a (no relatives detected)	..	..	..	..	..	1.86366	n/a (<2x)	n/a (<2x)	0.072	0.319	n/a (0 snps)	n/a (not computed)	ds.half,ds.half
37512	I42335.TW	I42335	SEC6 (LZA36)	bone (phalanx)	0	..	Unpublished	..	..	Nores, Rodrigo	Direct: SHCal20	772	65	1045-1280 calCE (890±60 BP, LP-3306)	..	Argentina_ParanaRiver_MiddleParanaSaladoRivers_LaLechuza_800BP_2D_or_more_rel_of_I30896	Argentina_ParanaRiver_MiddleParanaSaladoRivers_800BP_2D_or_more_rel_of_I30896	La Lechuza (Dpto. San Javier, Santa Fe)	Argentina	-29.9	-59.93	0	Native pulldown on 3.2M snpset	TW	Twist1.4M	2	1.4747	0.025	1488039	1440904	1340314	852803	450377	..	F	n/a (no relatives detected)	..	..	..	..	..	47.9309	C1c+195	[0.958,0.979]	0.052	0.006	n/a (female)	n/a (female)	ds.half,ds.half
21444	I30896.TW	I30896	SEC4 (LZA23)	tooth (molar)	0	..	Unpublished	..	..	Nores, Rodrigo	Context: based on other date from the same site 1045-1280 calCE (890±60 BP, LP-3306)	800	..	1000-1300 CE	..	Argentina_ParanaRiver_MiddleParanaSaladoRivers_LaLechuza_800BP	Argentina_ParanaRiver_MiddleParanaSaladoRivers_800BP	La Lechuza (Dpto. San Javier, Santa Fe)	Argentina	-29.9	-59.93	0	Native Pulldown on 3.2M snpset	TW	Twist1.4M	1	3.39271	0.148863	1870089	1810450	1673401	1044838	545804	56.6	F	n/a (no relatives detected)	64.1127	0	n/a (female)	n/a (female)	..	40.37	D1	[0.974,0.994]	0.043	0.005	n/a (female)	n/a (female)	ds.half
37531	I42407.TW	I42407	SEC13	tooth (molar)	0	..	Unpublished	..	..	Nores, Rodrigo	Context: Based on a date from the same site 774-1219 CE (1060±90 BP, LP-2912), SHCal20	950	..	750-1250 CE	..	Argentina_ParanaRiver_MiddleParanaSaladoRivers_LaCriolla_1000BP	Argentina_ParanaRiver_MiddleParanaSaladoRivers_800BP	La Criolla (Dpto. San Justo, Santa Fe)	Argentina	-30.22	-60.6	0	Native pulldown on 3.2M snpset	TW	Twist1.4M	2	0.6445	0.0146	903683	857121	802719	512487	280628	..	M	n/a (no relatives detected)	..	..	Q-M3	Q1b1a1a	..	145.199	D4+195	[0.973,0.989]	0.107	0.371	[0,0.005]	n/a (not computed)	ds.half,ds.half
21447	I30899_d.TW	I30899	SEC7 (CPG-I3)	tooth (incisor)	0	..	Unpublished	..	..	Nores, Rodrigo	Direct: SHCal20	951	86	773-1177 calCE (1090±70 BP, LP-3204)	..	Argentina_ParanaRiver_MiddleParanaSaladoRivers_ElCamping_1000BP	Argentina_ParanaRiver_MiddleParanaSaladoRivers_800BP	El Camping (Dpto. San Javier, Santa Fe)	Argentina	-29.91	-59.82	0	Native Pulldown on 3.2M snpset	TW	Twist1.4M	1	0.012653	0.000473606	17283	16397	15412	10396	5810	51.2	M	n/a (no relatives detected)	n/a (<300K SNPs)	n/a (<300K SNPs)	A-Y23655	A1b1b2b	..	0.087	n/a (<2x)	n/a (<2x)	..	0.351	n/a (1 SNPs)	n/a (<2000 X SNPs)	ds.half
37533	I42409.TW	I42409	SEC15 (E1)	tooth (molar)	0	..	Unpublished	..	..	Nores, Rodrigo	Context: Based on other direct dates from the same site (325±80/1000±140/2000±100 BP), no lab codes available (Laboratory INGEIS), and archaeological context	950	..	750-1250 CE	..	Argentina_ParanaRiver_MiddleParanaSaladoRivers_LagunadelPlata_1000BP	Argentina_ParanaRiver_MiddleParanaSaladoRivers_800BP	Laguna del Plata (Dpto. San Justo, Santa Fe)	Argentina	-30.14	-60.18	0	Native pulldown on 3.2M snpset	TW	Twist1.4M	2	0.015	0.0002	27824	26995	25585	17042	9289	..	F	n/a (no relatives detected)	..	..	..	..	..	6.09856	C1b	[0.927,0.991]	0.133	0.033	n/a (female)	n/a (female)	ds.half,ds.half
37532	I42408.TW	I42408	SEC14 (LZA31)	tooth	0	..	Unpublished	..	..	Nores, Rodrigo	Direct: SHCal20	1533	79	251-574 calCE (1680±60 BP, LP-1725)	..	Argentina_ParanaRiver_MiddleParanaSaladoRivers_LaLechuza_1500BP	Argentina_ParanaRiver_MiddleParanaSaladoRivers_1700BP	La Lechuza (Dpto. San Javier, Santa Fe)	Argentina	-29.9	-59.93	0	Native pulldown on 3.2M snpset	TW	Twist1.4M	2	0.0059	0.0001	10981	10551	9991	6586	3715	..	M	n/a (no relatives detected)	..	..	..	..	..	20.3977	A2+(64)	[0.985,0.999]	0.043	0.404	n/a (1 snp)	n/a (not computed)	ds.half,ds.half
21445	I30897.TW	I30897	SEC5 (LZA5)	tooth (molar)	0	..	Unpublished	..	..	Nores, Rodrigo	Direct: SHCal20	1621	73	143-522 calCE (1750±60 BP, LP-3456)	..	Argentina_ParanaRiver_MiddleParanaSaladoRivers_LaLechuza_1600BP	Argentina_ParanaRiver_MiddleParanaSaladoRivers_1700BP	La Lechuza (Dpto. San Javier, Santa Fe)	Argentina	-29.9	-59.93	0	Native Pulldown on 3.2M snpset	TW	Twist1.4M	1	0.0390531	0.00235909	70748	67751	63785	41934	23087	47	M	n/a (no relatives detected)	n/a (<300K SNPs)	n/a (<300K SNPs)	Q-L56	Q1b	..	18.74	C1b	[0.988,1.000]	0.109	0.378	n/a (3 SNPs)	n/a (<2000 X SNPs)	ds.half
37509	I42332.TW	I42332	SEC2 (AAI-D)	bone (metacarpal)	0	..	Unpublished	..	..	Nores, Rodrigo	Context: Based on other direct dates from the same site of 161 calBCE - 366 calCE (1830±50 BP, LP-195/2050+60 BP, LP-512)	1850	173	200 BCE - 400 CE	..	Argentina_ParanaRiver_MiddleParanaSaladoRivers_ArroyoAguilar_1900BP	Argentina_ParanaRiver_MiddleParanaSaladoRivers_1700BP	Arroyo Aguilar (Dpto. General Obligado, Santa Fe)	Argentina	-29.24	-59.59	0	Native pulldown on 3.2M snpset	TW	Twist1.4M	2	0.0163	0.0007	31665	30159	28047	18488	9930	..	M	n/a (no relatives detected)	..	..	CT	CT	..	1.52236	n/a (<2x)	n/a (<2x)	0.111	0.397	n/a (1 snp)	n/a (not computed)	ds.half,ds.half
11444	I12946.AG	I12946	1MB (LDLG2-1)	bone (phalanx)	0	..	Unpublished	..	..	Nores, Rodrigo	Direct: SHCal20	547	35	1322-1451 calCE (570±43 BP, AA-98851)	..	Argentina_ParanaRiver_UpperDelta_LagunadelosGansos2_500BP	Argentina_ParanaRiver_UpperDelta_700BP	Laguna de los Gansos 2 (Dpto. Diamante, Entre Ríos)	Argentina	-32.49	-60.64	0	Native Pulldown on 3.2M snpset	AG	1240k	1	0.479167	0.0413913	656702	629087	599707	401794	216432	59.2	M	n/a (no relatives detected)	104.865	0	Q-M848	Q1b1a1a	..	53.14	A2+(64)	[0.983,0.996]	0.042	0.39	[0,0.008]	[0,0.002]	ds.half
14990	I19248.AG	I19248	ER1	tooth (premolar)	0	..	Unpublished	..	..	Nores, Rodrigo	Context: based on other direct dates from the same site 460±50/590±60/660±70/1070 ± 90 BP	750	..	750-1650 CE	..	Argentina_ParanaRiver_UpperDelta_CerroGrandedelaIsladelosMarinos_800BP	Argentina_ParanaRiver_UpperDelta_700BP	Cerro Grande de la Isla de los Marinos (Dpto. Victoria, Entre Ríos)	Argentina	-32.92	-60.56	0	Native Pulldown on 3.2M snpset	AG	1240k	1	0.0267251	0.00311368	46009	43965	41364	28497	14527	47.5	M	n/a (no relatives detected)	n/a (<300K SNPs)	n/a (<300K SNPs)	Q-L53	Q1b1	..	7.168	C4	[0.871,0.960]	0.18	0.405	n/a (7 SNPs)	n/a (<2000 X SNPs)	ss.USER
37534	I42413.TW	I42413	SEC19	tooth	0	..	Unpublished	..	..	Nores, Rodrigo	Direct: SHCal20	931	102	774-1214 calCE (1070±90 BP, LP-2132)	..	Argentina_ParanaRiver_UpperDelta_CerroGrandedelaIsladelosMarinos_900BP	Argentina_ParanaRiver_UpperDelta_700BP_contam	Cerro Grande de la Isla de los Marinos (Dpto. Victoria, Entre Ríos)	Argentina	-32.92	-60.56	0	Native pulldown on 3.2M snpset	TW	Twist1.4M	2	0.0238	0.0003	45142	43878	41347	26954	15025	..	F	n/a (no relatives detected)	..	..	..	..	..	54.4133	H3k	[0.961,0.982]	0.041	0.023	n/a (female)	n/a (female)	ds.half,ds.half
11445	I12947.AG	I12947	2MB (LTC1-P1)	bone	0	..	Unpublished	..	..	Nores, Rodrigo	Direct: SHCal20	601	33	1291-1408 calCE (657±43 BP, AA-98852)	..	Argentina_ParanaRiver_UpperDelta_LosTresCerros1_600BP	Argentina_ParanaRiver_UpperDelta_700BP	Los Tres Cerros 1 (Dpto. Victoria, Entre Ríos)	Argentina	-32.85	-60.56	0	Native Pulldown on 3.2M snpset	AG	1240k	1	0.00361799	0.000427933	6113	5876	5443	3703	1888	38.6	F	n/a (no relatives detected)	n/a (<300K SNPs)	n/a (<300K SNPs)	n/a (female)	n/a (female)	..	0.4958	n/a (<2x)	n/a (<2x)	0.286	0.02	n/a (female)	n/a (female)	ds.half
11446	I12948.AG	I12948	3MB (LTC1-P3)	bone (phalanx)	0	..	Unpublished	..	..	Nores, Rodrigo	Direct: SHCal20	723	40	1156-1286 calCE (849±45 BP, AA-98853)	..	Argentina_ParanaRiver_UpperDelta_LosTresCerros1_700BP	Argentina_ParanaRiver_UpperDelta_700BP	Los Tres Cerros 1 (Dpto. Victoria, Entre Ríos)	Argentina	-32.85	-60.56	0	Native Pulldown on 3.2M snpset	AG	1240k	1	0.0661372	0.00735131	111078	107284	100681	68905	36990	41.6	F	n/a (no relatives detected)	n/a (<300K SNPs)	n/a (<300K SNPs)	n/a (female)	n/a (female)	..	8.173	D1j1	[0.891,0.972]	0.226	0.014	n/a (female)	n/a (female)	ds.half
11326	I12748.AG	I12748	62-251	tooth (canine)	0	..	Unpublished	..	..	Nores, Rodrigo	Context: Based on a direct date from the same site (630±45, AA-103900)	600	..	1250-1450 calCE	..	Argentina_ParanaRiver_UpperDelta_CerroGrandedelParanaPavon_600BP	Argentina_ParanaRiver_UpperDelta_700BP	Cerro Grande del Paraná Pavón (Dpto. Gualeguay, Entre Ríos)	Argentina	-33.24	-60.2	0	Native Pulldown on 3.2M snpset	AG	1240k	1	0.0504841	0.00246136	84020	80985	78484	54461	28977	58.6	M	n/a (no relatives detected)	n/a (<300K SNPs)	n/a (<300K SNPs)	Q-L54	Q1b1a	..	31	C	[0.992,1.000]	0.095	0.397	n/a (7 SNPs)	n/a (<2000 X SNPs)	ds.half
11327	I12750.AG	I12750	62-255	tooth (molar)	0	..	Unpublished	..	..	Nores, Rodrigo	Context: Based on a direct date from the same site (630±45, AA-103900)	600	..	1250-1450 calCE	..	Argentina_ParanaRiver_UpperDelta_CerroGrandedelParanaPavon_600BP	Argentina_ParanaRiver_UpperDelta_700BP	Cerro Grande del Paraná Pavón (Dpto. Gualeguay, Entre Ríos)	Argentina	-33.24	-60.2	0	Native Pulldown on 3.2M snpset	AG	1240k	1	0.00585501	0.000195598	9530	9189	8961	6445	3402	40.2	M	n/a (no relatives detected)	n/a (<300K SNPs)	n/a (<300K SNPs)	..	..	..	9.383	C4	[0.955,0.993]	0.213	0.328	..	n/a (<2000 X SNPs)	ds.half
14991	I19249.AG	I19249	ER2 (62-254)	tooth (molar)	0	..	Unpublished	..	..	Nores, Rodrigo	Context: Based on a direct date from the same site (630±45, AA-103900)	600	..	1250-1450 calCE	..	Argentina_ParanaRiver_UpperDelta_CerroGrandedelParanaPavon_600BP	Argentina_ParanaRiver_UpperDelta_700BP	Cerro Grande del Paraná Pavón (Dpto. Gualeguay, Entre Ríos)	Argentina	-33.24	-60.2	0	Native Pulldown on 3.2M snpset	AG	1240k	1	0.09708	0.00441536	155364	150296	144703	99967	50688	52.8	F	n/a (no relatives detected)	n/a (<300K SNPs)	n/a (<300K SNPs)	n/a (female)	n/a (female)	..	21.75	C	[0.969,0.993]	0.152	0.009	n/a (female)	n/a (female)	ss.USER
24012	I34939.TW	I34939	MLP-DA-6042	bone (vertebra)	0	..	Unpublished	..	..	Nores, Rodrigo	Direct: SHCal20	420	59	1445-1628 calCE (421±45 BP, AA-103896)	..	Argentina_ParanaRiver_LowerDelta_CementerioIndigenaArroyoPaicarabiyFredes_400BP	Argentina_ParanaRiver_LowerDelta_400BP	Cementerio Indígena Arroyo Paicarabí y Fredes (Ptdo. de San Fernando, Buenos Aires)	Argentina	-34.23	-58.59	0	Native Pulldown on 3.2M snpset	TW	Twist1.4M	1	0.0112503	0.00106834	20281	19671	18592	12124	6638	45.2	F	n/a (no relatives detected)	n/a (<300K SNPs)	n/a (<300K SNPs)	n/a (female)	n/a (female)	..	0.602	n/a (<2x)	n/a (<2x)	0.056	0.059	n/a (female)	n/a (female)	ds.half
24013	I34940.TW	I34940	MLP-DA-6450	tooth (molar)	0	..	Unpublished	..	..	Nores, Rodrigo	Direct: SHCal20	551	36	1320-1450 calCE (576±42 BP, AA-93215)	..	Argentina_ParanaRiver_LowerDelta_ElCerrillo_600BP	Argentina_ParanaRiver_LowerDelta_900BP	El Cerrillo (Ptdo. de Campana, Buenos Aires)	Argentina	-34.02	-58.68	0	Native Pulldown on 3.2M snpset	TW	Twist1.4M	1	0.197961	0.0125888	335416	319721	301046	196986	105941	52.8	M	n/a (no relatives detected)	n/a (<300K SNPs)	n/a (<300K SNPs)	Q-Y27993	Q1b1a1a1n~	..	39.4	B2	[0.987,0.999]	0.111	0.353	n/a (82 SNPs)	[0,0.005]	ds.half
39299	I35517.TW	I35517	107MB (MLP-DA-107)	tooth (molar)	0	..	Unpublished	..	..	Nores, Rodrigo	Direct: SHCal20	642	46	1226-1389 calCE (752±41 BP, AA-72635)	..	Argentina_ParanaRiver_LowerDelta_TumuloIdelBrazoGutierrez_600BP	Argentina_ParanaRiver_LowerDelta_900BP	Túmulo I del Brazo Gutiérrez (Dpto. Islas del Ibicuy, Entre Ríos)	Argentina	-33.86	-58.63	0	Native pulldown on 3.2M snpset	TW	Twist1.4M	2	0.0301	0.0004	57518	54888	51687	34044	18669	53.5	M	n/a (no relatives detected)	..	..	P-P337	P1	..	n/a (not computed)	n/a (not computed)	n/a (not computed)	n/a (not computed)	n/a (not computed)	..	n/a (not computed)	ds.half,ds.half
24021	I34949.TW	I34949	MLP-DA-6480	bone (metatarsal)	0	..	Unpublished	..	..	Nores, Rodrigo	Direct: SHCal20	609	34	1286-1397 calCE (688±42 BP, AA-93219)	..	Argentina_ParanaRiver_LowerDelta_ArroyoSarandi_600BP	Argentina_ParanaRiver_LowerDelta_900BP	Arroyo Sarandí (Ptdo. De Tigre, Buenos Aires)	Argentina	-34.38	-58.65	0	Native Pulldown on 3.2M snpset	TW	Twist1.4M	1	0.0146762	0.00125997	26819	25601	24154	15868	8734	46.9	M	n/a (no relatives detected)	n/a (<300K SNPs)	n/a (<300K SNPs)	CT	CT	..	0.875	n/a (<2x)	n/a (<2x)	0.053	0.377	n/a (0 SNPs)	n/a (<2000 X SNPs)	ds.half
24014	I34941.TW	I34941	MLP-DA-6463	tooth (molar)	0	..	Unpublished	..	..	Nores, Rodrigo	Context: Dates from same site (I34946, I34947, I34949)	925	..	650-1400 CE	..	Argentina_ParanaRiver_LowerDelta_ArroyoSarandi_900BP	Argentina_ParanaRiver_LowerDelta_900BP	Arroyo Sarandí (Ptdo. De Tigre, Buenos Aires)	Argentina	-34.38	-58.65	0	Native Pulldown on 3.2M snpset	TW	Twist1.4M	1	0.0345756	0.00333311	63876	61024	57177	36983	19821	58.1	M	n/a (no relatives detected)	n/a (<300K SNPs)	n/a (<300K SNPs)	Q-M930	Q1b1a	..	6.568	C	[0.951,0.998]	0.101	0.346	n/a (1 SNPs)	n/a (<2000 X SNPs)	ds.half
24015	I34943.TW	I34943	MLP-DA-6467	tooth (molar)	0	..	Unpublished	..	..	Nores, Rodrigo	Context: Dates from same site (I34946, I34947, I34949)	925	..	650-1400 CE	..	Argentina_ParanaRiver_LowerDelta_ArroyoSarandi_900BP	Argentina_ParanaRiver_LowerDelta_900BP	Arroyo Sarandí (Ptdo. De Tigre, Buenos Aires)	Argentina	-34.38	-58.65	0	Native Pulldown on 3.2M snpset	TW	Twist1.4M	1	0.0930248	0.00605361	158129	153073	143420	93922	50502	60.4	F	n/a (no relatives detected)	n/a (<300K SNPs)	n/a (<300K SNPs)	n/a (female)	n/a (female)	..	38.73	B2	[0.996,1.000]	0.058	0.008	n/a (female)	n/a (female)	ds.half
24016	I34944.TW	I34944	MLP-DA-6469	bone (metacarpal)	0	..	Unpublished	..	..	Nores, Rodrigo	Context: Dates from same site (I34946, I34947, I34949)	925	..	650-1400 CE	..	Argentina_ParanaRiver_LowerDelta_ArroyoSarandi_900BP	Argentina_ParanaRiver_LowerDelta_900BP	Arroyo Sarandí (Ptdo. De Tigre, Buenos Aires)	Argentina	-34.38	-58.65	0	Native Pulldown on 3.2M snpset	TW	Twist1.4M	1	0.00386568	0.000525236	7086	6773	6323	4144	2206	48.2	M	n/a (no relatives detected)	n/a (<300K SNPs)	n/a (<300K SNPs)	..	..	..	0.716	n/a (<2x)	n/a (<2x)	0.05	0.347	n/a (0 SNPs)	n/a (not computed)	ds.half
24017	I34945.TW	I34945	MLP-DA-6471	bone (metatarsal)	0	..	Unpublished	..	..	Nores, Rodrigo	Context: Dates from same site (I34946, I34947, I34949)	925	..	650-1400 CE	..	Argentina_ParanaRiver_LowerDelta_ArroyoSarandi_900BP	Argentina_ParanaRiver_LowerDelta_900BP	Arroyo Sarandí (Ptdo. De Tigre, Buenos Aires)	Argentina	-34.38	-58.65	0	Native Pulldown on 3.2M snpset	TW	Twist1.4M	1	0.00704478	0.000528214	13026	12486	11712	7660	4138	49	M	n/a (no relatives detected)	n/a (<300K SNPs)	n/a (<300K SNPs)	..	..	..	0.781	n/a (<2x)	n/a (<2x)	0.074	0.416	n/a (1 SNPs)	n/a (<2000 X SNPs)	ds.half
24018	I34946.TW	I34946	MLP-DA-6473	tooth (molar)	0	..	Unpublished	..	..	Nores, Rodrigo	Direct:SHCal20	943	27	903-1042 calCE (1080±25 BP, UGAMS-68825)	..	Argentina_ParanaRiver_LowerDelta_ArroyoSarandi_900BP	Argentina_ParanaRiver_LowerDelta_900BP	Arroyo Sarandí (Ptdo. De Tigre, Buenos Aires)	Argentina	-34.38	-58.65	0	Native Pulldown on 3.2M snpset	TW	Twist1.4M	1	1.31742	0.0801704	1417276	1331413	1236625	790857	414285	62.3	M	n/a (no relatives detected)	48.8358	0	Q-M848	Q1b1a1a	..	43.13	B2	[0.985,0.998]	0.051	0.343	[0.000,0.004]	[0,0.003]	ds.half
24020	I34948.TW	I34948	MLP-DA-6478	bone (metacarpal)	0	..	Unpublished	..	..	Nores, Rodrigo	Context: Dates from same site (I34946, I34947, I34949)	925	..	650-1400 CE	..	Argentina_ParanaRiver_LowerDelta_ArroyoSarandi_900BP	Argentina_ParanaRiver_LowerDelta_900BP	Arroyo Sarandí (Ptdo. De Tigre, Buenos Aires)	Argentina	-34.38	-58.65	0	Native Pulldown on 3.2M snpset	TW	Twist1.4M	1	0.0274578	0.0023025	50121	47857	45119	29500	15995	52.2	M	n/a (no relatives detected)	n/a (<300K SNPs)	n/a (<300K SNPs)	Q-L56	Q1b	..	3.615	B2	[0.895,0.980]	0.069	0.349	n/a (4 SNPs)	n/a (<2000 X SNPs)	ds.half
24019	I34947.TW	I34947	MLP-DA-6477	bone (patella)	0	..	Unpublished	..	..	Nores, Rodrigo	Direct: SHCal20	1167	63	679-885 calCE (1290±40 BP, UGA-10788)	..	Argentina_ParanaRiver_LowerDelta_ArroyoSarandi_1200BP	Argentina_ParanaRiver_LowerDelta_900BP	Arroyo Sarandí (Ptdo. De Tigre, Buenos Aires)	Argentina	-34.38	-58.65	0	Native Pulldown on 3.2M snpset	TW	Twist1.4M	1	0.102049	0.00681714	178244	169576	159609	104237	56527	54.8	M	n/a (no relatives detected)	n/a (<300K SNPs)	n/a (<300K SNPs)	Q-M930	Q1b1a	..	2.042	D4	[0.755,0.943]	0.064	0.367	n/a (23 SNPs)	n/a (<2000 X SNPs)	ds.half
23887	I34694.TW	I34694	MLP-DA-402	tooth (molar)	0	..	Unpublished	..	..	Nores, Rodrigo	Direct: SHCal20	1626	59	212-427 calCE (1754±49 BP, AA-100007)	..	Argentina_ParanaRiver_LowerDelta_TumulodeCampana_1600BP	Argentina_ParanaRiver_LowerDelta_1600BP	Túmulo de Campana (Ptdo. De Campana, Buenos Aires)	Argentina	-34.19	-58.92	0	Native Pulldown on 3.2M snpset	TW	Twist1.4M	1	0.611501	0.0349346	836333	809619	760119	496799	264163	54.5	F	n/a (no relatives detected)	43.214	0	n/a (female)	n/a (female)	..	34.45	D1g5	[0.979,0.997]	0.09	0.008	n/a (female)	n/a (female)	ds.half
12364	I14558.AG	I14558	10SE	tooth (canine)	0	..	Unpublished	..	..	Nores, Rodrigo	Context: Dates from same area 1452-1649 CE (I12732, I12735, I12742, I14561, I14566, I14567, I14575)	400	87	1400-1700 CE	..	Argentina_Central_Plains_MesopotamiaSantiagoDelEstero_BañadosdeAñatuya_400BP	Argentina_Central_Plains_MesopotamiaSantiagoDelEstero_400BP	Bañados de Añatuya (Dpto. Avellaneda/Gral. Taboada, Santiago del Estero)	Argentina	-28.62	-62.85	0	Native Pulldown on 3.2M snpset	AG	1240k	1	3.66264	0.153335	1442270	1400909	1278407	816368	441813	61.1	F	n/a (no relatives detected)	31.2197	0	n/a (female)	n/a (female)	..	386.4	D1	[0.990,1.000]	0.05	0.006	n/a (female)	n/a (female)	ds.half
11300	I12716.AG	I12716	11SE	tooth (premolar)	0	..	Unpublished	..	..	Nores, Rodrigo	Context: Date of relative (I14566)	425	72	1400-1650 CE	..	Argentina_Central_Plains_MesopotamiaSantiagoDelEstero_Averias_400BP_1D_rel_of_I14566	Argentina_Central_Plains_MesopotamiaSantiagoDelEstero_400BP_1D_rel_of_I14566	Averías (Dpto. Avellaneda, Santiago del Estero)	Argentina	-28.58	-62.89	0	Native Pulldown on 3.2M snpset	AG	1240k	1	0.150007	0.0129839	244756	235163	225530	152378	82341	64.5	M	Bañados de Añatuya Family A (2 members) (I12716-I14566 have a 1d or 2d relationship)	n/a (<300K SNPs)	n/a (<300K SNPs)	Q-M3	Q1b1a1a	..	420.6	C1d1	[0.997,1.000]	0.045	0.394	n/a (54 SNPs)	[0,0.007]	ds.half
11306	I12723.AG	I12723	13SE	tooth (canine)	0	..	Unpublished	..	..	Nores, Rodrigo	Context: Date from same site (I12742)	375	..	1500-1650 CE	..	Argentina_Central_Plains_MesopotamiaSantiagoDelEstero_LagunaMuyoj_400BP	Argentina_Central_Plains_MesopotamiaSantiagoDelEstero_400BP	Laguna Muyoj (Dpto. Avellaneda, Santiago del Estero)	Argentina	-28.69	-62.84	0	Native Pulldown on 3.2M snpset	AG	1240k	1	0.158475	0.00798676	251830	242199	233765	159892	85823	60.1	M	n/a (no relatives detected)	n/a (<300K SNPs)	n/a (<300K SNPs)	Q-M3	Q1b1a1a	..	73.08	B2	[0.982,0.995]	0.039	0.372	n/a (51 SNPs)	[0,0.008]	ds.half
12365	I14559.AG	I14559	15SE	tooth (molar)	0	..	Unpublished	..	..	Nores, Rodrigo	Context: Date from same site (I12735)	375	..	1500-1650 CE	..	Argentina_Central_Plains_MesopotamiaSantiagoDelEstero_ChilcaPozo_400BP	Argentina_Central_Plains_MesopotamiaSantiagoDelEstero_400BP	Chilca Pozo (Dpto. Avellaneda, Santiago del Estero)	Argentina	-28.66	-62.87	0	Native Pulldown on 3.2M snpset	AG	1240k	1	0.484272	0.0260672	634668	615870	590369	392879	212358	62.2	F	Bañados de Añatuya Family C (2 members) (I12735-I14559 have a 2d or 3d relationship)	69.5641	0	n/a (female)	n/a (female)	..	556.6	A2+(64)	[0.981,0.994]	0.051	0.007	n/a (female)	n/a (female)	ds.half
11312	I12730.AG	I12730	16SE	tooth (incisor)	0	..	Unpublished	..	..	Nores, Rodrigo	Context: Date from same site (I12742)	375	..	1500-1650 CE	..	Argentina_Central_Plains_MesopotamiaSantiagoDelEstero_LagunaMuyoj_400BP	Argentina_Central_Plains_MesopotamiaSantiagoDelEstero_400BP	Laguna Muyoj (Dpto. Avellaneda, Santiago del Estero)	Argentina	-28.69	-62.84	0	Native Pulldown on 3.2M snpset	AG	1240k	1	0.399603	0.0387354	575865	558198	528887	354124	190941	64.6	F	n/a (no relatives detected)	128.768	42.3729	n/a (female)	n/a (female)	..	317.3	C1b	[0.995,1.000]	0.036	0.007	n/a (female)	n/a (female)	ds.half
11314	I12732.AG	I12732	18SE	tooth (premolar)	0	..	Unpublished	..	..	Nores, Rodrigo	Direct: SHCal20	412	56	1455-1627 calCE (400±25 BP, PSUAMS-15103)	..	Argentina_Central_Plains_MesopotamiaSantiagoDelEstero_Mancapa_400BP	Argentina_Central_Plains_MesopotamiaSantiagoDelEstero_400BP	Mancapa (Dpto. Avellaneda, Santiago del Estero)	Argentina	-28.6	-62.89	0	Native Pulldown on 3.2M snpset	AG	1240k	1	0.74913	0.0554228	886173	847525	806025	537200	288920	59.2	M	n/a (no relatives detected)	73.2627	0	Q-L54	Q1b1a	..	681.3	C1d1	[0.996,1.000]	0.049	0.376	[0,0.006]	[0.001,0.007]	ds.half
12366	I14560.AG	I14560	19SE	tooth (incisor)	0	..	Unpublished	..	..	Nores, Rodrigo	Context: Date of relative (I14567)	425	72	1400-1650 CE	..	Argentina_Central_Plains_MesopotamiaSantiagoDelEstero_TulipLoman_400BP_1D_rel_of_I14567	Argentina_Central_Plains_MesopotamiaSantiagoDelEstero_400BP_1D_rel_of_I14567	Tulip Lomán (Dpto. Avellaneda, Santiago del Estero)	Argentina	-28.65	-62.87	0	Native Pulldown on 3.2M snpset	AG	1240k	1	0.1368	0.0118719	225171	218368	207373	139197	75058	55.7	F	Río Salado Family C (2 members) (I14567-I14560 have a 1d relationship)	n/a (<300K SNPs)	n/a (<300K SNPs)	n/a (female)	n/a (female)	..	51.66	D1	[0.960,0.982]	0.053	0.007	n/a (female)	n/a (female)	ds.half
12360	I14554.AG	I14554	1SE	tooth (molar)	0	..	Unpublished	..	..	Nores, Rodrigo	Context: Dates from same area 1452-1649 CE (I12732, I12735, I12742, I14561, I14566, I14567, I14575)	400	87	1400-1700 CE	..	Argentina_Central_Plains_MesopotamiaSantiagoDelEstero_BañadosdeAñatuya_400BP	Argentina_Central_Plains_MesopotamiaSantiagoDelEstero_400BP	Bañados de Añatuya (Dpto. Avellaneda/Gral. Taboada, Santiago del Estero)	Argentina	-28.62	-62.85	0	Native Pulldown on 3.2M snpset	AG	1240k	1	0.976922	0.0750084	1035020	988763	924706	607237	328461	58.1	M	n/a (no relatives detected)	4.6036	0	Q-M3	Q1b1a1a	..	270.1	C1d1	[0.994,1.000]	0.06	0.391	[0,0.009]	[0,0.004]	ds.half
11315	I12734.AG	I12734	20SE	tooth (canine)	0	..	Unpublished	..	..	Nores, Rodrigo	Context: Date from same site (I12735)	375	..	1500-1650 CE	..	Argentina_Central_Plains_MesopotamiaSantiagoDelEstero_ChilcaPozo_400BP	Argentina_Central_Plains_MesopotamiaSantiagoDelEstero_400BP	Chilca Pozo (Dpto. Avellaneda, Santiago del Estero)	Argentina	-28.66	-62.87	0	Native Pulldown on 3.2M snpset	AG	1240k	1	1.28186	0.0724547	1152097	1096437	1041695	689435	370663	63	M	n/a (no relatives detected)	21.7942	0	Q-M3	Q1b1a1a	..	263.3	C1b	[0.989,0.998]	0.049	0.387	[0,0.003]	[0,0.003]	ds.half
11316	I12735.AG	I12735	21SE	tooth (premolar)	0	..	Unpublished	..	..	Nores, Rodrigo	Direct: SHCal20	387	40	1502-1643 calCE (350±20 BP, PSUAMS-15096)	..	Argentina_Central_Plains_MesopotamiaSantiagoDelEstero_ChilcaPozo_400BP_2D_or_more_rel_of_I14559	Argentina_Central_Plains_MesopotamiaSantiagoDelEstero_400BP_2D_or_more_rel_of_I14559	Chilca Pozo (Dpto. Avellaneda, Santiago del Estero)	Argentina	-28.66	-62.87	0	Native Pulldown on 3.2M snpset	AG	1240k	1	0.469391	0.0308688	641105	614453	588703	395209	212434	67.4	M	Bañados de Añatuya Family C (2 members) (I12735-I14559 have a 2d or 3d relationship)	27.9226	0	Q-M3	Q1b1a1a	..	514.9	A2+(64)	[0.996,1.000]	0.035	0.38	[0,0.015]	[0,0.004]	ds.half
11317	I12736.AG	I12736	23SE	tooth (canine)	0	..	Unpublished	..	..	Nores, Rodrigo	Context: Date from same site (I12742)	375	..	1500-1650 CE	..	Argentina_Central_Plains_MesopotamiaSantiagoDelEstero_LagunaMuyoj_400BP	Argentina_Central_Plains_MesopotamiaSantiagoDelEstero_400BP	Laguna Muyoj (Dpto. Avellaneda, Santiago del Estero)	Argentina	-28.69	-62.84	0	Native Pulldown on 3.2M snpset	AG	1240k	1	1.0885	0.0772235	1085275	1051538	991965	659605	354169	60.3	F	n/a (no relatives detected)	8.5815	0	n/a (female)	n/a (female)	..	130.7	C1b	[0.988,0.998]	0.049	0.009	n/a (female)	n/a (female)	ds.half
11318	I12737.AG	I12737	24SE	tooth (canine)	0	..	Unpublished	..	..	Nores, Rodrigo	Context: Dates from same area 1452-1649 CE (I12732, I12735, I12742, I14561, I14566, I14567, I14575)	400	87	1400-1700 CE	..	Argentina_Central_Plains_MesopotamiaSantiagoDelEstero_Icaño_400BP	Argentina_Central_Plains_MesopotamiaSantiagoDelEstero_400BP	Icaño (Dpto. Avellaneda, Santiago del Estero)	Argentina	-28.68	-62.87	0	Native Pulldown on 3.2M snpset	AG	1240k	1	0.488106	0.0271603	641133	614998	591305	401510	214805	57.3	M	n/a (no relatives detected)	25.3415	0	Q-L54	Q1b1a	..	183	A2+(64)	[0.994,1.000]	0.05	0.383	..	[0.001,0.008]	ds.half
11319	I12738.AG	I12738	25SE	tooth (premolar)	0	..	Unpublished	..	..	Nores, Rodrigo	Context: Date of relative (I12742)	375	72	1450-1700 CE	..	Argentina_Central_Plains_MesopotamiaSantiagoDelEstero_BañadosdeAñatuya_400BP_2D_or_more_rel_of_I12742	Argentina_Central_Plains_MesopotamiaSantiagoDelEstero_400BP_2D_or_more_rel_of_I12742	Bañados de Añatuya (Dpto. Avellaneda/Gral. Taboada, Santiago del Estero)	Argentina	-28.62	-62.85	0	Native Pulldown on 3.2M snpset	AG	1240k	1	0.612839	0.0319431	755245	722810	695305	469132	251453	59.7	M	Bañados de Añatuya Family B (2 members) (I12738-I12742 have a 2d or 3d relationship)	39.3669	0	Q-M848	Q1b1a1a	..	247	D1	[0.996,1.000]	0.053	0.384	[0,0]	[0,0.002]	ds.half
11320	I12739.AG	I12739	26SE	tooth (incisor)	0	..	Unpublished	..	..	Nores, Rodrigo	Context: Date from same site (I12742)	375	..	1500-1650 CE	..	Argentina_Central_Plains_MesopotamiaSantiagoDelEstero_LagunaMuyoj_400BP	Argentina_Central_Plains_MesopotamiaSantiagoDelEstero_400BP	Laguna Muyoj (Dpto. Avellaneda, Santiago del Estero)	Argentina	-28.69	-62.84	0	Native Pulldown on 3.2M snpset	AG	1240k	1	0.593737	0.0451862	772392	738687	703940	472586	254066	60.5	M	n/a (no relatives detected)	76.6949	25.5083	Q-M3	Q1b1a1a	..	286.9	C1b+16311	[0.990,0.999]	0.043	0.378	[0,0.016]	[0,0.003]	ds.half
11321	I12740.AG	I12740	27SE	tooth (molar)	0	..	Unpublished	..	..	Nores, Rodrigo	Context: Dates from same area 1452-1649 CE (I12732, I12735, I12742, I14561, I14566, I14567, I14575)	400	87	1400-1700 CE	..	Argentina_Central_Plains_MesopotamiaSantiagoDelEstero_TulipLoman_400BP	Argentina_Central_Plains_MesopotamiaSantiagoDelEstero_400BP	Tulip Lomán (Dpto. Avellaneda, Santiago del Estero)	Argentina	-28.65	-62.87	0	Native Pulldown on 3.2M snpset	AG	1240k	1	0.28412	0.0205527	430279	413318	396357	267802	144022	63.2	M	n/a (no relatives detected)	n/a (<300K SNPs)	n/a (<300K SNPs)	Q-L54	Q1b1a	..	226.5	C1b	[0.994,1.000]	0.049	0.37	n/a (164 SNPs)	[0,0.004]	ds.half
12367	I14561.AG	I14561	28SE	tooth (premolar)	0	..	Unpublished	..	..	Nores, Rodrigo	Direct: SHCal20	430	58	1452-1623 calCE (415±20 BP, PSUAMS-15098)	..	Argentina_Central_Plains_MesopotamiaSantiagoDelEstero_BañadosdeAñatuya_400BP	Argentina_Central_Plains_MesopotamiaSantiagoDelEstero_400BP	Bañados de Añatuya (Dpto. Avellaneda/Gral. Taboada, Santiago del Estero)	Argentina	-28.62	-62.85	0	Native Pulldown on 3.2M snpset	AG	1240k	1	0.779722	0.0617802	903678	864412	814482	534962	289467	64.1	M	n/a (no relatives detected)	61.2197	0	Q-MPB013	Q1b1a2a~	..	398.3	B2	[0.990,0.999]	0.057	0.387	[0.001,0.013]	[0,0.003]	ds.half
11323	I12742.AG	I12742	32SE	tooth (canine)	0	..	Unpublished	..	..	Nores, Rodrigo	Direct: SHCal20	384	42	1505-1646 calCE (340±20 BP, PSUAMS-15097)	..	Argentina_Central_Plains_MesopotamiaSantiagoDelEstero_LagunaMuyoj_400BP	Argentina_Central_Plains_MesopotamiaSantiagoDelEstero_400BP	Laguna Muyoj (Dpto. Avellaneda, Santiago del Estero)	Argentina	-28.69	-62.84	0	Native Pulldown on 3.2M snpset	AG	1240k	1	2.14294	0.0940053	1302505	1263078	1200019	784139	423735	62.9	F	Bañados de Añatuya Family B (2 members) (I12738-I12742 have a 2d or 3d relationship)	22.4802	0	n/a (female)	n/a (female)	..	271.7	A2+(64)	[0.987,0.998]	0.032	0.007	n/a (female)	n/a (female)	ds.half
12371	I14565.AG	I14565	33SE	tooth (molar)	0	..	Unpublished	..	..	Nores, Rodrigo	Context: Dates from same area 1452-1649 CE (I12732, I12735, I12742, I14561, I14566, I14567, I14575)	400	87	1400-1700 CE	..	Argentina_Central_Plains_MesopotamiaSantiagoDelEstero_BañadosdeAñatuya_400BP	Argentina_Central_Plains_MesopotamiaSantiagoDelEstero_400BP	Bañados de Añatuya (Dpto. Avellaneda/Gral. Taboada, Santiago del Estero)	Argentina	-28.62	-62.85	0	Native Pulldown on 3.2M snpset	AG	1240k	1	0.166192	0.0115055	268102	258347	247381	165355	89551	60	M	n/a (no relatives detected)	n/a (<300K SNPs)	n/a (<300K SNPs)	Q-MPB122	Q1b1a1a1k	..	650.2	C1b	[0.995,1.000]	0.051	0.39	n/a (69 SNPs)	n/a (not computed)	ds.half
12372	I14566.AG	I14566	34SE	tooth (molar)	0	..	Unpublished	..	..	Nores, Rodrigo	Direct: SHCal20	407	56	1457-1626 calCE (395±20 BP, PSUAMS-15100)	..	Argentina_Central_Plains_MesopotamiaSantiagoDelEstero_SequiaVieja/Cañitas_400BP	Argentina_Central_Plains_MesopotamiaSantiagoDelEstero_400BP	Sequía Vieja/Cañitas (Dpto. Avellaneda, Santiago del Estero)	Argentina	-28.52	-63	0	Native Pulldown on 3.2M snpset	AG	1240k	1	0.315866	0.0318696	476537	462503	433334	287659	155354	58.2	F	Bañados de Añatuya Family A (2 members) (I12716-I14566 have a 1d or 2d relationship)	n/a (<300K SNPs)	n/a (<300K SNPs)	n/a (female)	n/a (female)	..	134.5	C1b	[0.995,1.000]	0.054	0.007	n/a (female)	n/a (female)	ds.half
11324	I12743.AG	I12743	35SE	tooth (molar)	0	..	Unpublished	..	..	Nores, Rodrigo	Context: Date estimated from same site (I12716)	425	72	1400-1650 CE	..	Argentina_Central_Plains_MesopotamiaSantiagoDelEstero_Averias_400BP	Argentina_Central_Plains_MesopotamiaSantiagoDelEstero_400BP	Averías (Dpto. Avellaneda, Santiago del Estero)	Argentina	-28.58	-62.89	0	Native Pulldown on 3.2M snpset	AG	1240k	1	0.233417	0.0183515	359871	348697	334349	225656	122226	66.4	F	n/a (no relatives detected)	n/a (<300K SNPs)	n/a (<300K SNPs)	n/a (female)	n/a (female)	..	221.6	C1b	[0.995,1.000]	0.051	0.009	n/a (female)	n/a (female)	ds.half
12373	I14567.AG	I14567	36SE	tooth (incisor)	0	..	Unpublished	..	..	Nores, Rodrigo	Direct: SHCal20	407	56	1457-1626 calCE (395±20 BP, PSUAMS-15101)	..	Argentina_Central_Plains_MesopotamiaSantiagoDelEstero_PozodelMedio_400BP	Argentina_Central_Plains_MesopotamiaSantiagoDelEstero_400BP	Pozo del Medio (Dpto. Avellaneda, Santiago del Estero)	Argentina	-28.68	-62.84	0	Native Pulldown on 3.2M snpset	AG	1240k	1	0.949671	0.0580559	975056	932040	881416	583206	315525	54.1	M	Río Salado Family C (2 members) (I14567-I14560 have a 1d relationship)	9.56001	0	Q-M3	Q1b1a1a	..	145.7	D1	[0.979,0.999]	0.072	0.396	[0,0.007]	[0,0.004]	ds.half
12374	I14568.AG	I14568	37SE	tooth (molar)	0	..	Unpublished	..	..	Nores, Rodrigo	Context: Date from same site (I14566)	400	..	1450-1650 CE	..	Argentina_Central_Plains_MesopotamiaSantiagoDelEstero_Cañitas_400BP	Argentina_Central_Plains_MesopotamiaSantiagoDelEstero_400BP	Cañitas (Dpto. Avellaneda, Santiago del Estero)	Argentina	-28.66	-62.88	0	Native Pulldown on 3.2M snpset	AG	1240k	1	0.534654	0.0373573	703537	674975	641400	425362	229144	61.1	M	n/a (no relatives detected)	57.6856	0	Q-M848	Q1b1a1a	..	239.2	B2o	[0.996,1.000]	0.05	0.389	[0,0.005]	[0,0.007]	ds.half
12375	I14569.AG	I14569	38SE	tooth (premolar)	0	..	Unpublished	..	..	Nores, Rodrigo	Direct: SHCal20	382	44	1506-1647 calCE (335±20 BP, PSUAMS-15102)	..	Argentina_Central_Plains_MesopotamiaSantiagoDelEstero_Tiestituyoj_400BP	Argentina_Central_Plains_MesopotamiaSantiagoDelEstero_400BP	Tiestituyoj (Dpto. Avellaneda/Salavina, Santiago del Estero)	Argentina	-28.65	-63.28	0	Native Pulldown on 3.2M snpset	AG	1240k	1	0.142372	0.00756776	228219	221521	213483	143827	77375	59.6	F	n/a (no relatives detected)	n/a (<300K SNPs)	n/a (<300K SNPs)	n/a (female)	n/a (female)	..	279.3	B2o	[0.997,1.000]	0.053	0.009	n/a (female)	n/a (female)	ds.half
12361	I14555.AG	I14555	3SE	tooth (premolar)	0	..	Unpublished	..	..	Nores, Rodrigo	Context: Dates from same area 1452-1649 CE (I12732, I12735, I12742, I14561, I14566, I14567, I14575)	400	87	1400-1700 CE	..	Argentina_Central_Plains_MesopotamiaSantiagoDelEstero_BañadosdeAñatuya_400BP	Argentina_Central_Plains_MesopotamiaSantiagoDelEstero_400BP	Bañados de Añatuya (Dpto. Avellaneda/Gral. Taboada, Santiago del Estero)	Argentina	-28.62	-62.85	0	Native Pulldown on 3.2M snpset	AG	1240k	1	0.193677	0.0223518	320671	308462	287892	191031	103191	64	M	n/a (no relatives detected)	n/a (<300K SNPs)	n/a (<300K SNPs)	Q-L53	Q1b1	..	166	D1j1	[0.996,1.000]	0.036	0.392	n/a (82 SNPs)	[0,0.006]	ds.half
12377	I14571.AG	I14571	40SE	tooth (premolar)	0	..	Unpublished	..	..	Nores, Rodrigo	Context: Date from same site (I12735)	375	..	1500-1650 CE	..	Argentina_Central_Plains_MesopotamiaSantiagoDelEstero_ChilcaPozo_400BP	Argentina_Central_Plains_MesopotamiaSantiagoDelEstero_400BP	Chilca Pozo (Dpto. Avellaneda, Santiago del Estero)	Argentina	-28.66	-62.87	0	Native Pulldown on 3.2M snpset	AG	1240k	1	1.99278	0.100667	1290494	1253326	1168341	755154	408807	60.9	F	n/a (no relatives detected)	11.9439	0	n/a (female)	n/a (female)	..	304	A2+(64)	[0.992,1.000]	0.035	0.007	n/a (female)	n/a (female)	ds.half
12378	I14572.AG	I14572	41SE	tooth (premolar)	0	..	Unpublished	..	..	Nores, Rodrigo	Context: Date from same site (I12735)	375	..	1500-1650 CE	..	Argentina_Central_Plains_MesopotamiaSantiagoDelEstero_ChilcaPozo_400BP	Argentina_Central_Plains_MesopotamiaSantiagoDelEstero_400BP	Chilca Pozo (Dpto. Avellaneda, Santiago del Estero)	Argentina	-28.66	-62.87	0	Native Pulldown on 3.2M snpset	AG	1240k	1	0.920568	0.0799957	1005055	975870	906736	594057	320969	60.4	F	n/a (no relatives detected)	35.5971	0	n/a (female)	n/a (female)	..	137.2	A2+(64)	[0.981,0.995]	0.042	0.007	n/a (female)	n/a (female)	ds.half
12379	I14573.AG	I14573	42SE	tooth (molar)	0	..	Unpublished	..	..	Nores, Rodrigo	Context: Dates from same area 1452-1649 CE (I12732, I12735, I12742, I14561, I14566, I14567, I14575)	400	87	1400-1700 CE	..	Argentina_Central_Plains_MesopotamiaSantiagoDelEstero_BañadosdeAñatuya_400BP	Argentina_Central_Plains_MesopotamiaSantiagoDelEstero_400BP	Bañados de Añatuya (Dpto. Avellaneda/Gral. Taboada, Santiago del Estero)	Argentina	-28.62	-62.85	0	Native Pulldown on 3.2M snpset	AG	1240k	1	0.503278	0.0405216	660780	634569	598150	395287	213465	51.8	M	n/a (no relatives detected)	42.4117	0	Q-M3	Q1b1a1a	..	454.4	C1b	[0.996,1.000]	0.084	0.401	[0,0.012]	[0.001,0.008]	ds.half
12380	I14574.AG	I14574	44SE	tooth (canine)	0	..	Unpublished	..	..	Nores, Rodrigo	Context: Dates from same area 1452-1649 CE (I12732, I12735, I12742, I14561, I14566, I14567, I14575)	400	87	1400-1700 CE	..	Argentina_Central_Plains_MesopotamiaSantiagoDelEstero_BañadosdeAñatuya_400BP	Argentina_Central_Plains_MesopotamiaSantiagoDelEstero_400BP	Bañados de Añatuya (Dpto. Avellaneda/Gral. Taboada, Santiago del Estero)	Argentina	-28.62	-62.85	0	Native Pulldown on 3.2M snpset	AG	1240k	1	1.86164	0.0939516	1265338	1228616	1148411	743362	402432	63.2	F	n/a (no relatives detected)	20.6607	0	n/a (female)	n/a (female)	..	406.6	C1b	[0.992,0.999]	0.027	0.005	n/a (female)	n/a (female)	ds.half
12381	I14575.AG	I14575	45SE	tooth (premolar)	0	..	Unpublished	..	..	Nores, Rodrigo	Direct: SHCal20	379	46	1507-1649 calCE (330±20 BP, PSUAMS-15104)	..	Argentina_Central_Plains_MesopotamiaSantiagoDelEstero_BañadosdeAñatuya_400BP	Argentina_Central_Plains_MesopotamiaSantiagoDelEstero_400BP	Bañados de Añatuya (Dpto. Avellaneda/Gral. Taboada, Santiago del Estero)	Argentina	-28.62	-62.85	0	Native Pulldown on 3.2M snpset	AG	1240k	1	0.0874271	0.00444117	145824	141579	136617	91735	49684	58.4	F	n/a (no relatives detected)	n/a (<300K SNPs)	n/a (<300K SNPs)	n/a (female)	n/a (female)	..	174.6	C1b	[0.996,1.000]	0.046	0.005	n/a (female)	n/a (female)	ds.half
11325	I12745.AG	I12745	46SE	tooth (premolar)	0	..	Unpublished	..	..	Nores, Rodrigo	Context: Dates from same area 1452-1649 CE (I12732, I12735, I12742, I14561, I14566, I14567, I14575)	400	87	1400-1700 CE	..	Argentina_Central_Plains_MesopotamiaSantiagoDelEstero_BañadosdeAñatuya_400BP	Argentina_Central_Plains_MesopotamiaSantiagoDelEstero_400BP	Bañados de Añatuya (Dpto. Avellaneda/Gral. Taboada, Santiago del Estero)	Argentina	-28.62	-62.85	0	Native Pulldown on 3.2M snpset	AG	1240k	1	1.03092	0.0875466	1104662	1052127	985894	650302	350420	66.6	M	n/a (no relatives detected)	49.2764	0	Q-M848	Q1b1a1a	..	293.6	C1d1b	[0.995,1.000]	0.032	0.378	[0,0.006]	[0,0.003]	ds.half
12362	I14556.AG	I14556	5SE	tooth (premolar)	0	..	Unpublished	..	..	Nores, Rodrigo	Context: Dates from same area 1452-1649 CE (I12732, I12735, I12742, I14561, I14566, I14567, I14575)	400	87	1400-1700 CE	..	Argentina_Central_Plains_MesopotamiaSantiagoDelEstero_BañadosdeAñatuya_400BP	Argentina_Central_Plains_MesopotamiaSantiagoDelEstero_400BP	Bañados de Añatuya (Dpto. Avellaneda/Gral. Taboada, Santiago del Estero)	Argentina	-28.62	-62.85	0	Native Pulldown on 3.2M snpset	AG	1240k	1	1.81715	0.118717	1329176	1262344	1165035	753122	407336	60.8	M	n/a (no relatives detected)	21.2824	0	Q-M848	Q1b1a1a	..	328.7	C1d1	[0.988,0.997]	0.051	0.384	[0,0.001]	[0,0.001]	ds.half
12368	I14562.AG	I14562	29SE	tooth (premolar)	0	..	Unpublished	..	..	Nores, Rodrigo	Context: Dates from same area 1452-1649 CE (I12732, I12735, I12742, I14561, I14566, I14567, I14575)	400	87	1400-1700 CE	..	Argentina_Central_Plains_MesopotamiaSantiagoDelEstero_PuebloNuevo_400BP	Argentina_Central_Plains_MesopotamiaSantiagoDelEstero_400BP	Pueblo Nuevo (Dpto. Figueroa, Santiago del Estero)	Argentina	-27.57	-63.29	0	Native Pulldown on 3.2M snpset	AG	1240k	1	2.15827	0.145454	1406173	1332991	1214796	779928	422292	62.8	M	n/a (no relatives detected)	70.281	0	Q-M848	Q1b1a1a	..	235.4	C1d1	[0.986,0.998]	0.045	0.38	[0.001,0.006]	[0.001,0.003]	ds.half
11322	I12741.AG	I12741	2SE	tooth (premolar)	0	..	Unpublished	..	..	Nores, Rodrigo	Context: Date from same area 1506-1647 CE (I14569)	375	..	1450-1700 CE	..	Argentina_Central_Plains_MesopotamiaSantiagoDelEstero_Lugones_400BP	Argentina_Central_Plains_MesopotamiaSantiagoDelEstero_400BP	Lugones (Dpto. Avellaneda, Santiago del Estero)	Argentina	-28.4	-63.39	0	Native Pulldown on 3.2M snpset	AG	1240k	1	1.21561	0.0760559	1144685	1089212	1035347	689475	369385	60.8	M	n/a (no relatives detected)	40.9222	0	Q-M3	Q1b1a1a	..	102.3	C1d1b	[0.983,0.996]	0.042	0.38	[0,0.008]	[0.001,0.004]	ds.half
12369	I14563.AG	I14563	30SE	tooth (molar)	0	..	Unpublished	..	..	Nores, Rodrigo	Context: Dates from same area 1452-1649 CE (I12732, I12735, I12742, I14561, I14566, I14567, I14575)	400	87	1400-1700 CE	..	Argentina_Central_Plains_MesopotamiaSantiagoDelEstero_PuebloNuevo_400BP	Argentina_Central_Plains_MesopotamiaSantiagoDelEstero_400BP	Pueblo Nuevo (Dpto. Figueroa, Santiago del Estero)	Argentina	-27.57	-63.29	0	Native Pulldown on 3.2M snpset	AG	1240k	1	0.506108	0.028748	660757	634576	607883	405460	218468	57.8	M	n/a (no relatives detected)	46.0353	0	Q-M3	Q1b1a1a	..	181.6	A2+(64)	[0.992,1.000]	0.067	0.391	[0,0.012]	[0,0.007]	ds.half
12376	I14570.AG	I14570	39SE	tooth (premolar)	0	..	Unpublished	..	..	Nores, Rodrigo	Context: Dates from same area 1452-1649 CE (I12732, I12735, I12742, I14561, I14566, I14567, I14575)	400	87	1400-1700 CE	..	Argentina_Central_Plains_MesopotamiaSantiagoDelEstero_LasMarias_400BP	Argentina_Central_Plains_MesopotamiaSantiagoDelEstero_400BP	Las Marías (Dpto. Juan Felipe Ibarra, Santiago del Estero)	Argentina	-27.93	-63.27	0	Native Pulldown on 3.2M snpset	AG	1240k	1	0.0145241	0.000949197	24395	23709	22880	15556	8354	50.2	F	n/a (no relatives detected)	n/a (<300K SNPs)	n/a (<300K SNPs)	n/a (female)	n/a (female)	..	185	C1b	[0.996,1.000]	0.101	0.016	n/a (female)	n/a (female)	ds.half
12363	I14557.AG	I14557	8SE	tooth (canine)	0	..	Unpublished	..	..	Nores, Rodrigo	Context: Dates from same area 1452-1649 CE (I12732, I12735, I12742, I14561, I14566, I14567, I14575)	400	87	1400-1700 CE	..	Argentina_Central_Plains_MesopotamiaSantiagoDelEstero_PuebloNuevo_400BP	Argentina_Central_Plains_MesopotamiaSantiagoDelEstero_400BP	Pueblo Nuevo (Dpto. Figueroa, Santiago del Estero)	Argentina	-27.57	-63.29	0	Native Pulldown on 3.2M snpset	AG	1240k	1	0.694824	0.0411322	815209	791033	753791	500913	270014	59	F	n/a (no relatives detected)	32.4815	0	n/a (female)	n/a (female)	..	127.2	B2o	[0.987,0.998]	0.059	0.007	n/a (female)	n/a (female)	ds.half
21440	I30889.TW	I30889	CL4 (A909)	tooth (incisor)	0	..	Unpublished	..	..	Nores, Rodrigo	Context: Archaeological	1000	289	450-1450 CE	adult	Argentina_Central_Plains_MesopotamiaSantiagoDelEstero_EstanciaLaLorenza_1000BP	Argentina_Central_Plains_MesopotamiaSantiagoDelEstero_1000BP	Estancia La Lorenza (Dpto. Aguirre, Santiago del Estero)	Argentina	-29.08	-62.65	0	Native Pulldown on 3.2M snpset	TW	Twist1.4M	1	3.81869	0.189746	2031807	1876689	1714922	1063526	553093	65.3	M	n/a (no relatives detected)	76.448	21.2676	Q-M848	Q1b1a1a	..	66.71	D1	[0.976,0.993]	0.033	0.374	[0.000,0.002]	[0,0.001]	ds.half
21442	I30891.TW	I30891	CL6 (VS01/19)	bone (metapodial)	0	..	Unpublished	..	..	Nores, Rodrigo	Context: Archaeological	1000	289	450-1450 CE	..	Argentina_Central_Plains_MesopotamiaSantiagoDelEstero_VillaSalavina_1000BP	Argentina_Central_Plains_MesopotamiaSantiagoDelEstero_1000BP	Villa Salavina (Dpto. Salavina, Santiago del Estero)	Argentina	-28.81	-63.41	0	Native Pulldown on 3.2M snpset	TW	Twist1.4M	1	0.0287388	0.00161145	49926	48263	45620	30587	16504	47.1	F	n/a (no relatives detected)	n/a (<300K SNPs)	n/a (<300K SNPs)	n/a (female)	n/a (female)	..	1.218	n/a (<2x)	n/a (<2x)	0.049	0.011	n/a (female)	n/a (female)	ds.half
21443	I30892.TW	I30892	CL7 (VS02/19)	bone	0	..	Unpublished	..	..	Nores, Rodrigo	Context: Archaeological	1000	289	450-1450 CE	adult	Argentina_Central_Plains_MesopotamiaSantiagoDelEstero_VillaSalavina_1000BP	Argentina_Central_Plains_MesopotamiaSantiagoDelEstero_1000BP	Villa Salavina (Dpto. Salavina, Santiago del Estero)	Argentina	-28.81	-63.41	0	Native Pulldown on 3.2M snpset	TW	Twist1.4M	1	0.037354	0.00202052	67033	65190	60315	39480	21973	55.5	F	n/a (no relatives detected)	n/a (<300K SNPs)	n/a (<300K SNPs)	n/a (female)	n/a (female)	..	0.327	n/a (<2x)	n/a (<2x)	0.051	0.01	n/a (female)	n/a (female)	ds.half
12370	I14564.AG	I14564	31SE	tooth (premolar)	0	..	Unpublished	..	..	Nores, Rodrigo	Direct: SHCal20	1677	44	205-340 calCE (1820±20 BP, PSUAMS-15099)	..	Argentina_Central_Plains_MesopotamiaSantiagoDelEstero_BañadosdeAñatuya_1700BP	Argentina_Central_Plains_MesopotamiaSantiagoDelEstero_1700BP	Bañados de Añatuya (Dpto. Avellaneda/Gral. Taboada, Santiago del Estero)	Argentina	-28.62	-62.85	0	Native Pulldown on 3.2M snpset	AG	1240k	1	0.11964	0.00551249	194047	186908	180501	122766	65959	54.6	M	n/a (no relatives detected)	n/a (<300K SNPs)	n/a (<300K SNPs)	Q-L53	Q1b1	..	78.72	D1	[0.992,0.999]	0.077	0.398	n/a (39 SNPs)	[0,0.006]	ds.half
21441	I30890.TW	I30890	CL5 (A907)	tooth (premolar)	0	..	Unpublished	..	..	Nores, Rodrigo	Direct:SHCal20	527	11	1404-1443 calCE (550±20 BP, UGAMS-68798)	..	Argentina_Central_Plains_NorthSantiagodelEstero_CampoGallo_500BP	Argentina_Central_Plains_NorthSantiagodelEstero_500BP	Campo Gallo (Dpto. Alberdi, Santiago del Estero)	Argentina	-26.61	-62.86	0	Native Pulldown on 3.2M snpset	TW	Twist1.4M	1	1.54554	0.058317	1403036	1359375	1278747	827431	443055	51	F	n/a (no relatives detected)	24.6684	0	n/a (female)	n/a (female)	..	20.82	C1b	[0.982,0.999]	0.104	0.006	n/a (female)	n/a (female)	ds.half
25713	I35526.TW	I35526	VL09	tooth (molar)	0	..	Unpublished	..	..	Nores, Rodrigo	Context: Archaeological - Based on the direct date of associated charcoal [1327-1628/1505-1950 calCE], calibrated from 490±70 BP, LP-1357, and 250±70 BP, LP-1307, SHCal20	400	..	1300-1800 CE	..	Argentina_Central_Plains_NorthDulceRiver_MediaFlor-Vilmer_400BP	Argentina_Central_Plains_NorthDulceRiver_500BP	Media Flor-Vilmer (Dpto. Robles/Banda, Santiago del Estero)	Argentina	-27.77	-64.16	0	Native Pulldown on 3.2M snpset	TW	Twist1.4M	2	0.109076	0.00616382	191591	182527	172013	113390	61429	56.725	M	n/a (no relatives detected)	n/a (<300K SNPs)	n/a (<300K SNPs)	Q-L54	Q1b1a	..	54.6956	D1	[0.993,1]	0.07	0.362	n/a (23 SNPs)	[0,0.016]	ds.half,ds.half
24353	I35527.TW	I35527	VL10	tooth (molar)	0	..	Unpublished	..	..	Nores, Rodrigo	Context: Archaeological - Based on the direct date of associated charcoal [1327-1628/1505-1950 calCE], calibrated from 490±70 BP, LP-1357, and 250±70 BP, LP-1307, SHCal20	400	..	1300-1800 CE	..	Argentina_Central_Plains_NorthDulceRiver_MediaFlor-Vilmer_400BP_1D_rel_of_I35528	Argentina_Central_Plains_NorthDulceRiver_500BP_1D_rel_of_I35528	Media Flor-Vilmer (Dpto. Robles/Banda, Santiago del Estero)	Argentina	-27.77	-64.16	0	Native Pulldown on 3.2M snpset	TW	Twist1.4M	1	0.65305	0.0644848	910547	861107	798318	512118	270897	65.9	M	Santiago del Estero, Dpto. Robles, Vilmer Family A (2 members) (1d: I35528-I35527)	89.5332	0	Q-M848	Q1b1a1a	..	139	D1j1a	[0.995,1.000]	0.049	0.347	[0.000,0.009]	[0,0.004]	ds.half
25714	I35528.TW	I35528	VL14	tooth (molar)	0	..	Unpublished	..	..	Nores, Rodrigo	Context: Archaeological - Based on the direct date of associated charcoal [1327-1628/1505-1950 calCE], calibrated from 490±70 BP, LP-1357, and 250±70 BP, LP-1307, SHCal20	400	..	1300-1800 CE	..	Argentina_Central_Plains_NorthDulceRiver_MediaFlor-Vilmer_400BP	Argentina_Central_Plains_NorthDulceRiver_500BP	Media Flor-Vilmer (Dpto. Robles/Banda, Santiago del Estero)	Argentina	-27.77	-64.16	0	Native Pulldown on 3.2M snpset	TW	Twist1.4M	2	1.22565	0.0540506	1338204	1260318	1182095	764891	406491	56.7	M	Santiago del Estero, Dpto. Robles, Vilmer Family A (2 members) (1d: I35528-I35527)	29.8752	0	Q-M848	Q1b1a1a	..	37.3281	D1j1a1	[0.961,0.984]	0.065	0.35	[0.002,0.01]	[0.002,0.006]	ds.half,ds.half
12382	I14576.AG	I14576	47SE (H48-3846)	tooth (molar)	0	..	Unpublished	..	..	Nores, Rodrigo	Context: Dates from same site 1307-1633 CE (I14580, I14582, I14583)	450	..	1300-1700 CE	..	Argentina_Central_Plains_NorthDulceRiver_Bocatoma/Vilmer_500BP	Argentina_Central_Plains_NorthDulceRiver_500BP	Bocatoma/Vilmer (Dpto. Banda/Robles, Santiago del Estero)	Argentina	-27.74	-64.28	0	Native Pulldown on 3.2M snpset	AG	1240k	1	0.189245	0.0104203	293790	285180	274564	185036	99441	55.2	F	n/a (no relatives detected)	n/a (<300K SNPs)	n/a (<300K SNPs)	n/a (female)	n/a (female)	..	229.4	D1j	[0.996,1.000]	0.088	0.007	n/a (female)	n/a (female)	ds.half
12383	I14577.AG	I14577	48SE (H48-3846)	bone (phalanx)	0	..	Unpublished	..	..	Nores, Rodrigo	Context: Dates from same site 1307-1633 CE (I14580, I14582, I14583)	450	..	1300-1700 CE	..	Argentina_Central_Plains_NorthDulceRiver_Bocatoma/Vilmer_500BP	Argentina_Central_Plains_NorthDulceRiver_500BP	Bocatoma/Vilmer (Dpto. Banda/Robles, Santiago del Estero)	Argentina	-27.74	-64.28	0	Native Pulldown on 3.2M snpset	AG	1240k	1	0.520901	0.049675	697064	676713	633614	417729	226510	58.2	F	n/a (no relatives detected)	19.8114	0	n/a (female)	n/a (female)	..	80.76	C1b	[0.986,0.997]	0.069	0.007	n/a (female)	n/a (female)	ds.half
12384	I14578.AG	I14578	49SE (H48-3844)	tooth (incisor)	0	..	Unpublished	..	..	Nores, Rodrigo	Context: Dates from same site 1307-1633 CE (I14580, I14582, I14583)	450	..	1300-1700 CE	..	Argentina_Central_Plains_NorthDulceRiver_Bocatoma/Vilmer_500BP	Argentina_Central_Plains_NorthDulceRiver_500BP	Bocatoma/Vilmer (Dpto. Banda/Robles, Santiago del Estero)	Argentina	-27.74	-64.28	0	Native Pulldown on 3.2M snpset	AG	1240k	1	0.0960779	0.00382757	156392	150935	146312	99738	52843	54	M	n/a (no relatives detected)	n/a (<300K SNPs)	n/a (<300K SNPs)	Q-L53	Q1b1	..	49.78	C1b	[0.983,0.996]	0.073	0.387	n/a (22 SNPs)	n/a (<2000 X SNPs)	ds.half
12385	I14579.AG	I14579	50SE (H48-3889)	bone (phalanx)	0	..	Unpublished	..	..	Nores, Rodrigo	Context: Dates from same site 1307-1633 CE (I14580, I14582, I14583)	450	..	1300-1700 CE	..	Argentina_Central_Plains_NorthDulceRiver_Bocatoma/Vilmer_500BP	Argentina_Central_Plains_NorthDulceRiver_500BP	Bocatoma/Vilmer (Dpto. Banda/Robles, Santiago del Estero)	Argentina	-27.74	-64.28	0	Native Pulldown on 3.2M snpset	AG	1240k	1	1.62283	0.0861664	1239014	1179151	1107357	719806	389710	59.6	M	n/a (no relatives detected)	49.5397	0	Q-M848	Q1b1a1a	..	138.5	C1b	[0.966,0.987]	0.059	0.373	[0,0.005]	[0,0.002]	ds.half
12386	I14580.AG	I14580	52SE (H48-5886)	tooth (premolar)	0	..	Unpublished	..	..	Nores, Rodrigo	Direct: SHCal20	536	14	1396-1439 calCE (570±20 BP, PSUAMS-15105)	..	Argentina_Central_Plains_NorthDulceRiver_Bocatoma/Vilmer_500BP	Argentina_Central_Plains_NorthDulceRiver_500BP	Bocatoma/Vilmer (Dpto. Banda/Robles, Santiago del Estero)	Argentina	-27.74	-64.28	0	Native Pulldown on 3.2M snpset	AG	1240k	1	0.0556708	0.00497832	95215	91928	88260	58806	31777	56.4	M	n/a (no relatives detected)	n/a (<300K SNPs)	n/a (<300K SNPs)	Q-L56	Q1b	..	51.81	C1d1b1	[0.995,1.000]	0.077	0.4	..	n/a (<2000 X SNPs)	ds.half
12387	I14582.AG	I14582	54SE	tooth (premolar)	0	..	Unpublished	..	..	Nores, Rodrigo	Direct: SHCal20	390	43	1484-1633 calCE (370±20 BP, PSUAMS-15106)	..	Argentina_Central_Plains_NorthDulceRiver_Bocatoma_400BP	Argentina_Central_Plains_NorthDulceRiver_500BP	Bocatoma (Dpto. Banda, Santiago del Estero)	Argentina	-27.68	-64.32	0	Native Pulldown on 3.2M snpset	AG	1240k	1	0.105172	0.00568923	172501	167595	161466	108872	58712	61.1	F	n/a (no relatives detected)	n/a (<300K SNPs)	n/a (<300K SNPs)	n/a (female)	n/a (female)	..	275.9	D1j1a2	[0.995,1.000]	0.068	0.004	n/a (female)	n/a (female)	ds.half
12389	I14584.AG	I14584	57SE (H48-5888)	tooth (canine)	0	..	Unpublished	..	..	Nores, Rodrigo	Context: Dates from same site 1307-1633 CE (I14580, I14582, I14583)	450	..	1300-1700 CE	..	Argentina_Central_Plains_NorthDulceRiver_Bocatoma/Vilmer_500BP	Argentina_Central_Plains_NorthDulceRiver_500BP	Bocatoma/Vilmer (Dpto. Banda/Robles, Santiago del Estero)	Argentina	-27.74	-64.28	0	Native Pulldown on 3.2M snpset	AG	1240k	1	0.0978309	0.00411352	158879	153317	148368	101370	53803	50.5	M	n/a (no relatives detected)	n/a (<300K SNPs)	n/a (<300K SNPs)	Q	Q	..	24.01	B2	[0.987,1.000]	0.115	0.377	n/a (31 SNPs)	n/a (<2000 X SNPs)	ds.half
12388	I14583.AG	I14583	55SE (66-22)	tooth (molar)	0	..	Unpublished	..	..	Nores, Rodrigo	Direct: SHCal20	601	26	1307-1399 calCE (655±15 BP, PSUAMS-7676)	..	Argentina_Central_Plains_NorthDulceRiver_Bocatoma/Vilmer_600BP	Argentina_Central_Plains_NorthDulceRiver_500BP	Bocatoma/Vilmer (Dpto. Banda/Robles, Santiago del Estero)	Argentina	-27.74	-64.28	0	Native Pulldown on 3.2M snpset	AG	1240k	1	0.50035	0.0472692	677503	657647	616908	408254	220942	59.2	F	n/a (no relatives detected)	25.7872	0	n/a (female)	n/a (female)	..	238.9	C1b	[0.990,0.999]	0.083	0.006	n/a (female)	n/a (female)	ds.half
25715	I35531.TW	I35531	VP07	tooth (premolar)	0	..	Unpublished	..	..	Nores, Rodrigo	Context: Based on the direct date of associated charcoal [422-645/412-641 calCE], calibrated from 1550±60 BP, LP-1443, and 1580±60 BP, LP-1438, SHCal20	1425	..	400-650 CE	..	Argentina_Central_Plains_WestSantiagodelEstero_VillaLaPunta-Guayacan_1400BP	Argentina_Central_Plains_WestSantiagodelEstero_1400BP	Villa La Punta - Guayacán (Dpto. Choya, Santiago del Estero)	Argentina	-28.35	-64.78	0	Native Pulldown on 3.2M snpset	TW	Twist1.4M	2	7.82481	0.242778	2069336	2002430	1817856	1115587	574073	61.875	F	n/a (no relatives detected)	49.3857	0	n/a (female)	n/a (female)	..	73.8261	D1j1a	[0.974,0.991]	0.025	0.004	n/a (female)	n/a (female)	ds.half,ds.half
[truncated: 93 more rows]
[truncated: 4 more columns]

## Sheet: Sheet 3
Supplementary Data Table: Description of previously-published ancient individuals included in genetic analyses
[truncated: 589 more rows]
[truncated: 3 more columns]

[truncated: 3 more sheets: Sheet 4, Sheet 5, Sheet 6]
