# Supplementary material for: Eight millennia of continuity of a previously unknown lineage in Argentina
Source: Nature. Author manuscript; Available in PMC 2025 Dec 30. (PMC12747222; doi:10.1038/s41586-025-09731-3)
Supplement: Extended Data 2 [file NIHMS2125634-supplement-Extended_Data_2.xlsx]

## Sheet: Sheet 1
Supplementary Data Table: Outgroup f3 results for published and newly-reported Early/Middle Holocene South Americans, with YRI as outgroup
Source_1	Source_2	Target	f3	SE	Z	n_SNPs
Argentina_Central_Hills_SierrasChicas_JesusMaria_8500BP	Argentina_Northwest_SouthernPuna_Antofagasta_PeñasdelasTrampas1.1_8800BP	YRI.DG	59.9105	1.27846	46.861	35319
Argentina_Northwest_SouthernPuna_Antofagasta_PeñasdelasTrampas1.1_8800BP	Brazil_SP_S_Laranjal_MH_HG_6800BP.AG	YRI.DG	58.448	1.16542	50.152	38351
Argentina_Northwest_SouthernPuna_Antofagasta_PeñasdelasTrampas1.1_8800BP	Brazil_LocaDoSuin_Sambaqui_9100BP.AG	YRI.DG	57.2827	1.09976	52.086	42564
Argentina_Northwest_SouthernPuna_Antofagasta_PeñasdelasTrampas1.1_8800BP	Brazil_Capelinha_Sambaqui_10400BP.AG	YRI.DG	59.1998	1.1176	52.971	41868
Argentina_Northwest_SouthernPuna_Antofagasta_PeñasdelasTrampas1.1_8800BP	Argentina_Pampas_CentralPampeanDunefields_LagunadelosPampas_10000BP	YRI.DG	58.7653	0.965852	60.843	76095
Argentina_Northwest_SouthernPuna_Antofagasta_PeñasdelasTrampas1.1_8800BP	Chile_PuntaSantaAna_7300BP.SG	YRI.DG	58.9442	0.940275	62.688	76399
Argentina_Northwest_SouthernPuna_Antofagasta_PeñasdelasTrampas1.1_8800BP	Argentina_Pampas_6800BP.AG	YRI.DG	58.1656	0.915044	63.566	57767
Argentina_Northwest_SouthernPuna_Antofagasta_PeñasdelasTrampas1.1_8800BP	USA_Ancient_Beringian.SG	YRI.DG	47.886	0.752358	63.648	98516
Argentina_Northwest_SouthernPuna_Antofagasta_PeñasdelasTrampas1.1_8800BP	USA_Anzick_realigned.SG	YRI.DG	55.716	0.862271	64.615	98415
Argentina_Northwest_SouthernPuna_Antofagasta_PeñasdelasTrampas1.1_8800BP	Peru_Cuncaicha_9000BP.AG	YRI.DG	57.68	0.875932	65.85	80134
Argentina_Northwest_SouthernPuna_Antofagasta_PeñasdelasTrampas1.1_8800BP	Chile_LosRieles_12000BP.SG	YRI.DG	57.3176	0.86545	66.229	98117
Argentina_Northwest_SouthernPuna_Antofagasta_PeñasdelasTrampas1.1_8800BP	Chile_WesternArchipelago_Ayayema_5100BP.SG	YRI.DG	55.949	0.842278	66.426	97822
Argentina_NorthTierradelFuego_LaArcillosa2_5800BP.AG	Argentina_Northwest_SouthernPuna_Antofagasta_PeñasdelasTrampas1.1_8800BP	YRI.DG	56.8672	0.852481	66.708	84991
Argentina_Northwest_SouthernPuna_Antofagasta_PeñasdelasTrampas1.1_8800BP	Chile_LosRieles_5100BP.AG	YRI.DG	59.4508	0.877084	67.782	84279
Argentina_Northwest_SouthernPuna_Antofagasta_PeñasdelasTrampas1.1_8800BP	Brazil_MG_C_Sumidouro_EH_HG_10100BP.SG	YRI.DG	58.0057	0.818529	70.866	83200
Argentina_Northwest_SouthernPuna_Antofagasta_PeñasdelasTrampas1.1_8800BP	Brazil_MG_C_LapaDoSanto_EH_HG_9600BP.AG	YRI.DG	56.7227	0.752267	75.402	89126
Argentina_Northwest_SouthernPuna_Antofagasta_PeñasdelasTrampas1.1_8800BP	Peru_Lauricocha_8600BP.AG	YRI.DG	58.3689	0.771083	75.697	94204
Argentina_Central_Hills_SierrasChicas_JesusMaria_8500BP	Brazil_SP_S_Laranjal_MH_HG_6800BP.AG	YRI.DG	59.8716	0.780987	76.661	141283
Brazil_Capelinha_Sambaqui_10400BP.AG	USA_Anzick_realigned.SG	YRI.DG	56.0991	0.730364	76.81	434071
Argentina_Central_Hills_SierrasChicas_JesusMaria_8500BP	Brazil_LocaDoSuin_Sambaqui_9100BP.AG	YRI.DG	58.598	0.752765	77.844	155972
Argentina_Central_Hills_SierrasChicas_JesusMaria_8500BP	Brazil_Capelinha_Sambaqui_10400BP.AG	YRI.DG	60.2925	0.759634	79.371	155730
Brazil_LocaDoSuin_Sambaqui_9100BP.AG	Brazil_SP_S_Laranjal_MH_HG_6800BP.AG	YRI.DG	58.925	0.732485	80.445	170378
Brazil_Capelinha_Sambaqui_10400BP.AG	Brazil_LocaDoSuin_Sambaqui_9100BP.AG	YRI.DG	59.5918	0.736855	80.873	186750
Argentina_ArroyoSeco2_7700BP.AG	Argentina_Northwest_SouthernPuna_Antofagasta_PeñasdelasTrampas1.1_8800BP	YRI.DG	57.6687	0.711412	81.062	93743
Brazil_Capelinha_Sambaqui_10400BP.AG	Brazil_SP_S_Laranjal_MH_HG_6800BP.AG	YRI.DG	59.9596	0.73887	81.15	175677
Brazil_Capelinha_Sambaqui_10400BP.AG	Chile_LosRieles_12000BP.SG	YRI.DG	57.676	0.71012	81.22	433456
Brazil_Capelinha_Sambaqui_10400BP.AG	USA_Ancient_Beringian.SG	YRI.DG	46.9699	0.576417	81.486	435299
Chile_LosRieles_12000BP.SG	USA_Anzick_realigned.SG	YRI.DG	57.1537	0.698512	81.822	1537686
Brazil_LocaDoSuin_Sambaqui_9100BP.AG	USA_Anzick_realigned.SG	YRI.DG	55.7465	0.681304	81.823	447677
Argentina_Central_Hills_SierrasChicas_JesusMaria_8500BP	USA_Anzick_realigned.SG	YRI.DG	56.9185	0.688785	82.636	442854
Brazil_SP_S_Laranjal_MH_HG_6800BP.AG	USA_Anzick_realigned.SG	YRI.DG	55.6706	0.671968	82.847	395355
Argentina_Central_Hills_SierrasChicas_JesusMaria_8500BP	USA_Ancient_Beringian.SG	YRI.DG	47.9481	0.578493	82.885	444339
Brazil_LocaDoSuin_Sambaqui_9100BP.AG	USA_Ancient_Beringian.SG	YRI.DG	46.802	0.563126	83.111	448700
Argentina_Pampas_CentralPampeanDunefields_LagunadelosPampas_10000BP	Brazil_Capelinha_Sambaqui_10400BP.AG	YRI.DG	58.3156	0.701602	83.118	341625
Brazil_Capelinha_Sambaqui_10400BP.AG	Chile_PuntaSantaAna_7300BP.SG	YRI.DG	58.7686	0.702848	83.615	335931
USA_Ancient_Beringian.SG	USA_Anzick_realigned.SG	YRI.DG	47.4782	0.566419	83.822	1553836
Brazil_LocaDoSuin_Sambaqui_9100BP.AG	Chile_LosRieles_12000BP.SG	YRI.DG	57.891	0.68943	83.969	446482
Argentina_NorthTierradelFuego_LaArcillosa2_5800BP.AG	Brazil_Capelinha_Sambaqui_10400BP.AG	YRI.DG	57.4295	0.682584	84.135	365102
Brazil_SP_S_Laranjal_MH_HG_6800BP.AG	Peru_Cuncaicha_9000BP.AG	YRI.DG	57.5419	0.682525	84.307	321619
Argentina_Central_Hills_SierrasChicas_JesusMaria_8500BP	Chile_LosRieles_12000BP.SG	YRI.DG	58.476	0.691535	84.56	441992
Brazil_LocaDoSuin_Sambaqui_9100BP.AG	Chile_PuntaSantaAna_7300BP.SG	YRI.DG	58.309	0.689064	84.621	343103
Argentina_Central_Hills_SierrasChicas_JesusMaria_8500BP	Peru_Cuncaicha_9000BP.AG	YRI.DG	58.5735	0.690898	84.779	307873
Argentina_Pampas_CentralPampeanDunefields_LagunadelosPampas_10000BP	Brazil_LocaDoSuin_Sambaqui_9100BP.AG	YRI.DG	58.902	0.693896	84.886	343589
Brazil_Capelinha_Sambaqui_10400BP.AG	Peru_Cuncaicha_9000BP.AG	YRI.DG	58.042	0.681975	85.109	350275
Argentina_Central_Hills_SierrasChicas_JesusMaria_8500BP	Argentina_Pampas_CentralPampeanDunefields_LagunadelosPampas_10000BP	YRI.DG	60.1787	0.703191	85.579	345895
Peru_Cuncaicha_9000BP.AG	USA_Anzick_realigned.SG	YRI.DG	54.0657	0.631333	85.637	937845
Brazil_SP_S_Laranjal_MH_HG_6800BP.AG	Chile_PuntaSantaAna_7300BP.SG	YRI.DG	58.0823	0.677076	85.784	306999
Argentina_Central_Hills_SierrasChicas_JesusMaria_8500BP	Argentina_Pampas_6800BP.AG	YRI.DG	58.2203	0.678243	85.84	211876
Argentina_Central_Hills_SierrasChicas_JesusMaria_8500BP	Chile_PuntaSantaAna_7300BP.SG	YRI.DG	59.2108	0.686735	86.221	321776
Chile_LosRieles_12000BP.SG	USA_Ancient_Beringian.SG	YRI.DG	47.8031	0.554102	86.271	1550566
Brazil_Capelinha_Sambaqui_10400BP.AG	Chile_LosRieles_5100BP.AG	YRI.DG	57.9138	0.668606	86.619	368536
Argentina_NorthTierradelFuego_LaArcillosa2_5800BP.AG	Brazil_SP_S_Laranjal_MH_HG_6800BP.AG	YRI.DG	56.7859	0.653657	86.874	333412
Argentina_Pampas_CentralPampeanDunefields_LagunadelosPampas_10000BP	Chile_LosRieles_12000BP.SG	YRI.DG	59.1682	0.677274	87.362	1123009
Brazil_SP_S_Laranjal_MH_HG_6800BP.AG	Chile_LosRieles_12000BP.SG	YRI.DG	58.2386	0.665872	87.462	394816
Argentina_Pampas_CentralPampeanDunefields_LagunadelosPampas_10000BP	USA_Anzick_realigned.SG	YRI.DG	58.0618	0.66296	87.58	1123917
Argentina_Pampas_CentralPampeanDunefields_LagunadelosPampas_10000BP	USA_Ancient_Beringian.SG	YRI.DG	48.6936	0.555467	87.662	1132383
Brazil_SP_S_Laranjal_MH_HG_6800BP.AG	USA_Ancient_Beringian.SG	YRI.DG	47.9645	0.545437	87.938	396383
Argentina_NorthTierradelFuego_LaArcillosa2_5800BP.AG	USA_Anzick_realigned.SG	YRI.DG	54.7154	0.620862	88.128	1003429
Peru_Cuncaicha_9000BP.AG	USA_Ancient_Beringian.SG	YRI.DG	46.2755	0.524419	88.241	939618
Chile_PuntaSantaAna_7300BP.SG	USA_Anzick_realigned.SG	YRI.DG	55.907	0.633287	88.281	1057520
Brazil_LocaDoSuin_Sambaqui_9100BP.AG	Chile_WesternArchipelago_Ayayema_5100BP.SG	YRI.DG	57.0693	0.644525	88.545	445182
Argentina_Pampas_6800BP.AG	Brazil_LocaDoSuin_Sambaqui_9100BP.AG	YRI.DG	57.4125	0.647826	88.623	264056
Argentina_NorthTierradelFuego_LaArcillosa2_5800BP.AG	Chile_LosRieles_12000BP.SG	YRI.DG	57.1082	0.641397	89.037	999641
Argentina_Central_Hills_SierrasChicas_JesusMaria_8500BP	Argentina_NorthTierradelFuego_LaArcillosa2_5800BP.AG	YRI.DG	59.5436	0.666274	89.368	331153
Chile_LosRieles_12000BP.SG	Peru_Cuncaicha_9000BP.AG	YRI.DG	57.0391	0.637702	89.445	934511
Argentina_Central_Hills_SierrasChicas_JesusMaria_8500BP	Chile_LosRieles_5100BP.AG	YRI.DG	58.7706	0.657008	89.452	327829
Argentina_Pampas_CentralPampeanDunefields_LagunadelosPampas_10000BP	Brazil_SP_S_Laranjal_MH_HG_6800BP.AG	YRI.DG	58.8453	0.657825	89.454	313782
Argentina_NorthTierradelFuego_LaArcillosa2_5800BP.AG	Brazil_LocaDoSuin_Sambaqui_9100BP.AG	YRI.DG	57.3019	0.640172	89.51	381617
Chile_WesternArchipelago_Ayayema_5100BP.SG	USA_Anzick_realigned.SG	YRI.DG	55.0679	0.614288	89.645	1457614
Chile_LosRieles_5100BP.AG	USA_Ancient_Beringian.SG	YRI.DG	47.0691	0.52487	89.678	1018089
Argentina_Pampas_6800BP.AG	Brazil_Capelinha_Sambaqui_10400BP.AG	YRI.DG	58.4266	0.651332	89.703	249875
Brazil_Capelinha_Sambaqui_10400BP.AG	Chile_WesternArchipelago_Ayayema_5100BP.SG	YRI.DG	56.8336	0.631456	90.004	431863
Argentina_Pampas_CentralPampeanDunefields_LagunadelosPampas_10000BP	Peru_Cuncaicha_9000BP.AG	YRI.DG	57.7061	0.640132	90.147	704539
Chile_LosRieles_12000BP.SG	Chile_PuntaSantaAna_7300BP.SG	YRI.DG	58.3073	0.6466	90.175	1055896
Argentina_Central_Hills_SierrasChicas_JesusMaria_8500BP	Chile_WesternArchipelago_Ayayema_5100BP.SG	YRI.DG	58.5011	0.648066	90.27	417493
Argentina_Pampas_CentralPampeanDunefields_LagunadelosPampas_10000BP	Chile_LosRieles_5100BP.AG	YRI.DG	58.1001	0.638168	91.042	765433
Brazil_SP_S_Laranjal_MH_HG_6800BP.AG	Chile_WesternArchipelago_Ayayema_5100BP.SG	YRI.DG	57.2766	0.627265	91.312	394584
Argentina_Pampas_6800BP.AG	Brazil_SP_S_Laranjal_MH_HG_6800BP.AG	YRI.DG	58.2258	0.637281	91.366	228763
Chile_PuntaSantaAna_7300BP.SG	USA_Ancient_Beringian.SG	YRI.DG	48.1656	0.52714	91.372	1065126
Brazil_SP_S_Laranjal_MH_HG_6800BP.AG	Chile_LosRieles_5100BP.AG	YRI.DG	57.7627	0.630652	91.592	339204
Brazil_LocaDoSuin_Sambaqui_9100BP.AG	Peru_Cuncaicha_9000BP.AG	YRI.DG	56.8347	0.620174	91.643	366526
Argentina_Pampas_6800BP.AG	USA_Anzick_realigned.SG	YRI.DG	54.726	0.5956	91.884	588340
Brazil_LocaDoSuin_Sambaqui_9100BP.AG	Chile_LosRieles_5100BP.AG	YRI.DG	57.8975	0.629086	92.034	381540
Chile_LosRieles_12000BP.SG	Chile_WesternArchipelago_Ayayema_5100BP.SG	YRI.DG	56.9729	0.618391	92.131	1455012
Argentina_Pampas_6800BP.AG	USA_Ancient_Beringian.SG	YRI.DG	46.5806	0.504668	92.299	589000
Argentina_Pampas_CentralPampeanDunefields_LagunadelosPampas_10000BP	Chile_WesternArchipelago_Ayayema_5100BP.SG	YRI.DG	58.529	0.63306	92.454	1067651
Brazil_LocaDoSuin_Sambaqui_9100BP.AG	Brazil_MG_C_Sumidouro_EH_HG_10100BP.SG	YRI.DG	57.9095	0.625806	92.536	376060
Argentina_NorthTierradelFuego_LaArcillosa2_5800BP.AG	USA_Ancient_Beringian.SG	YRI.DG	47.0683	0.506238	92.977	1005126
Argentina_Pampas_CentralPampeanDunefields_LagunadelosPampas_10000BP	Chile_PuntaSantaAna_7300BP.SG	YRI.DG	60.1269	0.642744	93.547	797111
Argentina_Central_Hills_SierrasChicas_JesusMaria_8500BP	Brazil_MG_C_Sumidouro_EH_HG_10100BP.SG	YRI.DG	59.6097	0.636541	93.646	362069
Chile_LosRieles_5100BP.AG	USA_Anzick_realigned.SG	YRI.DG	54.5788	0.582242	93.739	1015668
Argentina_NorthTierradelFuego_LaArcillosa2_5800BP.AG	Chile_LosRieles_5100BP.AG	YRI.DG	57.3657	0.61167	93.785	826288
Brazil_Capelinha_Sambaqui_10400BP.AG	Brazil_MG_C_Sumidouro_EH_HG_10100BP.SG	YRI.DG	58.3021	0.618852	94.21	373405
Argentina_NorthTierradelFuego_LaArcillosa2_5800BP.AG	Argentina_Pampas_CentralPampeanDunefields_LagunadelosPampas_10000BP	YRI.DG	57.562	0.608832	94.545	749476
Chile_LosRieles_12000BP.SG	Chile_LosRieles_5100BP.AG	YRI.DG	57.3092	0.605286	94.681	1012547
Argentina_Pampas_6800BP.AG	Argentina_Pampas_CentralPampeanDunefields_LagunadelosPampas_10000BP	YRI.DG	58.8932	0.621703	94.729	450638
Chile_WesternArchipelago_Ayayema_5100BP.SG	Peru_Cuncaicha_9000BP.AG	YRI.DG	55.5875	0.586631	94.757	930934
Chile_WesternArchipelago_Ayayema_5100BP.SG	USA_Ancient_Beringian.SG	YRI.DG	46.7327	0.492338	94.92	1470163
Argentina_Central_Hills_SierrasChicas_JesusMaria_8500BP	Peru_Lauricocha_8600BP.AG	YRI.DG	57.9919	0.610291	95.023	395086
Chile_LosRieles_5100BP.AG	Chile_PuntaSantaAna_7300BP.SG	YRI.DG	58.7278	0.615589	95.401	759434
Argentina_NorthTierradelFuego_LaArcillosa2_5800BP.AG	Peru_Cuncaicha_9000BP.AG	YRI.DG	57.3645	0.599758	95.646	776571
Brazil_MG_C_Sumidouro_EH_HG_10100BP.SG	Brazil_SP_S_Laranjal_MH_HG_6800BP.AG	YRI.DG	58.2228	0.605685	96.127	344995
Chile_PuntaSantaAna_7300BP.SG	Peru_Cuncaicha_9000BP.AG	YRI.DG	58.188	0.605278	96.134	700952
Brazil_MG_C_Sumidouro_EH_HG_10100BP.SG	USA_Ancient_Beringian.SG	YRI.DG	48.7569	0.504934	96.561	1213504
Argentina_Pampas_6800BP.AG	Chile_PuntaSantaAna_7300BP.SG	YRI.DG	57.7278	0.589581	97.913	451843
Brazil_MG_C_Sumidouro_EH_HG_10100BP.SG	Chile_LosRieles_12000BP.SG	YRI.DG	59.052	0.602749	97.971	1201434
Argentina_Pampas_6800BP.AG	Chile_LosRieles_12000BP.SG	YRI.DG	56.4194	0.571068	98.796	586435
Brazil_MG_C_Sumidouro_EH_HG_10100BP.SG	USA_Anzick_realigned.SG	YRI.DG	57.3361	0.580322	98.8	1202399
Chile_LosRieles_5100BP.AG	Peru_Cuncaicha_9000BP.AG	YRI.DG	57.3802	0.580771	98.8	781408
Chile_PuntaSantaAna_7300BP.SG	Chile_WesternArchipelago_Ayayema_5100BP.SG	YRI.DG	63.1266	0.635101	99.396	1061812
Peru_Lauricocha_8600BP.AG	USA_Anzick_realigned.SG	YRI.DG	53.7158	0.540143	99.447	1325789
Argentina_NorthTierradelFuego_LaArcillosa2_5800BP.AG	Chile_PuntaSantaAna_7300BP.SG	YRI.DG	64.9863	0.651492	99.75	741938
Chile_LosRieles_12000BP.SG	Peru_Lauricocha_8600BP.AG	YRI.DG	56.7144	0.567641	99.912	1322488
Brazil_SP_S_Laranjal_MH_HG_6800BP.AG	Peru_Lauricocha_8600BP.AG	YRI.DG	57.2482	0.572882	99.93	380047
Argentina_Pampas_6800BP.AG	Peru_Cuncaicha_9000BP.AG	YRI.DG	56.7627	0.566166	100.258	504867
Peru_Lauricocha_8600BP.AG	USA_Ancient_Beringian.SG	YRI.DG	46.9026	0.466665	100.506	1332311
Brazil_Capelinha_Sambaqui_10400BP.AG	Peru_Lauricocha_8600BP.AG	YRI.DG	57.0534	0.567456	100.542	413807
Argentina_Pampas_6800BP.AG	Chile_LosRieles_5100BP.AG	YRI.DG	57.7816	0.574207	100.629	526732
Brazil_Capelinha_Sambaqui_10400BP.AG	Brazil_MG_C_LapaDoSanto_EH_HG_9600BP.AG	YRI.DG	57.8937	0.573372	100.97	391231
Brazil_MG_C_Sumidouro_EH_HG_10100BP.SG	Peru_Cuncaicha_9000BP.AG	YRI.DG	57.7008	0.57029	101.178	773019
Argentina_Pampas_CentralPampeanDunefields_LagunadelosPampas_10000BP	Brazil_MG_C_Sumidouro_EH_HG_10100BP.SG	YRI.DG	59.1247	0.583536	101.322	922324
Argentina_NorthTierradelFuego_LaArcillosa2_5800BP.AG	Chile_WesternArchipelago_Ayayema_5100BP.SG	YRI.DG	62.4716	0.616151	101.39	983844
Argentina_NorthTierradelFuego_LaArcillosa2_5800BP.AG	Argentina_Pampas_6800BP.AG	YRI.DG	57.5396	0.566914	101.496	532780
Brazil_MG_C_Sumidouro_EH_HG_10100BP.SG	Chile_PuntaSantaAna_7300BP.SG	YRI.DG	58.9322	0.578791	101.819	913801
Argentina_Pampas_6800BP.AG	Chile_WesternArchipelago_Ayayema_5100BP.SG	YRI.DG	57.1721	0.558027	102.454	583832
Brazil_MG_C_LapaDoSanto_EH_HG_9600BP.AG	USA_Ancient_Beringian.SG	YRI.DG	45.9211	0.447503	102.616	1109292
Argentina_Central_Hills_SierrasChicas_JesusMaria_8500BP	Brazil_MG_C_LapaDoSanto_EH_HG_9600BP.AG	YRI.DG	58.1698	0.566391	102.703	353465
Brazil_LocaDoSuin_Sambaqui_9100BP.AG	Peru_Lauricocha_8600BP.AG	YRI.DG	57.6617	0.555195	103.858	428575
Chile_LosRieles_5100BP.AG	Chile_WesternArchipelago_Ayayema_5100BP.SG	YRI.DG	57.6695	0.554832	103.941	1011695
Argentina_Pampas_CentralPampeanDunefields_LagunadelosPampas_10000BP	Peru_Lauricocha_8600BP.AG	YRI.DG	57.1856	0.549051	104.154	980845
Argentina_ArroyoSeco2_7700BP.AG	Brazil_Capelinha_Sambaqui_10400BP.AG	YRI.DG	58.1101	0.557758	104.185	411745
Argentina_NorthTierradelFuego_LaArcillosa2_5800BP.AG	Brazil_MG_C_Sumidouro_EH_HG_10100BP.SG	YRI.DG	57.4128	0.547701	104.825	812195
Brazil_MG_C_Sumidouro_EH_HG_10100BP.SG	Chile_WesternArchipelago_Ayayema_5100BP.SG	YRI.DG	57.9495	0.552159	104.951	1211449
Brazil_MG_C_Sumidouro_EH_HG_10100BP.SG	Chile_LosRieles_5100BP.AG	YRI.DG	57.9127	0.54894	105.499	845693
Brazil_MG_C_LapaDoSanto_EH_HG_9600BP.AG	USA_Anzick_realigned.SG	YRI.DG	54.6499	0.513156	106.498	1106140
Argentina_Pampas_6800BP.AG	Brazil_MG_C_Sumidouro_EH_HG_10100BP.SG	YRI.DG	57.9627	0.543445	106.658	491806
Argentina_ArroyoSeco2_7700BP.AG	Argentina_Central_Hills_SierrasChicas_JesusMaria_8500BP	YRI.DG	58.7437	0.548949	107.011	383652
Argentina_ArroyoSeco2_7700BP.AG	USA_Anzick_realigned.SG	YRI.DG	54.6716	0.510204	107.156	1259524
Peru_Cuncaicha_9000BP.AG	Peru_Lauricocha_8600BP.AG	YRI.DG	57.4587	0.535615	107.276	894889
Argentina_ArroyoSeco2_7700BP.AG	Argentina_Pampas_CentralPampeanDunefields_LagunadelosPampas_10000BP	YRI.DG	58.5805	0.545124	107.463	937936
Argentina_Pampas_CentralPampeanDunefields_LagunadelosPampas_10000BP	Brazil_MG_C_LapaDoSanto_EH_HG_9600BP.AG	YRI.DG	57.1497	0.531603	107.504	831966
Brazil_MG_C_LapaDoSanto_EH_HG_9600BP.AG	Brazil_SP_S_Laranjal_MH_HG_6800BP.AG	YRI.DG	58.3632	0.541717	107.737	358948
Brazil_LocaDoSuin_Sambaqui_9100BP.AG	Brazil_MG_C_LapaDoSanto_EH_HG_9600BP.AG	YRI.DG	57.9147	0.535328	108.186	403117
Chile_PuntaSantaAna_7300BP.SG	Peru_Lauricocha_8600BP.AG	YRI.DG	57.0762	0.526536	108.399	960885
Chile_WesternArchipelago_Ayayema_5100BP.SG	Peru_Lauricocha_8600BP.AG	YRI.DG	55.249	0.507468	108.872	1310473
Argentina_ArroyoSeco2_7700BP.AG	USA_Ancient_Beringian.SG	YRI.DG	46.7041	0.428421	109.015	1265058
Argentina_ArroyoSeco2_7700BP.AG	Brazil_SP_S_Laranjal_MH_HG_6800BP.AG	YRI.DG	58.224	0.532761	109.287	377948
Argentina_NorthTierradelFuego_LaArcillosa2_5800BP.AG	Peru_Lauricocha_8600BP.AG	YRI.DG	55.9359	0.510342	109.605	945138
Brazil_MG_C_LapaDoSanto_EH_HG_9600BP.AG	Chile_LosRieles_12000BP.SG	YRI.DG	55.8935	0.509332	109.739	1102641
Chile_LosRieles_5100BP.AG	Peru_Lauricocha_8600BP.AG	YRI.DG	56.6479	0.514953	110.006	970494
Brazil_MG_C_LapaDoSanto_EH_HG_9600BP.AG	Chile_PuntaSantaAna_7300BP.SG	YRI.DG	56.8151	0.510503	111.292	825174
Argentina_Pampas_6800BP.AG	Peru_Lauricocha_8600BP.AG	YRI.DG	56.5911	0.506172	111.802	571004
Brazil_MG_C_LapaDoSanto_EH_HG_9600BP.AG	Peru_Cuncaicha_9000BP.AG	YRI.DG	56.0445	0.499467	112.209	828953
Argentina_ArroyoSeco2_7700BP.AG	Chile_LosRieles_12000BP.SG	YRI.DG	56.2189	0.498918	112.682	1256133
Argentina_ArroyoSeco2_7700BP.AG	Brazil_LocaDoSuin_Sambaqui_9100BP.AG	YRI.DG	57.946	0.512587	113.046	424360
Argentina_ArroyoSeco2_7700BP.AG	Chile_PuntaSantaAna_7300BP.SG	YRI.DG	57.9484	0.511302	113.335	925295
Brazil_MG_C_LapaDoSanto_EH_HG_9600BP.AG	Chile_WesternArchipelago_Ayayema_5100BP.SG	YRI.DG	54.9726	0.484404	113.485	1100937
Argentina_ArroyoSeco2_7700BP.AG	Peru_Cuncaicha_9000BP.AG	YRI.DG	55.9786	0.491596	113.871	882767
Argentina_NorthTierradelFuego_LaArcillosa2_5800BP.AG	Brazil_MG_C_LapaDoSanto_EH_HG_9600BP.AG	YRI.DG	55.8017	0.489553	113.985	871816
Brazil_MG_C_Sumidouro_EH_HG_10100BP.SG	Peru_Lauricocha_8600BP.AG	YRI.DG	57.2761	0.499049	114.77	1085480
Brazil_MG_C_LapaDoSanto_EH_HG_9600BP.AG	Chile_LosRieles_5100BP.AG	YRI.DG	56.9285	0.487733	116.721	886368
Argentina_Pampas_6800BP.AG	Brazil_MG_C_LapaDoSanto_EH_HG_9600BP.AG	YRI.DG	56.8141	0.482874	117.658	547631
Argentina_ArroyoSeco2_7700BP.AG	Chile_WesternArchipelago_Ayayema_5100BP.SG	YRI.DG	56.812	0.479618	118.452	1252093
Argentina_ArroyoSeco2_7700BP.AG	Argentina_NorthTierradelFuego_LaArcillosa2_5800BP.AG	YRI.DG	56.7265	0.478679	118.506	932653
Argentina_ArroyoSeco2_7700BP.AG	Chile_LosRieles_5100BP.AG	YRI.DG	58.2586	0.47674	122.202	958754
Argentina_ArroyoSeco2_7700BP.AG	Argentina_Pampas_6800BP.AG	YRI.DG	59.3147	0.484819	122.344	568108
Argentina_ArroyoSeco2_7700BP.AG	Brazil_MG_C_Sumidouro_EH_HG_10100BP.SG	YRI.DG	58.0495	0.467673	124.124	1042023
Brazil_MG_C_LapaDoSanto_EH_HG_9600BP.AG	Brazil_MG_C_Sumidouro_EH_HG_10100BP.SG	YRI.DG	60.1978	0.482203	124.839	919659
Brazil_MG_C_LapaDoSanto_EH_HG_9600BP.AG	Peru_Lauricocha_8600BP.AG	YRI.DG	55.6006	0.439574	126.488	1044921
Argentina_ArroyoSeco2_7700BP.AG	Peru_Lauricocha_8600BP.AG	YRI.DG	56.2213	0.438689	128.158	1174880
Argentina_ArroyoSeco2_7700BP.AG	Brazil_MG_C_LapaDoSanto_EH_HG_9600BP.AG	YRI.DG	56.4413	0.425097	132.773	1027680

## Sheet: Sheet 2
Supplementary Data Table: f4 statistics for Early/Middle Holocene South Americans
Outgroup	Pop_1	Pop_2	Pop_3	f4	SE	Z	n_ABBAs	n_BABAs	n_SNPs
YRI.DG	USA_Anzick_realigned.SG	Chile_LosRieles_12000BP.SG	Peru_Lauricocha_8600BP.AG	-0.002548	0.00062	-4.111	54093	57936	1518939
YRI.DG	USA_Anzick_realigned.SG	Argentina_Pampas_CentralPampeanDunefields_LagunadelosPampas_10000BP	Brazil_MG_C_Sumidouro_EH_HG_10100BP.SG	-0.002159	0.000607	-3.558	40485	42489	1034707
YRI.DG	USA_Anzick_realigned.SG	Brazil_MG_C_LapaDoSanto_EH_HG_9600BP.AG	Brazil_MG_C_Sumidouro_EH_HG_10100BP.SG	-0.00146	0.000417	-3.497	38865	40138	1037495
YRI.DG	USA_Anzick_realigned.SG	Argentina_ArroyoSeco2_7700BP.AG	Brazil_MG_C_Sumidouro_EH_HG_10100BP.SG	-0.001416	0.000453	-3.127	45629	46923	1172588
YRI.DG	USA_Anzick_realigned.SG	Chile_LosRieles_12000BP.SG	Peru_Cuncaicha_9000BP.AG	-0.002099	0.000686	-3.059	38451	40715	1079019
YRI.DG	USA_Anzick_realigned.SG	Chile_LosRieles_12000BP.SG	Chile_PuntaSantaAna_7300BP.SG	-0.002084	0.000727	-2.868	44929	47430	1200312
YRI.DG	USA_Anzick_realigned.SG	Argentina_Pampas_CentralPampeanDunefields_LagunadelosPampas_10000BP	Peru_Lauricocha_8600BP.AG	-0.001648	0.000586	-2.811	42055	43883	1118248
YRI.DG	USA_Anzick_realigned.SG	Argentina_NorthTierradelFuego_LaArcillosa2_5800BP.AG	Brazil_MG_C_Sumidouro_EH_HG_10100BP.SG	-0.001651	0.000614	-2.686	35571	36955	922303
YRI.DG	USA_Anzick_realigned.SG	Chile_LosRieles_12000BP.SG	Chile_LosRieles_5100BP.AG	-0.001644	0.000652	-2.523	42035	43955	1167628
YRI.DG	USA_Anzick_realigned.SG	Argentina_Pampas_CentralPampeanDunefields_LagunadelosPampas_10000BP	Chile_PuntaSantaAna_7300BP.SG	-0.001609	0.000652	-2.466	34208	35660	902171
YRI.DG	USA_Anzick_realigned.SG	Argentina_Pampas_CentralPampeanDunefields_LagunadelosPampas_10000BP	Brazil_SP_S_Laranjal_MH_HG_6800BP.AG	-0.001716	0.000716	-2.395	13649	14262	357305
YRI.DG	USA_Anzick_realigned.SG	Argentina_Central_Hills_SierrasChicas_JesusMaria_8500BP	Brazil_MG_C_Sumidouro_EH_HG_10100BP.SG	-0.001463	0.000644	-2.273	15404	15959	409160
YRI.DG	USA_Anzick_realigned.SG	Brazil_LocaDoSuin_Sambaqui_9100BP.AG	Peru_Lauricocha_8600BP.AG	-0.001309	0.000591	-2.212	18018	18690	491828
YRI.DG	USA_Anzick_realigned.SG	Brazil_MG_C_LapaDoSanto_EH_HG_9600BP.AG	Peru_Lauricocha_8600BP.AG	-0.000955	0.000434	-2.199	43884	45003	1197027
YRI.DG	USA_Anzick_realigned.SG	Chile_LosRieles_12000BP.SG	Chile_WesternArchipelago_Ayayema_5100BP.SG	-0.001446	0.000665	-2.173	60905	63314	1666307
YRI.DG	USA_Anzick_realigned.SG	Argentina_NorthTierradelFuego_LaArcillosa2_5800BP.AG	Peru_Lauricocha_8600BP.AG	-0.001168	0.000547	-2.135	39639	40937	1090097
YRI.DG	USA_Anzick_realigned.SG	Argentina_Northwest_SouthernPuna_Antofagasta_PeñasdelasTrampas1.1_8800BP	Brazil_LocaDoSuin_Sambaqui_9100BP.AG	-0.002543	0.001213	-2.096	1812	1937	49124
YRI.DG	USA_Anzick_realigned.SG	Brazil_LocaDoSuin_Sambaqui_9100BP.AG	Brazil_MG_C_Sumidouro_EH_HG_10100BP.SG	-0.001269	0.000633	-2.005	16586	17070	425975
YRI.DG	USA_Anzick_realigned.SG	Brazil_MG_C_LapaDoSanto_EH_HG_9600BP.AG	Brazil_SP_S_Laranjal_MH_HG_6800BP.AG	-0.00109	0.000566	-1.926	15302	15759	408633
YRI.DG	USA_Anzick_realigned.SG	Chile_WesternArchipelago_Ayayema_5100BP.SG	Peru_Lauricocha_8600BP.AG	-0.000976	0.000531	-1.838	55310	56779	1503426
YRI.DG	USA_Anzick_realigned.SG	Argentina_Northwest_SouthernPuna_Antofagasta_PeñasdelasTrampas1.1_8800BP	Brazil_MG_C_Sumidouro_EH_HG_10100BP.SG	-0.001553	0.00089	-1.745	3665	3813	94463
YRI.DG	USA_Anzick_realigned.SG	Argentina_ArroyoSeco2_7700BP.AG	Peru_Lauricocha_8600BP.AG	-0.000717	0.00042	-1.707	49219	50140	1344836
YRI.DG	USA_Anzick_realigned.SG	Brazil_Capelinha_Sambaqui_10400BP.AG	Brazil_MG_C_Sumidouro_EH_HG_10100BP.SG	-0.001115	0.000657	-1.696	16537	16957	421933
YRI.DG	USA_Anzick_realigned.SG	Argentina_Central_Hills_SierrasChicas_JesusMaria_8500BP	Peru_Lauricocha_8600BP.AG	-0.001038	0.00063	-1.648	16609	17073	451822
YRI.DG	USA_Anzick_realigned.SG	Argentina_ArroyoSeco2_7700BP.AG	Brazil_SP_S_Laranjal_MH_HG_6800BP.AG	-0.000892	0.000549	-1.624	16240	16622	430189
YRI.DG	USA_Anzick_realigned.SG	Brazil_Capelinha_Sambaqui_10400BP.AG	Peru_Lauricocha_8600BP.AG	-0.001061	0.000663	-1.601	17865	18359	473211
YRI.DG	USA_Anzick_realigned.SG	Argentina_Pampas_CentralPampeanDunefields_LagunadelosPampas_10000BP	Peru_Cuncaicha_9000BP.AG	-0.001101	0.000693	-1.59	30366	31255	807833
YRI.DG	USA_Anzick_realigned.SG	Argentina_Northwest_SouthernPuna_Antofagasta_PeñasdelasTrampas1.1_8800BP	Chile_PuntaSantaAna_7300BP.SG	-0.001471	0.000949	-1.55	3286	3415	87405
YRI.DG	USA_Anzick_realigned.SG	Chile_LosRieles_5100BP.AG	Peru_Lauricocha_8600BP.AG	-0.000765	0.000506	-1.511	40741	41629	1116153
YRI.DG	USA_Anzick_realigned.SG	Argentina_Central_Hills_SierrasChicas_JesusMaria_8500BP	Brazil_SP_S_Laranjal_MH_HG_6800BP.AG	-0.001166	0.000804	-1.451	6009	6197	161192
YRI.DG	USA_Anzick_realigned.SG	Brazil_MG_C_LapaDoSanto_EH_HG_9600BP.AG	Chile_PuntaSantaAna_7300BP.SG	-0.000802	0.000557	-1.441	35705	36445	939390
YRI.DG	USA_Anzick_realigned.SG	Argentina_ArroyoSeco2_7700BP.AG	Argentina_Pampas_6800BP.AG	-0.00057	0.000423	-1.347	23588	23955	651205
YRI.DG	USA_Anzick_realigned.SG	Argentina_Pampas_6800BP.AG	Brazil_MG_C_Sumidouro_EH_HG_10100BP.SG	-0.000708	0.000542	-1.304	21689	21952	557988
YRI.DG	USA_Anzick_realigned.SG	Argentina_Pampas_6800BP.AG	Brazil_SP_S_Laranjal_MH_HG_6800BP.AG	-0.00087	0.000675	-1.289	10059	10255	261423
YRI.DG	USA_Anzick_realigned.SG	Argentina_NorthTierradelFuego_LaArcillosa2_5800BP.AG	Chile_PuntaSantaAna_7300BP.SG	-0.000758	0.000589	-1.288	29091	29736	851484
YRI.DG	USA_Anzick_realigned.SG	Brazil_LocaDoSuin_Sambaqui_9100BP.AG	Peru_Cuncaicha_9000BP.AG	-0.000882	0.000704	-1.254	15686	16058	422081
YRI.DG	USA_Anzick_realigned.SG	Argentina_Pampas_CentralPampeanDunefields_LagunadelosPampas_10000BP	Chile_LosRieles_5100BP.AG	-0.000802	0.000647	-1.24	33305	34008	876585
YRI.DG	USA_Anzick_realigned.SG	Argentina_Pampas_CentralPampeanDunefields_LagunadelosPampas_10000BP	Chile_WesternArchipelago_Ayayema_5100BP.SG	-0.000771	0.000642	-1.201	46102	47039	1214877
YRI.DG	USA_Anzick_realigned.SG	Argentina_NorthTierradelFuego_LaArcillosa2_5800BP.AG	Argentina_Pampas_6800BP.AG	-0.000664	0.000596	-1.114	22617	23031	614241
YRI.DG	USA_Anzick_realigned.SG	Argentina_ArroyoSeco2_7700BP.AG	Chile_PuntaSantaAna_7300BP.SG	-0.000542	0.000495	-1.095	39846	40404	1051484
YRI.DG	USA_Anzick_realigned.SG	Brazil_MG_C_LapaDoSanto_EH_HG_9600BP.AG	Peru_Cuncaicha_9000BP.AG	-0.000568	0.000535	-1.061	34968	35527	952260
YRI.DG	USA_Anzick_realigned.SG	Argentina_NorthTierradelFuego_LaArcillosa2_5800BP.AG	Peru_Cuncaicha_9000BP.AG	-0.000632	0.000605	-1.046	32385	32953	898067
YRI.DG	USA_Anzick_realigned.SG	Argentina_Pampas_CentralPampeanDunefields_LagunadelosPampas_10000BP	Brazil_MG_C_LapaDoSanto_EH_HG_9600BP.AG	-0.000546	0.000528	-1.035	36146	36661	948640
YRI.DG	USA_Anzick_realigned.SG	Argentina_Northwest_SouthernPuna_Antofagasta_PeñasdelasTrampas1.1_8800BP	Brazil_SP_S_Laranjal_MH_HG_6800BP.AG	-0.001231	0.001191	-1.034	1676	1730	43862
YRI.DG	USA_Anzick_realigned.SG	Argentina_Northwest_SouthernPuna_Antofagasta_PeñasdelasTrampas1.1_8800BP	Brazil_Capelinha_Sambaqui_10400BP.AG	-0.001143	0.00112	-1.02	1788	1843	47983
YRI.DG	USA_Anzick_realigned.SG	Argentina_Central_Hills_SierrasChicas_JesusMaria_8500BP	Argentina_Northwest_SouthernPuna_Antofagasta_PeñasdelasTrampas1.1_8800BP	-0.001293	0.001278	-1.011	1510	1562	40544
YRI.DG	USA_Anzick_realigned.SG	Peru_Cuncaicha_9000BP.AG	Peru_Lauricocha_8600BP.AG	-0.000534	0.000531	-1.006	36967	37531	1030320
YRI.DG	USA_Anzick_realigned.SG	Argentina_Pampas_CentralPampeanDunefields_LagunadelosPampas_10000BP	Brazil_Capelinha_Sambaqui_10400BP.AG	-0.000749	0.000752	-0.996	15097	15388	389773
YRI.DG	USA_Anzick_realigned.SG	Argentina_NorthTierradelFuego_LaArcillosa2_5800BP.AG	Brazil_SP_S_Laranjal_MH_HG_6800BP.AG	-0.000682	0.000712	-0.958	14727	14988	382064
YRI.DG	USA_Anzick_realigned.SG	Argentina_Central_Hills_SierrasChicas_JesusMaria_8500BP	Argentina_Pampas_6800BP.AG	-0.000658	0.000696	-0.945	9137	9299	242781
YRI.DG	USA_Anzick_realigned.SG	Chile_LosRieles_5100BP.AG	Chile_PuntaSantaAna_7300BP.SG	-0.000556	0.000604	-0.919	32490	32973	868695
YRI.DG	USA_Anzick_realigned.SG	Argentina_Northwest_SouthernPuna_Antofagasta_PeñasdelasTrampas1.1_8800BP	Chile_WesternArchipelago_Ayayema_5100BP.SG	-0.000764	0.000878	-0.87	4243	4329	112745
YRI.DG	USA_Anzick_realigned.SG	Argentina_Northwest_SouthernPuna_Antofagasta_PeñasdelasTrampas1.1_8800BP	Argentina_Pampas_6800BP.AG	-0.000744	0.000943	-0.789	2496	2543	66343
YRI.DG	USA_Anzick_realigned.SG	Brazil_Capelinha_Sambaqui_10400BP.AG	Brazil_SP_S_Laranjal_MH_HG_6800BP.AG	-0.000561	0.000781	-0.719	7634	7747	200328
YRI.DG	USA_Anzick_realigned.SG	Argentina_Pampas_6800BP.AG	Peru_Lauricocha_8600BP.AG	-0.000311	0.000479	-0.65	24541	24725	655963
YRI.DG	USA_Anzick_realigned.SG	Argentina_Northwest_SouthernPuna_Antofagasta_PeñasdelasTrampas1.1_8800BP	Peru_Lauricocha_8600BP.AG	-0.000498	0.00077	-0.648	4005	4056	108251
YRI.DG	USA_Anzick_realigned.SG	Brazil_LocaDoSuin_Sambaqui_9100BP.AG	Chile_PuntaSantaAna_7300BP.SG	-0.000448	0.000701	-0.64	14958	15134	392268
YRI.DG	USA_Anzick_realigned.SG	Chile_LosRieles_5100BP.AG	Peru_Cuncaicha_9000BP.AG	-0.000389	0.00061	-0.638	32920	33271	901432
YRI.DG	USA_Anzick_realigned.SG	Chile_WesternArchipelago_Ayayema_5100BP.SG	Peru_Cuncaicha_9000BP.AG	-0.000398	0.000629	-0.633	39650	40078	1074387
YRI.DG	USA_Anzick_realigned.SG	Argentina_ArroyoSeco2_7700BP.AG	Peru_Cuncaicha_9000BP.AG	-0.000327	0.000519	-0.629	37414	37665	1013588
YRI.DG	USA_Anzick_realigned.SG	Brazil_Capelinha_Sambaqui_10400BP.AG	Chile_PuntaSantaAna_7300BP.SG	-0.000439	0.000715	-0.614	14753	14921	382696
YRI.DG	USA_Anzick_realigned.SG	Argentina_Central_Hills_SierrasChicas_JesusMaria_8500BP	Brazil_LocaDoSuin_Sambaqui_9100BP.AG	-0.000501	0.000831	-0.603	6753	6843	178867
YRI.DG	USA_Anzick_realigned.SG	Argentina_Central_Hills_SierrasChicas_JesusMaria_8500BP	Argentina_NorthTierradelFuego_LaArcillosa2_5800BP.AG	-0.000351	0.000675	-0.521	13901	14036	381224
YRI.DG	USA_Anzick_realigned.SG	Chile_PuntaSantaAna_7300BP.SG	Peru_Lauricocha_8600BP.AG	-0.000296	0.000569	-0.519	41526	41857	1093427
YRI.DG	USA_Anzick_realigned.SG	Argentina_NorthTierradelFuego_LaArcillosa2_5800BP.AG	Chile_WesternArchipelago_Ayayema_5100BP.SG	-0.000272	0.000553	-0.493	38615	38924	1138400
YRI.DG	USA_Anzick_realigned.SG	Argentina_Central_Hills_SierrasChicas_JesusMaria_8500BP	Chile_PuntaSantaAna_7300BP.SG	-0.000345	0.000704	-0.491	13780	13906	366408
YRI.DG	USA_Anzick_realigned.SG	Brazil_Capelinha_Sambaqui_10400BP.AG	Chile_WesternArchipelago_Ayayema_5100BP.SG	-0.000334	0.000716	-0.466	18927	19092	494824
YRI.DG	USA_Anzick_realigned.SG	Brazil_LocaDoSuin_Sambaqui_9100BP.AG	Chile_WesternArchipelago_Ayayema_5100BP.SG	-0.000295	0.00066	-0.448	19183	19335	512121
YRI.DG	USA_Anzick_realigned.SG	Argentina_Central_Hills_SierrasChicas_JesusMaria_8500BP	Peru_Cuncaicha_9000BP.AG	-0.000305	0.000728	-0.419	13150	13257	353461
YRI.DG	USA_Anzick_realigned.SG	Argentina_Northwest_SouthernPuna_Antofagasta_PeñasdelasTrampas1.1_8800BP	Brazil_MG_C_LapaDoSanto_EH_HG_9600BP.AG	-0.000285	0.000779	-0.366	3873	3896	102123
YRI.DG	USA_Anzick_realigned.SG	Argentina_Pampas_CentralPampeanDunefields_LagunadelosPampas_10000BP	Brazil_LocaDoSuin_Sambaqui_9100BP.AG	-0.000254	0.000706	-0.36	15036	15136	393275
YRI.DG	USA_Anzick_realigned.SG	Argentina_Northwest_SouthernPuna_Antofagasta_PeñasdelasTrampas1.1_8800BP	Peru_Cuncaicha_9000BP.AG	-0.000314	0.00098	-0.32	3441	3470	92386
YRI.DG	USA_Anzick_realigned.SG	Argentina_Pampas_6800BP.AG	Chile_PuntaSantaAna_7300BP.SG	-0.000191	0.000622	-0.307	19799	19881	517022
YRI.DG	USA_Anzick_realigned.SG	Brazil_LocaDoSuin_Sambaqui_9100BP.AG	Brazil_SP_S_Laranjal_MH_HG_6800BP.AG	-0.000219	0.000775	-0.282	7520	7562	194798
YRI.DG	USA_Anzick_realigned.SG	Brazil_MG_C_LapaDoSanto_EH_HG_9600BP.AG	Chile_WesternArchipelago_Ayayema_5100BP.SG	-0.000141	0.000516	-0.274	47335	47478	1263520
YRI.DG	USA_Anzick_realigned.SG	Argentina_Central_Hills_SierrasChicas_JesusMaria_8500BP	Chile_WesternArchipelago_Ayayema_5100BP.SG	-0.000168	0.00068	-0.247	17704	17784	477913
YRI.DG	USA_Anzick_realigned.SG	Argentina_ArroyoSeco2_7700BP.AG	Brazil_Capelinha_Sambaqui_10400BP.AG	-0.000129	0.000602	-0.215	17794	17835	469829
YRI.DG	USA_Anzick_realigned.SG	Argentina_NorthTierradelFuego_LaArcillosa2_5800BP.AG	Chile_LosRieles_5100BP.AG	-0.000123	0.000608	-0.202	35123	35241	954642
YRI.DG	USA_Anzick_realigned.SG	Argentina_NorthTierradelFuego_LaArcillosa2_5800BP.AG	Brazil_Capelinha_Sambaqui_10400BP.AG	-0.000126	0.000724	-0.174	15957	16010	419532
YRI.DG	USA_Anzick_realigned.SG	Argentina_NorthTierradelFuego_LaArcillosa2_5800BP.AG	Brazil_MG_C_LapaDoSanto_EH_HG_9600BP.AG	-8e-05	0.00054	-0.148	37235	37308	1003234
YRI.DG	USA_Anzick_realigned.SG	Argentina_Central_Hills_SierrasChicas_JesusMaria_8500BP	Chile_LosRieles_5100BP.AG	-4.6e-05	0.000674	-0.068	14014	14031	375850
YRI.DG	USA_Anzick_realigned.SG	Brazil_MG_C_LapaDoSanto_EH_HG_9600BP.AG	Chile_LosRieles_5100BP.AG	-2.5e-05	0.000486	-0.052	37514	37641	1017511
YRI.DG	USA_Anzick_realigned.SG	Argentina_ArroyoSeco2_7700BP.AG	Chile_LosRieles_5100BP.AG	-1e-05	0.000459	-0.021	40063	40051	1100499
YRI.DG	USA_Anzick_realigned.SG	Brazil_LocaDoSuin_Sambaqui_9100BP.AG	Brazil_MG_C_LapaDoSanto_EH_HG_9600BP.AG	7e-06	0.000547	0.012	17168	17183	461853
YRI.DG	USA_Anzick_realigned.SG	Brazil_Capelinha_Sambaqui_10400BP.AG	Peru_Cuncaicha_9000BP.AG	1.5e-05	0.000744	0.021	15220	15214	402014
YRI.DG	USA_Anzick_realigned.SG	Argentina_Central_Hills_SierrasChicas_JesusMaria_8500BP	Brazil_Capelinha_Sambaqui_10400BP.AG	5.7e-05	0.000815	0.07	6716	6706	177822
YRI.DG	USA_Anzick_realigned.SG	Brazil_MG_C_Sumidouro_EH_HG_10100BP.SG	Brazil_SP_S_Laranjal_MH_HG_6800BP.AG	7.2e-05	0.000644	0.112	15538	15580	389250
YRI.DG	USA_Anzick_realigned.SG	Chile_LosRieles_5100BP.AG	Chile_WesternArchipelago_Ayayema_5100BP.SG	6.6e-05	0.000573	0.116	42573	42496	1166299
YRI.DG	USA_Anzick_realigned.SG	Argentina_Central_Hills_SierrasChicas_JesusMaria_8500BP	Brazil_MG_C_LapaDoSanto_EH_HG_9600BP.AG	8.1e-05	0.000593	0.136	15122	15063	403520
YRI.DG	USA_Anzick_realigned.SG	Brazil_Capelinha_Sambaqui_10400BP.AG	Brazil_MG_C_LapaDoSanto_EH_HG_9600BP.AG	8.9e-05	0.000609	0.146	16962	16927	446640
YRI.DG	USA_Anzick_realigned.SG	Argentina_NorthTierradelFuego_LaArcillosa2_5800BP.AG	Brazil_LocaDoSuin_Sambaqui_9100BP.AG	0.00012	0.000679	0.176	16537	16484	440090
YRI.DG	USA_Anzick_realigned.SG	Argentina_NorthTierradelFuego_LaArcillosa2_5800BP.AG	Argentina_Northwest_SouthernPuna_Antofagasta_PeñasdelasTrampas1.1_8800BP	0.000168	0.000917	0.184	3732	3715	98106
YRI.DG	USA_Anzick_realigned.SG	Chile_PuntaSantaAna_7300BP.SG	Peru_Cuncaicha_9000BP.AG	0.000133	0.000639	0.208	30341	30234	802267
YRI.DG	USA_Anzick_realigned.SG	Brazil_LocaDoSuin_Sambaqui_9100BP.AG	Chile_LosRieles_5100BP.AG	0.000146	0.000669	0.219	16542	16478	438985
YRI.DG	USA_Anzick_realigned.SG	Brazil_SP_S_Laranjal_MH_HG_6800BP.AG	Chile_WesternArchipelago_Ayayema_5100BP.SG	0.000179	0.000688	0.26	17408	17328	450872
YRI.DG	USA_Anzick_realigned.SG	Brazil_SP_S_Laranjal_MH_HG_6800BP.AG	Chile_PuntaSantaAna_7300BP.SG	0.000191	0.000693	0.275	13770	13703	348733
YRI.DG	USA_Anzick_realigned.SG	Brazil_Capelinha_Sambaqui_10400BP.AG	Chile_LosRieles_5100BP.AG	0.000202	0.000719	0.281	16166	16080	422773
YRI.DG	USA_Anzick_realigned.SG	Argentina_ArroyoSeco2_7700BP.AG	Chile_WesternArchipelago_Ayayema_5100BP.SG	0.000136	0.000483	0.282	53122	52817	1434325
YRI.DG	USA_Anzick_realigned.SG	Brazil_SP_S_Laranjal_MH_HG_6800BP.AG	Peru_Lauricocha_8600BP.AG	0.00018	0.000623	0.289	16761	16696	433387
YRI.DG	USA_Anzick_realigned.SG	Argentina_Northwest_SouthernPuna_Antofagasta_PeñasdelasTrampas1.1_8800BP	Argentina_Pampas_CentralPampeanDunefields_LagunadelosPampas_10000BP	0.000285	0.000969	0.294	3360	3335	87237
YRI.DG	USA_Anzick_realigned.SG	Argentina_Northwest_SouthernPuna_Antofagasta_PeñasdelasTrampas1.1_8800BP	Chile_LosRieles_5100BP.AG	0.000275	0.000862	0.32	3604	3577	97075
YRI.DG	USA_Anzick_realigned.SG	Argentina_Pampas_6800BP.AG	Peru_Cuncaicha_9000BP.AG	0.000236	0.00061	0.386	21879	21734	581191
YRI.DG	USA_Anzick_realigned.SG	Argentina_ArroyoSeco2_7700BP.AG	Argentina_Central_Hills_SierrasChicas_JesusMaria_8500BP	0.00023	0.000544	0.424	16391	16260	437932
YRI.DG	USA_Anzick_realigned.SG	Argentina_Pampas_6800BP.AG	Brazil_Capelinha_Sambaqui_10400BP.AG	0.000347	0.000733	0.473	11073	10971	286251
YRI.DG	USA_Anzick_realigned.SG	Argentina_ArroyoSeco2_7700BP.AG	Brazil_MG_C_LapaDoSanto_EH_HG_9600BP.AG	0.000207	0.00037	0.561	43634	43407	1175591
YRI.DG	USA_Anzick_realigned.SG	Argentina_ArroyoSeco2_7700BP.AG	Brazil_LocaDoSuin_Sambaqui_9100BP.AG	0.000321	0.00057	0.564	18254	18101	485956
YRI.DG	USA_Anzick_realigned.SG	Brazil_SP_S_Laranjal_MH_HG_6800BP.AG	Peru_Cuncaicha_9000BP.AG	0.000435	0.000712	0.61	14270	14110	368062
YRI.DG	USA_Anzick_realigned.SG	Argentina_ArroyoSeco2_7700BP.AG	Argentina_Northwest_SouthernPuna_Antofagasta_PeñasdelasTrampas1.1_8800BP	0.000498	0.000759	0.655	4058	4005	107462
YRI.DG	USA_Anzick_realigned.SG	Argentina_NorthTierradelFuego_LaArcillosa2_5800BP.AG	Argentina_Pampas_CentralPampeanDunefields_LagunadelosPampas_10000BP	0.000499	0.00064	0.781	33149	32719	861622
YRI.DG	USA_Anzick_realigned.SG	Brazil_Capelinha_Sambaqui_10400BP.AG	Brazil_LocaDoSuin_Sambaqui_9100BP.AG	0.000624	0.000784	0.796	8227	8094	214074
YRI.DG	USA_Anzick_realigned.SG	Brazil_MG_C_Sumidouro_EH_HG_10100BP.SG	Peru_Lauricocha_8600BP.AG	0.000411	0.000504	0.815	48370	48110	1222644
YRI.DG	USA_Anzick_realigned.SG	Argentina_ArroyoSeco2_7700BP.AG	Argentina_NorthTierradelFuego_LaArcillosa2_5800BP.AG	0.000412	0.000496	0.832	39734	39243	1073110
YRI.DG	USA_Anzick_realigned.SG	Argentina_Pampas_6800BP.AG	Chile_WesternArchipelago_Ayayema_5100BP.SG	0.00051	0.000556	0.918	25152	24785	672650
YRI.DG	USA_Anzick_realigned.SG	Argentina_Pampas_CentralPampeanDunefields_LagunadelosPampas_10000BP	Chile_LosRieles_12000BP.SG	0.000763	0.000726	1.051	49864	48885	1283394
YRI.DG	USA_Anzick_realigned.SG	Brazil_MG_C_Sumidouro_EH_HG_10100BP.SG	Chile_PuntaSantaAna_7300BP.SG	0.000643	0.000598	1.075	41228	40832	1023313
YRI.DG	USA_Anzick_realigned.SG	Argentina_Central_Hills_SierrasChicas_JesusMaria_8500BP	Argentina_Pampas_CentralPampeanDunefields_LagunadelosPampas_10000BP	0.000744	0.000683	1.09	15064	14769	396561
YRI.DG	USA_Anzick_realigned.SG	Chile_PuntaSantaAna_7300BP.SG	Chile_WesternArchipelago_Ayayema_5100BP.SG	0.000722	0.000586	1.233	44055	43184	1206785
YRI.DG	USA_Anzick_realigned.SG	Brazil_MG_C_Sumidouro_EH_HG_10100BP.SG	Peru_Cuncaicha_9000BP.AG	0.00085	0.000616	1.38	34497	33881	876325
YRI.DG	USA_Anzick_realigned.SG	Argentina_Pampas_6800BP.AG	Brazil_MG_C_LapaDoSanto_EH_HG_9600BP.AG	0.000624	0.00045	1.386	23806	23334	627267
YRI.DG	USA_Anzick_realigned.SG	Argentina_ArroyoSeco2_7700BP.AG	Argentina_Pampas_CentralPampeanDunefields_LagunadelosPampas_10000BP	0.000748	0.000522	1.433	41070	40231	1067540
YRI.DG	USA_Anzick_realigned.SG	Argentina_Central_Hills_SierrasChicas_JesusMaria_8500BP	Chile_LosRieles_12000BP.SG	0.001068	0.000745	1.433	19250	18707	508835
YRI.DG	USA_Anzick_realigned.SG	Brazil_SP_S_Laranjal_MH_HG_6800BP.AG	Chile_LosRieles_5100BP.AG	0.001029	0.00071	1.45	15212	14813	388067
YRI.DG	USA_Anzick_realigned.SG	Argentina_Pampas_6800BP.AG	Chile_LosRieles_5100BP.AG	0.000898	0.000544	1.651	22970	22438	606128
YRI.DG	USA_Anzick_realigned.SG	Argentina_Pampas_6800BP.AG	Brazil_LocaDoSuin_Sambaqui_9100BP.AG	0.001179	0.000664	1.775	11785	11387	303478
YRI.DG	USA_Anzick_realigned.SG	Brazil_Capelinha_Sambaqui_10400BP.AG	Chile_LosRieles_12000BP.SG	0.001466	0.000778	1.885	19366	18638	496853
YRI.DG	USA_Anzick_realigned.SG	Argentina_Northwest_SouthernPuna_Antofagasta_PeñasdelasTrampas1.1_8800BP	Chile_LosRieles_12000BP.SG	0.001812	0.000913	1.984	4381	4176	113150
YRI.DG	USA_Anzick_realigned.SG	Argentina_NorthTierradelFuego_LaArcillosa2_5800BP.AG	Chile_LosRieles_12000BP.SG	0.001401	0.000697	2.01	43211	41589	1157759
YRI.DG	USA_Anzick_realigned.SG	Brazil_LocaDoSuin_Sambaqui_9100BP.AG	Chile_LosRieles_12000BP.SG	0.001522	0.000735	2.07	19672	18890	513809
YRI.DG	USA_Anzick_realigned.SG	Brazil_MG_C_Sumidouro_EH_HG_10100BP.SG	Chile_LosRieles_5100BP.AG	0.001182	0.000544	2.174	38110	37132	958059
YRI.DG	USA_Anzick_realigned.SG	Argentina_Pampas_6800BP.AG	Argentina_Pampas_CentralPampeanDunefields_LagunadelosPampas_10000BP	0.001336	0.000602	2.219	19974	19252	516447
YRI.DG	USA_Anzick_realigned.SG	Brazil_MG_C_Sumidouro_EH_HG_10100BP.SG	Chile_WesternArchipelago_Ayayema_5100BP.SG	0.001438	0.000595	2.414	55360	53646	1359904
YRI.DG	USA_Anzick_realigned.SG	Brazil_MG_C_LapaDoSanto_EH_HG_9600BP.AG	Chile_LosRieles_12000BP.SG	0.001664	0.000589	2.825	48287	46188	1266172
YRI.DG	USA_Anzick_realigned.SG	Argentina_ArroyoSeco2_7700BP.AG	Chile_LosRieles_12000BP.SG	0.001698	0.000598	2.838	55134	52571	1439852
YRI.DG	USA_Anzick_realigned.SG	Brazil_SP_S_Laranjal_MH_HG_6800BP.AG	Chile_LosRieles_12000BP.SG	0.002451	0.000769	3.186	17935	16829	451279
YRI.DG	USA_Anzick_realigned.SG	Argentina_Pampas_6800BP.AG	Chile_LosRieles_12000BP.SG	0.002504	0.000676	3.702	26449	24767	675728
YRI.DG	USA_Anzick_realigned.SG	Brazil_MG_C_Sumidouro_EH_HG_10100BP.SG	Chile_LosRieles_12000BP.SG	0.002891	0.000661	4.372	55463	51830	1349517

## Sheet: Sheet 3
Supplementary Data Table: Summary statistics for unique models resulting from automatic population history model exploration (using find_graphs() from ADMIXTOOLS2). Full results available at github.com/javiermaravall/aDNA_CSC
Number of admixture events	Iteration number	Score	Worst residual (Z-score)	Topology hash
0	100	34.0676	2.99883	12956945deb13e5b2649c6bebd6edc76
0	12	34.976	2.8644	f311854d44d27cdef6a2d00dada2d348
0	21	38.4551	3.54586	860f496448a49ebe1307541a5802e1d3
0	25	36.7828	3.54586	10b82931e40d28c179086a7eafa39af6
0	46	36.2007	2.9211	5c938e2e12dee868509e9b7805c09632
0	47	35.6609	2.8644	f0f96f6233ff46dbee4bdb58875e6a94
0	73	43.3791	4.75046	8db98b47dc359563ef2fdc5ae6eef763
0	94	35.6427	2.8644	94ec4406b956ebebc97c2c6f2c37e2ab
0	97	37.6128	3.54586	3da7f9da731ce3959e8320c1bc4a48b8
1	100	28.3819	2.8644	2b11cd19067f46ae18acd9ba31d5a4e8
1	10	26.2347	2.36754	3abd17adbee6431f272936d6f7093916
1	11	28.2354	2.99912	902fc19c6dae6faa416f07efd1a4dbe7
1	12	28.9772	3.0167	d135c9f9659deeb703bc71fdbb696b68
1	13	30.2008	2.95001	4f93d0f45266e19527d7fedd4a8060d6
1	14	27.2789	2.36754	50368886ec5a2619de0fd2430b90a3d3
1	15	29.6265	3.06584	dd190702f7974c5171ae1095baff1686
1	16	29.2261	2.83919	3952d1a94e2df35fa29f56a5867af530
1	17	28.8669	2.48391	50aae06606210afc4b80d39066a5dbba
1	19	30.2073	2.8644	a0dffaf54a355fea5d4f08d95ce87110
1	1	28.3413	2.97697	cd0dc5a3edb3e540173529d71ec2e319
1	20	29.5748	3.13598	36f0a342334ab9cae2902f1efbc27185
1	21	30.7088	2.92419	469a1d35e84f62aecf96b0c141603f5b
1	22	27.4038	3.16249	be54a570c0182ec718569a95573dc5dc
1	23	29.0073	2.87537	6dc8f90950df033c465ba8849e448803
1	24	24.68	2.49004	bc3300ca1d49c158e5da1d9c0f7faeb1
1	25	29.2352	2.8644	5ede886a7b39f8b6cd76734fb30cfb4e
1	26	29.211	2.88441	d3fcf656fc43f526d981085b41a6d0cb
1	31	29.3245	2.99539	2287859c998941538b4fff0b17368fb8
1	32	33.455	2.83919	6e97b181a67f9776cfef9408c7a686be
1	33	31.3678	2.8644	367a18e81410f89891f1e11492aa759d
1	36	30.3498	3.13795	b38715355c3f305da284782bf350c116
1	39	29.4811	2.8644	5ef565f59350a70d80a245b49eba74b9
1	40	26.7877	2.46716	380cdbcbe758004f7d63def60652ab62
1	42	29.2003	2.96142	d130514cf7167c93311c61090c6fb8f1
1	44	29.6304	2.83919	2230ca083299e0d2debc8554adac0d42
1	45	30.4194	2.98391	30bf1e2229d0a9e67e8f383a97988370
1	51	29.6995	2.8644	738bfbb4e963db7a58136fedece18862
1	53	29.6873	3.21028	5bad7e70ef2e1dad9da8b5de03857e53
1	56	29.5725	2.8644	4798f989e159a8d14957e0fa9b4c099c
1	59	24.5353	2.49004	f540623b46c62224f1cacdff02d53e4d
1	62	30.4848	2.93126	4ba693b9f3d2e7ff9bde2b92e47d062d
1	63	29.7454	2.8644	eefe3489281f8834f76168835a3e9ffc
1	64	29.2871	2.5293	0e58107e654185bac3a20ef873aad434
1	69	29.5558	2.8644	961c7e8fee933a2b6efa651f59293e04
1	72	29.4009	2.8644	ebaf56d3ccedfb6cc4dc385afdcf3de4
1	73	28.8613	2.83919	19126b8cca20a0699a06c0036feec961
1	74	27.3244	2.49004	669627013fcea0ace977285d2146c910
1	78	29.5778	2.83919	2d54bdc1030aa74786d4e090fdaae4d8
1	7	30.5169	2.69332	b82eb957a0566e08f4f050f2377c2645
1	81	27.2366	2.49004	c0715288628c890bde528b1410e89c13
1	87	29.1983	2.91742	5834761c7f09d852a9d985935b99aecb
1	92	30.4696	3.09354	2a35daf24a5c06a74ff38c7cc8b3f6a5

## Sheet: Sheet 4
Supplementary Data Table: p-values for significantly better fit from ADMIXTOOLS2's qpgraph_resample_multi and compare_fits for each pair of find_graphs final models with a distinct hash, up to 1 admixture event
	admix0-It100	admix0-It12	admix0-It21	admix0-It25	admix0-It46	admix0-It47	admix0-It73	admix0-It94	admix0-It97	admix1-It1	admix1-It10	admix1-It100	admix1-It11	admix1-It12	admix1-It13	admix1-It14	admix1-It15	admix1-It16	admix1-It17	admix1-It19	admix1-It20	admix1-It21	admix1-It22	admix1-It23	admix1-It24	admix1-It25	admix1-It26	admix1-It31	admix1-It32	admix1-It33	admix1-It36	admix1-It39	admix1-It40	admix1-It42	admix1-It44	admix1-It45	admix1-It51	admix1-It53	admix1-It56	admix1-It59	admix1-It62	admix1-It63	admix1-It64	admix1-It69	admix1-It7	admix1-It72	admix1-It73	admix1-It74	admix1-It78
admix0-It100	NA	0.76	1	0.58	0.76	0.96	0.46	0.96	0.78	0.96	0.66	0.94	0.88	0.58	0.96	0.86	0.64	0.94	0.82	0.58	0.92	0.78	1	0.62	0.72	0.8	0.84	0.9	0.96	0.86	0.96	0.72	0.64	0.54	0.82	0.76	0.72	0.76	0.8	0.54	0.98	0.96	0.76	0.86	0.94	0.94	0.82	0.56	0.96
admix0-It12	0.76	NA	1	0.78	0.86	0.98	0.52	0.96	0.62	0.9	0.64	0.76	0.9	0.66	1	0.88	0.78	0.78	0.8	0.78	0.74	0.98	1	0.78	0.5	0.6	1	0.94	0.9	1	0.96	0.9	0.7	0.84	0.74	1	0.86	0.9	0.88	0.4	0.84	0.54	0.48	0.82	0.92	0.72	0.88	0.56	0.98
admix0-It21	1	1	NA	0.78	0.94	0.8	0.86	0.9	0.92	0.94	0.62	1	0.84	0.78	0.82	0.94	1	0.92	0.7	0.74	0.94	0.74	0.82	0.8	0.64	0.8	0.9	0.8	0.98	0.94	0.88	0.9	0.9	0.72	0.88	0.7	0.7	0.86	0.8	0.6	0.82	0.96	0.64	0.96	0.92	0.64	0.74	0.56	0.96
admix0-It25	0.58	0.78	0.78	NA	0.84	0.86	0.74	0.96	0.64	0.68	0.86	0.76	0.76	0.74	0.88	0.68	0.78	0.7	0.82	0.72	0.8	0.68	0.86	0.8	0.48	0.84	0.78	0.82	0.94	0.86	0.76	0.78	0.64	0.7	0.78	0.98	0.66	0.9	0.7	0.52	0.9	0.46	0.7	0.78	0.92	0.7	0.82	0.7	0.8
admix0-It46	0.76	0.86	0.94	0.84	NA	0.76	0.8	1	0.72	0.9	0.7	0.94	0.64	0.8	0.94	0.88	0.92	0.76	0.64	0.58	0.78	0.98	0.76	0.92	0.74	0.78	0.86	1	0.9	0.98	1	0.8	0.74	0.76	0.7	0.7	0.66	0.92	0.78	0.72	0.96	0.9	0.64	0.78	0.9	0.68	0.66	0.72	0.9
admix0-It47	0.96	0.98	0.8	0.86	0.76	NA	0.66	1	0.84	0.9	0.74	0.7	0.88	0.76	0.88	0.96	0.78	0.96	0.68	0.88	0.92	0.86	0.92	0.78	0.64	0.98	0.92	0.84	0.88	0.9	0.78	0.74	0.8	0.86	0.9	0.9	0.46	0.94	0.8	0.62	0.94	0.96	0.7	0.98	0.96	0.86	0.92	0.72	0.92
admix0-It73	0.46	0.52	0.86	0.74	0.8	0.66	NA	0.82	0.62	0.46	0.28	0.7	0.34	0.42	0.74	0.48	0.52	0.62	0.58	0.42	0.38	0.78	0.4	0.54	0.48	0.5	0.7	0.66	0.9	0.54	0.74	0.72	0.3	0.4	0.58	0.6	0.58	0.62	0.64	0.36	0.56	0.54	0.3	0.64	0.86	0.56	0.4	0.4	0.7
admix0-It94	0.96	0.96	0.9	0.96	1	1	0.82	NA	0.7	0.94	0.76	0.82	0.94	0.64	0.96	0.9	0.8	0.92	0.76	0.52	0.88	0.98	0.76	0.88	0.64	0.82	0.82	0.94	0.96	0.94	0.98	0.88	0.72	0.82	0.8	0.78	0.62	1	0.84	0.58	0.98	0.88	0.68	0.86	0.98	0.64	0.78	0.68	0.96
admix0-It97	0.78	0.62	0.92	0.64	0.72	0.84	0.62	0.7	NA	0.84	0.8	0.62	0.82	0.62	0.94	0.68	0.78	0.7	0.84	0.7	0.94	0.78	0.92	0.78	0.5	0.76	0.96	0.78	0.76	0.7	0.9	0.88	0.66	0.6	0.78	0.92	0.5	0.74	0.84	0.52	0.78	0.58	0.58	0.56	0.94	0.66	0.84	0.64	0.96
admix1-It1	0.96	0.9	0.94	0.68	0.9	0.9	0.46	0.94	0.84	NA	0.7	0.86	0.98	0.72	0.84	0.68	0.98	0.82	1	0.86	0.94	0.82	0.98	0.94	0.54	0.98	0.96	0.84	0.9	0.7	0.66	0.96	0.72	0.82	0.78	0.98	0.78	0.76	0.94	0.44	0.84	0.96	0.76	0.84	0.92	0.88	0.92	0.58	0.96
admix1-It10	0.66	0.64	0.62	0.86	0.7	0.74	0.28	0.76	0.8	0.7	NA	0.9	0.82	0.96	0.92	0.7	0.82	0.62	0.9	0.8	0.76	0.6	0.58	0.68	0.92	0.72	0.8	0.78	0.76	0.6	0.8	0.66	0.9	0.8	0.7	0.82	0.88	0.66	0.74	0.88	0.64	0.74	0.96	0.56	0.4	0.9	0.92	0.9	0.78
admix1-It100	0.94	0.76	1	0.76	0.94	0.7	0.7	0.82	0.62	0.86	0.9	NA	1	0.84	0.84	0.88	0.96	0.92	0.76	0.98	0.96	0.86	0.92	0.92	0.58	0.92	0.96	0.92	0.96	0.72	0.88	1	0.62	1	0.92	0.92	0.82	0.98	0.98	0.48	0.84	0.96	0.84	0.94	0.9	0.94	0.9	0.68	0.98
admix1-It11	0.88	0.9	0.84	0.76	0.64	0.88	0.34	0.94	0.82	0.98	0.82	1	NA	0.98	0.94	0.86	0.92	0.96	0.98	0.84	0.7	0.98	0.66	0.76	0.72	0.86	0.76	0.8	0.94	0.74	0.82	0.94	0.72	0.96	1	0.92	0.9	0.84	0.94	0.66	0.6	0.72	0.74	0.9	1	0.96	0.88	0.58	0.74
admix1-It12	0.58	0.66	0.78	0.74	0.8	0.76	0.42	0.64	0.62	0.72	0.96	0.84	0.98	NA	0.82	0.92	0.94	0.72	0.94	1	0.68	0.58	0.92	0.98	0.76	0.82	0.98	0.84	0.68	0.54	0.7	0.84	0.74	0.98	0.92	0.86	0.94	0.66	0.96	0.68	0.86	0.96	0.78	0.94	0.54	1	0.96	0.82	0.98
admix1-It13	0.96	1	0.82	0.88	0.94	0.88	0.74	0.96	0.94	0.84	0.92	0.84	0.94	0.82	NA	0.84	0.86	0.88	0.78	0.76	0.92	0.86	0.96	0.8	0.8	0.96	0.86	0.88	0.98	0.98	0.96	0.98	0.7	0.86	0.98	0.98	0.66	0.86	0.76	0.8	0.94	0.72	0.82	0.88	0.86	0.88	0.74	0.62	0.96
admix1-It14	0.86	0.88	0.94	0.68	0.88	0.96	0.48	0.9	0.68	0.68	0.7	0.88	0.86	0.92	0.84	NA	0.82	0.74	0.88	1	0.9	0.82	0.8	0.74	0.86	0.86	0.92	0.94	0.7	0.76	1	0.98	0.78	0.8	0.96	0.92	0.98	0.7	0.98	0.58	0.78	0.82	0.82	0.84	0.64	0.98	0.88	0.84	0.78
admix1-It15	0.64	0.78	1	0.78	0.92	0.78	0.52	0.8	0.78	0.98	0.82	0.96	0.92	0.94	0.86	0.82	NA	0.88	0.84	0.78	0.94	0.86	0.92	0.94	0.68	0.94	0.96	0.78	0.86	0.68	0.68	0.94	0.66	0.8	0.96	0.88	0.94	0.86	0.92	0.68	0.98	0.84	0.6	0.98	0.72	0.66	0.96	0.52	0.96
admix1-It16	0.94	0.78	0.92	0.7	0.76	0.96	0.62	0.92	0.7	0.82	0.62	0.92	0.96	0.72	0.88	0.74	0.88	NA	0.74	0.82	0.98	0.88	0.94	0.8	0.56	0.94	1	0.94	0.82	0.64	0.86	0.94	0.56	0.9	0.88	0.88	0.9	1	0.9	0.36	0.98	0.9	0.8	0.86	0.84	0.98	0.98	0.8	0.68
admix1-It17	0.82	0.8	0.7	0.82	0.64	0.68	0.58	0.76	0.84	1	0.9	0.76	0.98	0.94	0.78	0.88	0.84	0.74	NA	1	0.84	0.94	1	0.96	0.82	0.76	0.8	0.86	0.76	0.76	0.84	0.8	0.84	0.78	0.82	0.64	0.98	0.8	0.8	0.84	0.86	0.98	0.86	0.68	0.64	0.84	0.92	0.82	0.64
admix1-It19	0.58	0.78	0.74	0.72	0.58	0.88	0.42	0.52	0.7	0.86	0.8	0.98	0.84	1	0.76	1	0.78	0.82	1	NA	0.76	0.74	0.9	0.66	1	0.74	0.82	0.92	0.6	0.66	0.78	0.94	0.96	1	0.76	0.9	0.8	0.7	0.82	0.8	0.6	0.9	0.72	0.96	0.6	1	0.86	0.88	0.78
admix1-It20	0.92	0.74	0.94	0.8	0.78	0.92	0.38	0.88	0.94	0.94	0.76	0.96	0.7	0.68	0.92	0.9	0.94	0.98	0.84	0.76	NA	0.76	0.72	0.8	0.84	0.72	0.86	0.94	0.92	0.68	0.92	0.9	0.78	0.58	0.98	0.94	0.72	0.94	0.92	0.5	0.94	0.9	0.9	0.94	0.94	0.9	0.66	0.86	0.94
admix1-It21	0.78	0.98	0.74	0.68	0.98	0.86	0.78	0.98	0.78	0.82	0.6	0.86	0.98	0.58	0.86	0.82	0.86	0.88	0.94	0.74	0.76	NA	0.88	0.94	0.72	0.96	0.96	0.96	0.92	0.8	0.94	0.9	0.96	0.66	0.82	0.9	0.9	0.88	0.98	0.64	0.92	0.74	0.78	0.88	0.88	0.86	0.88	0.74	0.96
admix1-It22	1	1	0.82	0.86	0.76	0.92	0.4	0.76	0.92	0.98	0.58	0.92	0.66	0.92	0.96	0.8	0.92	0.94	1	0.9	0.72	0.88	NA	0.92	0.54	0.76	0.8	0.96	0.92	0.98	0.94	0.92	0.82	0.72	0.9	0.8	0.98	0.76	0.94	0.66	0.92	0.98	0.66	0.9	0.76	0.9	0.96	0.78	0.94
admix1-It23	0.62	0.78	0.8	0.8	0.92	0.78	0.54	0.88	0.78	0.94	0.68	0.92	0.76	0.98	0.8	0.74	0.94	0.8	0.96	0.66	0.8	0.94	0.92	NA	0.56	0.96	0.88	0.96	0.96	0.58	0.94	0.94	0.64	0.56	0.88	0.96	0.8	0.96	0.9	0.64	0.96	0.78	0.9	0.76	0.98	0.86	0.98	0.72	0.9
admix1-It24	0.72	0.5	0.64	0.48	0.74	0.64	0.48	0.64	0.5	0.54	0.92	0.58	0.72	0.76	0.8	0.86	0.68	0.56	0.82	1	0.84	0.72	0.54	0.56	NA	0.8	0.6	0.66	0.82	0.52	0.5	0.56	0.94	0.74	0.68	0.68	0.88	0.74	0.68	0.9	0.7	0.66	0.98	0.72	0.42	0.68	0.62	0.9	0.66
admix1-It25	0.8	0.6	0.8	0.84	0.78	0.98	0.5	0.82	0.76	0.98	0.72	0.92	0.86	0.82	0.96	0.86	0.94	0.94	0.76	0.74	0.72	0.96	0.76	0.96	0.8	NA	0.9	0.98	0.88	0.7	1	0.8	0.64	0.82	0.82	0.96	0.92	0.8	0.94	0.64	0.98	0.86	0.58	0.94	0.98	0.8	0.92	0.74	0.88
admix1-It26	0.84	1	0.9	0.78	0.86	0.92	0.7	0.82	0.96	0.96	0.8	0.96	0.76	0.98	0.86	0.92	0.96	1	0.8	0.82	0.86	0.96	0.8	0.88	0.6	0.9	NA	0.78	0.96	0.6	0.96	0.96	0.62	0.86	0.9	0.82	0.78	0.96	0.84	0.56	0.76	0.88	0.58	0.9	0.84	0.82	0.8	0.74	0.96
admix1-It31	0.9	0.94	0.8	0.82	1	0.84	0.66	0.94	0.78	0.84	0.78	0.92	0.8	0.84	0.88	0.94	0.78	0.94	0.86	0.92	0.94	0.96	0.96	0.96	0.66	0.98	0.78	NA	0.96	0.8	0.98	0.92	0.74	0.78	0.9	0.9	0.8	0.88	0.84	0.68	0.96	0.8	0.74	0.86	0.98	0.82	0.82	0.64	0.82
admix1-It32	0.96	0.9	0.98	0.94	0.9	0.88	0.9	0.96	0.76	0.9	0.76	0.96	0.94	0.68	0.98	0.7	0.86	0.82	0.76	0.6	0.92	0.92	0.92	0.96	0.82	0.88	0.96	0.96	NA	0.88	0.9	0.88	0.58	0.74	0.68	0.98	0.74	0.82	0.98	0.66	0.86	0.74	0.62	0.86	0.9	0.64	0.96	0.68	0.92
admix1-It33	0.86	1	0.94	0.86	0.98	0.9	0.54	0.94	0.7	0.7	0.6	0.72	0.74	0.54	0.98	0.76	0.68	0.64	0.76	0.66	0.68	0.8	0.98	0.58	0.52	0.7	0.6	0.8	0.88	NA	0.8	0.84	0.6	0.5	0.76	0.94	0.7	0.72	0.8	0.34	0.7	0.76	0.54	0.66	0.92	0.58	0.66	0.64	0.78
admix1-It36	0.96	0.96	0.88	0.76	1	0.78	0.74	0.98	0.9	0.66	0.8	0.88	0.82	0.7	0.96	1	0.68	0.86	0.84	0.78	0.92	0.94	0.94	0.94	0.5	1	0.96	0.98	0.9	0.8	NA	0.86	0.56	0.68	0.9	0.84	0.7	0.94	0.96	0.38	0.96	0.84	0.7	0.98	0.88	0.66	0.94	0.5	1
admix1-It39	0.72	0.9	0.9	0.78	0.8	0.74	0.72	0.88	0.88	0.96	0.66	1	0.94	0.84	0.98	0.98	0.94	0.94	0.8	0.94	0.9	0.9	0.92	0.94	0.56	0.8	0.96	0.92	0.88	0.84	0.86	NA	0.76	0.82	0.86	0.98	0.86	0.94	0.84	0.54	0.92	0.9	0.74	0.98	0.82	0.84	0.88	0.78	0.9
admix1-It40	0.64	0.7	0.9	0.64	0.74	0.8	0.3	0.72	0.66	0.72	0.9	0.62	0.72	0.74	0.7	0.78	0.66	0.56	0.84	0.96	0.78	0.96	0.82	0.64	0.94	0.64	0.62	0.74	0.58	0.6	0.56	0.76	NA	0.74	0.82	0.84	0.96	0.5	0.98	0.78	0.7	0.72	0.84	0.76	0.56	0.68	0.78	0.84	0.6
admix1-It42	0.54	0.84	0.72	0.7	0.76	0.86	0.4	0.82	0.6	0.82	0.8	1	0.96	0.98	0.86	0.8	0.8	0.9	0.78	1	0.58	0.66	0.72	0.56	0.74	0.82	0.86	0.78	0.74	0.5	0.68	0.82	0.74	NA	0.88	0.86	0.92	0.66	0.9	0.66	0.84	0.98	0.7	0.78	0.62	0.94	0.92	0.9	0.78
admix1-It44	0.82	0.74	0.88	0.78	0.7	0.9	0.58	0.8	0.78	0.78	0.7	0.92	1	0.92	0.98	0.96	0.96	0.88	0.82	0.76	0.98	0.82	0.9	0.88	0.68	0.82	0.9	0.9	0.68	0.76	0.9	0.86	0.82	0.88	NA	0.92	1	0.9	0.96	0.48	0.92	0.96	0.6	1	0.78	0.92	0.8	0.72	0.9
admix1-It45	0.76	1	0.7	0.98	0.7	0.9	0.6	0.78	0.92	0.98	0.82	0.92	0.92	0.86	0.98	0.92	0.88	0.88	0.64	0.9	0.94	0.9	0.8	0.96	0.68	0.96	0.82	0.9	0.98	0.94	0.84	0.98	0.84	0.86	0.92	NA	0.92	0.92	0.9	0.66	0.84	0.96	0.68	0.88	0.96	0.92	0.86	0.86	0.94
admix1-It51	0.72	0.86	0.7	0.66	0.66	0.46	0.58	0.62	0.5	0.78	0.88	0.82	0.9	0.94	0.66	0.98	0.94	0.9	0.98	0.8	0.72	0.9	0.98	0.8	0.88	0.92	0.78	0.8	0.74	0.7	0.7	0.86	0.96	0.92	1	0.92	NA	0.8	0.74	0.88	0.74	0.88	0.92	0.94	0.72	0.94	0.88	0.86	1
admix1-It53	0.76	0.9	0.86	0.9	0.92	0.94	0.62	1	0.74	0.76	0.66	0.98	0.84	0.66	0.86	0.7	0.86	1	0.8	0.7	0.94	0.88	0.76	0.96	0.74	0.8	0.96	0.88	0.82	0.72	0.94	0.94	0.5	0.66	0.9	0.92	0.8	NA	0.98	0.6	0.82	0.84	0.7	0.78	0.84	0.82	0.9	0.58	0.84
admix1-It56	0.8	0.88	0.8	0.7	0.78	0.8	0.64	0.84	0.84	0.94	0.74	0.98	0.94	0.96	0.76	0.98	0.92	0.9	0.8	0.82	0.92	0.98	0.94	0.9	0.68	0.94	0.84	0.84	0.98	0.8	0.96	0.84	0.98	0.9	0.96	0.9	0.74	0.98	NA	0.56	0.98	0.96	0.7	0.9	0.88	0.8	0.88	0.76	0.88
admix1-It59	0.54	0.4	0.6	0.52	0.72	0.62	0.36	0.58	0.52	0.44	0.88	0.48	0.66	0.68	0.8	0.58	0.68	0.36	0.84	0.8	0.5	0.64	0.66	0.64	0.9	0.64	0.56	0.68	0.66	0.34	0.38	0.54	0.78	0.66	0.48	0.66	0.88	0.6	0.56	NA	0.72	0.74	0.7	0.66	0.46	0.66	0.66	0.66	0.26
admix1-It62	0.98	0.84	0.82	0.9	0.96	0.94	0.56	0.98	0.78	0.84	0.64	0.84	0.6	0.86	0.94	0.78	0.98	0.98	0.86	0.6	0.94	0.92	0.92	0.96	0.7	0.98	0.76	0.96	0.86	0.7	0.96	0.92	0.7	0.84	0.92	0.84	0.74	0.82	0.98	0.72	NA	0.9	0.66	0.88	0.92	0.78	0.98	0.78	0.92
admix1-It63	0.96	0.54	0.96	0.46	0.9	0.96	0.54	0.88	0.58	0.96	0.74	0.96	0.72	0.96	0.72	0.82	0.84	0.9	0.98	0.9	0.9	0.74	0.98	0.78	0.66	0.86	0.88	0.8	0.74	0.76	0.84	0.9	0.72	0.98	0.96	0.96	0.88	0.84	0.96	0.74	0.9	NA	0.82	0.9	0.74	0.8	0.94	0.9	0.84
admix1-It64	0.76	0.48	0.64	0.7	0.64	0.7	0.3	0.68	0.58	0.76	0.96	0.84	0.74	0.78	0.82	0.82	0.6	0.8	0.86	0.72	0.9	0.78	0.66	0.9	0.98	0.58	0.58	0.74	0.62	0.54	0.7	0.74	0.84	0.7	0.6	0.68	0.92	0.7	0.7	0.7	0.66	0.82	NA	0.74	0.46	0.94	0.96	0.92	0.62
admix1-It69	0.86	0.82	0.96	0.78	0.78	0.98	0.64	0.86	0.56	0.84	0.56	0.94	0.9	0.94	0.88	0.84	0.98	0.86	0.68	0.96	0.94	0.88	0.9	0.76	0.72	0.94	0.9	0.86	0.86	0.66	0.98	0.98	0.76	0.78	1	0.88	0.94	0.78	0.9	0.66	0.88	0.9	0.74	NA	0.94	0.88	0.8	0.6	0.92
admix1-It7	0.94	0.92	0.92	0.92	0.9	0.96	0.86	0.98	0.94	0.92	0.4	0.9	1	0.54	0.86	0.64	0.72	0.84	0.64	0.6	0.94	0.88	0.76	0.98	0.42	0.98	0.84	0.98	0.9	0.92	0.88	0.82	0.56	0.62	0.78	0.96	0.72	0.84	0.88	0.46	0.92	0.74	0.46	0.94	NA	0.86	0.62	0.7	0.8
admix1-It72	0.94	0.72	0.64	0.7	0.68	0.86	0.56	0.64	0.66	0.88	0.9	0.94	0.96	1	0.88	0.98	0.66	0.98	0.84	1	0.9	0.86	0.9	0.86	0.68	0.8	0.82	0.82	0.64	0.58	0.66	0.84	0.68	0.94	0.92	0.92	0.94	0.82	0.8	0.66	0.78	0.8	0.94	0.88	0.86	NA	1	0.86	0.64
admix1-It73	0.82	0.88	0.74	0.82	0.66	0.92	0.4	0.78	0.84	0.92	0.92	0.9	0.88	0.96	0.74	0.88	0.96	0.98	0.92	0.86	0.66	0.88	0.96	0.98	0.62	0.92	0.8	0.82	0.96	0.66	0.94	0.88	0.78	0.92	0.8	0.86	0.88	0.9	0.88	0.66	0.98	0.94	0.96	0.8	0.62	1	NA	0.98	0.86
admix1-It74	0.56	0.56	0.56	0.7	0.72	0.72	0.4	0.68	0.64	0.58	0.9	0.68	0.58	0.82	0.62	0.84	0.52	0.8	0.82	0.88	0.86	0.74	0.78	0.72	0.9	0.74	0.74	0.64	0.68	0.64	0.5	0.78	0.84	0.9	0.72	0.86	0.86	0.58	0.76	0.66	0.78	0.9	0.92	0.6	0.7	0.86	0.98	NA	0.86
admix1-It78	0.96	0.98	0.96	0.8	0.9	0.92	0.7	0.96	0.96	0.96	0.78	0.98	0.74	0.98	0.96	0.78	0.96	0.68	0.64	0.78	0.94	0.96	0.94	0.9	0.66	0.88	0.96	0.82	0.92	0.78	1	0.9	0.6	0.78	0.9	0.94	1	0.84	0.88	0.26	0.92	0.84	0.62	0.92	0.8	0.64	0.86	0.86	NA
admix1-It81	0.52	0.64	0.58	0.76	0.66	0.6	0.38	0.72	0.74	0.64	0.96	0.92	0.76	0.68	0.64	0.68	0.86	0.78	0.84	0.76	0.66	0.72	0.68	0.72	0.82	0.66	0.74	0.82	0.72	0.52	0.64	0.72	0.86	0.84	0.96	0.7	0.88	0.64	0.78	0.98	0.72	0.64	0.92	0.78	0.72	0.78	0.78	0.9	0.76
admix1-It87	0.92	0.86	0.78	0.7	0.98	0.92	0.6	0.9	0.82	0.86	0.84	0.82	0.64	1	0.94	0.94	0.98	0.88	0.92	0.82	0.86	0.96	0.86	0.84	0.74	0.92	0.82	0.9	0.86	0.98	1	0.68	0.82	0.84	0.92	0.9	0.78	0.94	0.98	0.62	0.98	0.98	0.64	0.88	0.92	0.88	1	0.68	0.86
admix1-It92	0.9	0.94	0.98	0.92	0.8	0.92	0.86	0.9	0.74	0.94	0.64	0.88	0.78	0.9	0.9	0.96	0.92	0.86	0.86	0.66	0.94	0.92	1	0.88	0.82	0.94	0.76	0.98	0.88	0.72	0.92	0.86	0.74	0.9	0.96	0.96	0.86	0.88	0.76	0.58	0.98	0.62	0.82	0.92	0.96	0.7	0.96	0.78	0.92
[truncated: 3 more columns]

## Sheet: Sheet 5
Supplementary Data Table: f4 statistics for Early/Middle Holocene South American lineages, with merges identified by cladality tests
Outgroup	Pop_1	Pop_2	Pop_3	f4	SE	Z	n_ABBAs	n_BABAs	n_SNPs
YRI.DG	Argentina_Pampas_6800-7700BP	Chile_LosRieles_5100BP.AG	USA_Anzick_realigned.SG	-0.003101	0.000431	-7.2	40566	44164	1115346
YRI.DG	Chile_LosRieles_5100BP.AG	Argentina_Pampas_6800-7700BP	USA_Anzick_realigned.SG	-0.003055	0.000472	-6.478	40698	44164	1115346
YRI.DG	Peru_CentralAndes_8600-9000BP	Chile_LosRieles_12000BP.SG	USA_Anzick_realigned.SG	-0.003034	0.000477	-6.362	55957	60597	1572346
YRI.DG	Peru_CentralAndes_8600-9000BP	Chile_LosRieles_5100BP.AG	USA_Anzick_realigned.SG	-0.002867	0.000466	-6.157	41722	44955	1144101
YRI.DG	SouthernPatagonia_5100-7300BP	Chile_LosRieles_5100BP.AG	USA_Anzick_realigned.SG	-0.002813	0.000485	-5.799	42815	45959	1170862
YRI.DG	Peru_CentralAndes_8600-9000BP	Argentina_Pampas_6800-7700BP	USA_Anzick_realigned.SG	-0.002169	0.000388	-5.589	51555	54511	1407794
YRI.DG	Chile_LosRieles_5100BP.AG	SouthernPatagonia_5100-7300BP	USA_Anzick_realigned.SG	-0.002684	0.000509	-5.277	42833	45959	1170862
YRI.DG	Argentina_Pampas_6800-7700BP	SouthernPatagonia_5100-7300BP	USA_Anzick_realigned.SG	-0.002022	0.000388	-5.215	53884	56906	1467217
YRI.DG	Peru_CentralAndes_8600-9000BP	Brazil_CentralEast_6800-10400BP	USA_Anzick_realigned.SG	-0.001913	0.000374	-5.109	49149	51502	1340533
YRI.DG	Peru_CentralAndes_8600-9000BP	SouthernPatagonia_5100-7300BP	USA_Anzick_realigned.SG	-0.002121	0.000417	-5.091	57209	60322	1564473
YRI.DG	Argentina_Pampas_6800-7700BP	Brazil_CentralEast_6800-10400BP	USA_Anzick_realigned.SG	-0.001737	0.00035	-4.968	47461	49811	1289353
YRI.DG	SouthernPatagonia_5100-7300BP	Argentina_Pampas_6800-7700BP	Brazil_CentralEast_6800-10400BP	-0.001044	0.000211	-4.946	46999	48332	1290596
YRI.DG	SouthernPatagonia_5100-7300BP	Argentina_Pampas_6800-7700BP	USA_Anzick_realigned.SG	-0.001938	0.0004	-4.847	54136	56906	1467217
YRI.DG	Argentina_Pampas_6800-7700BP	Argentina_Pampas_CentralPampeanDunefields_LagunadelosPampas_10000BP	USA_Anzick_realigned.SG	-0.002203	0.00046	-4.792	40705	43106	1084892
YRI.DG	Brazil_CentralEast_6800-10400BP	Argentina_Pampas_6800-7700BP	USA_Anzick_realigned.SG	-0.001613	0.000338	-4.771	47706	49811	1289353
YRI.DG	Argentina_Pampas_6800-7700BP	Chile_LosRieles_5100BP.AG	Peru_CentralAndes_8600-9000BP	-0.00157	0.000333	-4.719	39749	41520	1096591
YRI.DG	Chile_LosRieles_5100BP.AG	Argentina_Pampas_6800-7700BP	Brazil_CentralEast_6800-10400BP	-0.001261	0.000268	-4.706	38240	39530	1042499
YRI.DG	Chile_LosRieles_5100BP.AG	Chile_LosRieles_12000BP.SG	USA_Anzick_realigned.SG	-0.002748	0.000587	-4.679	42035	45244	1167628
YRI.DG	SouthernPatagonia_5100-7300BP	Argentina_Central_Hills_SierrasChicas_JesusMaria_8500BP	USA_Anzick_realigned.SG	-0.002478	0.000537	-4.618	17858	19049	485668
YRI.DG	Argentina_Pampas_6800-7700BP	Argentina_Central_Hills_SierrasChicas_JesusMaria_8500BP	USA_Anzick_realigned.SG	-0.002245	0.000487	-4.608	16502	17485	445463
YRI.DG	Peru_CentralAndes_8600-9000BP	Argentina_Central_Hills_SierrasChicas_JesusMaria_8500BP	USA_Anzick_realigned.SG	-0.002352	0.000524	-4.491	17155	18197	466399
YRI.DG	Chile_LosRieles_5100BP.AG	Peru_CentralAndes_8600-9000BP	USA_Anzick_realigned.SG	-0.002246	0.000509	-4.416	42378	44955	1144101
YRI.DG	Brazil_CentralEast_6800-10400BP	Chile_LosRieles_5100BP.AG	USA_Anzick_realigned.SG	-0.001848	0.000424	-4.362	39888	41908	1078954
YRI.DG	Argentina_Pampas_6800-7700BP	Peru_CentralAndes_8600-9000BP	USA_Anzick_realigned.SG	-0.001647	0.00038	-4.331	52069	54511	1407794
YRI.DG	SouthernPatagonia_5100-7300BP	Chile_LosRieles_12000BP.SG	USA_Anzick_realigned.SG	-0.002227	0.000517	-4.305	61531	65213	1691755
YRI.DG	USA_Anzick_realigned.SG	Chile_LosRieles_12000BP.SG	Peru_CentralAndes_8600-9000BP	-0.002377	0.00059	-4.03	55957	59639	1572346
YRI.DG	SouthernPatagonia_5100-7300BP	Argentina_Pampas_CentralPampeanDunefields_LagunadelosPampas_10000BP	USA_Anzick_realigned.SG	-0.002042	0.000516	-3.958	46474	48982	1230497
YRI.DG	Brazil_CentralEast_6800-10400BP	Chile_LosRieles_12000BP.SG	USA_Anzick_realigned.SG	-0.001646	0.000424	-3.88	50592	52769	1391094
YRI.DG	Brazil_CentralEast_6800-10400BP	Argentina_Central_Hills_SierrasChicas_JesusMaria_8500BP	USA_Anzick_realigned.SG	-0.00184	0.000476	-3.868	16087	16827	432139
YRI.DG	SouthernPatagonia_5100-7300BP	Chile_LosRieles_5100BP.AG	Peru_CentralAndes_8600-9000BP	-0.001372	0.000359	-3.822	41538	43044	1144948
YRI.DG	Peru_CentralAndes_8600-9000BP	Argentina_Northwest_SouthernPuna_Antofagasta_PeñasdelasTrampas1.1_8800BP	USA_Anzick_realigned.SG	-0.002717	0.000715	-3.799	4113	4420	111151
YRI.DG	Chile_LosRieles_5100BP.AG	Brazil_CentralEast_6800-10400BP	USA_Anzick_realigned.SG	-0.001795	0.000474	-3.789	39872	41908	1078954
YRI.DG	SouthernPatagonia_5100-7300BP	Argentina_Central_Hills_SierrasChicas_JesusMaria_8500BP	Brazil_CentralEast_6800-10400BP	-0.001493	0.000403	-3.702	15748	16416	431057
YRI.DG	Peru_CentralAndes_8600-9000BP	Argentina_Pampas_CentralPampeanDunefields_LagunadelosPampas_10000BP	USA_Anzick_realigned.SG	-0.001787	0.000487	-3.673	43374	45366	1153454
YRI.DG	Argentina_Central_Hills_SierrasChicas_JesusMaria_8500BP	SouthernPatagonia_5100-7300BP	USA_Anzick_realigned.SG	-0.002189	0.00062	-3.529	17998	19049	485668
YRI.DG	Brazil_CentralEast_6800-10400BP	Argentina_Pampas_6800-7700BP	SouthernPatagonia_5100-7300BP	-0.000766	0.000223	-3.44	46999	48022	1290596
YRI.DG	Argentina_Pampas_6800-7700BP	Chile_LosRieles_5100BP.AG	SouthernPatagonia_5100-7300BP	-0.001107	0.000325	-3.408	40514	41805	1116318
YRI.DG	Argentina_Pampas_6800-7700BP	Chile_LosRieles_12000BP.SG	USA_Anzick_realigned.SG	-0.001502	0.000443	-3.392	53377	55696	1466672
YRI.DG	SouthernPatagonia_5100-7300BP	Peru_CentralAndes_8600-9000BP	USA_Anzick_realigned.SG	-0.001453	0.000432	-3.361	58227	60322	1564473
YRI.DG	Peru_CentralAndes_8600-9000BP	Argentina_Northwest_SouthernPuna_Antofagasta_PeñasdelasTrampas1.1_8800BP	Brazil_CentralEast_6800-10400BP	-0.001779	0.000537	-3.311	3911	4105	105541
YRI.DG	Brazil_CentralEast_6800-10400BP	Peru_CentralAndes_8600-9000BP	USA_Anzick_realigned.SG	-0.001187	0.000364	-3.26	49942	51502	1340533
YRI.DG	Argentina_Central_Hills_SierrasChicas_JesusMaria_8500BP	Argentina_Pampas_6800-7700BP	USA_Anzick_realigned.SG	-0.001878	0.000577	-3.254	16669	17485	445463
YRI.DG	Argentina_Pampas_CentralPampeanDunefields_LagunadelosPampas_10000BP	Argentina_Pampas_6800-7700BP	Brazil_CentralEast_6800-10400BP	-0.001039	0.000322	-3.226	36276	37321	966094
YRI.DG	Argentina_Northwest_SouthernPuna_Antofagasta_PeñasdelasTrampas1.1_8800BP	Chile_LosRieles_5100BP.AG	USA_Anzick_realigned.SG	-0.002895	0.000908	-3.188	3577	3858	97075
YRI.DG	Brazil_CentralEast_6800-10400BP	Chile_LosRieles_5100BP.AG	SouthernPatagonia_5100-7300BP	-0.001001	0.000321	-3.115	39022	40138	1079811
YRI.DG	Argentina_Central_Hills_SierrasChicas_JesusMaria_8500BP	Argentina_Pampas_CentralPampeanDunefields_LagunadelosPampas_10000BP	USA_Anzick_realigned.SG	-0.002227	0.000726	-3.069	14769	15652	396561
YRI.DG	Chile_LosRieles_5100BP.AG	Argentina_Central_Hills_SierrasChicas_JesusMaria_8500BP	USA_Anzick_realigned.SG	-0.001972	0.000644	-3.062	14014	14755	375850
YRI.DG	Argentina_Northwest_SouthernPuna_Antofagasta_PeñasdelasTrampas1.1_8800BP	Chile_LosRieles_5100BP.AG	SouthernPatagonia_5100-7300BP	-0.002239	0.000753	-2.975	3514	3730	97095
YRI.DG	Argentina_Central_Hills_SierrasChicas_JesusMaria_8500BP	Brazil_CentralEast_6800-10400BP	USA_Anzick_realigned.SG	-0.001605	0.000556	-2.885	16143	16827	432139
YRI.DG	Chile_LosRieles_5100BP.AG	Argentina_Pampas_6800-7700BP	Peru_CentralAndes_8600-9000BP	-0.000967	0.000335	-2.883	40457	41520	1096591
YRI.DG	Argentina_Northwest_SouthernPuna_Antofagasta_PeñasdelasTrampas1.1_8800BP	Peru_CentralAndes_8600-9000BP	USA_Anzick_realigned.SG	-0.002329	0.000812	-2.867	4154	4420	111151
YRI.DG	SouthernPatagonia_5100-7300BP	Argentina_Pampas_CentralPampeanDunefields_LagunadelosPampas_10000BP	Brazil_CentralEast_6800-10400BP	-0.00109	0.000382	-2.855	39064	40250	1035444
YRI.DG	Argentina_Central_Hills_SierrasChicas_JesusMaria_8500BP	Chile_LosRieles_5100BP.AG	USA_Anzick_realigned.SG	-0.001926	0.000682	-2.824	14031	14755	375850
YRI.DG	Argentina_Pampas_CentralPampeanDunefields_LagunadelosPampas_10000BP	Argentina_Pampas_6800-7700BP	Peru_CentralAndes_8600-9000BP	-0.001053	0.000381	-2.767	39294	40388	1043301
YRI.DG	Chile_LosRieles_5100BP.AG	Argentina_Northwest_SouthernPuna_Antofagasta_PeñasdelasTrampas1.1_8800BP	USA_Anzick_realigned.SG	-0.002619	0.00095	-2.758	3604	3858	97075
YRI.DG	Chile_LosRieles_5100BP.AG	Argentina_Pampas_6800-7700BP	Argentina_Pampas_CentralPampeanDunefields_LagunadelosPampas_10000BP	-0.001304	0.000481	-2.708	31470	32617	840283
YRI.DG	Brazil_CentralEast_6800-10400BP	Argentina_Northwest_SouthernPuna_Antofagasta_PeñasdelasTrampas1.1_8800BP	USA_Anzick_realigned.SG	-0.00174	0.000647	-2.69	4023	4181	106990
YRI.DG	Peru_CentralAndes_8600-9000BP	Argentina_Northwest_SouthernPuna_Antofagasta_PeñasdelasTrampas1.1_8800BP	Argentina_Pampas_CentralPampeanDunefields_LagunadelosPampas_10000BP	-0.002	0.000751	-2.664	3207	3394	85741
YRI.DG	USA_Anzick_realigned.SG	Chile_LosRieles_12000BP.SG	SouthernPatagonia_5100-7300BP	-0.001611	0.000607	-2.654	61531	64228	1691755
YRI.DG	Chile_LosRieles_5100BP.AG	Argentina_Pampas_CentralPampeanDunefields_LagunadelosPampas_10000BP	USA_Anzick_realigned.SG	-0.001676	0.000636	-2.636	33305	34774	876585
YRI.DG	Argentina_Pampas_6800-7700BP	Argentina_Northwest_SouthernPuna_Antofagasta_PeñasdelasTrampas1.1_8800BP	USA_Anzick_realigned.SG	-0.001766	0.00067	-2.634	4042	4291	108902
YRI.DG	USA_Anzick_realigned.SG	Argentina_Pampas_CentralPampeanDunefields_LagunadelosPampas_10000BP	Peru_CentralAndes_8600-9000BP	-0.00145	0.000562	-2.582	43374	45011	1153454
YRI.DG	Argentina_Northwest_SouthernPuna_Antofagasta_PeñasdelasTrampas1.1_8800BP	Peru_CentralAndes_8600-9000BP	SouthernPatagonia_5100-7300BP	-0.001484	0.000585	-2.534	4102	4272	111142
YRI.DG	USA_Anzick_realigned.SG	Chile_LosRieles_12000BP.SG	Chile_LosRieles_5100BP.AG	-0.001644	0.000652	-2.523	42035	43955	1167628
YRI.DG	Brazil_CentralEast_6800-10400BP	Argentina_Pampas_CentralPampeanDunefields_LagunadelosPampas_10000BP	USA_Anzick_realigned.SG	-0.00108	0.000432	-2.501	39311	40437	1036274
YRI.DG	Argentina_Pampas_CentralPampeanDunefields_LagunadelosPampas_10000BP	Argentina_Pampas_6800-7700BP	USA_Anzick_realigned.SG	-0.001341	0.000543	-2.47	41705	43106	1084892
YRI.DG	Peru_CentralAndes_8600-9000BP	Argentina_Northwest_SouthernPuna_Antofagasta_PeñasdelasTrampas1.1_8800BP	Argentina_Pampas_6800-7700BP	-0.001298	0.000528	-2.459	3943	4114	107388
YRI.DG	SouthernPatagonia_5100-7300BP	Argentina_Central_Hills_SierrasChicas_JesusMaria_8500BP	Peru_CentralAndes_8600-9000BP	-0.001053	0.000431	-2.443	16971	17472	462110
YRI.DG	Argentina_Pampas_CentralPampeanDunefields_LagunadelosPampas_10000BP	Argentina_Central_Hills_SierrasChicas_JesusMaria_8500BP	Brazil_CentralEast_6800-10400BP	-0.0014	0.000574	-2.438	12664	13150	339954
YRI.DG	Peru_CentralAndes_8600-9000BP	Chile_LosRieles_12000BP.SG	SouthernPatagonia_5100-7300BP	-0.000938	0.000389	-2.412	56700	58230	1560901
YRI.DG	Argentina_Pampas_6800-7700BP	Argentina_Central_Hills_SierrasChicas_JesusMaria_8500BP	Chile_LosRieles_12000BP.SG	-0.001167	0.000487	-2.398	16479	16956	444622
YRI.DG	Brazil_CentralEast_6800-10400BP	Argentina_Central_Hills_SierrasChicas_JesusMaria_8500BP	SouthernPatagonia_5100-7300BP	-0.000926	0.000386	-2.397	15748	16144	431057
YRI.DG	Chile_LosRieles_5100BP.AG	Argentina_Northwest_SouthernPuna_Antofagasta_PeñasdelasTrampas1.1_8800BP	Brazil_CentralEast_6800-10400BP	-0.001678	0.000701	-2.394	3508	3668	94003
YRI.DG	Argentina_Central_Hills_SierrasChicas_JesusMaria_8500BP	Peru_CentralAndes_8600-9000BP	USA_Anzick_realigned.SG	-0.001488	0.000622	-2.391	17517	18197	466399
YRI.DG	SouthernPatagonia_5100-7300BP	Brazil_CentralEast_6800-10400BP	USA_Anzick_realigned.SG	-0.000969	0.000409	-2.371	51885	53136	1392824
YRI.DG	Brazil_CentralEast_6800-10400BP	Chile_LosRieles_5100BP.AG	Peru_CentralAndes_8600-9000BP	-0.000708	0.000305	-2.324	38859	39612	1062124
YRI.DG	Brazil_CentralEast_6800-10400BP	Argentina_Pampas_6800-7700BP	Peru_CentralAndes_8600-9000BP	-0.000484	0.00021	-2.307	46129	46726	1256615
YRI.DG	Argentina_Central_Hills_SierrasChicas_JesusMaria_8500BP	Chile_LosRieles_12000BP.SG	USA_Anzick_realigned.SG	-0.001568	0.000687	-2.283	18707	19505	508835
YRI.DG	Brazil_CentralEast_6800-10400BP	SouthernPatagonia_5100-7300BP	USA_Anzick_realigned.SG	-0.000856	0.000377	-2.268	51919	53136	1392824
YRI.DG	SouthernPatagonia_5100-7300BP	Argentina_Northwest_SouthernPuna_Antofagasta_PeñasdelasTrampas1.1_8800BP	USA_Anzick_realigned.SG	-0.001605	0.000715	-2.246	4234	4423	113293
YRI.DG	Brazil_CentralEast_6800-10400BP	Chile_LosRieles_12000BP.SG	SouthernPatagonia_5100-7300BP	-0.000796	0.000358	-2.224	50718	51680	1389217
YRI.DG	SouthernPatagonia_5100-7300BP	Chile_LosRieles_12000BP.SG	Peru_CentralAndes_8600-9000BP	-0.000881	0.000409	-2.154	56700	58122	1560901
YRI.DG	Peru_CentralAndes_8600-9000BP	Chile_LosRieles_5100BP.AG	SouthernPatagonia_5100-7300BP	-0.000762	0.000357	-2.131	41538	42501	1144948
YRI.DG	Argentina_Pampas_CentralPampeanDunefields_LagunadelosPampas_10000BP	Argentina_Central_Hills_SierrasChicas_JesusMaria_8500BP	USA_Anzick_realigned.SG	-0.001483	0.000716	-2.072	15064	15652	396561
YRI.DG	Argentina_Pampas_CentralPampeanDunefields_LagunadelosPampas_10000BP	Argentina_Central_Hills_SierrasChicas_JesusMaria_8500BP	Peru_CentralAndes_8600-9000BP	-0.001226	0.000593	-2.068	13628	14065	364566
YRI.DG	SouthernPatagonia_5100-7300BP	Argentina_Pampas_6800-7700BP	Peru_CentralAndes_8600-9000BP	-0.000531	0.000262	-2.025	51716	52470	1408749
YRI.DG	Argentina_Northwest_SouthernPuna_Antofagasta_PeñasdelasTrampas1.1_8800BP	Argentina_Central_Hills_SierrasChicas_JesusMaria_8500BP	USA_Anzick_realigned.SG	-0.002588	0.00129	-2.007	1510	1615	40544
YRI.DG	Peru_CentralAndes_8600-9000BP	Argentina_Northwest_SouthernPuna_Antofagasta_PeñasdelasTrampas1.1_8800BP	SouthernPatagonia_5100-7300BP	-0.001109	0.00056	-1.983	4139	4272	111142
YRI.DG	Chile_LosRieles_5100BP.AG	Argentina_Northwest_SouthernPuna_Antofagasta_PeñasdelasTrampas1.1_8800BP	Argentina_Pampas_CentralPampeanDunefields_LagunadelosPampas_10000BP	-0.001929	0.001004	-1.922	2874	3021	75723
YRI.DG	USA_Anzick_realigned.SG	Brazil_CentralEast_6800-10400BP	Peru_CentralAndes_8600-9000BP	-0.000677	0.000353	-1.92	49149	49942	1340533
YRI.DG	Argentina_Pampas_6800-7700BP	Argentina_Pampas_CentralPampeanDunefields_LagunadelosPampas_10000BP	Chile_LosRieles_12000BP.SG	-0.000865	0.000454	-1.904	40993	41887	1083064
YRI.DG	Argentina_Northwest_SouthernPuna_Antofagasta_PeñasdelasTrampas1.1_8800BP	Chile_LosRieles_12000BP.SG	USA_Anzick_realigned.SG	-0.001658	0.000872	-1.901	4176	4364	113150
YRI.DG	Argentina_Pampas_CentralPampeanDunefields_LagunadelosPampas_10000BP	SouthernPatagonia_5100-7300BP	USA_Anzick_realigned.SG	-0.001102	0.000585	-1.882	47628	48982	1230497
YRI.DG	Argentina_Northwest_SouthernPuna_Antofagasta_PeñasdelasTrampas1.1_8800BP	Argentina_Pampas_6800-7700BP	USA_Anzick_realigned.SG	-0.001419	0.000756	-1.877	4122	4291	108902
YRI.DG	Argentina_Pampas_6800-7700BP	Argentina_Pampas_CentralPampeanDunefields_LagunadelosPampas_10000BP	Peru_CentralAndes_8600-9000BP	-0.000709	0.000393	-1.805	39777	40388	1043301
YRI.DG	Peru_CentralAndes_8600-9000BP	Argentina_Central_Hills_SierrasChicas_JesusMaria_8500BP	Brazil_CentralEast_6800-10400BP	-0.000708	0.000405	-1.747	15580	15834	420433
YRI.DG	USA_Anzick_realigned.SG	Argentina_Pampas_CentralPampeanDunefields_LagunadelosPampas_10000BP	SouthernPatagonia_5100-7300BP	-0.000948	0.000546	-1.736	46474	47628	1230497
YRI.DG	Argentina_Pampas_6800-7700BP	Argentina_Central_Hills_SierrasChicas_JesusMaria_8500BP	Brazil_CentralEast_6800-10400BP	-0.000632	0.00037	-1.708	15218	15441	409885
YRI.DG	Argentina_Pampas_6800-7700BP	Argentina_Central_Hills_SierrasChicas_JesusMaria_8500BP	Peru_CentralAndes_8600-9000BP	-0.00064	0.000381	-1.68	16098	16293	432567
YRI.DG	Brazil_CentralEast_6800-10400BP	Argentina_Central_Hills_SierrasChicas_JesusMaria_8500BP	Peru_CentralAndes_8600-9000BP	-0.000635	0.000384	-1.655	15580	15843	420433
YRI.DG	Argentina_Pampas_CentralPampeanDunefields_LagunadelosPampas_10000BP	Chile_LosRieles_12000BP.SG	USA_Anzick_realigned.SG	-0.00111	0.000675	-1.646	48885	50310	1283394
YRI.DG	Chile_LosRieles_12000BP.SG	Argentina_Northwest_SouthernPuna_Antofagasta_PeñasdelasTrampas1.1_8800BP	Argentina_Pampas_6800-7700BP	-0.001182	0.000722	-1.637	4032	4164	108620
YRI.DG	Chile_LosRieles_12000BP.SG	Chile_LosRieles_5100BP.AG	USA_Anzick_realigned.SG	-0.001104	0.000694	-1.591	43955	45244	1167628
YRI.DG	SouthernPatagonia_5100-7300BP	Argentina_Central_Hills_SierrasChicas_JesusMaria_8500BP	Argentina_Northwest_SouthernPuna_Antofagasta_PeñasdelasTrampas1.1_8800BP	-0.001544	0.000981	-1.573	1487	1566	40500
YRI.DG	Argentina_Pampas_6800-7700BP	Argentina_Pampas_CentralPampeanDunefields_LagunadelosPampas_10000BP	Brazil_CentralEast_6800-10400BP	-0.000566	0.000362	-1.563	36825	37321	966094
YRI.DG	Argentina_Northwest_SouthernPuna_Antofagasta_PeñasdelasTrampas1.1_8800BP	Argentina_Central_Hills_SierrasChicas_JesusMaria_8500BP	Brazil_CentralEast_6800-10400BP	-0.001632	0.001047	-1.56	1444	1519	39074
YRI.DG	Chile_LosRieles_5100BP.AG	Argentina_Northwest_SouthernPuna_Antofagasta_PeñasdelasTrampas1.1_8800BP	Peru_CentralAndes_8600-9000BP	-0.001199	0.00077	-1.558	3564	3676	96190
YRI.DG	Argentina_Pampas_6800-7700BP	Argentina_Northwest_SouthernPuna_Antofagasta_PeñasdelasTrampas1.1_8800BP	Chile_LosRieles_12000BP.SG	-0.001005	0.000647	-1.555	4032	4156	108620
YRI.DG	Brazil_CentralEast_6800-10400BP	Argentina_Central_Hills_SierrasChicas_JesusMaria_8500BP	Argentina_Pampas_CentralPampeanDunefields_LagunadelosPampas_10000BP	-0.000745	0.000479	-1.554	12664	12909	339954
YRI.DG	Peru_CentralAndes_8600-9000BP	Argentina_Pampas_6800-7700BP	Brazil_CentralEast_6800-10400BP	-0.000315	0.000205	-1.538	46129	46633	1256615
YRI.DG	SouthernPatagonia_5100-7300BP	Argentina_Pampas_CentralPampeanDunefields_LagunadelosPampas_10000BP	Peru_CentralAndes_8600-9000BP	-0.000626	0.000408	-1.534	43580	44352	1145889
YRI.DG	USA_Anzick_realigned.SG	Argentina_Pampas_CentralPampeanDunefields_LagunadelosPampas_10000BP	Brazil_CentralEast_6800-10400BP	-0.000738	0.000497	-1.486	39311	40129	1036274
YRI.DG	Argentina_Pampas_CentralPampeanDunefields_LagunadelosPampas_10000BP	Chile_LosRieles_12000BP.SG	Peru_CentralAndes_8600-9000BP	-0.000835	0.000566	-1.475	43262	44212	1151887
YRI.DG	Brazil_CentralEast_6800-10400BP	Argentina_Pampas_6800-7700BP	Argentina_Pampas_CentralPampeanDunefields_LagunadelosPampas_10000BP	-0.000482	0.000336	-1.432	36276	36825	966094
YRI.DG	Peru_CentralAndes_8600-9000BP	Argentina_Central_Hills_SierrasChicas_JesusMaria_8500BP	Argentina_Pampas_CentralPampeanDunefields_LagunadelosPampas_10000BP	-0.000729	0.000517	-1.409	13628	13822	364566
YRI.DG	Argentina_Northwest_SouthernPuna_Antofagasta_PeñasdelasTrampas1.1_8800BP	Chile_LosRieles_5100BP.AG	Peru_CentralAndes_8600-9000BP	-0.001033	0.000754	-1.369	3592	3676	96190
YRI.DG	Brazil_CentralEast_6800-10400BP	Chile_LosRieles_12000BP.SG	Peru_CentralAndes_8600-9000BP	-0.000475	0.000349	-1.362	48910	49386	1336880
YRI.DG	USA_Anzick_realigned.SG	Argentina_Pampas_6800-7700BP	Peru_CentralAndes_8600-9000BP	-0.000474	0.000356	-1.332	51555	52069	1407794
YRI.DG	USA_Anzick_realigned.SG	Argentina_Central_Hills_SierrasChicas_JesusMaria_8500BP	Peru_CentralAndes_8600-9000BP	-0.000774	0.000591	-1.31	17155	17517	466399
YRI.DG	Argentina_Pampas_CentralPampeanDunefields_LagunadelosPampas_10000BP	Argentina_Northwest_SouthernPuna_Antofagasta_PeñasdelasTrampas1.1_8800BP	Peru_CentralAndes_8600-9000BP	-0.00108	0.000825	-1.309	3207	3299	85741
YRI.DG	Argentina_Pampas_CentralPampeanDunefields_LagunadelosPampas_10000BP	Chile_LosRieles_5100BP.AG	USA_Anzick_realigned.SG	-0.000874	0.000672	-1.301	34008	34774	876585
YRI.DG	Argentina_Northwest_SouthernPuna_Antofagasta_PeñasdelasTrampas1.1_8800BP	Argentina_Pampas_6800-7700BP	Brazil_CentralEast_6800-10400BP	-0.000622	0.000479	-1.3	3900	3969	103924
YRI.DG	Argentina_Northwest_SouthernPuna_Antofagasta_PeñasdelasTrampas1.1_8800BP	Argentina_Central_Hills_SierrasChicas_JesusMaria_8500BP	SouthernPatagonia_5100-7300BP	-0.001339	0.001033	-1.297	1487	1543	40500
YRI.DG	SouthernPatagonia_5100-7300BP	Argentina_Central_Hills_SierrasChicas_JesusMaria_8500BP	Argentina_Pampas_6800-7700BP	-0.000538	0.000422	-1.276	16442	16698	444004
YRI.DG	Brazil_CentralEast_6800-10400BP	Peru_CentralAndes_8600-9000BP	SouthernPatagonia_5100-7300BP	-0.000315	0.000251	-1.256	49351	49799	1341434
YRI.DG	USA_Anzick_realigned.SG	Chile_LosRieles_5100BP.AG	Peru_CentralAndes_8600-9000BP	-0.000597	0.000477	-1.253	41722	42378	1144101
YRI.DG	USA_Anzick_realigned.SG	Argentina_Pampas_CentralPampeanDunefields_LagunadelosPampas_10000BP	Chile_LosRieles_5100BP.AG	-0.000802	0.000647	-1.24	33305	34008	876585
YRI.DG	Argentina_Northwest_SouthernPuna_Antofagasta_PeñasdelasTrampas1.1_8800BP	Brazil_CentralEast_6800-10400BP	USA_Anzick_realigned.SG	-0.000923	0.000745	-1.24	4085	4181	106990
YRI.DG	Chile_LosRieles_12000BP.SG	Argentina_Northwest_SouthernPuna_Antofagasta_PeñasdelasTrampas1.1_8800BP	Brazil_CentralEast_6800-10400BP	-0.00094	0.000758	-1.24	4024	4125	106734
YRI.DG	Chile_LosRieles_12000BP.SG	Argentina_Central_Hills_SierrasChicas_JesusMaria_8500BP	Argentina_Pampas_6800-7700BP	-0.000701	0.000577	-1.215	16479	16799	444622
YRI.DG	Chile_LosRieles_5100BP.AG	Argentina_Pampas_6800-7700BP	SouthernPatagonia_5100-7300BP	-0.000399	0.00033	-1.21	41262	41805	1116318
YRI.DG	Argentina_Northwest_SouthernPuna_Antofagasta_PeñasdelasTrampas1.1_8800BP	SouthernPatagonia_5100-7300BP	USA_Anzick_realigned.SG	-0.000926	0.000774	-1.196	4310	4423	113293
YRI.DG	Argentina_Central_Hills_SierrasChicas_JesusMaria_8500BP	Argentina_Pampas_CentralPampeanDunefields_LagunadelosPampas_10000BP	Brazil_CentralEast_6800-10400BP	-0.000688	0.000577	-1.193	12909	13150	339954
YRI.DG	Chile_LosRieles_5100BP.AG	Chile_LosRieles_12000BP.SG	Peru_CentralAndes_8600-9000BP	-0.00059	0.000512	-1.154	42090	42668	1140883
YRI.DG	Chile_LosRieles_12000BP.SG	Chile_LosRieles_5100BP.AG	SouthernPatagonia_5100-7300BP	-0.000592	0.000516	-1.147	42834	43466	1167553
YRI.DG	Argentina_Central_Hills_SierrasChicas_JesusMaria_8500BP	Argentina_Pampas_CentralPampeanDunefields_LagunadelosPampas_10000BP	Chile_LosRieles_12000BP.SG	-0.000811	0.000723	-1.121	14924	15245	396101
YRI.DG	Argentina_Pampas_CentralPampeanDunefields_LagunadelosPampas_10000BP	Chile_LosRieles_5100BP.AG	Peru_CentralAndes_8600-9000BP	-0.000566	0.00051	-1.11	32524	33010	858903
YRI.DG	Brazil_CentralEast_6800-10400BP	Argentina_Northwest_SouthernPuna_Antofagasta_PeñasdelasTrampas1.1_8800BP	SouthernPatagonia_5100-7300BP	-0.000576	0.000528	-1.091	4027	4037	107000
YRI.DG	SouthernPatagonia_5100-7300BP	Argentina_Central_Hills_SierrasChicas_JesusMaria_8500BP	Argentina_Pampas_CentralPampeanDunefields_LagunadelosPampas_10000BP	-0.000573	0.000528	-1.084	14155	14372	378293
YRI.DG	Argentina_Northwest_SouthernPuna_Antofagasta_PeñasdelasTrampas1.1_8800BP	Argentina_Pampas_6800-7700BP	SouthernPatagonia_5100-7300BP	-0.0006	0.00056	-1.072	4081	4138	108896
YRI.DG	Argentina_Pampas_CentralPampeanDunefields_LagunadelosPampas_10000BP	Argentina_Pampas_6800-7700BP	Chile_LosRieles_5100BP.AG	-0.000518	0.000486	-1.065	31470	31929	840283
YRI.DG	Argentina_Northwest_SouthernPuna_Antofagasta_PeñasdelasTrampas1.1_8800BP	Argentina_Pampas_CentralPampeanDunefields_LagunadelosPampas_10000BP	USA_Anzick_realigned.SG	-0.00108	0.001032	-1.046	3335	3430	87237
YRI.DG	Peru_CentralAndes_8600-9000BP	Argentina_Central_Hills_SierrasChicas_JesusMaria_8500BP	SouthernPatagonia_5100-7300BP	-0.000448	0.000431	-1.04	16971	17165	462110
YRI.DG	Argentina_Central_Hills_SierrasChicas_JesusMaria_8500BP	Argentina_Pampas_CentralPampeanDunefields_LagunadelosPampas_10000BP	Peru_CentralAndes_8600-9000BP	-0.000628	0.000615	-1.02	13822	14065	364566
YRI.DG	USA_Anzick_realigned.SG	Argentina_Central_Hills_SierrasChicas_JesusMaria_8500BP	Argentina_Northwest_SouthernPuna_Antofagasta_PeñasdelasTrampas1.1_8800BP	-0.001293	0.001278	-1.011	1510	1562	40544
YRI.DG	Peru_CentralAndes_8600-9000BP	Argentina_Pampas_6800-7700BP	Argentina_Pampas_CentralPampeanDunefields_LagunadelosPampas_10000BP	-0.000363	0.00036	-1.008	39294	39777	1043301
YRI.DG	Argentina_Pampas_CentralPampeanDunefields_LagunadelosPampas_10000BP	Argentina_Central_Hills_SierrasChicas_JesusMaria_8500BP	Chile_LosRieles_12000BP.SG	-0.00075	0.000744	-1.008	14948	15245	396101
YRI.DG	Chile_LosRieles_12000BP.SG	Chile_LosRieles_5100BP.AG	Peru_CentralAndes_8600-9000BP	-0.000524	0.000524	-1.001	42129	42668	1140883
YRI.DG	Peru_CentralAndes_8600-9000BP	Argentina_Central_Hills_SierrasChicas_JesusMaria_8500BP	Argentina_Pampas_6800-7700BP	-0.000411	0.000412	-0.997	16098	16213	432567
YRI.DG	Argentina_Northwest_SouthernPuna_Antofagasta_PeñasdelasTrampas1.1_8800BP	Argentina_Central_Hills_SierrasChicas_JesusMaria_8500BP	Argentina_Pampas_CentralPampeanDunefields_LagunadelosPampas_10000BP	-0.001349	0.001377	-0.98	1241	1285	32608
YRI.DG	Argentina_Central_Hills_SierrasChicas_JesusMaria_8500BP	Argentina_Northwest_SouthernPuna_Antofagasta_PeñasdelasTrampas1.1_8800BP	USA_Anzick_realigned.SG	-0.001296	0.001325	-0.978	1562	1615	40544
YRI.DG	Argentina_Pampas_CentralPampeanDunefields_LagunadelosPampas_10000BP	Argentina_Central_Hills_SierrasChicas_JesusMaria_8500BP	SouthernPatagonia_5100-7300BP	-0.000557	0.000574	-0.971	14155	14365	378293
YRI.DG	Argentina_Pampas_6800-7700BP	Argentina_Northwest_SouthernPuna_Antofagasta_PeñasdelasTrampas1.1_8800BP	Peru_CentralAndes_8600-9000BP	-0.0005	0.000517	-0.967	3943	4009	107388
YRI.DG	USA_Anzick_realigned.SG	Argentina_Northwest_SouthernPuna_Antofagasta_PeñasdelasTrampas1.1_8800BP	SouthernPatagonia_5100-7300BP	-0.000719	0.000743	-0.967	4234	4310	113293
YRI.DG	USA_Anzick_realigned.SG	Argentina_Northwest_SouthernPuna_Antofagasta_PeñasdelasTrampas1.1_8800BP	Argentina_Pampas_6800-7700BP	-0.000691	0.000718	-0.961	4042	4122	108902
YRI.DG	USA_Anzick_realigned.SG	Argentina_Northwest_SouthernPuna_Antofagasta_PeñasdelasTrampas1.1_8800BP	Brazil_CentralEast_6800-10400BP	-0.000687	0.000719	-0.955	4023	4085	106990
YRI.DG	Argentina_Pampas_6800-7700BP	Argentina_Pampas_CentralPampeanDunefields_LagunadelosPampas_10000BP	SouthernPatagonia_5100-7300BP	-0.00036	0.000384	-0.936	41017	41388	1083059
YRI.DG	Chile_LosRieles_12000BP.SG	SouthernPatagonia_5100-7300BP	USA_Anzick_realigned.SG	-0.000592	0.000633	-0.936	64228	65213	1691755
YRI.DG	Chile_LosRieles_12000BP.SG	Peru_CentralAndes_8600-9000BP	USA_Anzick_realigned.SG	-0.000601	0.000645	-0.932	59639	60597	1572346
YRI.DG	Brazil_CentralEast_6800-10400BP	Argentina_Pampas_CentralPampeanDunefields_LagunadelosPampas_10000BP	SouthernPatagonia_5100-7300BP	-0.000341	0.000367	-0.929	39064	39349	1035444
YRI.DG	Argentina_Northwest_SouthernPuna_Antofagasta_PeñasdelasTrampas1.1_8800BP	Argentina_Central_Hills_SierrasChicas_JesusMaria_8500BP	Chile_LosRieles_12000BP.SG	-0.001163	0.001275	-0.912	1525	1572	40469
YRI.DG	Brazil_CentralEast_6800-10400BP	Argentina_Central_Hills_SierrasChicas_JesusMaria_8500BP	Argentina_Pampas_6800-7700BP	-0.000332	0.000374	-0.89	15218	15370	409885
YRI.DG	Argentina_Pampas_CentralPampeanDunefields_LagunadelosPampas_10000BP	Argentina_Central_Hills_SierrasChicas_JesusMaria_8500BP	Argentina_Pampas_6800-7700BP	-0.00051	0.000574	-0.888	13252	13406	349603
YRI.DG	Brazil_CentralEast_6800-10400BP	Argentina_Northwest_SouthernPuna_Antofagasta_PeñasdelasTrampas1.1_8800BP	Peru_CentralAndes_8600-9000BP	-0.000441	0.000524	-0.843	3911	3922	105541
YRI.DG	Argentina_Pampas_CentralPampeanDunefields_LagunadelosPampas_10000BP	Argentina_Northwest_SouthernPuna_Antofagasta_PeñasdelasTrampas1.1_8800BP	Brazil_CentralEast_6800-10400BP	-0.000664	0.000791	-0.84	3179	3229	83025
YRI.DG	Argentina_Pampas_6800-7700BP	Argentina_Northwest_SouthernPuna_Antofagasta_PeñasdelasTrampas1.1_8800BP	Brazil_CentralEast_6800-10400BP	-0.000426	0.00051	-0.834	3928	3969	103924
YRI.DG	Argentina_Northwest_SouthernPuna_Antofagasta_PeñasdelasTrampas1.1_8800BP	Chile_LosRieles_12000BP.SG	SouthernPatagonia_5100-7300BP	-0.000637	0.000769	-0.829	4223	4291	113011
YRI.DG	Brazil_CentralEast_6800-10400BP	Argentina_Central_Hills_SierrasChicas_JesusMaria_8500BP	Chile_LosRieles_12000BP.SG	-0.000402	0.000488	-0.824	16080	16288	431317
YRI.DG	Peru_CentralAndes_8600-9000BP	Argentina_Northwest_SouthernPuna_Antofagasta_PeñasdelasTrampas1.1_8800BP	Chile_LosRieles_12000BP.SG	-0.000543	0.00067	-0.81	4183	4251	110867
YRI.DG	Argentina_Pampas_CentralPampeanDunefields_LagunadelosPampas_10000BP	Argentina_Northwest_SouthernPuna_Antofagasta_PeñasdelasTrampas1.1_8800BP	USA_Anzick_realigned.SG	-0.000796	0.000986	-0.807	3360	3430	87237
YRI.DG	Argentina_Central_Hills_SierrasChicas_JesusMaria_8500BP	Argentina_Northwest_SouthernPuna_Antofagasta_PeñasdelasTrampas1.1_8800BP	Chile_LosRieles_12000BP.SG	-0.001017	0.001262	-0.806	1530	1572	40469
YRI.DG	Argentina_Northwest_SouthernPuna_Antofagasta_PeñasdelasTrampas1.1_8800BP	Argentina_Pampas_CentralPampeanDunefields_LagunadelosPampas_10000BP	SouthernPatagonia_5100-7300BP	-0.000673	0.000843	-0.798	3327	3384	87181
YRI.DG	Chile_LosRieles_5100BP.AG	Argentina_Northwest_SouthernPuna_Antofagasta_PeñasdelasTrampas1.1_8800BP	Argentina_Pampas_6800-7700BP	-0.0006	0.000755	-0.795	3600	3651	95211
YRI.DG	Chile_LosRieles_5100BP.AG	Argentina_Pampas_6800-7700BP	Chile_LosRieles_12000BP.SG	-0.000388	0.000497	-0.779	41603	42069	1112180
YRI.DG	SouthernPatagonia_5100-7300BP	Argentina_Central_Hills_SierrasChicas_JesusMaria_8500BP	Chile_LosRieles_12000BP.SG	-0.00041	0.000529	-0.775	18062	18306	484893
YRI.DG	Chile_LosRieles_12000BP.SG	Argentina_Pampas_CentralPampeanDunefields_LagunadelosPampas_10000BP	Brazil_CentralEast_6800-10400BP	-0.000437	0.000563	-0.775	39622	40123	1034436
YRI.DG	Argentina_Central_Hills_SierrasChicas_JesusMaria_8500BP	Argentina_Northwest_SouthernPuna_Antofagasta_PeñasdelasTrampas1.1_8800BP	Brazil_CentralEast_6800-10400BP	-0.00079	0.00105	-0.752	1490	1519	39074
YRI.DG	Chile_LosRieles_5100BP.AG	Argentina_Central_Hills_SierrasChicas_JesusMaria_8500BP	Brazil_CentralEast_6800-10400BP	-0.000344	0.000493	-0.696	13371	13481	357036
YRI.DG	Argentina_Central_Hills_SierrasChicas_JesusMaria_8500BP	Argentina_Pampas_6800-7700BP	Chile_LosRieles_12000BP.SG	-0.000394	0.000577	-0.684	16799	16956	444622
YRI.DG	Argentina_Northwest_SouthernPuna_Antofagasta_PeñasdelasTrampas1.1_8800BP	Argentina_Pampas_CentralPampeanDunefields_LagunadelosPampas_10000BP	Brazil_CentralEast_6800-10400BP	-0.000546	0.000805	-0.679	3178	3229	83025
YRI.DG	Argentina_Pampas_CentralPampeanDunefields_LagunadelosPampas_10000BP	Brazil_CentralEast_6800-10400BP	USA_Anzick_realigned.SG	-0.000333	0.000501	-0.664	40129	40437	1036274
YRI.DG	Chile_LosRieles_12000BP.SG	Argentina_Central_Hills_SierrasChicas_JesusMaria_8500BP	USA_Anzick_realigned.SG	-0.0005	0.00076	-0.658	19250	19505	508835
YRI.DG	Argentina_Pampas_CentralPampeanDunefields_LagunadelosPampas_10000BP	Argentina_Central_Hills_SierrasChicas_JesusMaria_8500BP	Chile_LosRieles_5100BP.AG	-0.000463	0.000715	-0.647	11276	11413	297089
YRI.DG	Argentina_Central_Hills_SierrasChicas_JesusMaria_8500BP	Argentina_Pampas_6800-7700BP	Brazil_CentralEast_6800-10400BP	-0.000218	0.000343	-0.635	15370	15441	409885
YRI.DG	Argentina_Central_Hills_SierrasChicas_JesusMaria_8500BP	Chile_LosRieles_5100BP.AG	Peru_CentralAndes_8600-9000BP	-0.00036	0.000572	-0.628	13838	13951	369889
YRI.DG	Argentina_Pampas_6800-7700BP	Brazil_CentralEast_6800-10400BP	Peru_CentralAndes_8600-9000BP	-0.000137	0.000219	-0.625	46633	46726	1256615
YRI.DG	Chile_LosRieles_12000BP.SG	Argentina_Central_Hills_SierrasChicas_JesusMaria_8500BP	Brazil_CentralEast_6800-10400BP	-0.000351	0.000576	-0.609	16080	16250	431317
YRI.DG	USA_Anzick_realigned.SG	Argentina_Central_Hills_SierrasChicas_JesusMaria_8500BP	Argentina_Pampas_6800-7700BP	-0.000316	0.000531	-0.596	16502	16669	445463
YRI.DG	Argentina_Pampas_CentralPampeanDunefields_LagunadelosPampas_10000BP	Argentina_Northwest_SouthernPuna_Antofagasta_PeñasdelasTrampas1.1_8800BP	Chile_LosRieles_12000BP.SG	-0.0006	0.001014	-0.592	3337	3390	87046
YRI.DG	Argentina_Pampas_CentralPampeanDunefields_LagunadelosPampas_10000BP	Argentina_Central_Hills_SierrasChicas_JesusMaria_8500BP	Argentina_Northwest_SouthernPuna_Antofagasta_PeñasdelasTrampas1.1_8800BP	-0.000791	0.001341	-0.59	1241	1267	32608
YRI.DG	Chile_LosRieles_5100BP.AG	Argentina_Northwest_SouthernPuna_Antofagasta_PeñasdelasTrampas1.1_8800BP	SouthernPatagonia_5100-7300BP	-0.000465	0.000793	-0.587	3681	3730	97095
YRI.DG	SouthernPatagonia_5100-7300BP	Argentina_Northwest_SouthernPuna_Antofagasta_PeñasdelasTrampas1.1_8800BP	Brazil_CentralEast_6800-10400BP	-0.000306	0.000526	-0.581	4027	4049	107000
YRI.DG	Argentina_Central_Hills_SierrasChicas_JesusMaria_8500BP	Argentina_Pampas_6800-7700BP	Peru_CentralAndes_8600-9000BP	-0.000227	0.000401	-0.566	16213	16293	432567
YRI.DG	Argentina_Central_Hills_SierrasChicas_JesusMaria_8500BP	Argentina_Pampas_CentralPampeanDunefields_LagunadelosPampas_10000BP	Chile_LosRieles_5100BP.AG	-0.000404	0.000723	-0.56	11293	11413	297089
YRI.DG	Argentina_Pampas_6800-7700BP	Brazil_CentralEast_6800-10400BP	Chile_LosRieles_12000BP.SG	-0.000195	0.00035	-0.558	47724	47973	1285754
YRI.DG	USA_Anzick_realigned.SG	Argentina_Northwest_SouthernPuna_Antofagasta_PeñasdelasTrampas1.1_8800BP	Peru_CentralAndes_8600-9000BP	-0.000415	0.000746	-0.556	4113	4154	111151
YRI.DG	Argentina_Pampas_CentralPampeanDunefields_LagunadelosPampas_10000BP	Argentina_Pampas_6800-7700BP	SouthernPatagonia_5100-7300BP	-0.000199	0.000364	-0.547	41239	41388	1083059
YRI.DG	Argentina_Pampas_CentralPampeanDunefields_LagunadelosPampas_10000BP	Peru_CentralAndes_8600-9000BP	USA_Anzick_realigned.SG	-0.000302	0.000572	-0.529	45011	45366	1153454
YRI.DG	Chile_LosRieles_5100BP.AG	Argentina_Northwest_SouthernPuna_Antofagasta_PeñasdelasTrampas1.1_8800BP	Chile_LosRieles_12000BP.SG	-0.00047	0.00092	-0.511	3718	3763	96826
YRI.DG	Argentina_Pampas_6800-7700BP	Argentina_Central_Hills_SierrasChicas_JesusMaria_8500BP	SouthernPatagonia_5100-7300BP	-0.000198	0.000402	-0.492	16442	16526	444004
YRI.DG	USA_Anzick_realigned.SG	Argentina_Central_Hills_SierrasChicas_JesusMaria_8500BP	SouthernPatagonia_5100-7300BP	-0.000279	0.000572	-0.488	17858	17998	485668
YRI.DG	Chile_LosRieles_12000BP.SG	Argentina_Pampas_CentralPampeanDunefields_LagunadelosPampas_10000BP	USA_Anzick_realigned.SG	-0.000347	0.000734	-0.473	49864	50310	1283394
YRI.DG	Argentina_Pampas_CentralPampeanDunefields_LagunadelosPampas_10000BP	Argentina_Pampas_6800-7700BP	Chile_LosRieles_12000BP.SG	-0.000256	0.000553	-0.463	41695	41887	1083064
YRI.DG	Chile_LosRieles_12000BP.SG	Argentina_Northwest_SouthernPuna_Antofagasta_PeñasdelasTrampas1.1_8800BP	Argentina_Pampas_CentralPampeanDunefields_LagunadelosPampas_10000BP	-0.00046	0.000996	-0.462	3337	3377	87046
YRI.DG	Brazil_CentralEast_6800-10400BP	Argentina_Central_Hills_SierrasChicas_JesusMaria_8500BP	Argentina_Northwest_SouthernPuna_Antofagasta_PeñasdelasTrampas1.1_8800BP	-0.000399	0.000914	-0.437	1444	1490	39074
YRI.DG	Brazil_CentralEast_6800-10400BP	Argentina_Northwest_SouthernPuna_Antofagasta_PeñasdelasTrampas1.1_8800BP	Chile_LosRieles_12000BP.SG	-0.000273	0.000654	-0.417	4024	4044	106734
YRI.DG	Argentina_Pampas_CentralPampeanDunefields_LagunadelosPampas_10000BP	Argentina_Northwest_SouthernPuna_Antofagasta_PeñasdelasTrampas1.1_8800BP	SouthernPatagonia_5100-7300BP	-0.000333	0.000825	-0.403	3367	3384	87181
YRI.DG	Argentina_Central_Hills_SierrasChicas_JesusMaria_8500BP	Argentina_Northwest_SouthernPuna_Antofagasta_PeñasdelasTrampas1.1_8800BP	Argentina_Pampas_CentralPampeanDunefields_LagunadelosPampas_10000BP	-0.000558	0.001439	-0.388	1267	1285	32608
YRI.DG	Brazil_CentralEast_6800-10400BP	Argentina_Northwest_SouthernPuna_Antofagasta_PeñasdelasTrampas1.1_8800BP	Argentina_Pampas_CentralPampeanDunefields_LagunadelosPampas_10000BP	-0.000234	0.000685	-0.341	3179	3178	83025
YRI.DG	USA_Anzick_realigned.SG	Brazil_CentralEast_6800-10400BP	SouthernPatagonia_5100-7300BP	-0.000123	0.000372	-0.329	51885	51919	1392824
YRI.DG	Argentina_Pampas_CentralPampeanDunefields_LagunadelosPampas_10000BP	Chile_LosRieles_12000BP.SG	Chile_LosRieles_5100BP.AG	-0.000223	0.000684	-0.327	33243	33438	874705
YRI.DG	Argentina_Northwest_SouthernPuna_Antofagasta_PeñasdelasTrampas1.1_8800BP	Argentina_Pampas_6800-7700BP	Argentina_Pampas_CentralPampeanDunefields_LagunadelosPampas_10000BP	-0.00026	0.000808	-0.322	3229	3246	84293
YRI.DG	Peru_CentralAndes_8600-9000BP	Argentina_Pampas_6800-7700BP	SouthernPatagonia_5100-7300BP	-8.1e-05	0.000258	-0.314	51716	52048	1408749
YRI.DG	Argentina_Central_Hills_SierrasChicas_JesusMaria_8500BP	Argentina_Northwest_SouthernPuna_Antofagasta_PeñasdelasTrampas1.1_8800BP	Argentina_Pampas_6800-7700BP	-0.000315	0.001048	-0.301	1492	1510	39456
YRI.DG	Argentina_Northwest_SouthernPuna_Antofagasta_PeñasdelasTrampas1.1_8800BP	Brazil_CentralEast_6800-10400BP	SouthernPatagonia_5100-7300BP	-0.000151	0.000544	-0.277	4049	4037	107000
YRI.DG	Peru_CentralAndes_8600-9000BP	Chile_LosRieles_12000BP.SG	Chile_LosRieles_5100BP.AG	-0.00012	0.000457	-0.263	42090	42129	1140883
YRI.DG	USA_Anzick_realigned.SG	Argentina_Central_Hills_SierrasChicas_JesusMaria_8500BP	Brazil_CentralEast_6800-10400BP	-0.000141	0.000553	-0.254	16087	16143	432139
YRI.DG	Argentina_Pampas_6800-7700BP	Argentina_Northwest_SouthernPuna_Antofagasta_PeñasdelasTrampas1.1_8800BP	SouthernPatagonia_5100-7300BP	-0.000124	0.000565	-0.219	4116	4138	108896
YRI.DG	Argentina_Central_Hills_SierrasChicas_JesusMaria_8500BP	Argentina_Northwest_SouthernPuna_Antofagasta_PeñasdelasTrampas1.1_8800BP	Peru_CentralAndes_8600-9000BP	-0.000229	0.001065	-0.215	1490	1497	39955
YRI.DG	Argentina_Northwest_SouthernPuna_Antofagasta_PeñasdelasTrampas1.1_8800BP	Argentina_Central_Hills_SierrasChicas_JesusMaria_8500BP	Argentina_Pampas_6800-7700BP	-0.000218	0.001027	-0.212	1496	1510	39456
YRI.DG	Argentina_Pampas_6800-7700BP	Argentina_Northwest_SouthernPuna_Antofagasta_PeñasdelasTrampas1.1_8800BP	Argentina_Pampas_CentralPampeanDunefields_LagunadelosPampas_10000BP	-0.000145	0.000706	-0.206	3224	3246	84293
YRI.DG	Argentina_Central_Hills_SierrasChicas_JesusMaria_8500BP	Brazil_CentralEast_6800-10400BP	Chile_LosRieles_12000BP.SG	-0.0001	0.000567	-0.176	16250	16288	431317
YRI.DG	Chile_LosRieles_5100BP.AG	Chile_LosRieles_12000BP.SG	SouthernPatagonia_5100-7300BP	-7.7e-05	0.00051	-0.151	43391	43466	1167553
YRI.DG	Argentina_Central_Hills_SierrasChicas_JesusMaria_8500BP	Argentina_Northwest_SouthernPuna_Antofagasta_PeñasdelasTrampas1.1_8800BP	Chile_LosRieles_5100BP.AG	-0.000179	0.001284	-0.139	1347	1353	36088
YRI.DG	Argentina_Northwest_SouthernPuna_Antofagasta_PeñasdelasTrampas1.1_8800BP	Argentina_Pampas_CentralPampeanDunefields_LagunadelosPampas_10000BP	Chile_LosRieles_12000BP.SG	-0.00014	0.001021	-0.137	3377	3390	87046
YRI.DG	Chile_LosRieles_12000BP.SG	Argentina_Central_Hills_SierrasChicas_JesusMaria_8500BP	Argentina_Northwest_SouthernPuna_Antofagasta_PeñasdelasTrampas1.1_8800BP	-0.000147	0.001244	-0.118	1525	1530	40469
YRI.DG	USA_Anzick_realigned.SG	Chile_LosRieles_5100BP.AG	SouthernPatagonia_5100-7300BP	-5.3e-05	0.000488	-0.109	42815	42833	1170862
YRI.DG	Chile_LosRieles_5100BP.AG	Argentina_Central_Hills_SierrasChicas_JesusMaria_8500BP	Argentina_Pampas_CentralPampeanDunefields_LagunadelosPampas_10000BP	-5.8e-05	0.000694	-0.084	11276	11293	297089
YRI.DG	USA_Anzick_realigned.SG	Argentina_Central_Hills_SierrasChicas_JesusMaria_8500BP	Chile_LosRieles_5100BP.AG	-4.6e-05	0.000674	-0.068	14014	14031	375850
YRI.DG	Chile_LosRieles_12000BP.SG	Peru_CentralAndes_8600-9000BP	SouthernPatagonia_5100-7300BP	-3e-05	0.000446	-0.067	58122	58230	1560901
YRI.DG	Argentina_Pampas_CentralPampeanDunefields_LagunadelosPampas_10000BP	Brazil_CentralEast_6800-10400BP	Peru_CentralAndes_8600-9000BP	-1.4e-05	0.000332	-0.042	38190	38183	1000137
YRI.DG	Peru_CentralAndes_8600-9000BP	Argentina_Northwest_SouthernPuna_Antofagasta_PeñasdelasTrampas1.1_8800BP	Chile_LosRieles_5100BP.AG	-2.6e-05	0.0007	-0.038	3564	3592	96190
YRI.DG	Argentina_Pampas_6800-7700BP	Argentina_Central_Hills_SierrasChicas_JesusMaria_8500BP	Argentina_Northwest_SouthernPuna_Antofagasta_PeñasdelasTrampas1.1_8800BP	-1e-05	0.000968	-0.01	1496	1492	39456
YRI.DG	Brazil_CentralEast_6800-10400BP	Argentina_Pampas_6800-7700BP	Chile_LosRieles_12000BP.SG	-2e-06	0.000348	-0.005	47797	47973	1285754
YRI.DG	Argentina_Pampas_CentralPampeanDunefields_LagunadelosPampas_10000BP	Argentina_Northwest_SouthernPuna_Antofagasta_PeñasdelasTrampas1.1_8800BP	Argentina_Pampas_6800-7700BP	-3e-06	0.000819	-0.004	3224	3229	84293
YRI.DG	Brazil_CentralEast_6800-10400BP	Argentina_Northwest_SouthernPuna_Antofagasta_PeñasdelasTrampas1.1_8800BP	Argentina_Pampas_6800-7700BP	8e-06	0.000525	0.015	3928	3900	103924
YRI.DG	Peru_CentralAndes_8600-9000BP	Argentina_Central_Hills_SierrasChicas_JesusMaria_8500BP	Chile_LosRieles_12000BP.SG	1.6e-05	0.000514	0.032	17458	17402	465551
YRI.DG	Argentina_Central_Hills_SierrasChicas_JesusMaria_8500BP	Argentina_Pampas_CentralPampeanDunefields_LagunadelosPampas_10000BP	SouthernPatagonia_5100-7300BP	2.2e-05	0.00059	0.038	14372	14365	378293
YRI.DG	Argentina_Pampas_CentralPampeanDunefields_LagunadelosPampas_10000BP	Chile_LosRieles_12000BP.SG	SouthernPatagonia_5100-7300BP	3.7e-05	0.000569	0.065	47125	47092	1229683
YRI.DG	Chile_LosRieles_12000BP.SG	Argentina_Central_Hills_SierrasChicas_JesusMaria_8500BP	Argentina_Pampas_CentralPampeanDunefields_LagunadelosPampas_10000BP	6.1e-05	0.000748	0.081	14948	14924	396101
YRI.DG	Brazil_CentralEast_6800-10400BP	Argentina_Pampas_CentralPampeanDunefields_LagunadelosPampas_10000BP	Peru_CentralAndes_8600-9000BP	3e-05	0.000354	0.084	38300	38183	1000137
YRI.DG	Argentina_Northwest_SouthernPuna_Antofagasta_PeñasdelasTrampas1.1_8800BP	Argentina_Pampas_6800-7700BP	Chile_LosRieles_12000BP.SG	6.4e-05	0.00074	0.087	4164	4156	108620
YRI.DG	Argentina_Central_Hills_SierrasChicas_JesusMaria_8500BP	Chile_LosRieles_12000BP.SG	Peru_CentralAndes_8600-9000BP	5.9e-05	0.00059	0.1	17402	17391	465551
YRI.DG	Chile_LosRieles_5100BP.AG	Argentina_Central_Hills_SierrasChicas_JesusMaria_8500BP	Peru_CentralAndes_8600-9000BP	5.6e-05	0.000529	0.106	13987	13951	369889
YRI.DG	USA_Anzick_realigned.SG	Brazil_CentralEast_6800-10400BP	Chile_LosRieles_5100BP.AG	5.9e-05	0.000461	0.129	39872	39888	1078954
YRI.DG	Argentina_Pampas_CentralPampeanDunefields_LagunadelosPampas_10000BP	Argentina_Northwest_SouthernPuna_Antofagasta_PeñasdelasTrampas1.1_8800BP	Chile_LosRieles_5100BP.AG	0.000131	0.000983	0.134	2874	2864	75723
YRI.DG	Argentina_Pampas_6800-7700BP	Argentina_Central_Hills_SierrasChicas_JesusMaria_8500BP	Argentina_Pampas_CentralPampeanDunefields_LagunadelosPampas_10000BP	7.2e-05	0.000507	0.142	13252	13209	349603
YRI.DG	Chile_LosRieles_12000BP.SG	Argentina_Northwest_SouthernPuna_Antofagasta_PeñasdelasTrampas1.1_8800BP	SouthernPatagonia_5100-7300BP	0.000116	0.000787	0.147	4316	4291	113011
YRI.DG	Chile_LosRieles_12000BP.SG	Argentina_Northwest_SouthernPuna_Antofagasta_PeñasdelasTrampas1.1_8800BP	USA_Anzick_realigned.SG	0.000153	0.000941	0.163	4381	4364	113150
YRI.DG	SouthernPatagonia_5100-7300BP	Argentina_Northwest_SouthernPuna_Antofagasta_PeñasdelasTrampas1.1_8800BP	Argentina_Pampas_CentralPampeanDunefields_LagunadelosPampas_10000BP	0.000144	0.000739	0.195	3367	3327	87181
YRI.DG	Argentina_Pampas_6800-7700BP	Chile_LosRieles_12000BP.SG	Peru_CentralAndes_8600-9000BP	7.1e-05	0.00036	0.196	51793	51555	1404037
YRI.DG	Brazil_CentralEast_6800-10400BP	Argentina_Central_Hills_SierrasChicas_JesusMaria_8500BP	Chile_LosRieles_5100BP.AG	9.9e-05	0.000455	0.217	13371	13371	357036
YRI.DG	Chile_LosRieles_5100BP.AG	Argentina_Pampas_CentralPampeanDunefields_LagunadelosPampas_10000BP	Brazil_CentralEast_6800-10400BP	0.000113	0.000491	0.229	31544	31416	816519
YRI.DG	Chile_LosRieles_12000BP.SG	Argentina_Central_Hills_SierrasChicas_JesusMaria_8500BP	Peru_CentralAndes_8600-9000BP	0.00015	0.000605	0.249	17458	17391	465551
YRI.DG	USA_Anzick_realigned.SG	Argentina_Pampas_6800-7700BP	SouthernPatagonia_5100-7300BP	9.5e-05	0.000348	0.272	54136	53884	1467217
YRI.DG	Argentina_Central_Hills_SierrasChicas_JesusMaria_8500BP	Chile_LosRieles_5100BP.AG	SouthernPatagonia_5100-7300BP	0.000154	0.00054	0.284	14002	13929	375664
YRI.DG	Argentina_Central_Hills_SierrasChicas_JesusMaria_8500BP	Brazil_CentralEast_6800-10400BP	Peru_CentralAndes_8600-9000BP	0.000111	0.000385	0.287	15834	15843	420433
YRI.DG	USA_Anzick_realigned.SG	Argentina_Pampas_6800-7700BP	Chile_LosRieles_5100BP.AG	0.000127	0.000441	0.289	40698	40566	1115346
YRI.DG	Peru_CentralAndes_8600-9000BP	Argentina_Pampas_CentralPampeanDunefields_LagunadelosPampas_10000BP	Brazil_CentralEast_6800-10400BP	0.000103	0.000353	0.291	38300	38190	1000137
YRI.DG	USA_Anzick_realigned.SG	Argentina_Northwest_SouthernPuna_Antofagasta_PeñasdelasTrampas1.1_8800BP	Argentina_Pampas_CentralPampeanDunefields_LagunadelosPampas_10000BP	0.000285	0.000969	0.294	3360	3335	87237
YRI.DG	Chile_LosRieles_12000BP.SG	Brazil_CentralEast_6800-10400BP	USA_Anzick_realigned.SG	0.000176	0.000589	0.298	53054	52769	1391094
YRI.DG	Argentina_Central_Hills_SierrasChicas_JesusMaria_8500BP	Argentina_Pampas_6800-7700BP	Chile_LosRieles_5100BP.AG	0.000168	0.000529	0.318	13564	13525	364000
YRI.DG	USA_Anzick_realigned.SG	Argentina_Northwest_SouthernPuna_Antofagasta_PeñasdelasTrampas1.1_8800BP	Chile_LosRieles_5100BP.AG	0.000275	0.000862	0.32	3604	3577	97075
YRI.DG	Chile_LosRieles_12000BP.SG	Argentina_Central_Hills_SierrasChicas_JesusMaria_8500BP	SouthernPatagonia_5100-7300BP	0.000198	0.000593	0.334	18062	17987	484893
YRI.DG	SouthernPatagonia_5100-7300BP	Argentina_Pampas_6800-7700BP	Argentina_Pampas_CentralPampeanDunefields_LagunadelosPampas_10000BP	0.000127	0.000374	0.339	41239	41017	1083059
YRI.DG	Chile_LosRieles_12000BP.SG	Argentina_Pampas_CentralPampeanDunefields_LagunadelosPampas_10000BP	SouthernPatagonia_5100-7300BP	0.000213	0.000605	0.353	47300	47092	1229683
YRI.DG	Argentina_Pampas_CentralPampeanDunefields_LagunadelosPampas_10000BP	Chile_LosRieles_5100BP.AG	SouthernPatagonia_5100-7300BP	0.000179	0.000502	0.357	33284	33112	876710
YRI.DG	Argentina_Central_Hills_SierrasChicas_JesusMaria_8500BP	Argentina_Northwest_SouthernPuna_Antofagasta_PeñasdelasTrampas1.1_8800BP	SouthernPatagonia_5100-7300BP	0.000446	0.001091	0.409	1566	1543	40500
YRI.DG	Argentina_Northwest_SouthernPuna_Antofagasta_PeñasdelasTrampas1.1_8800BP	Argentina_Central_Hills_SierrasChicas_JesusMaria_8500BP	Peru_CentralAndes_8600-9000BP	0.00044	0.001035	0.425	1519	1497	39955
YRI.DG	Chile_LosRieles_12000BP.SG	Argentina_Pampas_6800-7700BP	Brazil_CentralEast_6800-10400BP	0.000136	0.000312	0.436	47797	47724	1285754
YRI.DG	SouthernPatagonia_5100-7300BP	Argentina_Pampas_CentralPampeanDunefields_LagunadelosPampas_10000BP	Chile_LosRieles_12000BP.SG	0.000227	0.000516	0.439	47300	47125	1229683
YRI.DG	Brazil_CentralEast_6800-10400BP	Chile_LosRieles_12000BP.SG	Chile_LosRieles_5100BP.AG	0.000198	0.000427	0.464	39864	39488	1075898
YRI.DG	Chile_LosRieles_12000BP.SG	Argentina_Pampas_6800-7700BP	USA_Anzick_realigned.SG	0.000296	0.000607	0.487	56162	55696	1466672
YRI.DG	SouthernPatagonia_5100-7300BP	Argentina_Northwest_SouthernPuna_Antofagasta_PeñasdelasTrampas1.1_8800BP	Peru_CentralAndes_8600-9000BP	0.000294	0.000567	0.519	4139	4102	111142
YRI.DG	USA_Anzick_realigned.SG	Argentina_Pampas_6800-7700BP	Brazil_CentralEast_6800-10400BP	0.000158	0.000298	0.529	47706	47461	1289353
YRI.DG	Chile_LosRieles_12000BP.SG	Argentina_Northwest_SouthernPuna_Antofagasta_PeñasdelasTrampas1.1_8800BP	Peru_CentralAndes_8600-9000BP	0.000424	0.000779	0.544	4183	4132	110867
YRI.DG	Peru_CentralAndes_8600-9000BP	Argentina_Central_Hills_SierrasChicas_JesusMaria_8500BP	Argentina_Northwest_SouthernPuna_Antofagasta_PeñasdelasTrampas1.1_8800BP	0.00056	0.000918	0.611	1519	1490	39955
YRI.DG	SouthernPatagonia_5100-7300BP	Argentina_Pampas_6800-7700BP	Chile_LosRieles_12000BP.SG	0.000255	0.000405	0.63	54881	54428	1463573
YRI.DG	Chile_LosRieles_5100BP.AG	Argentina_Central_Hills_SierrasChicas_JesusMaria_8500BP	Chile_LosRieles_12000BP.SG	0.000425	0.000664	0.64	14314	14154	375085
YRI.DG	Argentina_Central_Hills_SierrasChicas_JesusMaria_8500BP	Chile_LosRieles_12000BP.SG	Chile_LosRieles_5100BP.AG	0.000469	0.000704	0.666	14154	13978	375085
YRI.DG	Peru_CentralAndes_8600-9000BP	Argentina_Pampas_CentralPampeanDunefields_LagunadelosPampas_10000BP	SouthernPatagonia_5100-7300BP	0.000254	0.000374	0.679	43580	43298	1145889
YRI.DG	SouthernPatagonia_5100-7300BP	Argentina_Northwest_SouthernPuna_Antofagasta_PeñasdelasTrampas1.1_8800BP	Argentina_Pampas_6800-7700BP	0.000423	0.000569	0.743	4116	4081	108896
YRI.DG	Argentina_Northwest_SouthernPuna_Antofagasta_PeñasdelasTrampas1.1_8800BP	Argentina_Central_Hills_SierrasChicas_JesusMaria_8500BP	Chile_LosRieles_5100BP.AG	0.00101	0.001342	0.752	1390	1353	36088
YRI.DG	Argentina_Central_Hills_SierrasChicas_JesusMaria_8500BP	Brazil_CentralEast_6800-10400BP	Chile_LosRieles_5100BP.AG	0.000389	0.000517	0.753	13481	13371	357036
YRI.DG	Chile_LosRieles_12000BP.SG	Argentina_Pampas_CentralPampeanDunefields_LagunadelosPampas_10000BP	Peru_CentralAndes_8600-9000BP	0.000463	0.000606	0.765	44757	44212	1151887
YRI.DG	Brazil_CentralEast_6800-10400BP	Argentina_Pampas_6800-7700BP	Chile_LosRieles_5100BP.AG	0.000223	0.000291	0.766	38240	37945	1042499
YRI.DG	Peru_CentralAndes_8600-9000BP	Argentina_Central_Hills_SierrasChicas_JesusMaria_8500BP	Chile_LosRieles_5100BP.AG	0.000379	0.000493	0.769	13987	13838	369889
YRI.DG	Brazil_CentralEast_6800-10400BP	Argentina_Northwest_SouthernPuna_Antofagasta_PeñasdelasTrampas1.1_8800BP	Chile_LosRieles_5100BP.AG	0.000493	0.000635	0.775	3508	3459	94003
YRI.DG	Peru_CentralAndes_8600-9000BP	Brazil_CentralEast_6800-10400BP	SouthernPatagonia_5100-7300BP	0.000193	0.000248	0.778	49986	49799	1341434
YRI.DG	Chile_LosRieles_5100BP.AG	Argentina_Central_Hills_SierrasChicas_JesusMaria_8500BP	Argentina_Northwest_SouthernPuna_Antofagasta_PeñasdelasTrampas1.1_8800BP	0.001188	0.001317	0.902	1390	1347	36088
YRI.DG	Argentina_Northwest_SouthernPuna_Antofagasta_PeñasdelasTrampas1.1_8800BP	Brazil_CentralEast_6800-10400BP	Chile_LosRieles_12000BP.SG	0.000708	0.00076	0.931	4125	4044	106734
YRI.DG	SouthernPatagonia_5100-7300BP	Argentina_Northwest_SouthernPuna_Antofagasta_PeñasdelasTrampas1.1_8800BP	Chile_LosRieles_12000BP.SG	0.000642	0.000678	0.947	4316	4223	113011
YRI.DG	Argentina_Central_Hills_SierrasChicas_JesusMaria_8500BP	Argentina_Pampas_6800-7700BP	SouthernPatagonia_5100-7300BP	0.000427	0.000411	1.039	16698	16526	444004
YRI.DG	Chile_LosRieles_5100BP.AG	Argentina_Pampas_CentralPampeanDunefields_LagunadelosPampas_10000BP	Peru_CentralAndes_8600-9000BP	0.000528	0.000508	1.04	33492	33010	858903
YRI.DG	USA_Anzick_realigned.SG	Argentina_Pampas_CentralPampeanDunefields_LagunadelosPampas_10000BP	Chile_LosRieles_12000BP.SG	0.000763	0.000726	1.051	49864	48885	1283394
YRI.DG	Chile_LosRieles_5100BP.AG	Brazil_CentralEast_6800-10400BP	Peru_CentralAndes_8600-9000BP	0.000352	0.000325	1.084	39839	39612	1062124
YRI.DG	Chile_LosRieles_12000BP.SG	Argentina_Pampas_6800-7700BP	Argentina_Pampas_CentralPampeanDunefields_LagunadelosPampas_10000BP	0.0006	0.000551	1.088	41695	40993	1083064
YRI.DG	USA_Anzick_realigned.SG	Argentina_Central_Hills_SierrasChicas_JesusMaria_8500BP	Argentina_Pampas_CentralPampeanDunefields_LagunadelosPampas_10000BP	0.000744	0.000683	1.09	15064	14769	396561
YRI.DG	Brazil_CentralEast_6800-10400BP	Argentina_Pampas_CentralPampeanDunefields_LagunadelosPampas_10000BP	Chile_LosRieles_12000BP.SG	0.000491	0.000444	1.105	39622	39216	1034436
YRI.DG	Argentina_Central_Hills_SierrasChicas_JesusMaria_8500BP	Argentina_Pampas_6800-7700BP	Argentina_Pampas_CentralPampeanDunefields_LagunadelosPampas_10000BP	0.000647	0.000585	1.107	13406	13209	349603
YRI.DG	Argentina_Central_Hills_SierrasChicas_JesusMaria_8500BP	Chile_LosRieles_12000BP.SG	SouthernPatagonia_5100-7300BP	0.000663	0.000598	1.107	18306	17987	484893
YRI.DG	SouthernPatagonia_5100-7300BP	Argentina_Central_Hills_SierrasChicas_JesusMaria_8500BP	Chile_LosRieles_5100BP.AG	0.000587	0.000503	1.166	14196	14002	375664
YRI.DG	Argentina_Northwest_SouthernPuna_Antofagasta_PeñasdelasTrampas1.1_8800BP	Argentina_Pampas_CentralPampeanDunefields_LagunadelosPampas_10000BP	Peru_CentralAndes_8600-9000BP	0.001049	0.000874	1.201	3394	3299	85741
YRI.DG	SouthernPatagonia_5100-7300BP	Chile_LosRieles_12000BP.SG	Chile_LosRieles_5100BP.AG	0.000578	0.00048	1.203	43391	42834	1167553
YRI.DG	Argentina_Pampas_6800-7700BP	Brazil_CentralEast_6800-10400BP	SouthernPatagonia_5100-7300BP	0.000287	0.000228	1.257	48332	48022	1290596
YRI.DG	Argentina_Northwest_SouthernPuna_Antofagasta_PeñasdelasTrampas1.1_8800BP	Chile_LosRieles_12000BP.SG	Peru_CentralAndes_8600-9000BP	0.001006	0.000794	1.267	4251	4132	110867
YRI.DG	Chile_LosRieles_12000BP.SG	Argentina_Pampas_CentralPampeanDunefields_LagunadelosPampas_10000BP	Chile_LosRieles_5100BP.AG	0.000894	0.000694	1.288	34220	33438	874705
YRI.DG	Chile_LosRieles_5100BP.AG	Argentina_Central_Hills_SierrasChicas_JesusMaria_8500BP	SouthernPatagonia_5100-7300BP	0.000694	0.000536	1.297	14196	13929	375664
YRI.DG	Chile_LosRieles_12000BP.SG	Argentina_Central_Hills_SierrasChicas_JesusMaria_8500BP	Chile_LosRieles_5100BP.AG	0.000893	0.000685	1.305	14314	13978	375085
YRI.DG	Argentina_Northwest_SouthernPuna_Antofagasta_PeñasdelasTrampas1.1_8800BP	Argentina_Pampas_6800-7700BP	Peru_CentralAndes_8600-9000BP	0.000716	0.000529	1.352	4114	4009	107388
YRI.DG	Argentina_Pampas_CentralPampeanDunefields_LagunadelosPampas_10000BP	Brazil_CentralEast_6800-10400BP	Chile_LosRieles_5100BP.AG	0.000681	0.000489	1.395	31416	30875	816519
YRI.DG	USA_Anzick_realigned.SG	Argentina_Central_Hills_SierrasChicas_JesusMaria_8500BP	Chile_LosRieles_12000BP.SG	0.001068	0.000745	1.433	19250	18707	508835
YRI.DG	Chile_LosRieles_5100BP.AG	Peru_CentralAndes_8600-9000BP	SouthernPatagonia_5100-7300BP	0.000552	0.000378	1.46	43044	42501	1144948
YRI.DG	Argentina_Pampas_6800-7700BP	Chile_LosRieles_12000BP.SG	SouthernPatagonia_5100-7300BP	0.000529	0.000362	1.462	54428	53699	1463573
YRI.DG	Argentina_Central_Hills_SierrasChicas_JesusMaria_8500BP	Peru_CentralAndes_8600-9000BP	SouthernPatagonia_5100-7300BP	0.000672	0.000456	1.476	17472	17165	462110
YRI.DG	Chile_LosRieles_12000BP.SG	Argentina_Northwest_SouthernPuna_Antofagasta_PeñasdelasTrampas1.1_8800BP	Chile_LosRieles_5100BP.AG	0.001422	0.000946	1.503	3718	3580	96826
YRI.DG	Argentina_Central_Hills_SierrasChicas_JesusMaria_8500BP	Brazil_CentralEast_6800-10400BP	SouthernPatagonia_5100-7300BP	0.000603	0.000393	1.535	16416	16144	431057
YRI.DG	Chile_LosRieles_12000BP.SG	Brazil_CentralEast_6800-10400BP	SouthernPatagonia_5100-7300BP	0.000593	0.000382	1.551	52675	51680	1389217
YRI.DG	Argentina_Pampas_CentralPampeanDunefields_LagunadelosPampas_10000BP	Brazil_CentralEast_6800-10400BP	Chile_LosRieles_12000BP.SG	0.000858	0.000549	1.562	40123	39216	1034436
YRI.DG	USA_Anzick_realigned.SG	Peru_CentralAndes_8600-9000BP	SouthernPatagonia_5100-7300BP	0.000654	0.000395	1.654	58227	57209	1564473
YRI.DG	Argentina_Pampas_6800-7700BP	Peru_CentralAndes_8600-9000BP	SouthernPatagonia_5100-7300BP	0.00044	0.000265	1.661	52470	52048	1408749
YRI.DG	Argentina_Pampas_6800-7700BP	Argentina_Pampas_CentralPampeanDunefields_LagunadelosPampas_10000BP	Chile_LosRieles_5100BP.AG	0.000768	0.000449	1.708	32617	31929	840283
YRI.DG	Brazil_CentralEast_6800-10400BP	Argentina_Pampas_CentralPampeanDunefields_LagunadelosPampas_10000BP	Chile_LosRieles_5100BP.AG	0.000722	0.000418	1.726	31544	30875	816519
YRI.DG	Chile_LosRieles_5100BP.AG	Argentina_Central_Hills_SierrasChicas_JesusMaria_8500BP	Argentina_Pampas_6800-7700BP	0.000907	0.000523	1.735	13931	13564	364000
YRI.DG	USA_Anzick_realigned.SG	Argentina_Pampas_6800-7700BP	Argentina_Pampas_CentralPampeanDunefields_LagunadelosPampas_10000BP	0.000877	0.000505	1.736	41705	40705	1084892
YRI.DG	Chile_LosRieles_5100BP.AG	Argentina_Pampas_CentralPampeanDunefields_LagunadelosPampas_10000BP	Chile_LosRieles_12000BP.SG	0.001118	0.000642	1.74	34220	33243	874705
YRI.DG	Argentina_Pampas_6800-7700BP	Argentina_Northwest_SouthernPuna_Antofagasta_PeñasdelasTrampas1.1_8800BP	Chile_LosRieles_5100BP.AG	0.001172	0.000656	1.787	3600	3517	95211
YRI.DG	SouthernPatagonia_5100-7300BP	Argentina_Pampas_CentralPampeanDunefields_LagunadelosPampas_10000BP	Chile_LosRieles_5100BP.AG	0.00086	0.00048	1.791	33930	33284	876710
YRI.DG	Peru_CentralAndes_8600-9000BP	Argentina_Pampas_6800-7700BP	Chile_LosRieles_5100BP.AG	0.000659	0.000346	1.904	40457	39749	1096591
YRI.DG	Chile_LosRieles_5100BP.AG	Argentina_Pampas_CentralPampeanDunefields_LagunadelosPampas_10000BP	SouthernPatagonia_5100-7300BP	0.000961	0.000504	1.905	33930	33112	876710
YRI.DG	Chile_LosRieles_12000BP.SG	Brazil_CentralEast_6800-10400BP	Peru_CentralAndes_8600-9000BP	0.00073	0.000373	1.961	50441	49386	1336880
YRI.DG	Chile_LosRieles_5100BP.AG	Brazil_CentralEast_6800-10400BP	Chile_LosRieles_12000BP.SG	0.000963	0.00049	1.963	40808	39864	1075898
YRI.DG	Argentina_Northwest_SouthernPuna_Antofagasta_PeñasdelasTrampas1.1_8800BP	Chile_LosRieles_12000BP.SG	Chile_LosRieles_5100BP.AG	0.001892	0.000961	1.969	3763	3580	96826
YRI.DG	USA_Anzick_realigned.SG	Argentina_Northwest_SouthernPuna_Antofagasta_PeñasdelasTrampas1.1_8800BP	Chile_LosRieles_12000BP.SG	0.001812	0.000913	1.984	4381	4176	113150
YRI.DG	SouthernPatagonia_5100-7300BP	Brazil_CentralEast_6800-10400BP	Peru_CentralAndes_8600-9000BP	0.000512	0.000251	2.041	49986	49351	1341434
YRI.DG	Argentina_Pampas_6800-7700BP	Argentina_Central_Hills_SierrasChicas_JesusMaria_8500BP	Chile_LosRieles_5100BP.AG	0.001005	0.000489	2.055	13931	13525	364000
YRI.DG	Peru_CentralAndes_8600-9000BP	Argentina_Pampas_6800-7700BP	Chile_LosRieles_12000BP.SG	0.000807	0.000388	2.08	52829	51793	1404037
YRI.DG	Argentina_Northwest_SouthernPuna_Antofagasta_PeñasdelasTrampas1.1_8800BP	Argentina_Pampas_CentralPampeanDunefields_LagunadelosPampas_10000BP	Chile_LosRieles_5100BP.AG	0.002061	0.000981	2.1	3021	2864	75723
YRI.DG	Argentina_Northwest_SouthernPuna_Antofagasta_PeñasdelasTrampas1.1_8800BP	Argentina_Pampas_6800-7700BP	Chile_LosRieles_5100BP.AG	0.001506	0.000714	2.109	3651	3517	95211
YRI.DG	Argentina_Pampas_CentralPampeanDunefields_LagunadelosPampas_10000BP	Brazil_CentralEast_6800-10400BP	SouthernPatagonia_5100-7300BP	0.000789	0.000372	2.121	40250	39349	1035444
YRI.DG	Chile_LosRieles_12000BP.SG	Argentina_Pampas_6800-7700BP	Peru_CentralAndes_8600-9000BP	0.000811	0.00038	2.131	52829	51555	1404037
YRI.DG	Chile_LosRieles_12000BP.SG	Argentina_Pampas_6800-7700BP	SouthernPatagonia_5100-7300BP	0.000774	0.000359	2.153	54881	53699	1463573
YRI.DG	SouthernPatagonia_5100-7300BP	Argentina_Pampas_6800-7700BP	Chile_LosRieles_5100BP.AG	0.000767	0.000338	2.267	41262	40514	1116318
YRI.DG	Argentina_Pampas_CentralPampeanDunefields_LagunadelosPampas_10000BP	Peru_CentralAndes_8600-9000BP	SouthernPatagonia_5100-7300BP	0.000923	0.000402	2.297	44352	43298	1145889
YRI.DG	Peru_CentralAndes_8600-9000BP	Argentina_Pampas_CentralPampeanDunefields_LagunadelosPampas_10000BP	Chile_LosRieles_5100BP.AG	0.001053	0.000448	2.352	33492	32524	858903
YRI.DG	Argentina_Northwest_SouthernPuna_Antofagasta_PeñasdelasTrampas1.1_8800BP	Brazil_CentralEast_6800-10400BP	Peru_CentralAndes_8600-9000BP	0.00132	0.00055	2.4	4105	3922	105541
YRI.DG	Chile_LosRieles_12000BP.SG	Argentina_Pampas_6800-7700BP	Chile_LosRieles_5100BP.AG	0.001242	0.000477	2.602	41603	40263	1112180
YRI.DG	SouthernPatagonia_5100-7300BP	Argentina_Northwest_SouthernPuna_Antofagasta_PeñasdelasTrampas1.1_8800BP	Chile_LosRieles_5100BP.AG	0.001829	0.000702	2.606	3681	3514	97095
YRI.DG	Chile_LosRieles_12000BP.SG	Brazil_CentralEast_6800-10400BP	Chile_LosRieles_5100BP.AG	0.001264	0.000483	2.614	40808	39488	1075898
YRI.DG	Peru_CentralAndes_8600-9000BP	Argentina_Pampas_CentralPampeanDunefields_LagunadelosPampas_10000BP	Chile_LosRieles_12000BP.SG	0.001316	0.000491	2.68	44757	43262	1151887
YRI.DG	Chile_LosRieles_5100BP.AG	Brazil_CentralEast_6800-10400BP	SouthernPatagonia_5100-7300BP	0.00092	0.000329	2.795	40982	40138	1079811
YRI.DG	Peru_CentralAndes_8600-9000BP	Brazil_CentralEast_6800-10400BP	Chile_LosRieles_12000BP.SG	0.001138	0.000383	2.97	50441	48910	1336880
YRI.DG	Argentina_Northwest_SouthernPuna_Antofagasta_PeñasdelasTrampas1.1_8800BP	Brazil_CentralEast_6800-10400BP	Chile_LosRieles_5100BP.AG	0.002168	0.000701	3.094	3668	3459	94003
YRI.DG	Peru_CentralAndes_8600-9000BP	Brazil_CentralEast_6800-10400BP	Chile_LosRieles_5100BP.AG	0.001016	0.000327	3.107	39839	38859	1062124
YRI.DG	USA_Anzick_realigned.SG	Brazil_CentralEast_6800-10400BP	Chile_LosRieles_12000BP.SG	0.001755	0.000564	3.113	53054	50592	1391094
YRI.DG	USA_Anzick_realigned.SG	Argentina_Pampas_6800-7700BP	Chile_LosRieles_12000BP.SG	0.001842	0.000588	3.131	56162	53377	1466672
YRI.DG	SouthernPatagonia_5100-7300BP	Brazil_CentralEast_6800-10400BP	Chile_LosRieles_12000BP.SG	0.001339	0.000398	3.365	52675	50718	1389217
YRI.DG	Argentina_Pampas_6800-7700BP	Chile_LosRieles_12000BP.SG	Chile_LosRieles_5100BP.AG	0.00161	0.000415	3.884	42069	40263	1112180
YRI.DG	Argentina_Pampas_6800-7700BP	Brazil_CentralEast_6800-10400BP	Chile_LosRieles_5100BP.AG	0.001444	0.0003	4.82	39530	37945	1042499
YRI.DG	SouthernPatagonia_5100-7300BP	Brazil_CentralEast_6800-10400BP	Chile_LosRieles_5100BP.AG	0.001932	0.000337	5.73	40982	39022	1079811

## Sheet: Sheet 6
Supplementary Data Table: Lauricocha_5800 appears to be cladal with Cuncaicha_9000
Outgroup	Pop_1	Pop_2	Pop_3	f4	SE	Z	n_ABBAs	n_BABAs	n_SNPs
YRI.DG	Brazil_MG_C_LapaDoSanto_EH_HG_9600BP.AG	Peru_Cuncaicha_9000BP.AG	Peru_Lauricocha_5800BP.AG	3.5e-05	0.000455	0.077	23507	23507	634030
YRI.DG	Argentina_Pampas_LagunaPampas_10030BP	Peru_Cuncaicha_9000BP.AG	Peru_Lauricocha_5800BP.AG	0.000219	0.000641	0.342	20146	20029	532606
YRI.DG	Chile_PuntaSantaAna_7300BP.SG	Peru_Cuncaicha_9000BP.AG	Peru_Lauricocha_5800BP.AG	0.00029	0.00063	0.46	20128	19975	527781
YRI.DG	Brazil_SP_S_Laranjal_MH_HG_6800BP.AG	Peru_Cuncaicha_9000BP.AG	Peru_Lauricocha_5800BP.AG	0.000448	0.000691	0.648	9872	9757	257921
YRI.DG	Argentina_NorthTierradelFuego_LaArcillosa2_5800BP.AG	Peru_Cuncaicha_9000BP.AG	Peru_Lauricocha_5800BP.AG	0.000443	0.000639	0.693	22516	22250	600586
YRI.DG	Argentina_Central_Hills_SierrasChicas_JesusMaria_8500BP	Peru_Cuncaicha_9000BP.AG	Peru_Lauricocha_5800BP.AG	0.000568	0.000755	0.752	8971	8837	236129
YRI.DG	Argentina_ArroyoSeco2_7700BP.AG	Peru_Cuncaicha_9000BP.AG	Peru_Lauricocha_5800BP.AG	0.000765	0.000423	1.811	24994	24520	668475
YRI.DG	Argentina_Pampas_6800BP.AG	Peru_Cuncaicha_9000BP.AG	Peru_Lauricocha_5800BP.AG	0.00114	0.000547	2.084	15416	14900	405250

## Sheet: Sheet 7
Supplementary Data Table: f4 tests for differential affinity to Mesoamerican-related populations among early ancient South Americans
Outgroup	Pop_1	Pop_2	Pop_3	f4	SE	Z	n_ABBAs	n_BABAs	n_SNPs
YRI.DG	Mexico_CoyoteCave_950BP.AG	Chile_LosRieles_5100BP.AG	Peru_Cuncaicha_9000BP.AG	-0.002313	0.000573	-4.039	19244	20487	537160
YRI.DG	USA_CA_Ojai_1400BP.AG	Chile_LosRieles_5100BP.AG	Peru_Cuncaicha_9000BP.AG	-0.001715	0.000462	-3.708	31719	33192	878889
YRI.DG	Belize_4600BP.AG	Chile_LosRieles_5100BP.AG	Chile_PuntaSantaAna_7300BP.SG	-0.001721	0.000471	-3.653	28732	30089	776335
YRI.DG	USA_CA_Goleta_1500BP.AG	Chile_LosRieles_5100BP.AG	Chile_PuntaSantaAna_7300BP.SG	-0.002055	0.000585	-3.511	23145	24409	614723
YRI.DG	USA_CA_CastroVille_900BP.AG	Argentina_Central_Hills_SierrasChicas_JesusMaria_8500BP	Brazil_MG_C_LapaDoSanto_EH_HG_9600BP.AG	-0.002084	0.000594	-3.509	9329	9859	251988
YRI.DG	USA_CA_SantaRosa_3000BP.AG	Chile_LosRieles_5100BP.AG	Chile_PuntaSantaAna_7300BP.SG	-0.001571	0.000456	-3.446	30238	31549	816039
YRI.DG	USA_CA_CalaverasCounty_600BP.AG	Argentina_ArroyoSeco2_7700BP.AG	Brazil_MG_C_LapaDoSanto_EH_HG_9600BP.AG	-0.00079	0.000236	-3.352	41277	42093	1123877
YRI.DG	USA_AK_Ancient_Athabaskan_1100BP.DG	Argentina_NorthTierradelFuego_LaArcillosa2_5800BP.AG	Brazil_MG_C_LapaDoSanto_EH_HG_9600BP.AG	-0.00129	0.000399	-3.231	35849	37120	1001981
YRI.DG	USA_CA_CastroVille_900BP.AG	Chile_LosRieles_5100BP.AG	Chile_PuntaSantaAna_7300BP.SG	-0.001907	0.00059	-3.231	20094	21119	538012
YRI.DG	Mexico_CoyoteCave_950BP.AG	Chile_LosRieles_5100BP.AG	Chile_PuntaSantaAna_7300BP.SG	-0.001906	0.00059	-3.23	17751	18670	481788
YRI.DG	RN.Ticuna.masked	Argentina_Central_Hills_SierrasChicas_JesusMaria_8500BP	Brazil_SP_S_Laranjal_MH_HG_6800BP.AG	-0.004372	0.001382	-3.164	2074	2241	38391
YRI.DG	Curacao_Ceramic.AG	Argentina_NorthTierradelFuego_LaArcillosa2_5800BP.AG	Brazil_MG_C_LapaDoSanto_EH_HG_9600BP.AG	-0.001055	0.000337	-3.13	36419	37427	990142
YRI.DG	Belize_5600BP.AG	Argentina_NorthTierradelFuego_LaArcillosa2_5800BP.AG	Peru_Cuncaicha_9000BP.AG	-0.001973	0.000633	-3.116	13843	14603	384958
YRI.DG	Mexico_CoyoteCave_950BP.AG	Argentina_ArroyoSeco2_7700BP.AG	Brazil_MG_C_LapaDoSanto_EH_HG_9600BP.AG	-0.001064	0.000343	-3.098	22935	23577	627089
YRI.DG	Dominican_Ceramic.AG	Chile_LosRieles_5100BP.AG	Peru_Lauricocha_8600BP.AG	-0.000925	0.000302	-3.064	40891	41930	1118085
YRI.DG	Dominican_PreCeramic.AG	Chile_LosRieles_5100BP.AG	Chile_PuntaSantaAna_7300BP.SG	-0.001736	0.000572	-3.033	26602	27898	720639
YRI.DG	Mexico_Queretaro_Medieval.SG	Peru_Lauricocha_5800BP.AG	Peru_Lauricocha_8600BP.AG	-0.001017	0.000336	-3.03	31895	32856	908588
YRI.DG	USA_CA_Goleta_4800BP.AG	Chile_LosRieles_5100BP.AG	Peru_Cuncaicha_9000BP.AG	-0.001377	0.000468	-2.944	29804	30910	820073
YRI.DG	Bahamas_EleutheraIsl_Ceramic.SG	Argentina_Central_Hills_SierrasChicas_JesusMaria_8500BP	Argentina_Pampas_6800BP.AG	-0.001867	0.000635	-2.942	9017	9473	242875
YRI.DG	Mexico_CoyoteCave_950BP.AG	Argentina_ArroyoSeco2_7700BP.AG	Peru_Cuncaicha_9000BP.AG	-0.001404	0.000477	-2.94	20955	21745	570733
YRI.DG	RN.Ticuna.masked	Argentina_Central_Hills_SierrasChicas_JesusMaria_8500BP	Chile_PuntaSantaAna_7300BP.SG	-0.003096	0.001059	-2.924	4719	4985	85811
YRI.DG	RN.Toba.masked	Argentina_Central_Hills_SierrasChicas_JesusMaria_8500BP	Argentina_NorthTierradelFuego_LaArcillosa2_5800BP.AG	-0.002509	0.00086	-2.917	5598	5859	101996
YRI.DG	USA_CA_Goleta_1500BP.AG	Argentina_ArroyoSeco2_7700BP.AG	Chile_PuntaSantaAna_7300BP.SG	-0.00136	0.000476	-2.859	25840	26774	676055
YRI.DG	Mexico_Zapotec.DG	Argentina_ArroyoSeco2_7700BP.AG	Brazil_MG_C_LapaDoSanto_EH_HG_9600BP.AG	-0.000936	0.000328	-2.851	36872	37626	766049
YRI.DG	USA_CA_Goleta_1100BP.AG	Argentina_ArroyoSeco2_7700BP.AG	Argentina_Pampas_CentralPampeanDunefields_LagunadelosPampas_10000BP	-0.001295	0.000456	-2.84	30740	31824	820283
YRI.DG	Curacao_Ceramic.AG	Argentina_NorthTierradelFuego_LaArcillosa2_5800BP.AG	Argentina_Pampas_6800BP.AG	-0.001063	0.000377	-2.822	22535	23172	611412
YRI.DG	USA_CA_Carmel_600BP.AG	Argentina_ArroyoSeco2_7700BP.AG	Argentina_Pampas_CentralPampeanDunefields_LagunadelosPampas_10000BP	-0.001561	0.000555	-2.814	10632	11075	278601
YRI.DG	USA_CA_SantaRosa_3000BP.AG	Argentina_ArroyoSeco2_7700BP.AG	Argentina_Pampas_CentralPampeanDunefields_LagunadelosPampas_10000BP	-0.001066	0.00038	-2.807	35267	36395	946618
YRI.DG	USA_CA_Goleta_1100BP.AG	Argentina_Pampas_6800BP.AG	Argentina_Pampas_CentralPampeanDunefields_LagunadelosPampas_10000BP	-0.001519	0.000544	-2.794	17627	18361	469741
YRI.DG	RN.Toba.masked	Argentina_Central_Hills_SierrasChicas_JesusMaria_8500BP	Brazil_MG_C_LapaDoSanto_EH_HG_9600BP.AG	-0.001994	0.000716	-2.785	6271	6489	112020
YRI.DG	USA_CA_SantaRosa_3000BP.AG	Argentina_ArroyoSeco2_7700BP.AG	Chile_PuntaSantaAna_7300BP.SG	-0.001052	0.00038	-2.768	35170	36366	939261
YRI.DG	USA_CA_NewCuyama_1300BP.SG	Argentina_ArroyoSeco2_7700BP.AG	Argentina_Pampas_6800BP.AG	-0.001151	0.000416	-2.766	13539	13991	382538
YRI.DG	USA_CA_SantaRosa_3000BP.AG	Argentina_ArroyoSeco2_7700BP.AG	Brazil_MG_C_LapaDoSanto_EH_HG_9600BP.AG	-0.000779	0.000283	-2.757	40029	40935	1095963
YRI.DG	RN.Ticuna.masked	Argentina_Central_Hills_SierrasChicas_JesusMaria_8500BP	Chile_LosRieles_12000BP.SG	-0.003155	0.001145	-2.756	6051	6391	107694
YRI.DG	USA_CA_Goleta_2600BP.AG	Argentina_ArroyoSeco2_7700BP.AG	Brazil_MG_C_LapaDoSanto_EH_HG_9600BP.AG	-0.000877	0.000318	-2.755	35388	36173	958124
YRI.DG	USA_CA_Goleta_1100BP.AG	Argentina_NorthTierradelFuego_LaArcillosa2_5800BP.AG	Argentina_Pampas_CentralPampeanDunefields_LagunadelosPampas_10000BP	-0.001631	0.000593	-2.75	27140	28323	725257
YRI.DG	USA_CA_SantaBarbara_1700BP.AG	Argentina_ArroyoSeco2_7700BP.AG	Brazil_MG_C_LapaDoSanto_EH_HG_9600BP.AG	-0.000897	0.000326	-2.749	34470	35325	943027
YRI.DG	USA_CA_Goleta_1900BP.AG	Argentina_ArroyoSeco2_7700BP.AG	Brazil_MG_C_LapaDoSanto_EH_HG_9600BP.AG	-0.000886	0.000324	-2.735	35047	35842	958150
YRI.DG	USA_CA_Goleta_4800BP.AG	Chile_LosRieles_5100BP.AG	Chile_PuntaSantaAna_7300BP.SG	-0.001262	0.000464	-2.72	28009	28992	752694
YRI.DG	Dominican_Ceramic.AG	Chile_LosRieles_5100BP.AG	Chile_PuntaSantaAna_7300BP.SG	-0.000935	0.000345	-2.711	32506	33398	870144
YRI.DG	USA_CA_CastroVille_900BP.AG	Argentina_Central_Hills_SierrasChicas_JesusMaria_8500BP	Brazil_SP_S_Laranjal_MH_HG_6800BP.AG	-0.002362	0.000871	-2.711	4078	4337	109655
YRI.DG	Mexico_Chihuahua_Medieval.SG	Chile_LosRieles_5100BP.AG	Peru_Cuncaicha_9000BP.AG	-0.001418	0.000526	-2.699	21376	22230	602721
YRI.DG	RN.Ticuna.masked	Argentina_Central_Hills_SierrasChicas_JesusMaria_8500BP	Argentina_NorthTierradelFuego_LaArcillosa2_5800BP.AG	-0.003077	0.001141	-2.698	4566	4823	83575
YRI.DG	USA_CA_Ojai_1400BP.AG	Argentina_ArroyoSeco2_7700BP.AG	Brazil_SP_S_Laranjal_MH_HG_6800BP.AG	-0.00112	0.000418	-2.681	15732	16216	416654
YRI.DG	USA_CA_Ojai_1400BP.AG	Chile_LosRieles_5100BP.AG	Peru_Lauricocha_8600BP.AG	-0.001101	0.000411	-2.678	39118	40287	1065662
YRI.DG	Nahua.DG	Argentina_ArroyoSeco2_7700BP.AG	Brazil_MG_C_LapaDoSanto_EH_HG_9600BP.AG	-0.00098	0.000367	-2.667	36795	37590	765310
YRI.DG	SaintLucia_Lavoutte_Ceramic.AG	Peru_Lauricocha_5800BP.AG	Peru_Lauricocha_8600BP.AG	-0.000864	0.000325	-2.66	31909	32723	899080
YRI.DG	USA_CA_CalaverasCounty_600BP.AG	Chile_LosRieles_5100BP.AG	Peru_Lauricocha_8600BP.AG	-0.00094	0.000355	-2.649	39242	40300	1070067
YRI.DG	USA_CA_CastroVille_900BP.AG	Argentina_Central_Hills_SierrasChicas_JesusMaria_8500BP	Argentina_Pampas_CentralPampeanDunefields_LagunadelosPampas_10000BP	-0.001867	0.000705	-2.649	8149	8557	218392
YRI.DG	RN.Ticuna.masked	Brazil_MG_C_LapaDoSanto_EH_HG_9600BP.AG	Chile_PuntaSantaAna_7300BP.SG	-0.002003	0.000757	-2.647	12584	13013	218327
YRI.DG	Mexico_Trincheras_LaPlaya_2500BP.TW	Argentina_Central_Hills_SierrasChicas_JesusMaria_8500BP	Argentina_NorthTierradelFuego_LaArcillosa2_5800BP.AG	-0.001713	0.000649	-2.64	8461	8864	235737
YRI.DG	USA_CA_Goleta_1900BP.AG	Argentina_NorthTierradelFuego_LaArcillosa2_5800BP.AG	Brazil_MG_C_LapaDoSanto_EH_HG_9600BP.AG	-0.001219	0.000463	-2.636	32127	33144	877234
YRI.DG	Mexico_CoyoteCave_950BP.AG	Argentina_ArroyoSeco2_7700BP.AG	Chile_PuntaSantaAna_7300BP.SG	-0.001308	0.000497	-2.631	19637	20308	523777
YRI.DG	USA_CA_LHolocene_Barbareno_Chumash.AG	Chile_LosRieles_5100BP.AG	Peru_Cuncaicha_9000BP.AG	-0.001168	0.000445	-2.623	32031	33039	884989
YRI.DG	RN.Toba.masked	Argentina_Central_Hills_SierrasChicas_JesusMaria_8500BP	Chile_LosRieles_12000BP.SG	-0.00227	0.000868	-2.616	7387	7693	131110
YRI.DG	Mexico_Zapotec.DG	Argentina_ArroyoSeco2_7700BP.AG	Argentina_Pampas_6800BP.AG	-0.00097	0.000374	-2.596	20365	20786	435312
YRI.DG	Dominican_Samana_Ceramic.AG	Argentina_Central_Hills_SierrasChicas_JesusMaria_8500BP	Argentina_Pampas_CentralPampeanDunefields_LagunadelosPampas_10000BP	-0.001182	0.000456	-2.59	13942	14356	375144
YRI.DG	USA_CA_Ojai_1400BP.AG	Chile_LosRieles_5100BP.AG	Chile_PuntaSantaAna_7300BP.SG	-0.001148	0.000444	-2.586	30937	31918	827549
YRI.DG	Piapoco.DG	Argentina_NorthTierradelFuego_LaArcillosa2_5800BP.AG	Brazil_MG_C_LapaDoSanto_EH_HG_9600BP.AG	-0.001096	0.000426	-2.573	32089	32823	660372
YRI.DG	USA_CA_CalaverasCounty_600BP.AG	Argentina_ArroyoSeco2_7700BP.AG	Argentina_Pampas_6800BP.AG	-0.000739	0.000288	-2.567	23275	23695	640233
YRI.DG	USA_CA_Goleta_1500BP.AG	Chile_LosRieles_5100BP.AG	Peru_Cuncaicha_9000BP.AG	-0.001431	0.000559	-2.56	25114	26085	679213
YRI.DG	Mexico_CoyoteCave_950BP.AG	Chile_LosRieles_5100BP.AG	Peru_Lauricocha_8600BP.AG	-0.001226	0.00048	-2.553	22119	22876	602964
YRI.DG	Mexico_Chihuahua_Medieval.SG	Chile_LosRieles_12000BP.SG	Peru_Cuncaicha_9000BP.AG	-0.001311	0.000517	-2.539	25244	26180	714318
YRI.DG	USA_CA_LHolocene_Barbareno_Chumash.AG	Chile_LosRieles_5100BP.AG	Peru_Lauricocha_8600BP.AG	-0.00095	0.000375	-2.535	39166	40218	1072555
YRI.DG	USA_CA_Monterey_1000BP.AG	Argentina_ArroyoSeco2_7700BP.AG	Brazil_MG_C_LapaDoSanto_EH_HG_9600BP.AG	-0.001068	0.000422	-2.532	9700	10001	256829
YRI.DG	USA_CA_Goleta_1900BP.AG	Argentina_Northwest_SouthernPuna_Antofagasta_PeÃ±asdelasTrampas1.1_8800BP	Brazil_SP_S_Laranjal_MH_HG_6800BP.AG	-0.003142	0.001245	-2.523	1504	1630	40305
YRI.DG	USA_AK_Ancient_Athabaskan_1100BP.DG	Chile_LosRieles_12000BP.SG	Peru_Lauricocha_8600BP.AG	-0.001001	0.000398	-2.515	54201	55733	1519732
YRI.DG	PuertoRico_Ceramic.AG	Chile_LosRieles_5100BP.AG	Chile_PuntaSantaAna_7300BP.SG	-0.00094	0.000374	-2.511	32525	33344	868697
YRI.DG	Belize_4600BP.AG	Argentina_ArroyoSeco2_7700BP.AG	Chile_PuntaSantaAna_7300BP.SG	-0.000946	0.000378	-2.505	33162	34067	880530
YRI.DG	USA_CA_LHolocene_Barbareno_Chumash.AG	Argentina_ArroyoSeco2_7700BP.AG	Argentina_Pampas_CentralPampeanDunefields_LagunadelosPampas_10000BP	-0.000915	0.000367	-2.495	36420	37464	976543
YRI.DG	USA_CA_Goleta_1100BP.AG	Chile_LosRieles_5100BP.AG	Chile_PuntaSantaAna_7300BP.SG	-0.001365	0.000548	-2.49	27229	28224	728641
YRI.DG	Belize_4600BP.AG	Brazil_MG_C_LapaDoSanto_EH_HG_9600BP.AG	Chile_PuntaSantaAna_7300BP.SG	-0.000993	0.000399	-2.487	31055	31857	819328
YRI.DG	USA_CA_Goleta_4800BP.AG	Argentina_ArroyoSeco2_7700BP.AG	Brazil_MG_C_LapaDoSanto_EH_HG_9600BP.AG	-0.000676	0.000273	-2.475	36836	37490	1002986
YRI.DG	RN.Guahibo	Argentina_NorthTierradelFuego_LaArcillosa2_5800BP.AG	Brazil_MG_C_LapaDoSanto_EH_HG_9600BP.AG	-0.001282	0.000519	-2.472	15336	15654	264056
YRI.DG	USA_Nevada_LovelockCave_1850BP.SG	Chile_LosRieles_5100BP.AG	Chile_PuntaSantaAna_7300BP.SG	-0.001062	0.000431	-2.465	32448	33249	869992
YRI.DG	USA_Nevada_LovelockCave_1850BP.SG	Argentina_Pampas_CentralPampeanDunefields_LagunadelosPampas_10000BP	Brazil_SP_S_Laranjal_MH_HG_6800BP.AG	-0.001226	0.000498	-2.462	13696	14210	357339
YRI.DG	Curacao_Ceramic.AG	Chile_LosRieles_5100BP.AG	Chile_PuntaSantaAna_7300BP.SG	-0.001033	0.00042	-2.46	31736	32649	847279
YRI.DG	USA_Nevada_LovelockCave_1850BP.SG	Argentina_Pampas_CentralPampeanDunefields_LagunadelosPampas_10000BP	Brazil_MG_C_LapaDoSanto_EH_HG_9600BP.AG	-0.000897	0.000365	-2.458	35832	36615	947488
YRI.DG	Curacao_Ceramic.AG	Argentina_Central_Hills_SierrasChicas_JesusMaria_8500BP	Brazil_MG_C_LapaDoSanto_EH_HG_9600BP.AG	-0.000985	0.000402	-2.447	14613	14964	393879
YRI.DG	Dominican_Samana_Ceramic.AG	Argentina_NorthTierradelFuego_LaArcillosa2_5800BP.AG	Argentina_Pampas_CentralPampeanDunefields_LagunadelosPampas_10000BP	-0.00103	0.000421	-2.444	31979	32876	850287
YRI.DG	Belize_5600BP.AG	Argentina_NorthTierradelFuego_LaArcillosa2_5800BP.AG	Chile_PuntaSantaAna_7300BP.SG	-0.001498	0.000616	-2.432	11510	12020	340522
YRI.DG	Mexico_Trincheras_LaPlaya_2500BP.TW	Argentina_ArroyoSeco2_7700BP.AG	Argentina_NorthTierradelFuego_LaArcillosa2_5800BP.AG	-0.001047	0.000432	-2.426	21935	22536	600401
YRI.DG	RN.Chorotega.masked	Peru_Lauricocha_5800BP.AG	Peru_Lauricocha_8600BP.AG	-0.00242	0.000998	-2.425	6854	7156	127036
YRI.DG	RN.Toba.masked	Argentina_Central_Hills_SierrasChicas_JesusMaria_8500BP	Peru_Lauricocha_8600BP.AG	-0.001786	0.000738	-2.419	6899	7137	122560
YRI.DG	Belize_5600BP.AG	Argentina_NorthTierradelFuego_LaArcillosa2_5800BP.AG	Argentina_Pampas_6800BP.AG	-0.001436	0.000594	-2.418	11053	11506	299143
YRI.DG	RN.Ticuna.masked	Argentina_Central_Hills_SierrasChicas_JesusMaria_8500BP	Argentina_Pampas_CentralPampeanDunefields_LagunadelosPampas_10000BP	-0.002529	0.001047	-2.416	4837	5059	87597
YRI.DG	USA_CA_CalaverasCounty_600BP.AG	Peru_Lauricocha_5800BP.AG	Peru_Lauricocha_8600BP.AG	-0.000841	0.000349	-2.409	30339	31062	859349
YRI.DG	Panama_IsthmoColombian_PreColonial.SG	Peru_Lauricocha_5800BP.AG	Peru_Lauricocha_8600BP.AG	-0.000856	0.000356	-2.408	22760	23333	652455
YRI.DG	Piapoco.DG	Argentina_NorthTierradelFuego_LaArcillosa2_5800BP.AG	Argentina_Pampas_6800BP.AG	-0.001146	0.000477	-2.402	19864	20357	415590
YRI.DG	Mexico_CoyoteCave_950BP.AG	Argentina_Pampas_6800BP.AG	Brazil_MG_C_LapaDoSanto_EH_HG_9600BP.AG	-0.001016	0.000425	-2.391	15199	15592	409792
YRI.DG	Mixtec_1.DG	Peru_Lauricocha_5800BP.AG	Peru_Lauricocha_8600BP.AG	-0.001327	0.000555	-2.389	27192	27979	599818
YRI.DG	Dominican_Samana_Ceramic.AG	Argentina_Central_Hills_SierrasChicas_JesusMaria_8500BP	Brazil_MG_C_LapaDoSanto_EH_HG_9600BP.AG	-0.000915	0.000383	-2.386	14850	15229	400746
YRI.DG	Bahamas_EleutheraIsl_Ceramic.SG	Argentina_Central_Hills_SierrasChicas_JesusMaria_8500BP	Brazil_SP_S_Laranjal_MH_HG_6800BP.AG	-0.001714	0.00072	-2.381	5980	6257	161341
YRI.DG	RN.Ticuna.masked	Argentina_Central_Hills_SierrasChicas_JesusMaria_8500BP	Argentina_Pampas_6800BP.AG	-0.002798	0.001176	-2.379	3043	3192	54590
YRI.DG	USA_CA_Goleta_4800BP.AG	Chile_LosRieles_5100BP.AG	Peru_Lauricocha_5800BP.AG	-0.00113	0.000476	-2.375	24494	25248	665154
YRI.DG	USA_AK_Ancient_Athabaskan_1100BP.DG	Argentina_ArroyoSeco2_7700BP.AG	Brazil_MG_C_LapaDoSanto_EH_HG_9600BP.AG	-0.000674	0.000284	-2.373	42226	42927	1174415
YRI.DG	USA_CA_CalaverasCounty_1500BP.AG	Argentina_ArroyoSeco2_7700BP.AG	Argentina_Pampas_CentralPampeanDunefields_LagunadelosPampas_10000BP	-0.001143	0.000483	-2.368	28184	29044	751397
YRI.DG	SaintLucia_Lavoutte_Ceramic.AG	Chile_LosRieles_5100BP.AG	Peru_Lauricocha_8600BP.AG	-0.000798	0.000338	-2.358	40801	41618	1102768
YRI.DG	Mexico_CuevaDeLosMuertosChiquitos_1100BP.AG	Chile_LosRieles_5100BP.AG	Chile_PuntaSantaAna_7300BP.SG	-0.000889	0.000378	-2.354	32301	33170	865279
YRI.DG	SaintLucia_Lavoutte_Ceramic.AG	Argentina_Central_Hills_SierrasChicas_JesusMaria_8500BP	Peru_Lauricocha_8600BP.AG	-0.000939	0.0004	-2.346	16378	16794	439591
YRI.DG	USA_CA_CastroVille_900BP.AG	Argentina_Central_Hills_SierrasChicas_JesusMaria_8500BP	Chile_PuntaSantaAna_7300BP.SG	-0.001716	0.000731	-2.346	8098	8468	215642
YRI.DG	USA_Nevada_LovelockCave_1850BP.SG	Argentina_Northwest_SouthernPuna_Antofagasta_PeÃ±asdelasTrampas1.1_8800BP	Brazil_MG_C_LapaDoSanto_EH_HG_9600BP.AG	-0.001389	0.000593	-2.34	3790	3943	102022
YRI.DG	Mexico_Guanajuato_Medieval.SG	Argentina_Central_Hills_SierrasChicas_JesusMaria_8500BP	Argentina_Pampas_6800BP.AG	-0.002038	0.000875	-2.33	2640	2789	72391
YRI.DG	SaintLucia_Lavoutte_Ceramic.AG	Argentina_Central_Hills_SierrasChicas_JesusMaria_8500BP	Argentina_Pampas_6800BP.AG	-0.001089	0.000469	-2.321	9102	9364	240209
YRI.DG	Belize_5600BP.AG	Argentina_NorthTierradelFuego_LaArcillosa2_5800BP.AG	Brazil_MG_C_LapaDoSanto_EH_HG_9600BP.AG	-0.001132	0.000492	-2.302	15265	15733	412053
YRI.DG	USA_CA_Goleta_1000BP.AG	Chile_LosRieles_5100BP.AG	Peru_Cuncaicha_9000BP.AG	-0.001092	0.000474	-2.301	29474	30394	810623
YRI.DG	Curacao_Ceramic.AG	Argentina_NorthTierradelFuego_LaArcillosa2_5800BP.AG	Chile_PuntaSantaAna_7300BP.SG	-0.000918	0.0004	-2.292	28524	29290	832958
YRI.DG	USA_CA_Goleta_1000BP.AG	Peru_Lauricocha_5800BP.AG	Peru_Lauricocha_8600BP.AG	-0.000975	0.000426	-2.29	26624	27281	755804
YRI.DG	RN.Chorotega.masked	Chile_LosRieles_12000BP.SG	Peru_Lauricocha_8600BP.AG	-0.002469	0.001084	-2.277	11304	11808	202165
YRI.DG	Bahamas_EleutheraIsl_Ceramic.SG	Argentina_Northwest_SouthernPuna_Antofagasta_PeÃ±asdelasTrampas1.1_8800BP	Brazil_MG_C_LapaDoSanto_EH_HG_9600BP.AG	-0.001641	0.000723	-2.27	3783	3953	102166
YRI.DG	Dominican_Samana_Ceramic.AG	Argentina_Central_Hills_SierrasChicas_JesusMaria_8500BP	Peru_Lauricocha_8600BP.AG	-0.000913	0.000404	-2.26	16450	16794	443388
YRI.DG	USA_CA_Goleta_1100BP.AG	Argentina_NorthTierradelFuego_LaArcillosa2_5800BP.AG	Brazil_MG_C_LapaDoSanto_EH_HG_9600BP.AG	-0.001	0.000443	-2.26	32518	33421	879309
YRI.DG	Belize_5600BP.AG	Argentina_NorthTierradelFuego_LaArcillosa2_5800BP.AG	Chile_LosRieles_12000BP.SG	-0.001448	0.000641	-2.26	15651	16277	432124
YRI.DG	RN.Guahibo	Chile_LosRieles_5100BP.AG	Peru_Cuncaicha_9000BP.AG	-0.00145	0.000643	-2.256	13916	14272	244613
YRI.DG	USA_CA_Ojai_1400BP.AG	Argentina_NorthTierradelFuego_LaArcillosa2_5800BP.AG	Peru_Cuncaicha_9000BP.AG	-0.001074	0.000476	-2.254	31482	32409	874261
YRI.DG	Bahamas_Ceramic.AG	Argentina_Northwest_SouthernPuna_Antofagasta_PeÃ±asdelasTrampas1.1_8800BP	Argentina_Pampas_6800BP.AG	-0.001689	0.000751	-2.248	2435	2535	65661
YRI.DG	Dominican_Ceramic.AG	Chile_LosRieles_5100BP.AG	Peru_Cuncaicha_9000BP.AG	-0.000791	0.000352	-2.244	32909	33570	902177
YRI.DG	RN.Ticuna.masked	Peru_Lauricocha_5800BP.AG	Peru_Lauricocha_8600BP.AG	-0.001811	0.000809	-2.24	11175	11543	202895
YRI.DG	Bahamas_EleutheraIsl_Ceramic.SG	Argentina_Northwest_SouthernPuna_Antofagasta_PeÃ±asdelasTrampas1.1_8800BP	Argentina_Pampas_6800BP.AG	-0.002031	0.00091	-2.233	2441	2584	66347
YRI.DG	Curacao_Ceramic.AG	Argentina_Central_Hills_SierrasChicas_JesusMaria_8500BP	Argentina_Pampas_6800BP.AG	-0.001072	0.00048	-2.232	9088	9325	240911
YRI.DG	USA_CA_CastroVille_900BP.AG	Argentina_Central_Hills_SierrasChicas_JesusMaria_8500BP	Peru_Lauricocha_8600BP.AG	-0.001363	0.000612	-2.228	9904	10240	265010
YRI.DG	RN.Waunana	Peru_Lauricocha_5800BP.AG	Peru_Lauricocha_8600BP.AG	-0.001299	0.000584	-2.226	13603	13910	246535
YRI.DG	USA_CA_SantaBarbara_1700BP.AG	Argentina_ArroyoSeco2_7700BP.AG	Argentina_Pampas_CentralPampeanDunefields_LagunadelosPampas_10000BP	-0.001002	0.00045	-2.225	29458	30229	787696
YRI.DG	USA_CA_CalaverasCounty_600BP.AG	Argentina_ArroyoSeco2_7700BP.AG	Argentina_Pampas_CentralPampeanDunefields_LagunadelosPampas_10000BP	-0.000781	0.000352	-2.22	37114	37937	987559
YRI.DG	Bahamas_Ceramic.AG	Chile_LosRieles_5100BP.AG	Chile_PuntaSantaAna_7300BP.SG	-0.000938	0.000423	-2.218	31078	31835	826819
YRI.DG	Dominican_Ceramic.AG	Argentina_Central_Hills_SierrasChicas_JesusMaria_8500BP	Peru_Lauricocha_8600BP.AG	-0.000769	0.000347	-2.214	16740	17065	452607
YRI.DG	USA_CA_Goleta_2600BP.AG	Argentina_Pampas_6800BP.AG	Brazil_MG_C_LapaDoSanto_EH_HG_9600BP.AG	-0.000935	0.000422	-2.214	21534	22088	574534
YRI.DG	USA_CA_LHolocene_Barbareno_Chumash.AG	Chile_LosRieles_5100BP.AG	Chile_PuntaSantaAna_7300BP.SG	-0.000989	0.000447	-2.214	31053	32000	833027
YRI.DG	RN.Waunana	Chile_LosRieles_5100BP.AG	Chile_PuntaSantaAna_7300BP.SG	-0.001507	0.000683	-2.206	14084	14473	247621
YRI.DG	RN.Toba.masked	Argentina_ArroyoSeco2_7700BP.AG	Argentina_Pampas_6800BP.AG	-0.001199	0.000547	-2.19	9823	10048	173639
YRI.DG	Belize_5600BP.AG	Argentina_NorthTierradelFuego_LaArcillosa2_5800BP.AG	Peru_Lauricocha_8600BP.AG	-0.001227	0.000561	-2.188	15467	16002	417286
YRI.DG	USA_CA_CalaverasCounty_600BP.AG	Argentina_Central_Hills_SierrasChicas_JesusMaria_8500BP	Brazil_MG_C_LapaDoSanto_EH_HG_9600BP.AG	-0.000895	0.00041	-2.185	14419	14657	386509
YRI.DG	USA_CA_SanClemente_800BP.AG	Argentina_Northwest_SouthernPuna_Antofagasta_PeÃ±asdelasTrampas1.1_8800BP	Argentina_Pampas_CentralPampeanDunefields_LagunadelosPampas_10000BP	-0.001431	0.000655	-2.185	3255	3386	86776
YRI.DG	USA_CA_SantaBarbara_1700BP.AG	Argentina_NorthTierradelFuego_LaArcillosa2_5800BP.AG	Brazil_MG_C_LapaDoSanto_EH_HG_9600BP.AG	-0.001027	0.00047	-2.182	31847	32783	868719
YRI.DG	PuertoRico_Ceramic.AG	Argentina_Central_Hills_SierrasChicas_JesusMaria_8500BP	Argentina_Pampas_6800BP.AG	-0.000929	0.000426	-2.18	9145	9369	242415
YRI.DG	Mayan.DG	Argentina_Central_Hills_SierrasChicas_JesusMaria_8500BP	Brazil_MG_C_LapaDoSanto_EH_HG_9600BP.AG	-0.000882	0.000405	-2.178	13344	13599	285627
YRI.DG	USA_CA_CalaverasCounty_600BP.AG	Argentina_Central_Hills_SierrasChicas_JesusMaria_8500BP	Argentina_Pampas_6800BP.AG	-0.001066	0.00049	-2.177	9049	9270	238458
YRI.DG	USA_CA_Goleta_1000BP.AG	Argentina_Central_Hills_SierrasChicas_JesusMaria_8500BP	Brazil_MG_C_LapaDoSanto_EH_HG_9600BP.AG	-0.001033	0.000475	-2.176	13117	13427	353901
YRI.DG	Curacao_Ceramic.AG	Argentina_NorthTierradelFuego_LaArcillosa2_5800BP.AG	Peru_Lauricocha_8600BP.AG	-0.000806	0.000371	-2.173	39172	40030	1065840
YRI.DG	RN.Chorotega.masked	Argentina_Northwest_SouthernPuna_Antofagasta_PeÃ±asdelasTrampas1.1_8800BP	Argentina_Pampas_6800BP.AG	-0.004926	0.002269	-2.171	518	571	9526
YRI.DG	Mexico_Zapotec.DG	Argentina_ArroyoSeco2_7700BP.AG	Brazil_SP_S_Laranjal_MH_HG_6800BP.AG	-0.001066	0.000491	-2.17	14469	14782	302524
YRI.DG	USA_CA_SanClemente_800BP.AG	Argentina_Central_Hills_SierrasChicas_JesusMaria_8500BP	Brazil_MG_C_LapaDoSanto_EH_HG_9600BP.AG	-0.000841	0.000388	-2.167	14785	15163	400679
YRI.DG	Piapoco.DG	Argentina_Central_Hills_SierrasChicas_JesusMaria_8500BP	Brazil_MG_C_LapaDoSanto_EH_HG_9600BP.AG	-0.001057	0.000488	-2.166	13464	13758	285625
YRI.DG	PuertoRico_Ceramic.AG	Chile_LosRieles_5100BP.AG	Peru_Lauricocha_8600BP.AG	-0.000724	0.000335	-2.161	41020	41809	1116176
YRI.DG	Belize_4600BP.AG	Chile_LosRieles_5100BP.AG	Peru_Lauricocha_8600BP.AG	-0.000899	0.000416	-2.161	36524	37423	993374
YRI.DG	Belize_5600BP.AG	Argentina_NorthTierradelFuego_LaArcillosa2_5800BP.AG	Peru_Lauricocha_5800BP.AG	-0.001331	0.000619	-2.15	10726	11117	294102
YRI.DG	RN.Waunana	Argentina_Central_Hills_SierrasChicas_JesusMaria_8500BP	Brazil_MG_C_LapaDoSanto_EH_HG_9600BP.AG	-0.001422	0.000664	-2.142	6312	6464	112319
YRI.DG	RN.Mixe.masked	Peru_Lauricocha_5800BP.AG	Peru_Lauricocha_8600BP.AG	-0.001114	0.000521	-2.139	13623	13876	246534
YRI.DG	USA_CA_Goleta_2600BP.AG	Argentina_Northwest_SouthernPuna_Antofagasta_PeÃ±asdelasTrampas1.1_8800BP	Brazil_MG_C_LapaDoSanto_EH_HG_9600BP.AG	-0.001746	0.000817	-2.136	3348	3506	90433
YRI.DG	USA_CA_SanNicolas_4800BP.SG	Argentina_NorthTierradelFuego_LaArcillosa2_5800BP.AG	Brazil_MG_C_LapaDoSanto_EH_HG_9600BP.AG	-0.000822	0.000385	-2.134	36684	37575	1000711
YRI.DG	USA_CA_CalaverasCounty_600BP.AG	Chile_LosRieles_5100BP.AG	Chile_PuntaSantaAna_7300BP.SG	-0.000848	0.000397	-2.133	31132	31887	831327
YRI.DG	Mixtec_1.DG	Chile_LosRieles_5100BP.AG	Chile_PuntaSantaAna_7300BP.SG	-0.001291	0.000606	-2.132	28180	28955	600672
YRI.DG	Dominican_Samana_Ceramic.AG	Peru_Lauricocha_5800BP.AG	Peru_Lauricocha_8600BP.AG	-0.000692	0.000325	-2.13	31859	32532	903130
YRI.DG	Belize_4600BP.AG	Argentina_Central_Hills_SierrasChicas_JesusMaria_8500BP	Chile_LosRieles_12000BP.SG	-0.001217	0.000572	-2.128	14854	15359	402702
YRI.DG	Piapoco.DG	Chile_LosRieles_5100BP.AG	Chile_PuntaSantaAna_7300BP.SG	-0.001061	0.000499	-2.127	29337	29985	613432
YRI.DG	Bahamas_Ceramic.AG	Chile_LosRieles_5100BP.AG	Peru_Cuncaicha_9000BP.AG	-0.000939	0.000442	-2.125	32102	32870	878472
YRI.DG	USA_CA_Carmel_600BP.AG	Argentina_Northwest_SouthernPuna_Antofagasta_PeÃ±asdelasTrampas1.1_8800BP	Brazil_MG_C_LapaDoSanto_EH_HG_9600BP.AG	-0.002395	0.001128	-2.123	1334	1410	35300
YRI.DG	USA_CA_CalaverasCounty_600BP.AG	Argentina_ArroyoSeco2_7700BP.AG	Brazil_SP_S_Laranjal_MH_HG_6800BP.AG	-0.000814	0.000384	-2.121	15856	16233	417900
YRI.DG	Venezuela_LasLocas_Ceramic.AG	Chile_LosRieles_5100BP.AG	Chile_PuntaSantaAna_7300BP.SG	-0.000838	0.000395	-2.121	31353	32213	842433
YRI.DG	RN.Chorotega.masked	Chile_LosRieles_5100BP.AG	Peru_Cuncaicha_9000BP.AG	-0.00257	0.001211	-2.121	6999	7324	126457
YRI.DG	RN.Chorotega.masked	Argentina_Pampas_6800BP.AG	Brazil_MG_C_LapaDoSanto_EH_HG_9600BP.AG	-0.001916	0.000905	-2.116	4922	5079	87306
YRI.DG	USA_CA_Goleta_1000BP.AG	Argentina_NorthTierradelFuego_LaArcillosa2_5800BP.AG	Brazil_MG_C_LapaDoSanto_EH_HG_9600BP.AG	-0.000867	0.00041	-2.114	32991	33783	897606
YRI.DG	RN.Ticuna.masked	Chile_LosRieles_5100BP.AG	Chile_PuntaSantaAna_7300BP.SG	-0.001877	0.000888	-2.114	11510	11892	203356
YRI.DG	USA_CA_SantaRosa_3000BP.AG	Argentina_ArroyoSeco2_7700BP.AG	Brazil_SP_S_Laranjal_MH_HG_6800BP.AG	-0.000938	0.000444	-2.113	15517	15903	409549
YRI.DG	USA_AK_Ancient_Athabaskan_1100BP.DG	Argentina_NorthTierradelFuego_LaArcillosa2_5800BP.AG	Brazil_SP_S_Laranjal_MH_HG_6800BP.AG	-0.001204	0.00057	-2.111	14365	14824	381615
YRI.DG	RN.Toba.masked	Argentina_ArroyoSeco2_7700BP.AG	Brazil_MG_C_LapaDoSanto_EH_HG_9600BP.AG	-0.00091	0.000433	-2.104	18312	18634	316743
YRI.DG	Bahamas_Ceramic.AG	Chile_LosRieles_5100BP.AG	Peru_Lauricocha_8600BP.AG	-0.000818	0.00039	-2.096	39301	40124	1064603
YRI.DG	SaintLucia_Lavoutte_Ceramic.AG	Argentina_Central_Hills_SierrasChicas_JesusMaria_8500BP	Argentina_NorthTierradelFuego_LaArcillosa2_5800BP.AG	-0.000964	0.000461	-2.092	13530	13852	369756
YRI.DG	Dominican_Ceramic.AG	Argentina_Central_Hills_SierrasChicas_JesusMaria_8500BP	Argentina_Pampas_6800BP.AG	-0.000826	0.000395	-2.09	9154	9349	242897
YRI.DG	Piapoco.DG	Chile_LosRieles_5100BP.AG	Peru_Lauricocha_8600BP.AG	-0.000984	0.000471	-2.089	35861	36607	739052
YRI.DG	Belize_4600BP.AG	Argentina_NorthTierradelFuego_LaArcillosa2_5800BP.AG	Chile_PuntaSantaAna_7300BP.SG	-0.000924	0.000442	-2.088	26205	26962	767533
YRI.DG	USA_CA_Goleta_1100BP.AG	Peru_Lauricocha_5800BP.AG	Peru_Lauricocha_8600BP.AG	-0.00095	0.000455	-2.088	25832	26539	726479
YRI.DG	USA_AK_Ancient_Athabaskan_1100BP.DG	Argentina_NorthTierradelFuego_LaArcillosa2_5800BP.AG	Peru_Lauricocha_8600BP.AG	-0.000895	0.000429	-2.087	39022	40027	1088913
YRI.DG	USA_CA_Goleta_2600BP.AG	Chile_LosRieles_5100BP.AG	Peru_Cuncaicha_9000BP.AG	-0.001124	0.00054	-2.084	29113	30006	793887
YRI.DG	SaintLucia_Lavoutte_Ceramic.AG	Argentina_Central_Hills_SierrasChicas_JesusMaria_8500BP	Brazil_MG_C_LapaDoSanto_EH_HG_9600BP.AG	-0.000833	0.0004	-2.083	14852	15170	398349
YRI.DG	RN.Guahibo	Argentina_Pampas_CentralPampeanDunefields_LagunadelosPampas_10000BP	Brazil_MG_C_LapaDoSanto_EH_HG_9600BP.AG	-0.001058	0.000508	-2.083	15658	15954	269274
YRI.DG	USA_CA_SanClemente_800BP.AG	Argentina_Central_Hills_SierrasChicas_JesusMaria_8500BP	Argentina_Pampas_CentralPampeanDunefields_LagunadelosPampas_10000BP	-0.000951	0.000457	-2.082	14078	14421	378791
YRI.DG	USA_CA_CalaverasCounty_600BP.AG	Argentina_ArroyoSeco2_7700BP.AG	Argentina_NorthTierradelFuego_LaArcillosa2_5800BP.AG	-0.000675	0.000324	-2.08	37935	38533	1035723
YRI.DG	Dominican_Samana_Ceramic.AG	Argentina_NorthTierradelFuego_LaArcillosa2_5800BP.AG	Brazil_MG_C_LapaDoSanto_EH_HG_9600BP.AG	-0.000684	0.000329	-2.079	36891	37591	1000952
YRI.DG	USA_AK_Ancient_Athabaskan_1100BP.DG	Argentina_Pampas_CentralPampeanDunefields_LagunadelosPampas_10000BP	Brazil_MG_C_LapaDoSanto_EH_HG_9600BP.AG	-0.00078	0.000376	-2.076	35236	35937	947951
YRI.DG	USA_CA_Goleta_1500BP.AG	Brazil_MG_C_LapaDoSanto_EH_HG_9600BP.AG	Chile_PuntaSantaAna_7300BP.SG	-0.000968	0.000467	-2.074	24645	25273	638255
YRI.DG	RN.Toba.masked	Argentina_Central_Hills_SierrasChicas_JesusMaria_8500BP	Brazil_SP_S_Laranjal_MH_HG_6800BP.AG	-0.002299	0.001109	-2.073	2599	2704	46737
YRI.DG	RN.Yaqui.masked	Argentina_Central_Hills_SierrasChicas_JesusMaria_8500BP	Argentina_NorthTierradelFuego_LaArcillosa2_5800BP.AG	-0.002994	0.001444	-2.073	2731	2885	51620
YRI.DG	USA_CA_SantaRosa_3000BP.AG	Argentina_Northwest_SouthernPuna_Antofagasta_PeÃ±asdelasTrampas1.1_8800BP	Chile_PuntaSantaAna_7300BP.SG	-0.001591	0.000768	-2.071	3125	3276	83395
YRI.DG	USA_CA_Goleta_1100BP.AG	Chile_LosRieles_5100BP.AG	Peru_Lauricocha_8600BP.AG	-0.000994	0.00048	-2.07	34417	35358	934314
YRI.DG	RN.Ticuna.masked	Argentina_Central_Hills_SierrasChicas_JesusMaria_8500BP	Peru_Lauricocha_8600BP.AG	-0.001958	0.000946	-2.07	5678	5874	100695
YRI.DG	USA_CA_Carmel_600BP.AG	Argentina_Central_Hills_SierrasChicas_JesusMaria_8500BP	Argentina_NorthTierradelFuego_LaArcillosa2_5800BP.AG	-0.001769	0.000856	-2.066	4419	4632	120291
YRI.DG	Bahamas_EleutheraIsl_Ceramic.SG	Argentina_NorthTierradelFuego_LaArcillosa2_5800BP.AG	Argentina_Pampas_6800BP.AG	-0.001048	0.000507	-2.064	22446	23103	614389
YRI.DG	USA_Nevada_LovelockCave_1850BP.SG	Chile_LosRieles_5100BP.AG	Peru_Cuncaicha_9000BP.AG	-0.000857	0.000416	-2.062	32720	33442	901143
YRI.DG	RN.Waunana	Argentina_Central_Hills_SierrasChicas_JesusMaria_8500BP	Brazil_SP_S_Laranjal_MH_HG_6800BP.AG	-0.002085	0.001011	-2.062	2597	2694	46863
YRI.DG	USA_CA_CalaverasCounty_1500BP.AG	Argentina_NorthTierradelFuego_LaArcillosa2_5800BP.AG	Argentina_Pampas_CentralPampeanDunefields_LagunadelosPampas_10000BP	-0.001202	0.000584	-2.057	24851	25643	659494
YRI.DG	Bahamas_EleutheraIsl_Ceramic.SG	Argentina_Central_Hills_SierrasChicas_JesusMaria_8500BP	Peru_Lauricocha_8600BP.AG	-0.001143	0.000558	-2.048	16613	17131	452706
YRI.DG	USA_CA_Goleta_1100BP.AG	Argentina_Pampas_6800BP.AG	Brazil_MG_C_LapaDoSanto_EH_HG_9600BP.AG	-0.000832	0.000408	-2.04	21748	22247	578933
YRI.DG	RN.Zapotec1.masked	Argentina_Northwest_SouthernPuna_Antofagasta_PeÃ±asdelasTrampas1.1_8800BP	Brazil_MG_C_LapaDoSanto_EH_HG_9600BP.AG	-0.001802	0.000883	-2.04	1628	1678	27929
YRI.DG	RN.Ticuna.masked	Argentina_Central_Hills_SierrasChicas_JesusMaria_8500BP	Brazil_MG_C_LapaDoSanto_EH_HG_9600BP.AG	-0.001845	0.000905	-2.039	5139	5309	91860
YRI.DG	Mexico_CuevaDeLosMuertosChiquitos_1100BP.AG	Chile_LosRieles_5100BP.AG	Peru_Cuncaicha_9000BP.AG	-0.000761	0.000373	-2.037	32730	33360	900544
YRI.DG	USA_CA_Goleta_1500BP.AG	Chile_LosRieles_5100BP.AG	Peru_Lauricocha_8600BP.AG	-0.001047	0.000515	-2.032	29313	30151	779018
YRI.DG	USA_CA_SanNicolas_1600BP.SG	Argentina_Central_Hills_SierrasChicas_JesusMaria_8500BP	Brazil_MG_C_LapaDoSanto_EH_HG_9600BP.AG	-0.000795	0.000392	-2.028	14748	15097	402155
YRI.DG	Dominican_Ceramic.AG	Argentina_Central_Hills_SierrasChicas_JesusMaria_8500BP	Brazil_MG_C_LapaDoSanto_EH_HG_9600BP.AG	-0.000697	0.000345	-2.023	14990	15227	404011
YRI.DG	Bahamas_Ceramic.AG	Argentina_Northwest_SouthernPuna_Antofagasta_PeÃ±asdelasTrampas1.1_8800BP	Brazil_MG_C_LapaDoSanto_EH_HG_9600BP.AG	-0.001182	0.000585	-2.021	3718	3825	99441
YRI.DG	PuertoRico_Ceramic.AG	Argentina_Central_Hills_SierrasChicas_JesusMaria_8500BP	Argentina_Pampas_CentralPampeanDunefields_LagunadelosPampas_10000BP	-0.000878	0.000435	-2.02	14224	14512	381532
YRI.DG	USA_CA_NewCuyama_1300BP.SG	Argentina_ArroyoSeco2_7700BP.AG	Brazil_MG_C_LapaDoSanto_EH_HG_9600BP.AG	-0.000689	0.000342	-2.016	23914	24427	664194
YRI.DG	USA_CA_Monterey_1000BP.AG	Argentina_Central_Hills_SierrasChicas_JesusMaria_8500BP	Chile_LosRieles_12000BP.SG	-0.001826	0.000907	-2.014	3806	3989	100186
YRI.DG	Piapoco.DG	Argentina_Central_Hills_SierrasChicas_JesusMaria_8500BP	Peru_Lauricocha_8600BP.AG	-0.00099	0.000492	-2.012	14880	15204	315249
YRI.DG	USA_CA_LHolocene_Barbareno_Chumash.AG	Argentina_Northwest_SouthernPuna_Antofagasta_PeÃ±asdelasTrampas1.1_8800BP	Argentina_Pampas_CentralPampeanDunefields_LagunadelosPampas_10000BP	-0.001423	0.000708	-2.011	3158	3287	84248
YRI.DG	USA_CA_Carmel_600BP.AG	Chile_LosRieles_5100BP.AG	Chile_PuntaSantaAna_7300BP.SG	-0.001351	0.000672	-2.01	9801	10148	257289
YRI.DG	Piapoco.DG	Argentina_ArroyoSeco2_7700BP.AG	Argentina_Pampas_6800BP.AG	-0.0007	0.000349	-2.007	20869	21164	442184
YRI.DG	RN.Mixe.masked	Argentina_Central_Hills_SierrasChicas_JesusMaria_8500BP	Argentina_NorthTierradelFuego_LaArcillosa2_5800BP.AG	-0.001463	0.00073	-2.005	5659	5808	102256
YRI.DG	Curacao_Ceramic.AG	Argentina_NorthTierradelFuego_LaArcillosa2_5800BP.AG	Argentina_Pampas_CentralPampeanDunefields_LagunadelosPampas_10000BP	-0.000888	0.000444	-2	31490	32282	834612
YRI.DG	Bahamas_EleutheraIsl_Ceramic.SG	Argentina_Central_Hills_SierrasChicas_JesusMaria_8500BP	Brazil_MG_C_LapaDoSanto_EH_HG_9600BP.AG	-0.001069	0.000535	-2	14830	15209	403995
YRI.DG	USA_Nevada_LovelockCave_1850BP.SG	Argentina_ArroyoSeco2_7700BP.AG	Brazil_SP_S_Laranjal_MH_HG_6800BP.AG	-0.000796	0.000398	-1.999	16245	16614	430379
YRI.DG	Nahua.DG	Chile_LosRieles_5100BP.AG	Peru_Cuncaicha_9000BP.AG	-0.001296	0.000649	-1.999	27955	28721	590245
YRI.DG	RN.Yaqui.masked	Argentina_ArroyoSeco2_7700BP.AG	Brazil_MG_C_LapaDoSanto_EH_HG_9600BP.AG	-0.001354	0.000678	-1.997	9039	9229	160908
YRI.DG	USA_CA_Ojai_1400BP.AG	Argentina_ArroyoSeco2_7700BP.AG	Peru_Cuncaicha_9000BP.AG	-0.000794	0.000398	-1.995	35950	36695	974593
YRI.DG	USA_AK_Ancient_Athabaskan_1100BP.DG	Argentina_Central_Hills_SierrasChicas_JesusMaria_8500BP	Brazil_MG_C_LapaDoSanto_EH_HG_9600BP.AG	-0.000903	0.000453	-1.994	14592	14935	403059
YRI.DG	USA_Nevada_LovelockCave_1850BP.SG	Argentina_Northwest_SouthernPuna_Antofagasta_PeÃ±asdelasTrampas1.1_8800BP	Brazil_SP_S_Laranjal_MH_HG_6800BP.AG	-0.001992	0.001001	-1.99	1653	1747	43849
YRI.DG	RN.Toba.masked	Argentina_Central_Hills_SierrasChicas_JesusMaria_8500BP	Argentina_Pampas_CentralPampeanDunefields_LagunadelosPampas_10000BP	-0.001713	0.000861	-1.989	5980	6180	106532
YRI.DG	Mexico_Trincheras_LaPlaya_2500BP.TW	Argentina_Central_Hills_SierrasChicas_JesusMaria_8500BP	Brazil_SP_S_Laranjal_MH_HG_6800BP.AG	-0.001717	0.000863	-1.989	3915	4095	105149
YRI.DG	USA_CA_Monterey_1000BP.AG	Argentina_Northwest_SouthernPuna_Antofagasta_PeÃ±asdelasTrampas1.1_8800BP	Argentina_Pampas_CentralPampeanDunefields_LagunadelosPampas_10000BP	-0.003133	0.001575	-1.989	839	909	22207
YRI.DG	USA_CA_SanClemente_800BP.AG	Argentina_ArroyoSeco2_7700BP.AG	Brazil_SP_S_Laranjal_MH_HG_6800BP.AG	-0.000718	0.000361	-1.986	16268	16584	429093
YRI.DG	RN.Chorotega.masked	Chile_LosRieles_5100BP.AG	Peru_Lauricocha_8600BP.AG	-0.002196	0.001106	-1.986	8723	9055	155105
YRI.DG	USA_CA_Goleta_4800BP.AG	Argentina_Northwest_SouthernPuna_Antofagasta_PeÃ±asdelasTrampas1.1_8800BP	Argentina_Pampas_CentralPampeanDunefields_LagunadelosPampas_10000BP	-0.001615	0.000813	-1.985	2921	3064	77937
YRI.DG	USA_CA_Ojai_1400BP.AG	Argentina_NorthTierradelFuego_LaArcillosa2_5800BP.AG	Brazil_MG_C_LapaDoSanto_EH_HG_9600BP.AG	-0.000768	0.000387	-1.984	35690	36510	969622
YRI.DG	USA_CA_CastroVille_900BP.AG	Argentina_Central_Hills_SierrasChicas_JesusMaria_8500BP	Argentina_NorthTierradelFuego_LaArcillosa2_5800BP.AG	-0.00136	0.000686	-1.983	8917	9249	244467
YRI.DG	RN.Toba.masked	Chile_LosRieles_5100BP.AG	Chile_PuntaSantaAna_7300BP.SG	-0.001384	0.000698	-1.983	14092	14492	246950
YRI.DG	Bahamas_Ceramic.AG	Argentina_Central_Hills_SierrasChicas_JesusMaria_8500BP	Argentina_Pampas_6800BP.AG	-0.001033	0.000522	-1.981	8989	9235	238283
YRI.DG	Belize_5600BP.AG	Argentina_Central_Hills_SierrasChicas_JesusMaria_8500BP	Peru_Cuncaicha_9000BP.AG	-0.001657	0.000837	-1.98	5798	6058	156962
YRI.DG	Dominican_Samana_Ceramic.AG	Chile_LosRieles_5100BP.AG	Peru_Lauricocha_8600BP.AG	-0.000688	0.000348	-1.979	40888	41659	1110774
YRI.DG	Dominican_PreCeramic.AG	Brazil_MG_C_LapaDoSanto_EH_HG_9600BP.AG	Chile_PuntaSantaAna_7300BP.SG	-0.000947	0.000479	-1.975	28675	29435	756853
YRI.DG	RN.Zapotec1.masked	Argentina_Northwest_SouthernPuna_Antofagasta_PeÃ±asdelasTrampas1.1_8800BP	Argentina_Pampas_CentralPampeanDunefields_LagunadelosPampas_10000BP	-0.002275	0.001152	-1.974	1411	1465	24681
YRI.DG	Mexico_Queretaro_Medieval.SG	Chile_PuntaSantaAna_7300BP.SG	Peru_Cuncaicha_9000BP.AG	-0.000855	0.000433	-1.973	29877	30605	798442
YRI.DG	PuertoRico_Ceramic.AG	Argentina_Central_Hills_SierrasChicas_JesusMaria_8500BP	Argentina_NorthTierradelFuego_LaArcillosa2_5800BP.AG	-0.000841	0.000427	-1.971	13731	13995	377761
YRI.DG	USA_CA_Goleta_4800BP.AG	Argentina_ArroyoSeco2_7700BP.AG	Brazil_SP_S_Laranjal_MH_HG_6800BP.AG	-0.000858	0.000437	-1.964	14680	15007	386055
YRI.DG	Belize_4600BP.AG	Chile_LosRieles_5100BP.AG	Peru_Cuncaicha_9000BP.AG	-0.000924	0.00047	-1.964	30666	31447	839333
YRI.DG	Mexico_CoyoteCave_950BP.AG	Argentina_Central_Hills_SierrasChicas_JesusMaria_8500BP	Brazil_MG_C_LapaDoSanto_EH_HG_9600BP.AG	-0.001135	0.000579	-1.959	8744	9010	235542
YRI.DG	Piapoco.DG	Argentina_ArroyoSeco2_7700BP.AG	Brazil_MG_C_LapaDoSanto_EH_HG_9600BP.AG	-0.000582	0.000299	-1.947	37940	38450	780184
YRI.DG	Dominican_Ceramic.AG	Peru_Lauricocha_5800BP.AG	Peru_Lauricocha_8600BP.AG	-0.00056	0.000288	-1.944	32342	32826	915758
YRI.DG	Belize_5600BP.AG	Chile_LosRieles_5100BP.AG	Peru_Cuncaicha_9000BP.AG	-0.001244	0.00064	-1.943	13915	14385	378050
YRI.DG	Mayan.DG	Peru_Lauricocha_5800BP.AG	Peru_Lauricocha_8600BP.AG	-0.000685	0.000353	-1.94	28034	28446	611668
YRI.DG	PuertoRico_Ceramic.AG	Chile_LosRieles_5100BP.AG	Peru_Cuncaicha_9000BP.AG	-0.000735	0.000379	-1.939	32975	33591	901618
YRI.DG	Mexico_Guanajuato_Medieval.SG	Peru_Lauricocha_5800BP.AG	Peru_Lauricocha_8600BP.AG	-0.001018	0.000525	-1.938	8863	9117	258047
YRI.DG	RN.Zapotec1.masked	Argentina_Northwest_SouthernPuna_Antofagasta_PeÃ±asdelasTrampas1.1_8800BP	Argentina_Pampas_6800BP.AG	-0.002127	0.0011	-1.934	1034	1072	18358
YRI.DG	USA_AK_Ancient_Athabaskan_1100BP.DG	Argentina_Pampas_CentralPampeanDunefields_LagunadelosPampas_10000BP	Brazil_SP_S_Laranjal_MH_HG_6800BP.AG	-0.001026	0.000531	-1.933	13498	13865	357047
YRI.DG	RN.Guahibo	Argentina_NorthTierradelFuego_LaArcillosa2_5800BP.AG	Peru_Cuncaicha_9000BP.AG	-0.00125	0.000647	-1.933	13528	13825	236379
YRI.DG	USA_CA_Goleta_1900BP.AG	Argentina_NorthTierradelFuego_LaArcillosa2_5800BP.AG	Brazil_SP_S_Laranjal_MH_HG_6800BP.AG	-0.001247	0.000645	-1.932	13325	13758	347317
YRI.DG	USA_CA_Ojai_1400BP.AG	Peru_Lauricocha_5800BP.AG	Peru_Lauricocha_8600BP.AG	-0.000742	0.000384	-1.931	30129	30722	852482
YRI.DG	Dominican_PreCeramic.AG	Argentina_Northwest_SouthernPuna_Antofagasta_PeÃ±asdelasTrampas1.1_8800BP	Argentina_Pampas_CentralPampeanDunefields_LagunadelosPampas_10000BP	-0.001822	0.000945	-1.928	2843	2963	75411
YRI.DG	Piapoco.DG	Argentina_Central_Hills_SierrasChicas_JesusMaria_8500BP	Argentina_Pampas_6800BP.AG	-0.001115	0.000579	-1.927	8303	8506	174316
YRI.DG	USA_CA_Goleta_1900BP.AG	Argentina_ArroyoSeco2_7700BP.AG	Brazil_SP_S_Laranjal_MH_HG_6800BP.AG	-0.000973	0.000505	-1.926	14033	14403	370859
YRI.DG	Curacao_Ceramic.AG	Argentina_NorthTierradelFuego_LaArcillosa2_5800BP.AG	Peru_Cuncaicha_9000BP.AG	-0.000785	0.000408	-1.924	32239	32906	888801
YRI.DG	Mexico_CuevaDeLosMuertosChiquitos_1100BP.AG	Argentina_ArroyoSeco2_7700BP.AG	Brazil_MG_C_LapaDoSanto_EH_HG_9600BP.AG	-0.00041	0.000213	-1.92	42942	43411	1171033
YRI.DG	Mexico_Trincheras_LaPlaya_2500BP.TW	Argentina_Pampas_CentralPampeanDunefields_LagunadelosPampas_10000BP	Brazil_MG_C_LapaDoSanto_EH_HG_9600BP.AG	-0.000942	0.000491	-1.92	19722	20208	521760
YRI.DG	USA_CA_SanClemente_800BP.AG	Argentina_Central_Hills_SierrasChicas_JesusMaria_8500BP	Brazil_SP_S_Laranjal_MH_HG_6800BP.AG	-0.00105	0.000548	-1.917	6016	6196	160607
YRI.DG	RN.Zapotec1.masked	Chile_LosRieles_5100BP.AG	Peru_Cuncaicha_9000BP.AG	-0.001072	0.00056	-1.914	13937	14185	244612
YRI.DG	SaintLucia_Lavoutte_Ceramic.AG	Chile_LosRieles_5100BP.AG	Peru_Cuncaicha_9000BP.AG	-0.000768	0.000402	-1.909	32854	33492	893955
YRI.DG	RN.Chorotega.masked	Argentina_Northwest_SouthernPuna_Antofagasta_PeÃ±asdelasTrampas1.1_8800BP	Chile_PuntaSantaAna_7300BP.SG	-0.004252	0.00223	-1.907	707	761	12862
YRI.DG	USA_CA_SantaBarbara_1700BP.AG	Argentina_Pampas_6800BP.AG	Brazil_MG_C_LapaDoSanto_EH_HG_9600BP.AG	-0.000755	0.000396	-1.905	21477	21937	576335
YRI.DG	Bahamas_Ceramic.AG	Argentina_Central_Hills_SierrasChicas_JesusMaria_8500BP	Brazil_SP_S_Laranjal_MH_HG_6800BP.AG	-0.001165	0.000612	-1.904	5928	6071	156636
YRI.DG	USA_CA_SanNicolas_1600BP.SG	Argentina_ArroyoSeco2_7700BP.AG	Brazil_SP_S_Laranjal_MH_HG_6800BP.AG	-0.000693	0.000365	-1.9	16142	16498	428790
YRI.DG	Panama_IsthmoColombian_PreColonial.SG	Argentina_Central_Hills_SierrasChicas_JesusMaria_8500BP	Argentina_Pampas_6800BP.AG	-0.001113	0.000588	-1.893	6482	6629	174776
YRI.DG	Mexico_Queretaro_Medieval.SG	Chile_PuntaSantaAna_7300BP.SG	Peru_Lauricocha_8600BP.AG	-0.000711	0.000376	-1.891	41307	42185	1087838
YRI.DG	USA_CA_SantaBarbara_1700BP.AG	Chile_LosRieles_5100BP.AG	Peru_Cuncaicha_9000BP.AG	-0.001036	0.000548	-1.891	28815	29634	790515
YRI.DG	USA_CA_LHolocene_Barbareno_Chumash.AG	Argentina_NorthTierradelFuego_LaArcillosa2_5800BP.AG	Argentina_Pampas_CentralPampeanDunefields_LagunadelosPampas_10000BP	-0.000866	0.000458	-1.89	30754	31581	819839
YRI.DG	Dominican_PreCeramic.AG	Chile_LosRieles_5100BP.AG	Peru_Lauricocha_8600BP.AG	-0.000935	0.000495	-1.89	33803	34671	918790
YRI.DG	Mexico_Zapotec.DG	Argentina_Central_Hills_SierrasChicas_JesusMaria_8500BP	Argentina_Pampas_6800BP.AG	-0.001215	0.000643	-1.889	8109	8321	171602
YRI.DG	Dominican_Samana_Ceramic.AG	Chile_LosRieles_5100BP.AG	Chile_PuntaSantaAna_7300BP.SG	-0.000726	0.000384	-1.888	32421	33096	863501
YRI.DG	PuertoRico_Ceramic.AG	Argentina_Northwest_SouthernPuna_Antofagasta_PeÃ±asdelasTrampas1.1_8800BP	Brazil_MG_C_LapaDoSanto_EH_HG_9600BP.AG	-0.000899	0.000477	-1.885	3837	3926	102137
YRI.DG	Belize_5600BP.AG	Argentina_NorthTierradelFuego_LaArcillosa2_5800BP.AG	Argentina_Pampas_CentralPampeanDunefields_LagunadelosPampas_10000BP	-0.00122	0.000649	-1.881	12710	13120	335718
YRI.DG	Dominican_Samana_Ceramic.AG	Argentina_Central_Hills_SierrasChicas_JesusMaria_8500BP	Chile_LosRieles_12000BP.SG	-0.000861	0.000459	-1.877	17778	18180	479655
YRI.DG	USA_CA_SantaBarbara_1700BP.AG	Argentina_Central_Hills_SierrasChicas_JesusMaria_8500BP	Brazil_MG_C_LapaDoSanto_EH_HG_9600BP.AG	-0.000989	0.000529	-1.871	12322	12655	333424
YRI.DG	RN.Mixe.masked	Chile_LosRieles_5100BP.AG	Chile_PuntaSantaAna_7300BP.SG	-0.001112	0.000594	-1.871	14110	14393	247620
YRI.DG	Mexico_Tayopa_1000BP.AG	Peru_Lauricocha_5800BP.AG	Peru_Lauricocha_8600BP.AG	-0.000594	0.000318	-1.87	32113	32648	911744
YRI.DG	Dominican_PreCeramic.AG	Argentina_Central_Hills_SierrasChicas_JesusMaria_8500BP	Argentina_Pampas_CentralPampeanDunefields_LagunadelosPampas_10000BP	-0.001264	0.000676	-1.869	10947	11349	294797
YRI.DG	Venezuela_LasLocas_Ceramic.AG	Argentina_Central_Hills_SierrasChicas_JesusMaria_8500BP	Brazil_MG_C_LapaDoSanto_EH_HG_9600BP.AG	-0.000741	0.000397	-1.864	14545	14750	391923
YRI.DG	Curacao_Ceramic.AG	Argentina_Central_Hills_SierrasChicas_JesusMaria_8500BP	Argentina_Pampas_CentralPampeanDunefields_LagunadelosPampas_10000BP	-0.000911	0.000491	-1.853	13410	13771	359804
YRI.DG	Bahamas_EleutheraIsl_Ceramic.SG	Argentina_Central_Hills_SierrasChicas_JesusMaria_8500BP	Peru_Lauricocha_5800BP.AG	-0.001224	0.00066	-1.853	10989	11356	299489
YRI.DG	USA_CA_Carmel_600BP.AG	Argentina_Northwest_SouthernPuna_Antofagasta_PeÃ±asdelasTrampas1.1_8800BP	Chile_LosRieles_12000BP.SG	-0.002366	0.001276	-1.853	1382	1469	36745
YRI.DG	Nahua.DG	Peru_Lauricocha_5800BP.AG	Peru_Lauricocha_8600BP.AG	-0.001042	0.000563	-1.851	27505	28138	600926
YRI.DG	USA_Nevada_LovelockCave_1850BP.SG	Peru_Lauricocha_5800BP.AG	Peru_Lauricocha_8600BP.AG	-0.000686	0.000371	-1.847	32120	32802	913153
YRI.DG	RN.Chorotega.masked	Argentina_Pampas_6800BP.AG	Peru_Lauricocha_8600BP.AG	-0.001743	0.000944	-1.847	5106	5268	90032
YRI.DG	Bahamas_Ceramic.AG	Argentina_Central_Hills_SierrasChicas_JesusMaria_8500BP	Chile_LosRieles_12000BP.SG	-0.000949	0.000515	-1.844	16432	16873	442583
YRI.DG	RN.Ticuna.masked	Chile_LosRieles_12000BP.SG	Chile_PuntaSantaAna_7300BP.SG	-0.001746	0.000948	-1.843	16006	16494	279782
YRI.DG	RN.Waunana	Argentina_Northwest_SouthernPuna_Antofagasta_PeÃ±asdelasTrampas1.1_8800BP	Argentina_Pampas_CentralPampeanDunefields_LagunadelosPampas_10000BP	-0.002457	0.001336	-1.839	1411	1468	24682
YRI.DG	RN.Chorotega.masked	Argentina_Northwest_SouthernPuna_Antofagasta_PeÃ±asdelasTrampas1.1_8800BP	Brazil_MG_C_LapaDoSanto_EH_HG_9600BP.AG	-0.003335	0.001814	-1.838	825	868	14486
YRI.DG	Venezuela_LasLocas_Ceramic.AG	Argentina_NorthTierradelFuego_LaArcillosa2_5800BP.AG	Argentina_Pampas_CentralPampeanDunefields_LagunadelosPampas_10000BP	-0.000752	0.00041	-1.835	31245	31991	832136
YRI.DG	USA_CA_CastroVille_900BP.AG	Chile_LosRieles_5100BP.AG	Peru_Cuncaicha_9000BP.AG	-0.00106	0.000578	-1.833	22008	22637	594171
YRI.DG	Bahamas_Ceramic.AG	Argentina_NorthTierradelFuego_LaArcillosa2_5800BP.AG	Argentina_Pampas_6800BP.AG	-0.000793	0.000433	-1.831	22336	22919	605458
YRI.DG	USA_CA_Goleta_4800BP.AG	Chile_LosRieles_5100BP.AG	Peru_Lauricocha_8600BP.AG	-0.00076	0.000416	-1.829	35494	36257	962142
YRI.DG	USA_CA_Ojai_1400BP.AG	Argentina_ArroyoSeco2_7700BP.AG	Brazil_MG_C_LapaDoSanto_EH_HG_9600BP.AG	-0.000494	0.000271	-1.826	41017	41601	1115193
YRI.DG	Dominican_Samana_Ceramic.AG	Argentina_Northwest_SouthernPuna_Antofagasta_PeÃ±asdelasTrampas1.1_8800BP	Brazil_MG_C_LapaDoSanto_EH_HG_9600BP.AG	-0.000928	0.000509	-1.823	3816	3904	101938
YRI.DG	USA_CA_CalaverasCounty_1500BP.AG	Argentina_ArroyoSeco2_7700BP.AG	Argentina_Pampas_6800BP.AG	-0.000732	0.000402	-1.82	20166	20573	552560
YRI.DG	USA_CA_SantaRosa_3000BP.AG	Chile_LosRieles_5100BP.AG	Peru_Lauricocha_8600BP.AG	-0.000776	0.000426	-1.82	38536	39377	1050023
YRI.DG	PuertoRico_Ceramic.AG	Argentina_Central_Hills_SierrasChicas_JesusMaria_8500BP	Brazil_MG_C_LapaDoSanto_EH_HG_9600BP.AG	-0.000654	0.000359	-1.819	14982	15190	402850
YRI.DG	Piapoco.DG	Argentina_NorthTierradelFuego_LaArcillosa2_5800BP.AG	Peru_Lauricocha_8600BP.AG	-0.00085	0.000467	-1.819	34456	35079	707264
YRI.DG	USA_CA_NewCuyama_1300BP.SG	Argentina_NorthTierradelFuego_LaArcillosa2_5800BP.AG	Argentina_Pampas_6800BP.AG	-0.001022	0.000562	-1.819	13081	13487	364718
YRI.DG	Mexico_Baja_Comondu_Unknown.SG	Argentina_Central_Hills_SierrasChicas_JesusMaria_8500BP	Argentina_Pampas_6800BP.AG	-0.002779	0.001528	-1.818	772	831	20985
YRI.DG	RN.Zapotec1.masked	Argentina_ArroyoSeco2_7700BP.AG	Argentina_Pampas_6800BP.AG	-0.000746	0.000411	-1.815	9850	9994	174086
YRI.DG	Curacao_Ceramic.AG	Argentina_Central_Hills_SierrasChicas_JesusMaria_8500BP	Peru_Lauricocha_8600BP.AG	-0.0008	0.000441	-1.815	16012	16286	430348
YRI.DG	USA_CA_SantaBarbara_1700BP.AG	Argentina_NorthTierradelFuego_LaArcillosa2_5800BP.AG	Argentina_Pampas_CentralPampeanDunefields_LagunadelosPampas_10000BP	-0.001049	0.000579	-1.813	26732	27478	710866
YRI.DG	USA_CA_LHolocene_Barbareno_Chumash.AG	Argentina_NorthTierradelFuego_LaArcillosa2_5800BP.AG	Brazil_MG_C_LapaDoSanto_EH_HG_9600BP.AG	-0.000646	0.000356	-1.812	35986	36695	979966
YRI.DG	PuertoRico_Ceramic.AG	Argentina_Northwest_SouthernPuna_Antofagasta_PeÃ±asdelasTrampas1.1_8800BP	Argentina_Pampas_6800BP.AG	-0.001133	0.000626	-1.81	2480	2565	66338
YRI.DG	PuertoRico_Ceramic.AG	Argentina_Central_Hills_SierrasChicas_JesusMaria_8500BP	Peru_Lauricocha_8600BP.AG	-0.00069	0.000381	-1.809	16664	16900	448191
YRI.DG	RN.Waunana	Chile_LosRieles_12000BP.SG	Chile_PuntaSantaAna_7300BP.SG	-0.001273	0.000703	-1.809	19598	20035	339890
YRI.DG	RN.Chorotega.masked	Argentina_ArroyoSeco2_7700BP.AG	Brazil_MG_C_LapaDoSanto_EH_HG_9600BP.AG	-0.001123	0.000623	-1.804	9311	9509	164079
YRI.DG	USA_CA_Monterey_1000BP.AG	Argentina_ArroyoSeco2_7700BP.AG	Argentina_Pampas_CentralPampeanDunefields_LagunadelosPampas_10000BP	-0.001079	0.000601	-1.797	8283	8524	216130
YRI.DG	USA_CA_SanClemente_800BP.AG	Argentina_ArroyoSeco2_7700BP.AG	Brazil_MG_C_LapaDoSanto_EH_HG_9600BP.AG	-0.000412	0.00023	-1.796	42922	43495	1169781
YRI.DG	Mexico_Tayopa_1000BP.AG	Chile_LosRieles_5100BP.AG	Peru_Cuncaicha_9000BP.AG	-0.00069	0.000384	-1.796	32808	33389	901551
YRI.DG	Venezuela_LasLocas_Ceramic.AG	Argentina_Central_Hills_SierrasChicas_JesusMaria_8500BP	Chile_LosRieles_12000BP.SG	-0.00085	0.000474	-1.792	16804	17117	454209
YRI.DG	USA_CA_NewCuyama_1300BP.SG	Chile_PuntaSantaAna_7300BP.SG	Peru_Cuncaicha_9000BP.AG	-0.00103	0.000575	-1.792	16970	17446	462107
YRI.DG	Venezuela_LasLocas_Ceramic.AG	Argentina_NorthTierradelFuego_LaArcillosa2_5800BP.AG	Brazil_MG_C_LapaDoSanto_EH_HG_9600BP.AG	-0.000584	0.000326	-1.791	36360	36950	989472
YRI.DG	RN.Ticuna.masked	Argentina_Central_Hills_SierrasChicas_JesusMaria_8500BP	Chile_LosRieles_5100BP.AG	-0.001979	0.001108	-1.786	4836	5007	86521
YRI.DG	Mexico_Guanajuato_Medieval.SG	Argentina_Central_Hills_SierrasChicas_JesusMaria_8500BP	Brazil_MG_C_LapaDoSanto_EH_HG_9600BP.AG	-0.001227	0.000688	-1.784	4183	4317	114777
YRI.DG	RN.Toba.masked	Argentina_Central_Hills_SierrasChicas_JesusMaria_8500BP	Peru_Lauricocha_5800BP.AG	-0.001596	0.000894	-1.784	4671	4817	83854
YRI.DG	Piapoco.DG	Chile_LosRieles_5100BP.AG	Peru_Cuncaicha_9000BP.AG	-0.000918	0.000515	-1.782	28891	29440	600831
YRI.DG	USA_CA_SanClemente_800BP.AG	Chile_LosRieles_5100BP.AG	Chile_PuntaSantaAna_7300BP.SG	-0.000715	0.000401	-1.781	32368	33059	864654
YRI.DG	USA_CA_Goleta_1000BP.AG	Chile_LosRieles_5100BP.AG	Peru_Lauricocha_8600BP.AG	-0.000789	0.000443	-1.781	35288	36043	960527
YRI.DG	RN.Zapotec1.masked	Argentina_Central_Hills_SierrasChicas_JesusMaria_8500BP	Brazil_SP_S_Laranjal_MH_HG_6800BP.AG	-0.001583	0.000891	-1.778	2618	2693	46863
YRI.DG	USA_AK_Ancient_Athabaskan_1100BP.DG	Argentina_ArroyoSeco2_7700BP.AG	Brazil_SP_S_Laranjal_MH_HG_6800BP.AG	-0.000788	0.000444	-1.776	16008	16334	429808
YRI.DG	RN.Toba.masked	Argentina_Northwest_SouthernPuna_Antofagasta_PeÃ±asdelasTrampas1.1_8800BP	Brazil_MG_C_LapaDoSanto_EH_HG_9600BP.AG	-0.001972	0.00111	-1.776	1618	1671	27853
YRI.DG	USA_Nevada_LovelockCave_1850BP.SG	Chile_LosRieles_12000BP.SG	Peru_Cuncaicha_9000BP.AG	-0.000822	0.000463	-1.775	38882	39775	1074318
YRI.DG	Venezuela_LasLocas_Ceramic.AG	Peru_Lauricocha_5800BP.AG	Peru_Lauricocha_8600BP.AG	-0.000569	0.000321	-1.774	30516	30965	864788
YRI.DG	USA_CA_Ojai_1400BP.AG	Argentina_NorthTierradelFuego_LaArcillosa2_5800BP.AG	Brazil_SP_S_Laranjal_MH_HG_6800BP.AG	-0.000962	0.000543	-1.773	14369	14759	375129
YRI.DG	Venezuela_LasLocas_Ceramic.AG	Argentina_Central_Hills_SierrasChicas_JesusMaria_8500BP	Argentina_Pampas_6800BP.AG	-0.00081	0.000457	-1.772	9086	9297	240824
YRI.DG	Venezuela_LasLocas_Ceramic.AG	Argentina_Central_Hills_SierrasChicas_JesusMaria_8500BP	Argentina_Pampas_CentralPampeanDunefields_LagunadelosPampas_10000BP	-0.000833	0.00047	-1.772	13242	13532	356091
YRI.DG	Dominican_Samana_Ceramic.AG	Argentina_Central_Hills_SierrasChicas_JesusMaria_8500BP	Argentina_Pampas_6800BP.AG	-0.000785	0.000443	-1.771	9166	9348	242196
YRI.DG	USA_CA_Goleta_1900BP.AG	Chile_LosRieles_5100BP.AG	Peru_Cuncaicha_9000BP.AG	-0.001034	0.000584	-1.771	29085	29910	797995
YRI.DG	USA_CA_CalaverasCounty_600BP.AG	Argentina_ArroyoSeco2_7700BP.AG	Peru_Lauricocha_8600BP.AG	-0.000485	0.000274	-1.769	46327	46991	1256319
YRI.DG	USA_CA_Carmel_600BP.AG	Argentina_ArroyoSeco2_7700BP.AG	Argentina_Pampas_6800BP.AG	-0.000877	0.000496	-1.766	8378	8565	225729
YRI.DG	Piapoco.DG	Argentina_NorthTierradelFuego_LaArcillosa2_5800BP.AG	Argentina_Pampas_CentralPampeanDunefields_LagunadelosPampas_10000BP	-0.000958	0.000542	-1.766	28580	29142	588338
YRI.DG	RN.Guahibo	Argentina_Pampas_CentralPampeanDunefields_LagunadelosPampas_10000BP	Peru_Cuncaicha_9000BP.AG	-0.001152	0.000652	-1.765	13203	13467	227665
YRI.DG	USA_CA_LHolocene_Barbareno_Chumash.AG	Argentina_ArroyoSeco2_7700BP.AG	Brazil_MG_C_LapaDoSanto_EH_HG_9600BP.AG	-0.000451	0.000256	-1.764	41122	41586	1122160
YRI.DG	USA_CA_Goleta_1900BP.AG	Argentina_Pampas_6800BP.AG	Brazil_MG_C_LapaDoSanto_EH_HG_9600BP.AG	-0.000679	0.000385	-1.763	21623	21964	580193
YRI.DG	USA_CA_SanNicolas_1600BP.SG	Argentina_ArroyoSeco2_7700BP.AG	Brazil_MG_C_LapaDoSanto_EH_HG_9600BP.AG	-0.000393	0.000223	-1.76	42733	43248	1172173
YRI.DG	RN.Chorotega.masked	Chile_LosRieles_12000BP.SG	Peru_Cuncaicha_9000BP.AG	-0.002201	0.001252	-1.758	8159	8482	146571
YRI.DG	Dominican_Ceramic.AG	Argentina_Northwest_SouthernPuna_Antofagasta_PeÃ±asdelasTrampas1.1_8800BP	Brazil_MG_C_LapaDoSanto_EH_HG_9600BP.AG	-0.000788	0.000448	-1.757	3829	3912	102186
YRI.DG	USA_CA_Ojai_1400BP.AG	Argentina_Pampas_6800BP.AG	Peru_Cuncaicha_9000BP.AG	-0.000819	0.000467	-1.754	21422	21899	573866
YRI.DG	RN.Guahibo	Argentina_Northwest_SouthernPuna_Antofagasta_PeÃ±asdelasTrampas1.1_8800BP	Brazil_MG_C_LapaDoSanto_EH_HG_9600BP.AG	-0.001654	0.000944	-1.753	1628	1675	27930
YRI.DG	USA_CA_SantaRosa_3000BP.AG	Argentina_Northwest_SouthernPuna_Antofagasta_PeÃ±asdelasTrampas1.1_8800BP	Brazil_MG_C_LapaDoSanto_EH_HG_9600BP.AG	-0.001113	0.000635	-1.752	3701	3812	98786
YRI.DG	Mexico_Zapotec.DG	Argentina_Central_Hills_SierrasChicas_JesusMaria_8500BP	Brazil_SP_S_Laranjal_MH_HG_6800BP.AG	-0.001236	0.000705	-1.752	5475	5618	118276
YRI.DG	Bahamas_EleutheraIsl_Ceramic.SG	Argentina_Northwest_SouthernPuna_Antofagasta_PeÃ±asdelasTrampas1.1_8800BP	Chile_LosRieles_12000BP.SG	-0.001422	0.000814	-1.747	4177	4338	113239
YRI.DG	USA_CA_LHolocene_Barbareno_Chumash.AG	Argentina_Central_Hills_SierrasChicas_JesusMaria_8500BP	Argentina_Pampas_CentralPampeanDunefields_LagunadelosPampas_10000BP	-0.000906	0.000519	-1.746	12888	13209	347276
YRI.DG	SaintLucia_Lavoutte_Ceramic.AG	Chile_LosRieles_5100BP.AG	Chile_PuntaSantaAna_7300BP.SG	-0.000668	0.000383	-1.745	32609	33149	860835
YRI.DG	USA_CA_Goleta_1900BP.AG	Chile_LosRieles_5100BP.AG	Chile_PuntaSantaAna_7300BP.SG	-0.000969	0.000556	-1.742	27018	27718	722023
YRI.DG	USA_CA_Goleta_1000BP.AG	Chile_LosRieles_5100BP.AG	Chile_PuntaSantaAna_7300BP.SG	-0.000868	0.000499	-1.738	28023	28735	751946
YRI.DG	SaintLucia_Lavoutte_Ceramic.AG	Argentina_Northwest_SouthernPuna_Antofagasta_PeÃ±asdelasTrampas1.1_8800BP	Brazil_MG_C_LapaDoSanto_EH_HG_9600BP.AG	-0.000901	0.000519	-1.737	3821	3914	101201
YRI.DG	Dominican_PreCeramic.AG	Argentina_ArroyoSeco2_7700BP.AG	Chile_PuntaSantaAna_7300BP.SG	-0.000792	0.000456	-1.736	30313	31035	803194
YRI.DG	RN.Ticuna.masked	Argentina_Pampas_CentralPampeanDunefields_LagunadelosPampas_10000BP	Chile_PuntaSantaAna_7300BP.SG	-0.001539	0.000887	-1.736	12606	12946	220748
YRI.DG	Bahamas_Ceramic.AG	Argentina_Northwest_SouthernPuna_Antofagasta_PeÃ±asdelasTrampas1.1_8800BP	Brazil_SP_S_Laranjal_MH_HG_6800BP.AG	-0.001717	0.000991	-1.732	1631	1695	43158
YRI.DG	Piapoco.DG	Argentina_Northwest_SouthernPuna_Antofagasta_PeÃ±asdelasTrampas1.1_8800BP	Argentina_Pampas_6800BP.AG	-0.001421	0.000822	-1.729	2195	2266	46385
YRI.DG	USA_CA_LHolocene_Barbareno_Chumash.AG	Argentina_Pampas_6800BP.AG	Brazil_MG_C_LapaDoSanto_EH_HG_9600BP.AG	-0.000567	0.000329	-1.722	23111	23494	620827
YRI.DG	USA_CA_Goleta_4800BP.AG	Argentina_ArroyoSeco2_7700BP.AG	Peru_Cuncaicha_9000BP.AG	-0.000668	0.000389	-1.72	33080	33715	892122
YRI.DG	USA_CA_Goleta_1900BP.AG	Argentina_Central_Hills_SierrasChicas_JesusMaria_8500BP	Brazil_SP_S_Laranjal_MH_HG_6800BP.AG	-0.00135	0.000785	-1.72	5328	5520	142302
YRI.DG	Dominican_PreCeramic.AG	Argentina_Pampas_6800BP.AG	Chile_PuntaSantaAna_7300BP.SG	-0.000923	0.000537	-1.718	17801	18279	469099
YRI.DG	RN.Waunana	Argentina_Northwest_SouthernPuna_Antofagasta_PeÃ±asdelasTrampas1.1_8800BP	Chile_PuntaSantaAna_7300BP.SG	-0.002258	0.001314	-1.718	1407	1462	24803
YRI.DG	Mexico_CuevaDeLosMuertosChiquitos_1100BP.AG	Argentina_Northwest_SouthernPuna_Antofagasta_PeÃ±asdelasTrampas1.1_8800BP	Argentina_Pampas_6800BP.AG	-0.001083	0.000634	-1.709	2457	2545	66324
YRI.DG	Venezuela_LasLocas_Ceramic.AG	Chile_LosRieles_5100BP.AG	Peru_Lauricocha_8600BP.AG	-0.000604	0.000354	-1.705	39723	40393	1083887
YRI.DG	Piapoco.DG	Argentina_NorthTierradelFuego_LaArcillosa2_5800BP.AG	Chile_PuntaSantaAna_7300BP.SG	-0.000776	0.000455	-1.705	26011	26467	591786
YRI.DG	USA_CA_SanNicolas_1600BP.SG	Argentina_Central_Hills_SierrasChicas_JesusMaria_8500BP	Argentina_Pampas_6800BP.AG	-0.000807	0.000473	-1.704	9060	9246	241749
YRI.DG	Mexico_CoyoteCave_950BP.AG	Argentina_Central_Hills_SierrasChicas_JesusMaria_8500BP	Chile_PuntaSantaAna_7300BP.SG	-0.001173	0.000689	-1.703	7466	7701	200356
YRI.DG	RN.Ticuna.masked	Argentina_NorthTierradelFuego_LaArcillosa2_5800BP.AG	Chile_PuntaSantaAna_7300BP.SG	-0.001522	0.000894	-1.702	10046	10337	191642
YRI.DG	Mexico_Queretaro_Medieval.SG	Argentina_Central_Hills_SierrasChicas_JesusMaria_8500BP	Argentina_Pampas_6800BP.AG	-0.000852	0.000501	-1.699	9089	9312	241949
YRI.DG	USA_CA_Goleta_2600BP.AG	Argentina_ArroyoSeco2_7700BP.AG	Argentina_Pampas_CentralPampeanDunefields_LagunadelosPampas_10000BP	-0.000794	0.000468	-1.698	30802	31464	812036
YRI.DG	USA_CA_SantaRosa_3000BP.AG	Argentina_ArroyoSeco2_7700BP.AG	Chile_LosRieles_12000BP.SG	-0.000719	0.000424	-1.696	46504	47464	1266357
YRI.DG	USA_Nevada_LovelockCave_1850BP.SG	Argentina_Northwest_SouthernPuna_Antofagasta_PeÃ±asdelasTrampas1.1_8800BP	Argentina_Pampas_6800BP.AG	-0.001272	0.00075	-1.695	2447	2542	66213
YRI.DG	PuertoRico_Ceramic.AG	Argentina_Northwest_SouthernPuna_Antofagasta_PeÃ±asdelasTrampas1.1_8800BP	Argentina_Pampas_CentralPampeanDunefields_LagunadelosPampas_10000BP	-0.001039	0.000614	-1.693	3303	3380	87138
YRI.DG	RN.Waunana	Argentina_NorthTierradelFuego_LaArcillosa2_5800BP.AG	Chile_PuntaSantaAna_7300BP.SG	-0.001069	0.000632	-1.69	12326	12579	233638
YRI.DG	Bahamas_EleutheraIsl_Ceramic.SG	Argentina_Central_Hills_SierrasChicas_JesusMaria_8500BP	Chile_LosRieles_12000BP.SG	-0.001048	0.000621	-1.686	18707	19242	510215
YRI.DG	Belize_5600BP.AG	Chile_LosRieles_5100BP.AG	Peru_Lauricocha_5800BP.AG	-0.001099	0.000653	-1.683	10839	11160	291995
YRI.DG	Dominican_Ceramic.AG	Argentina_Central_Hills_SierrasChicas_JesusMaria_8500BP	Chile_LosRieles_12000BP.SG	-0.000699	0.000416	-1.682	18801	19151	509008
YRI.DG	USA_CA_Carmel_600BP.AG	Argentina_Northwest_SouthernPuna_Antofagasta_PeÃ±asdelasTrampas1.1_8800BP	Argentina_Pampas_CentralPampeanDunefields_LagunadelosPampas_10000BP	-0.002407	0.001431	-1.681	1132	1202	29339
YRI.DG	Mayan.DG	Chile_LosRieles_5100BP.AG	Chile_PuntaSantaAna_7300BP.SG	-0.000706	0.000421	-1.678	29115	29545	613437
YRI.DG	USA_CA_SanNicolas_4800BP.SG	Argentina_Northwest_SouthernPuna_Antofagasta_PeÃ±asdelasTrampas1.1_8800BP	Brazil_MG_C_LapaDoSanto_EH_HG_9600BP.AG	-0.001036	0.000618	-1.677	3786	3903	101870
YRI.DG	Bahamas_Ceramic.AG	Argentina_Central_Hills_SierrasChicas_JesusMaria_8500BP	Brazil_MG_C_LapaDoSanto_EH_HG_9600BP.AG	-0.00072	0.00043	-1.676	14318	14581	384522
YRI.DG	Mexico_CoyoteCave_950BP.AG	Argentina_Pampas_6800BP.AG	Peru_Cuncaicha_9000BP.AG	-0.000974	0.000581	-1.676	14537	14926	388176
YRI.DG	Curacao_Ceramic.AG	Argentina_Central_Hills_SierrasChicas_JesusMaria_8500BP	Chile_LosRieles_12000BP.SG	-0.00083	0.000496	-1.674	17051	17445	458620
YRI.DG	Bahamas_Ceramic.AG	Argentina_Central_Hills_SierrasChicas_JesusMaria_8500BP	Peru_Lauricocha_8600BP.AG	-0.000745	0.000446	-1.673	15621	15825	417779
YRI.DG	Belize_4600BP.AG	Chile_LosRieles_12000BP.SG	Chile_PuntaSantaAna_7300BP.SG	-0.000819	0.00049	-1.671	35256	35995	934870
YRI.DG	USA_AK_Ancient_Athabaskan_1100BP.DG	Argentina_Pampas_6800BP.AG	Brazil_MG_C_LapaDoSanto_EH_HG_9600BP.AG	-0.000595	0.000356	-1.669	22902	23230	626670
YRI.DG	USA_CA_SanNicolas_4800BP.SG	Chile_PuntaSantaAna_7300BP.SG	Peru_Cuncaicha_9000BP.AG	-0.000764	0.000458	-1.668	30021	30623	801122
YRI.DG	SaintLucia_Lavoutte_Ceramic.AG	Argentina_Central_Hills_SierrasChicas_JesusMaria_8500BP	Peru_Cuncaicha_9000BP.AG	-0.000806	0.000483	-1.668	13016	13287	348583
YRI.DG	USA_CA_CalaverasCounty_600BP.AG	Chile_LosRieles_5100BP.AG	Peru_Cuncaicha_9000BP.AG	-0.000682	0.000409	-1.667	32340	32863	882057
YRI.DG	USA_CA_SantaBarbara_1700BP.AG	Argentina_ArroyoSeco2_7700BP.AG	Brazil_SP_S_Laranjal_MH_HG_6800BP.AG	-0.000847	0.000508	-1.667	13874	14163	365892
YRI.DG	USA_CA_CalaverasCounty_600BP.AG	Argentina_Central_Hills_SierrasChicas_JesusMaria_8500BP	Argentina_Pampas_CentralPampeanDunefields_LagunadelosPampas_10000BP	-0.000796	0.000478	-1.665	13176	13432	352132
YRI.DG	Mexico_Guanajuato_Medieval.SG	Brazil_SP_S_Laranjal_MH_HG_6800BP.AG	Peru_Cuncaicha_9000BP.AG	-0.001357	0.000815	-1.665	4009	4157	108706
YRI.DG	Dominican_Ceramic.AG	Argentina_Central_Hills_SierrasChicas_JesusMaria_8500BP	Argentina_Pampas_CentralPampeanDunefields_LagunadelosPampas_10000BP	-0.000666	0.0004	-1.664	14780	14980	396713
YRI.DG	Mexico_Guanajuato_Medieval.SG	Argentina_Northwest_SouthernPuna_Antofagasta_PeÃ±asdelasTrampas1.1_8800BP	Peru_Cuncaicha_9000BP.AG	-0.002323	0.001401	-1.659	985	1049	27697
YRI.DG	Bahamas_EleutheraIsl_Ceramic.SG	Argentina_Northwest_SouthernPuna_Antofagasta_PeÃ±asdelasTrampas1.1_8800BP	Brazil_SP_S_Laranjal_MH_HG_6800BP.AG	-0.002005	0.001209	-1.658	1647	1735	43876
YRI.DG	Mexico_CuevaDeLosMuertosChiquitos_1100BP.AG	Argentina_Northwest_SouthernPuna_Antofagasta_PeÃ±asdelasTrampas1.1_8800BP	Brazil_MG_C_LapaDoSanto_EH_HG_9600BP.AG	-0.000792	0.000478	-1.657	3798	3913	102028
YRI.DG	Mexico_CuevaDeLosMuertosChiquitos_1100BP.AG	Argentina_Northwest_SouthernPuna_Antofagasta_PeÃ±asdelasTrampas1.1_8800BP	Chile_LosRieles_12000BP.SG	-0.000935	0.000564	-1.657	4177	4292	112663
YRI.DG	USA_CA_Monterey_1000BP.AG	Peru_Lauricocha_5800BP.AG	Peru_Lauricocha_8600BP.AG	-0.001038	0.000627	-1.656	7086	7272	193463
YRI.DG	Curacao_Ceramic.AG	Chile_LosRieles_5100BP.AG	Peru_Lauricocha_8600BP.AG	-0.000614	0.000371	-1.654	40221	40841	1089839
YRI.DG	USA_CA_NewCuyama_1300BP.SG	Chile_LosRieles_5100BP.AG	Peru_Cuncaicha_9000BP.AG	-0.000936	0.000566	-1.653	18608	19094	519860
YRI.DG	Bahamas_Ceramic.AG	Argentina_Northwest_SouthernPuna_Antofagasta_PeÃ±asdelasTrampas1.1_8800BP	Chile_PuntaSantaAna_7300BP.SG	-0.001181	0.000718	-1.645	3207	3307	84204
YRI.DG	USA_CA_CalaverasCounty_600BP.AG	Argentina_Central_Hills_SierrasChicas_JesusMaria_8500BP	Argentina_NorthTierradelFuego_LaArcillosa2_5800BP.AG	-0.000786	0.000479	-1.641	13317	13530	364507
YRI.DG	USA_CA_SanNicolas_4800BP.SG	Chile_LosRieles_5100BP.AG	Peru_Cuncaicha_9000BP.AG	-0.000754	0.00046	-1.64	32736	33417	899347
YRI.DG	USA_CA_Ojai_1400BP.AG	Argentina_NorthTierradelFuego_LaArcillosa2_5800BP.AG	Argentina_Pampas_CentralPampeanDunefields_LagunadelosPampas_10000BP	-0.000823	0.000502	-1.64	30654	31346	812333
YRI.DG	Curacao_Ceramic.AG	Argentina_Central_Hills_SierrasChicas_JesusMaria_8500BP	Brazil_SP_S_Laranjal_MH_HG_6800BP.AG	-0.00096	0.000587	-1.636	6024	6179	159093
YRI.DG	USA_CA_LHolocene_Barbareno_Chumash.AG	Argentina_Northwest_SouthernPuna_Antofagasta_PeÃ±asdelasTrampas1.1_8800BP	Chile_PuntaSantaAna_7300BP.SG	-0.001233	0.000754	-1.635	3170	3306	84583
YRI.DG	RN.Chorotega.masked	Argentina_Pampas_CentralPampeanDunefields_LagunadelosPampas_10000BP	Brazil_MG_C_LapaDoSanto_EH_HG_9600BP.AG	-0.001579	0.000968	-1.632	7893	8098	138988
YRI.DG	USA_CA_Goleta_4800BP.AG	Argentina_Northwest_SouthernPuna_Antofagasta_PeÃ±asdelasTrampas1.1_8800BP	Brazil_MG_C_LapaDoSanto_EH_HG_9600BP.AG	-0.001046	0.000642	-1.629	3492	3596	93473
YRI.DG	Mexico_Chihuahua_Medieval.SG	Argentina_NorthTierradelFuego_LaArcillosa2_5800BP.AG	Argentina_Pampas_6800BP.AG	-0.000878	0.00054	-1.627	15016	15408	415526
YRI.DG	SaintLucia_Lavoutte_Ceramic.AG	Chile_LosRieles_12000BP.SG	Peru_Lauricocha_8600BP.AG	-0.000573	0.000352	-1.626	54046	54878	1462265
YRI.DG	Mexico_CuevaDeLosMuertosChiquitos_1100BP.AG	Argentina_ArroyoSeco2_7700BP.AG	Brazil_SP_S_Laranjal_MH_HG_6800BP.AG	-0.000555	0.000341	-1.625	16289	16545	429476
YRI.DG	RN.Mixe.masked	Chile_LosRieles_5100BP.AG	Peru_Cuncaicha_9000BP.AG	-0.000997	0.000613	-1.625	13940	14172	244612
YRI.DG	USA_CA_Goleta_1900BP.AG	Argentina_Northwest_SouthernPuna_Antofagasta_PeÃ±asdelasTrampas1.1_8800BP	Brazil_MG_C_LapaDoSanto_EH_HG_9600BP.AG	-0.001319	0.000812	-1.625	3378	3488	90663
YRI.DG	USA_CA_Goleta_1500BP.AG	Argentina_ArroyoSeco2_7700BP.AG	Chile_LosRieles_12000BP.SG	-0.00078	0.00048	-1.624	33539	34204	886647
YRI.DG	USA_CA_Goleta_1100BP.AG	Argentina_NorthTierradelFuego_LaArcillosa2_5800BP.AG	Peru_Lauricocha_8600BP.AG	-0.000787	0.000485	-1.624	34338	35070	927400
YRI.DG	RN.Waunana	Argentina_Central_Hills_SierrasChicas_JesusMaria_8500BP	Argentina_NorthTierradelFuego_LaArcillosa2_5800BP.AG	-0.001263	0.000778	-1.624	5685	5814	102256
YRI.DG	USA_CA_Goleta_1500BP.AG	Argentina_Pampas_6800BP.AG	Chile_PuntaSantaAna_7300BP.SG	-0.000906	0.000559	-1.622	15859	16227	409958
YRI.DG	Mexico_Trincheras_LaPlaya_2500BP.TW	Argentina_Central_Hills_SierrasChicas_JesusMaria_8500BP	Brazil_MG_C_LapaDoSanto_EH_HG_9600BP.AG	-0.000944	0.000583	-1.621	8974	9206	242322
YRI.DG	USA_CA_SanClemente_800BP.AG	Argentina_NorthTierradelFuego_LaArcillosa2_5800BP.AG	Brazil_MG_C_LapaDoSanto_EH_HG_9600BP.AG	-0.000544	0.000336	-1.62	36716	37360	998162
YRI.DG	Dominican_Ceramic.AG	Argentina_Northwest_SouthernPuna_Antofagasta_PeÃ±asdelasTrampas1.1_8800BP	Argentina_Pampas_6800BP.AG	-0.000932	0.000575	-1.62	2476	2548	66356
YRI.DG	USA_CA_SantaRosa_3000BP.AG	Argentina_Northwest_SouthernPuna_Antofagasta_PeÃ±asdelasTrampas1.1_8800BP	Argentina_Pampas_CentralPampeanDunefields_LagunadelosPampas_10000BP	-0.001265	0.000784	-1.613	3122	3244	82949
YRI.DG	USA_CA_Carmel_600BP.AG	Argentina_Northwest_SouthernPuna_Antofagasta_PeÃ±asdelasTrampas1.1_8800BP	Argentina_Pampas_6800BP.AG	-0.002216	0.001373	-1.613	1022	1076	26395
YRI.DG	Mexico_Queretaro_Medieval.SG	Argentina_Central_Hills_SierrasChicas_JesusMaria_8500BP	Brazil_SP_S_Laranjal_MH_HG_6800BP.AG	-0.000974	0.000605	-1.611	6026	6174	160563
YRI.DG	Bahamas_EleutheraIsl_Ceramic.SG	Argentina_Central_Hills_SierrasChicas_JesusMaria_8500BP	Argentina_Pampas_CentralPampeanDunefields_LagunadelosPampas_10000BP	-0.000959	0.000596	-1.61	14657	15038	397563
YRI.DG	Panama_IsthmoColombian_PreColonial.SG	Argentina_Central_Hills_SierrasChicas_JesusMaria_8500BP	Brazil_MG_C_LapaDoSanto_EH_HG_9600BP.AG	-0.000755	0.000469	-1.608	10743	10930	291388
YRI.DG	USA_CA_Goleta_1500BP.AG	Argentina_Pampas_6800BP.AG	Brazil_SP_S_Laranjal_MH_HG_6800BP.AG	-0.001073	0.000667	-1.608	8775	9020	226040
YRI.DG	USA_CA_Goleta_1900BP.AG	Argentina_NorthTierradelFuego_LaArcillosa2_5800BP.AG	Peru_Cuncaicha_9000BP.AG	-0.000862	0.000538	-1.604	28973	29667	804280
YRI.DG	Mexico_CoyoteCave_950BP.AG	Argentina_Central_Hills_SierrasChicas_JesusMaria_8500BP	Peru_Cuncaicha_9000BP.AG	-0.001098	0.000684	-1.604	7994	8231	216242
YRI.DG	USA_CA_Ojai_1400BP.AG	Argentina_Northwest_SouthernPuna_Antofagasta_PeÃ±asdelasTrampas1.1_8800BP	Peru_Cuncaicha_9000BP.AG	-0.001244	0.000776	-1.603	3311	3407	90519
YRI.DG	USA_CA_NewCuyama_1300BP.SG	Argentina_NorthTierradelFuego_LaArcillosa2_5800BP.AG	Brazil_MG_C_LapaDoSanto_EH_HG_9600BP.AG	-0.000757	0.000473	-1.601	20920	21364	582055
YRI.DG	USA_CA_SanClemente_800BP.AG	Argentina_Northwest_SouthernPuna_Antofagasta_PeÃ±asdelasTrampas1.1_8800BP	Brazil_MG_C_LapaDoSanto_EH_HG_9600BP.AG	-0.000829	0.000518	-1.6	3798	3887	101709
YRI.DG	RN.Waunana	Argentina_Central_Hills_SierrasChicas_JesusMaria_8500BP	Argentina_Pampas_6800BP.AG	-0.001359	0.00085	-1.599	3809	3905	66940
YRI.DG	USA_CA_Goleta_1500BP.AG	Argentina_Northwest_SouthernPuna_Antofagasta_PeÃ±asdelasTrampas1.1_8800BP	Brazil_SP_S_Laranjal_MH_HG_6800BP.AG	-0.002059	0.001287	-1.599	1419	1495	36960
YRI.DG	USA_CA_Ojai_1400BP.AG	Chile_PuntaSantaAna_7300BP.SG	Peru_Cuncaicha_9000BP.AG	-0.000789	0.000494	-1.598	28836	29410	766465
YRI.DG	Mexico_Trincheras_LaPlaya_2500BP.TW	Argentina_Pampas_CentralPampeanDunefields_LagunadelosPampas_10000BP	Brazil_SP_S_Laranjal_MH_HG_6800BP.AG	-0.001106	0.000692	-1.598	8307	8548	217193
YRI.DG	USA_CA_SantaRosa_3000BP.AG	Argentina_Pampas_6800BP.AG	Chile_PuntaSantaAna_7300BP.SG	-0.000715	0.000449	-1.591	19302	19680	504904
YRI.DG	USA_CA_Goleta_1100BP.AG	Argentina_Northwest_SouthernPuna_Antofagasta_PeÃ±asdelasTrampas1.1_8800BP	Brazil_MG_C_LapaDoSanto_EH_HG_9600BP.AG	-0.001251	0.000786	-1.591	3421	3544	91084
YRI.DG	USA_CA_SanNicolas_1600BP.SG	Argentina_Northwest_SouthernPuna_Antofagasta_PeÃ±asdelasTrampas1.1_8800BP	Brazil_MG_C_LapaDoSanto_EH_HG_9600BP.AG	-0.000853	0.000536	-1.59	3782	3867	101715
YRI.DG	USA_CA_SanClemente_800BP.AG	Argentina_NorthTierradelFuego_LaArcillosa2_5800BP.AG	Argentina_Pampas_CentralPampeanDunefields_LagunadelosPampas_10000BP	-0.000671	0.000423	-1.589	32041	32655	850253
YRI.DG	Mexico_CoyoteCave_950BP.AG	Brazil_SP_S_Laranjal_MH_HG_6800BP.AG	Chile_PuntaSantaAna_7300BP.SG	-0.001129	0.00071	-1.589	8217	8458	213140
YRI.DG	USA_CA_LHolocene_Barbareno_Chumash.AG	Argentina_Northwest_SouthernPuna_Antofagasta_PeÃ±asdelasTrampas1.1_8800BP	Brazil_MG_C_LapaDoSanto_EH_HG_9600BP.AG	-0.000963	0.000606	-1.588	3734	3838	99997
YRI.DG	Belize_5600BP.AG	Argentina_NorthTierradelFuego_LaArcillosa2_5800BP.AG	Argentina_Northwest_SouthernPuna_Antofagasta_PeÃ±asdelasTrampas1.1_8800BP	-0.001862	0.001173	-1.587	1765	1854	47369
YRI.DG	Piapoco.DG	Argentina_Northwest_SouthernPuna_Antofagasta_PeÃ±asdelasTrampas1.1_8800BP	Brazil_MG_C_LapaDoSanto_EH_HG_9600BP.AG	-0.001044	0.00066	-1.582	3382	3457	69900
YRI.DG	Dominican_Samana_Ceramic.AG	Argentina_NorthTierradelFuego_LaArcillosa2_5800BP.AG	Peru_Lauricocha_8600BP.AG	-0.000572	0.000362	-1.581	39893	40550	1083842
YRI.DG	Curacao_Ceramic.AG	Argentina_Central_Hills_SierrasChicas_JesusMaria_8500BP	Chile_PuntaSantaAna_7300BP.SG	-0.000778	0.000492	-1.58	13149	13397	349027
YRI.DG	Belize_5600BP.AG	Argentina_Central_Hills_SierrasChicas_JesusMaria_8500BP	Argentina_Pampas_6800BP.AG	-0.001267	0.000804	-1.576	4674	4844	124509
YRI.DG	USA_CA_CastroVille_900BP.AG	Chile_LosRieles_5100BP.AG	Peru_Lauricocha_8600BP.AG	-0.000812	0.000516	-1.575	25649	26220	685481
YRI.DG	Mexico_Zapotec.DG	Argentina_Central_Hills_SierrasChicas_JesusMaria_8500BP	Brazil_MG_C_LapaDoSanto_EH_HG_9600BP.AG	-0.000822	0.000522	-1.575	13174	13408	280522
YRI.DG	USA_CA_Goleta_2600BP.AG	Argentina_Pampas_6800BP.AG	Argentina_Pampas_CentralPampeanDunefields_LagunadelosPampas_10000BP	-0.000863	0.000548	-1.575	17669	18074	466159
YRI.DG	USA_CA_Goleta_2600BP.AG	Argentina_Northwest_SouthernPuna_Antofagasta_PeÃ±asdelasTrampas1.1_8800BP	Argentina_Pampas_CentralPampeanDunefields_LagunadelosPampas_10000BP	-0.001515	0.000963	-1.574	2823	2937	75290
YRI.DG	Mexico_Tayopa_1000BP.AG	Chile_LosRieles_5100BP.AG	Peru_Lauricocha_8600BP.AG	-0.000547	0.000348	-1.573	40933	41562	1115955
YRI.DG	Mexico_Trincheras_LaPlaya_2500BP.TW	Chile_LosRieles_5100BP.AG	Peru_Lauricocha_8600BP.AG	-0.000812	0.000516	-1.573	22235	22686	599747
YRI.DG	RN.Guahibo	Argentina_NorthTierradelFuego_LaArcillosa2_5800BP.AG	Argentina_Pampas_6800BP.AG	-0.001006	0.00064	-1.572	9417	9581	162814
YRI.DG	USA_CA_CastroVille_900BP.AG	Chile_LosRieles_12000BP.SG	Chile_PuntaSantaAna_7300BP.SG	-0.00101	0.000642	-1.572	23905	24538	626147
YRI.DG	Mixtec_1.DG	Chile_LosRieles_5100BP.AG	Peru_Cuncaicha_9000BP.AG	-0.001027	0.000654	-1.57	27836	28441	589114
YRI.DG	Mexico_Guanajuato_Medieval.SG	Chile_LosRieles_12000BP.SG	Chile_LosRieles_5100BP.AG	-0.000978	0.000623	-1.569	11662	11983	328825
YRI.DG	Nahua.DG	Argentina_ArroyoSeco2_7700BP.AG	Chile_LosRieles_12000BP.SG	-0.000877	0.00056	-1.567	44667	45488	917425
YRI.DG	RN.Guahibo	Argentina_Central_Hills_SierrasChicas_JesusMaria_8500BP	Brazil_MG_C_LapaDoSanto_EH_HG_9600BP.AG	-0.00101	0.000644	-1.567	6346	6444	112319
YRI.DG	Bahamas_Ceramic.AG	Argentina_Northwest_SouthernPuna_Antofagasta_PeÃ±asdelasTrampas1.1_8800BP	Chile_LosRieles_12000BP.SG	-0.001134	0.000724	-1.567	4012	4170	108348
YRI.DG	Belize_4600BP.AG	Argentina_Central_Hills_SierrasChicas_JesusMaria_8500BP	Peru_Lauricocha_8600BP.AG	-0.000769	0.000492	-1.563	14289	14576	385081
YRI.DG	Dominican_Samana_Ceramic.AG	Argentina_Northwest_SouthernPuna_Antofagasta_PeÃ±asdelasTrampas1.1_8800BP	Argentina_Pampas_CentralPampeanDunefields_LagunadelosPampas_10000BP	-0.001037	0.000663	-1.563	3282	3351	86796
YRI.DG	Venezuela_LasLocas_Ceramic.AG	Argentina_Central_Hills_SierrasChicas_JesusMaria_8500BP	Brazil_SP_S_Laranjal_MH_HG_6800BP.AG	-0.000838	0.000536	-1.562	5948	6073	158313
YRI.DG	USA_CA_CalaverasCounty_600BP.AG	Argentina_Central_Hills_SierrasChicas_JesusMaria_8500BP	Chile_LosRieles_12000BP.SG	-0.000798	0.000511	-1.561	16723	17037	448733
YRI.DG	Mexico_Trincheras_LaPlaya_2500BP.TW	Chile_LosRieles_5100BP.AG	Peru_Cuncaicha_9000BP.AG	-0.000926	0.000594	-1.56	18900	19377	515094
YRI.DG	USA_CA_CastroVille_900BP.AG	Argentina_Pampas_6800BP.AG	Chile_PuntaSantaAna_7300BP.SG	-0.000936	0.0006	-1.56	13749	14079	357140
YRI.DG	USA_CA_Carmel_600BP.AG	Argentina_ArroyoSeco2_7700BP.AG	Argentina_NorthTierradelFuego_LaArcillosa2_5800BP.AG	-0.000863	0.000554	-1.559	12093	12362	321183
YRI.DG	Mexico_Chihuahua_Medieval.SG	Argentina_Pampas_CentralPampeanDunefields_LagunadelosPampas_10000BP	Brazil_SP_S_Laranjal_MH_HG_6800BP.AG	-0.00105	0.000674	-1.558	9106	9359	240625
YRI.DG	Nahua.DG	Argentina_Northwest_SouthernPuna_Antofagasta_PeÃ±asdelasTrampas1.1_8800BP	Brazil_MG_C_LapaDoSanto_EH_HG_9600BP.AG	-0.001239	0.000795	-1.558	3281	3374	68460
YRI.DG	Mexico_CuevaDeLosMuertosChiquitos_1100BP.AG	Chile_LosRieles_5100BP.AG	Peru_Lauricocha_8600BP.AG	-0.000523	0.000336	-1.557	40868	41444	1112688
YRI.DG	PuertoRico_Ceramic.AG	Argentina_Central_Hills_SierrasChicas_JesusMaria_8500BP	Chile_LosRieles_12000BP.SG	-0.000695	0.000446	-1.557	18109	18443	488340
YRI.DG	USA_CA_Ojai_1400BP.AG	Argentina_Northwest_SouthernPuna_Antofagasta_PeÃ±asdelasTrampas1.1_8800BP	Argentina_Pampas_CentralPampeanDunefields_LagunadelosPampas_10000BP	-0.001268	0.000815	-1.555	3175	3252	83896
YRI.DG	Mexico_Chihuahua_Medieval.SG	Brazil_MG_C_LapaDoSanto_EH_HG_9600BP.AG	Brazil_SP_S_Laranjal_MH_HG_6800BP.AG	-0.000813	0.000523	-1.554	10245	10446	275950
YRI.DG	RN.Zapotec1.masked	Peru_Lauricocha_5800BP.AG	Peru_Lauricocha_8600BP.AG	-0.000725	0.000468	-1.549	13651	13816	246534
YRI.DG	USA_CA_Goleta_1900BP.AG	Argentina_NorthTierradelFuego_LaArcillosa2_5800BP.AG	Argentina_Pampas_CentralPampeanDunefields_LagunadelosPampas_10000BP	-0.000929	0.0006	-1.549	27165	27833	720034
YRI.DG	RN.Guahibo	Argentina_Central_Hills_SierrasChicas_JesusMaria_8500BP	Chile_LosRieles_12000BP.SG	-0.001175	0.000759	-1.548	7477	7631	131460
YRI.DG	RN.Chorotega.masked	Argentina_Northwest_SouthernPuna_Antofagasta_PeÃ±asdelasTrampas1.1_8800BP	Peru_Cuncaicha_9000BP.AG	-0.003343	0.002163	-1.546	726	770	13135
YRI.DG	USA_CA_SantaRosa_3000BP.AG	Argentina_Northwest_SouthernPuna_Antofagasta_PeÃ±asdelasTrampas1.1_8800BP	Brazil_SP_S_Laranjal_MH_HG_6800BP.AG	-0.001542	0.000998	-1.545	1629	1701	42952
YRI.DG	Mexico_Zapotec.DG	Chile_LosRieles_5100BP.AG	Peru_Lauricocha_8600BP.AG	-0.000759	0.000491	-1.544	35152	35676	726386
YRI.DG	Mexico_CuevaDeLosMuertosChiquitos_1100BP.AG	Peru_Lauricocha_5800BP.AG	Peru_Lauricocha_8600BP.AG	-0.000466	0.000302	-1.543	32052	32440	906446
YRI.DG	Mexico_CoyoteCave_950BP.AG	Argentina_ArroyoSeco2_7700BP.AG	Chile_LosRieles_12000BP.SG	-0.000749	0.000485	-1.543	25182	25686	678971
YRI.DG	Venezuela_LasLocas_Ceramic.AG	Argentina_ArroyoSeco2_7700BP.AG	Brazil_MG_C_LapaDoSanto_EH_HG_9600BP.AG	-0.000351	0.000228	-1.542	41705	42044	1136347
YRI.DG	USA_CA_SantaBarbara_1700BP.AG	Argentina_Pampas_6800BP.AG	Chile_LosRieles_12000BP.SG	-0.000832	0.00054	-1.542	22757	23303	606047
YRI.DG	USA_CA_SantaBarbara_1700BP.AG	Argentina_NorthTierradelFuego_LaArcillosa2_5800BP.AG	Chile_LosRieles_12000BP.SG	-0.000865	0.000561	-1.542	34386	35204	945958
YRI.DG	RN.Guahibo	Argentina_Northwest_SouthernPuna_Antofagasta_PeÃ±asdelasTrampas1.1_8800BP	Argentina_Pampas_6800BP.AG	-0.001863	0.001208	-1.542	1041	1075	18359
YRI.DG	USA_CA_CalaverasCounty_600BP.AG	Argentina_Central_Hills_SierrasChicas_JesusMaria_8500BP	Peru_Lauricocha_8600BP.AG	-0.000665	0.000432	-1.541	15751	15930	420804
YRI.DG	USA_CA_Goleta_2600BP.AG	Chile_LosRieles_5100BP.AG	Chile_PuntaSantaAna_7300BP.SG	-0.000852	0.000553	-1.541	27204	27820	722387
YRI.DG	RN.Chorotega.masked	Chile_LosRieles_12000BP.SG	Chile_PuntaSantaAna_7300BP.SG	-0.001919	0.001246	-1.541	9808	10144	175112
YRI.DG	Mexico_Tayopa_1000BP.AG	Argentina_ArroyoSeco2_7700BP.AG	Brazil_SP_S_Laranjal_MH_HG_6800BP.AG	-0.000525	0.000341	-1.54	16327	16575	430377
YRI.DG	USA_AK_Ancient_Athabaskan_1100BP.DG	Argentina_NorthTierradelFuego_LaArcillosa2_5800BP.AG	Argentina_Pampas_6800BP.AG	-0.000732	0.000476	-1.539	22183	22621	613714
YRI.DG	USA_CA_CalaverasCounty_1500BP.AG	Argentina_ArroyoSeco2_7700BP.AG	Brazil_SP_S_Laranjal_MH_HG_6800BP.AG	-0.000814	0.000529	-1.539	13415	13715	351867
YRI.DG	Mayan.DG	Argentina_Central_Hills_SierrasChicas_JesusMaria_8500BP	Argentina_Pampas_6800BP.AG	-0.000744	0.000484	-1.538	8254	8389	174318
YRI.DG	Curacao_Ceramic.AG	Peru_Lauricocha_5800BP.AG	Peru_Lauricocha_8600BP.AG	-0.000544	0.000355	-1.534	31175	31518	875977
YRI.DG	USA_CA_SantaBarbara_1700BP.AG	Chile_LosRieles_5100BP.AG	Peru_Lauricocha_8600BP.AG	-0.000752	0.00049	-1.534	33635	34343	912232
YRI.DG	RN.Toba.masked	Chile_LosRieles_5100BP.AG	Peru_Lauricocha_8600BP.AG	-0.001016	0.000662	-1.534	17324	17668	299421
YRI.DG	RN.Guahibo	Argentina_Northwest_SouthernPuna_Antofagasta_PeÃ±asdelasTrampas1.1_8800BP	Argentina_Pampas_CentralPampeanDunefields_LagunadelosPampas_10000BP	-0.001888	0.001235	-1.529	1416	1462	24682
YRI.DG	USA_CA_SantaBarbara_1700BP.AG	Argentina_Central_Hills_SierrasChicas_JesusMaria_8500BP	Chile_LosRieles_12000BP.SG	-0.000997	0.000653	-1.527	13550	13914	365275
YRI.DG	USA_CA_Goleta_1000BP.AG	Argentina_Central_Hills_SierrasChicas_JesusMaria_8500BP	Brazil_SP_S_Laranjal_MH_HG_6800BP.AG	-0.001045	0.000684	-1.527	5531	5647	146197
YRI.DG	RN.Toba.masked	Argentina_Pampas_CentralPampeanDunefields_LagunadelosPampas_10000BP	Brazil_MG_C_LapaDoSanto_EH_HG_9600BP.AG	-0.000972	0.000637	-1.526	15667	15920	268551
YRI.DG	Venezuela_LasLocas_Ceramic.AG	Argentina_Northwest_SouthernPuna_Antofagasta_PeÃ±asdelasTrampas1.1_8800BP	Brazil_SP_S_Laranjal_MH_HG_6800BP.AG	-0.001271	0.000833	-1.526	1652	1713	43578
YRI.DG	USA_CA_NewCuyama_1300BP.SG	Peru_Lauricocha_5800BP.AG	Peru_Lauricocha_8600BP.AG	-0.000723	0.000474	-1.525	17699	18066	509076
YRI.DG	RN.Toba.masked	Argentina_Central_Hills_SierrasChicas_JesusMaria_8500BP	Argentina_Pampas_6800BP.AG	-0.001447	0.000954	-1.516	3802	3917	66773
YRI.DG	USA_CA_Goleta_1000BP.AG	Argentina_Pampas_6800BP.AG	Brazil_MG_C_LapaDoSanto_EH_HG_9600BP.AG	-0.000558	0.000368	-1.514	21802	22024	581684
YRI.DG	USA_CA_Monterey_1000BP.AG	Argentina_ArroyoSeco2_7700BP.AG	Argentina_Pampas_6800BP.AG	-0.000758	0.000501	-1.513	6439	6593	171830
YRI.DG	USA_CA_LHolocene_Barbareno_Chumash.AG	Argentina_Pampas_6800BP.AG	Argentina_Pampas_CentralPampeanDunefields_LagunadelosPampas_10000BP	-0.000631	0.000417	-1.512	19043	19407	507219
YRI.DG	SaintLucia_Lavoutte_Ceramic.AG	Argentina_Central_Hills_SierrasChicas_JesusMaria_8500BP	Chile_LosRieles_12000BP.SG	-0.000717	0.000475	-1.51	17523	17844	467121
YRI.DG	Mexico_CoyoteCave_950BP.AG	Argentina_Pampas_CentralPampeanDunefields_LagunadelosPampas_10000BP	Chile_PuntaSantaAna_7300BP.SG	-0.000906	0.000601	-1.508	16074	16460	425418
YRI.DG	Mexico_Zapotec.DG	Chile_LosRieles_5100BP.AG	Peru_Cuncaicha_9000BP.AG	-0.000832	0.000553	-1.505	28206	28696	590773
YRI.DG	USA_CA_CastroVille_900BP.AG	Argentina_Northwest_SouthernPuna_Antofagasta_PeÃ±asdelasTrampas1.1_8800BP	Brazil_SP_S_Laranjal_MH_HG_6800BP.AG	-0.002123	0.001414	-1.501	1222	1289	31560
YRI.DG	Piapoco.DG	Brazil_SP_S_Laranjal_MH_HG_6800BP.AG	Chile_PuntaSantaAna_7300BP.SG	-0.000831	0.000554	-1.5	12597	12811	260562
YRI.DG	USA_AK_Ancient_Athabaskan_1100BP.DG	Chile_LosRieles_12000BP.SG	Chile_PuntaSantaAna_7300BP.SG	-0.000749	0.0005	-1.499	44972	45872	1201700
YRI.DG	USA_CA_SanNicolas_1600BP.SG	Argentina_NorthTierradelFuego_LaArcillosa2_5800BP.AG	Brazil_MG_C_LapaDoSanto_EH_HG_9600BP.AG	-0.000499	0.000333	-1.498	36584	37069	999066
YRI.DG	USA_CA_Monterey_1000BP.AG	Argentina_Northwest_SouthernPuna_Antofagasta_PeÃ±asdelasTrampas1.1_8800BP	Brazil_MG_C_LapaDoSanto_EH_HG_9600BP.AG	-0.001878	0.001254	-1.497	989	1040	26713
YRI.DG	RN.Waunana	Argentina_Central_Hills_SierrasChicas_JesusMaria_8500BP	Peru_Lauricocha_8600BP.AG	-0.001028	0.000689	-1.493	6968	7089	122885
YRI.DG	Piapoco.DG	Brazil_SP_S_Laranjal_MH_HG_6800BP.AG	Peru_Lauricocha_8600BP.AG	-0.000741	0.000497	-1.491	15069	15307	309813
YRI.DG	Mexico_CoyoteCave_950BP.AG	Argentina_ArroyoSeco2_7700BP.AG	Peru_Lauricocha_8600BP.AG	-0.00054	0.000362	-1.49	24285	24685	655808
YRI.DG	USA_Nevada_LovelockCave_1850BP.SG	Argentina_Central_Hills_SierrasChicas_JesusMaria_8500BP	Brazil_MG_C_LapaDoSanto_EH_HG_9600BP.AG	-0.000641	0.00043	-1.49	14886	15109	402463
YRI.DG	USA_CA_SantaBarbara_1700BP.AG	Chile_LosRieles_5100BP.AG	Chile_PuntaSantaAna_7300BP.SG	-0.000825	0.000554	-1.488	26652	27239	711774
YRI.DG	Dominican_PreCeramic.AG	Brazil_SP_S_Laranjal_MH_HG_6800BP.AG	Chile_PuntaSantaAna_7300BP.SG	-0.000968	0.00065	-1.488	11757	12110	302353
YRI.DG	USA_CA_NewCuyama_1300BP.SG	Chile_LosRieles_5100BP.AG	Peru_Lauricocha_8600BP.AG	-0.000734	0.000493	-1.487	22771	23239	630412
YRI.DG	USA_CA_Goleta_1100BP.AG	Argentina_NorthTierradelFuego_LaArcillosa2_5800BP.AG	Chile_PuntaSantaAna_7300BP.SG	-0.000753	0.000506	-1.487	25050	25597	726534
YRI.DG	USA_CA_SanNicolas_4800BP.SG	Argentina_NorthTierradelFuego_LaArcillosa2_5800BP.AG	Peru_Cuncaicha_9000BP.AG	-0.000669	0.000451	-1.486	32228	32909	895534
YRI.DG	USA_CA_LHolocene_Barbareno_Chumash.AG	Argentina_ArroyoSeco2_7700BP.AG	Brazil_SP_S_Laranjal_MH_HG_6800BP.AG	-0.000593	0.0004	-1.484	15819	16086	416254
YRI.DG	USA_CA_Goleta_1500BP.AG	Argentina_ArroyoSeco2_7700BP.AG	Argentina_Pampas_CentralPampeanDunefields_LagunadelosPampas_10000BP	-0.000699	0.000471	-1.484	26108	26590	682393
YRI.DG	Dominican_Samana_Ceramic.AG	Argentina_Northwest_SouthernPuna_Antofagasta_PeÃ±asdelasTrampas1.1_8800BP	Argentina_Pampas_6800BP.AG	-0.000977	0.000658	-1.484	2468	2544	66323
YRI.DG	Mexico_Chihuahua_Medieval.SG	Peru_Lauricocha_5800BP.AG	Peru_Lauricocha_8600BP.AG	-0.000687	0.000463	-1.483	20961	21314	603493
YRI.DG	USA_Nevada_LovelockCave_1850BP.SG	Chile_LosRieles_12000BP.SG	Chile_PuntaSantaAna_7300BP.SG	-0.000686	0.000463	-1.482	46067	46755	1207392
YRI.DG	Mexico_Chihuahua_Medieval.SG	Argentina_ArroyoSeco2_7700BP.AG	Brazil_SP_S_Laranjal_MH_HG_6800BP.AG	-0.000795	0.000537	-1.482	10761	10973	289294
YRI.DG	USA_CA_SantaBarbara_1700BP.AG	Argentina_Pampas_6800BP.AG	Peru_Cuncaicha_9000BP.AG	-0.000797	0.000538	-1.482	20231	20679	542393
YRI.DG	Mexico_CoyoteCave_950BP.AG	Argentina_ArroyoSeco2_7700BP.AG	Argentina_NorthTierradelFuego_LaArcillosa2_5800BP.AG	-0.0007	0.000473	-1.478	22238	22650	605804
YRI.DG	Mexico_Guanajuato_Medieval.SG	Argentina_Central_Hills_SierrasChicas_JesusMaria_8500BP	Argentina_NorthTierradelFuego_LaArcillosa2_5800BP.AG	-0.001183	0.0008	-1.478	3860	3990	109668
YRI.DG	RN.Guahibo	Chile_LosRieles_5100BP.AG	Peru_Lauricocha_8600BP.AG	-0.000811	0.00055	-1.476	17440	17676	300240
YRI.DG	USA_CA_Goleta_1000BP.AG	Argentina_Central_Hills_SierrasChicas_JesusMaria_8500BP	Argentina_Pampas_CentralPampeanDunefields_LagunadelosPampas_10000BP	-0.000838	0.000568	-1.476	11735	11887	312446
YRI.DG	RN.Waunana	Argentina_Central_Hills_SierrasChicas_JesusMaria_8500BP	Chile_PuntaSantaAna_7300BP.SG	-0.001156	0.000783	-1.476	5895	6013	104775
YRI.DG	USA_CA_SanNicolas_1600BP.SG	Peru_Lauricocha_5800BP.AG	Peru_Lauricocha_8600BP.AG	-0.000469	0.000318	-1.474	32080	32504	911766
YRI.DG	USA_CA_Goleta_1500BP.AG	Argentina_ArroyoSeco2_7700BP.AG	Brazil_SP_S_Laranjal_MH_HG_6800BP.AG	-0.000778	0.00053	-1.469	12800	13060	332770
YRI.DG	Mayan.DG	Argentina_NorthTierradelFuego_LaArcillosa2_5800BP.AG	Brazil_MG_C_LapaDoSanto_EH_HG_9600BP.AG	-0.000517	0.000353	-1.468	31934	32271	660376
YRI.DG	Mexico_Guanajuato_Medieval.SG	Argentina_Pampas_CentralPampeanDunefields_LagunadelosPampas_10000BP	Brazil_MG_C_LapaDoSanto_EH_HG_9600BP.AG	-0.000819	0.000559	-1.467	9832	10072	265618
YRI.DG	USA_CA_Goleta_1100BP.AG	Chile_LosRieles_12000BP.SG	Chile_PuntaSantaAna_7300BP.SG	-0.000852	0.000581	-1.467	32694	33428	861488
YRI.DG	Nahua.DG	Chile_LosRieles_5100BP.AG	Peru_Lauricocha_8600BP.AG	-0.000863	0.000589	-1.464	35081	35685	725664
YRI.DG	Mexico_CuevaDeLosMuertosChiquitos_1100BP.AG	Argentina_Northwest_SouthernPuna_Antofagasta_PeÃ±asdelasTrampas1.1_8800BP	Peru_Cuncaicha_9000BP.AG	-0.000876	0.000599	-1.464	3385	3480	92309
YRI.DG	USA_Nevada_LovelockCave_1850BP.SG	Argentina_ArroyoSeco2_7700BP.AG	Brazil_MG_C_LapaDoSanto_EH_HG_9600BP.AG	-0.000365	0.00025	-1.46	43160	43581	1175461
YRI.DG	Dominican_PreCeramic.AG	Chile_LosRieles_5100BP.AG	Peru_Cuncaicha_9000BP.AG	-0.000793	0.000543	-1.46	28964	29582	792282
YRI.DG	Mexico_Queretaro_Medieval.SG	Argentina_ArroyoSeco2_7700BP.AG	Brazil_SP_S_Laranjal_MH_HG_6800BP.AG	-0.000576	0.000395	-1.459	16294	16492	428270
YRI.DG	USA_CA_Goleta_1100BP.AG	Argentina_Central_Hills_SierrasChicas_JesusMaria_8500BP	Argentina_Pampas_CentralPampeanDunefields_LagunadelosPampas_10000BP	-0.00096	0.000659	-1.457	11126	11411	296724
YRI.DG	USA_CA_Carmel_600BP.AG	Brazil_MG_C_LapaDoSanto_EH_HG_9600BP.AG	Brazil_SP_S_Laranjal_MH_HG_6800BP.AG	-0.00097	0.000665	-1.457	5432	5571	141265
YRI.DG	Mexico_Chihuahua_Medieval.SG	Chile_PuntaSantaAna_7300BP.SG	Peru_Cuncaicha_9000BP.AG	-0.000836	0.000575	-1.454	19651	20098	535002
YRI.DG	Nahua.DG	Argentina_Northwest_SouthernPuna_Antofagasta_PeÃ±asdelasTrampas1.1_8800BP	Argentina_Pampas_CentralPampeanDunefields_LagunadelosPampas_10000BP	-0.00143	0.000984	-1.454	2896	2983	60755
YRI.DG	USA_CA_Goleta_1100BP.AG	Argentina_Northwest_SouthernPuna_Antofagasta_PeÃ±asdelasTrampas1.1_8800BP	Argentina_Pampas_CentralPampeanDunefields_LagunadelosPampas_10000BP	-0.001422	0.00098	-1.451	2880	2988	75757
YRI.DG	USA_CA_Goleta_1900BP.AG	Argentina_Central_Hills_SierrasChicas_JesusMaria_8500BP	Brazil_MG_C_LapaDoSanto_EH_HG_9600BP.AG	-0.000783	0.000542	-1.447	12573	12799	338079
YRI.DG	USA_CA_Goleta_4800BP.AG	Argentina_NorthTierradelFuego_LaArcillosa2_5800BP.AG	Brazil_MG_C_LapaDoSanto_EH_HG_9600BP.AG	-0.000571	0.000395	-1.445	33520	34031	903781
YRI.DG	USA_CA_SanNicolas_4800BP.SG	Argentina_Central_Hills_SierrasChicas_JesusMaria_8500BP	Brazil_MG_C_LapaDoSanto_EH_HG_9600BP.AG	-0.000642	0.000445	-1.444	14832	15177	402798
YRI.DG	Mexico_Chihuahua_Medieval.SG	Argentina_NorthTierradelFuego_LaArcillosa2_5800BP.AG	Brazil_SP_S_Laranjal_MH_HG_6800BP.AG	-0.00095	0.000659	-1.443	9833	10080	259085
YRI.DG	Dominican_Ceramic.AG	Argentina_NorthTierradelFuego_LaArcillosa2_5800BP.AG	Peru_Lauricocha_8600BP.AG	-0.000469	0.000326	-1.44	40069	40687	1091387
YRI.DG	USA_CA_CastroVille_900BP.AG	Argentina_NorthTierradelFuego_LaArcillosa2_5800BP.AG	Chile_PuntaSantaAna_7300BP.SG	-0.000818	0.000568	-1.44	18560	18999	535944
YRI.DG	Nahua.DG	Argentina_ArroyoSeco2_7700BP.AG	Brazil_SP_S_Laranjal_MH_HG_6800BP.AG	-0.000833	0.000579	-1.44	14501	14771	302242
YRI.DG	RN.Chorotega.masked	Argentina_NorthTierradelFuego_LaArcillosa2_5800BP.AG	Brazil_MG_C_LapaDoSanto_EH_HG_9600BP.AG	-0.001401	0.000972	-1.44	7742	7917	136423
YRI.DG	USA_CA_Monterey_1000BP.AG	Argentina_Northwest_SouthernPuna_Antofagasta_PeÃ±asdelasTrampas1.1_8800BP	Chile_LosRieles_12000BP.SG	-0.002078	0.001443	-1.44	1019	1077	27793
YRI.DG	RN.Chorotega.masked	Argentina_Pampas_CentralPampeanDunefields_LagunadelosPampas_10000BP	Peru_Lauricocha_8600BP.AG	-0.001616	0.001123	-1.439	9135	9407	160124
YRI.DG	Belize_4600BP.AG	Argentina_Pampas_CentralPampeanDunefields_LagunadelosPampas_10000BP	Chile_PuntaSantaAna_7300BP.SG	-0.000702	0.000488	-1.437	27307	27827	718165
YRI.DG	Dominican_Samana_Ceramic.AG	Argentina_NorthTierradelFuego_LaArcillosa2_5800BP.AG	Argentina_Pampas_6800BP.AG	-0.000533	0.000372	-1.433	22736	23082	613784
YRI.DG	USA_CA_Goleta_1500BP.AG	Argentina_NorthTierradelFuego_LaArcillosa2_5800BP.AG	Chile_PuntaSantaAna_7300BP.SG	-0.000762	0.000532	-1.433	21350	21815	610117
YRI.DG	Panama_IsthmoColombian_PreColonial.SG	Chile_LosRieles_5100BP.AG	Peru_Cuncaicha_9000BP.AG	-0.000599	0.000418	-1.431	23338	23638	642168
YRI.DG	Bahamas_EleutheraIsl_Ceramic.SG	Argentina_NorthTierradelFuego_LaArcillosa2_5800BP.AG	Brazil_MG_C_LapaDoSanto_EH_HG_9600BP.AG	-0.000662	0.000463	-1.43	36802	37425	1003884
YRI.DG	USA_CA_CastroVille_900BP.AG	Argentina_Central_Hills_SierrasChicas_JesusMaria_8500BP	Chile_LosRieles_12000BP.SG	-0.001041	0.000728	-1.43	10330	10616	275634
YRI.DG	USA_CA_SantaBarbara_1700BP.AG	Argentina_ArroyoSeco2_7700BP.AG	Chile_LosRieles_12000BP.SG	-0.000709	0.000496	-1.429	38713	39470	1048644
YRI.DG	RN.Toba.masked	Argentina_Northwest_SouthernPuna_Antofagasta_PeÃ±asdelasTrampas1.1_8800BP	Argentina_Pampas_6800BP.AG	-0.001962	0.001374	-1.429	1034	1068	18305
YRI.DG	Mexico_Tayopa_1000BP.AG	Argentina_ArroyoSeco2_7700BP.AG	Brazil_MG_C_LapaDoSanto_EH_HG_9600BP.AG	-0.00031	0.000217	-1.426	43109	43498	1175330
YRI.DG	RN.Zapotec1.masked	Chile_LosRieles_5100BP.AG	Chile_PuntaSantaAna_7300BP.SG	-0.000768	0.000539	-1.425	14179	14370	247620
YRI.DG	USA_AK_Ancient_Athabaskan_1100BP.DG	Argentina_NorthTierradelFuego_LaArcillosa2_5800BP.AG	Chile_PuntaSantaAna_7300BP.SG	-0.000631	0.000443	-1.424	28552	29089	850582
YRI.DG	Bahamas_EleutheraIsl_Ceramic.SG	Argentina_Northwest_SouthernPuna_Antofagasta_PeÃ±asdelasTrampas1.1_8800BP	Argentina_Pampas_CentralPampeanDunefields_LagunadelosPampas_10000BP	-0.001295	0.000909	-1.424	3295	3408	87305
YRI.DG	Dominican_Ceramic.AG	Argentina_NorthTierradelFuego_LaArcillosa2_5800BP.AG	Brazil_MG_C_LapaDoSanto_EH_HG_9600BP.AG	-0.000424	0.000298	-1.423	37029	37498	1004119
YRI.DG	Dominican_Samana_Ceramic.AG	Argentina_Central_Hills_SierrasChicas_JesusMaria_8500BP	Peru_Cuncaicha_9000BP.AG	-0.00065	0.000457	-1.42	13053	13308	351273
YRI.DG	USA_CA_Goleta_1900BP.AG	Argentina_NorthTierradelFuego_LaArcillosa2_5800BP.AG	Chile_PuntaSantaAna_7300BP.SG	-0.000748	0.000527	-1.419	24764	25304	723215
YRI.DG	Mexico_Guanajuato_Medieval.SG	Argentina_Central_Hills_SierrasChicas_JesusMaria_8500BP	Peru_Lauricocha_8600BP.AG	-0.001031	0.000728	-1.416	4588	4718	126863
YRI.DG	Mexico_Chihuahua_Medieval.SG	Argentina_NorthTierradelFuego_LaArcillosa2_5800BP.AG	Peru_Cuncaicha_9000BP.AG	-0.000763	0.000539	-1.414	21305	21764	601910
YRI.DG	Dominican_Ceramic.AG	Argentina_Northwest_SouthernPuna_Antofagasta_PeÃ±asdelasTrampas1.1_8800BP	Argentina_Pampas_CentralPampeanDunefields_LagunadelosPampas_10000BP	-0.000807	0.00057	-1.414	3314	3371	87314
YRI.DG	USA_CA_Goleta_1100BP.AG	Argentina_ArroyoSeco2_7700BP.AG	Brazil_MG_C_LapaDoSanto_EH_HG_9600BP.AG	-0.000444	0.000314	-1.413	35878	36377	968136
YRI.DG	Bahamas_Ceramic.AG	Argentina_NorthTierradelFuego_LaArcillosa2_5800BP.AG	Brazil_MG_C_LapaDoSanto_EH_HG_9600BP.AG	-0.000541	0.000383	-1.413	35904	36570	971433
YRI.DG	Mayan.DG	Argentina_Central_Hills_SierrasChicas_JesusMaria_8500BP	Peru_Lauricocha_8600BP.AG	-0.000604	0.000428	-1.412	14768	14964	315252
YRI.DG	USA_CA_Goleta_1100BP.AG	Argentina_Pampas_6800BP.AG	Chile_PuntaSantaAna_7300BP.SG	-0.000772	0.000548	-1.41	18093	18451	472029
YRI.DG	RN.Zapotec1.masked	Argentina_ArroyoSeco2_7700BP.AG	Brazil_MG_C_LapaDoSanto_EH_HG_9600BP.AG	-0.000466	0.000331	-1.408	18393	18544	317587
YRI.DG	USA_CA_Goleta_1500BP.AG	Argentina_ArroyoSeco2_7700BP.AG	Peru_Cuncaicha_9000BP.AG	-0.000633	0.00045	-1.408	27429	27864	726132
YRI.DG	USA_CA_Monterey_1000BP.AG	Argentina_ArroyoSeco2_7700BP.AG	Argentina_NorthTierradelFuego_LaArcillosa2_5800BP.AG	-0.000794	0.000565	-1.407	9391	9613	248102
YRI.DG	USA_CA_SanClemente_800BP.AG	Argentina_ArroyoSeco2_7700BP.AG	Argentina_Pampas_CentralPampeanDunefields_LagunadelosPampas_10000BP	-0.000456	0.000324	-1.406	39850	40286	1056510
YRI.DG	Piapoco.DG	Argentina_NorthTierradelFuego_LaArcillosa2_5800BP.AG	Peru_Cuncaicha_9000BP.AG	-0.000716	0.00051	-1.405	28204	28621	589315
YRI.DG	USA_CA_Goleta_1900BP.AG	Argentina_NorthTierradelFuego_LaArcillosa2_5800BP.AG	Argentina_Pampas_6800BP.AG	-0.000753	0.000536	-1.405	21269	21693	574859
YRI.DG	Mexico_CoyoteCave_950BP.AG	Chile_LosRieles_12000BP.SG	Peru_Cuncaicha_9000BP.AG	-0.000774	0.000551	-1.405	21419	21873	585634
YRI.DG	Bahamas_Ceramic.AG	Peru_Lauricocha_5800BP.AG	Peru_Lauricocha_8600BP.AG	-0.000523	0.000374	-1.399	30359	30693	852423
YRI.DG	Panama_IsthmoColombian_PreColonial.SG	Argentina_Northwest_SouthernPuna_Antofagasta_PeÃ±asdelasTrampas1.1_8800BP	Brazil_MG_C_LapaDoSanto_EH_HG_9600BP.AG	-0.000948	0.000677	-1.399	2769	2842	74558
YRI.DG	Panama_IsthmoColombian_PreColonial.SG	Argentina_Central_Hills_SierrasChicas_JesusMaria_8500BP	Brazil_SP_S_Laranjal_MH_HG_6800BP.AG	-0.000939	0.000672	-1.398	4453	4546	119214
YRI.DG	Mayan.DG	Argentina_ArroyoSeco2_7700BP.AG	Brazil_MG_C_LapaDoSanto_EH_HG_9600BP.AG	-0.000335	0.00024	-1.397	37627	37928	780189
YRI.DG	USA_CA_Goleta_4800BP.AG	Argentina_ArroyoSeco2_7700BP.AG	Argentina_Pampas_6800BP.AG	-0.00046	0.00033	-1.395	22067	22496	607659
YRI.DG	USA_CA_SantaRosa_3000BP.AG	Argentina_Pampas_6800BP.AG	Brazil_MG_C_LapaDoSanto_EH_HG_9600BP.AG	-0.000496	0.000356	-1.393	23027	23369	616077
YRI.DG	PuertoRico_Ceramic.AG	Peru_Lauricocha_5800BP.AG	Peru_Lauricocha_8600BP.AG	-0.000426	0.000306	-1.392	32319	32717	912070
YRI.DG	USA_CA_Carmel_600BP.AG	Argentina_Central_Hills_SierrasChicas_JesusMaria_8500BP	Argentina_Pampas_CentralPampeanDunefields_LagunadelosPampas_10000BP	-0.001198	0.000861	-1.392	3986	4113	105300
YRI.DG	Panama_IsthmoColombian_PreColonial.SG	Argentina_Central_Hills_SierrasChicas_JesusMaria_8500BP	Argentina_NorthTierradelFuego_LaArcillosa2_5800BP.AG	-0.000724	0.000521	-1.389	9847	10008	274563
YRI.DG	Panama_IsthmoColombian_PreColonial.SG	Chile_LosRieles_5100BP.AG	Chile_PuntaSantaAna_7300BP.SG	-0.000599	0.000432	-1.388	23114	23475	622328
YRI.DG	USA_CA_SanNicolas_4800BP.SG	Chile_LosRieles_5100BP.AG	Peru_Lauricocha_8600BP.AG	-0.000562	0.000406	-1.384	40959	41537	1114768
YRI.DG	USA_CA_SanNicolas_4800BP.SG	Chile_PuntaSantaAna_7300BP.SG	Peru_Lauricocha_8600BP.AG	-0.000587	0.000424	-1.383	41603	42269	1094664
YRI.DG	USA_Nevada_LovelockCave_1850BP.SG	Argentina_Northwest_SouthernPuna_Antofagasta_PeÃ±asdelasTrampas1.1_8800BP	Peru_Cuncaicha_9000BP.AG	-0.001039	0.000751	-1.382	3395	3490	92265
YRI.DG	RN.Yaqui.masked	Argentina_Pampas_6800BP.AG	Brazil_MG_C_LapaDoSanto_EH_HG_9600BP.AG	-0.001286	0.000932	-1.381	4729	4812	84809
YRI.DG	USA_Nevada_LovelockCave_1850BP.SG	Argentina_NorthTierradelFuego_LaArcillosa2_5800BP.AG	Brazil_MG_C_LapaDoSanto_EH_HG_9600BP.AG	-0.000539	0.000391	-1.38	36822	37389	1001208
YRI.DG	Curacao_Ceramic.AG	Chile_LosRieles_5100BP.AG	Peru_Cuncaicha_9000BP.AG	-0.000586	0.000425	-1.38	32745	33222	892112
YRI.DG	Mexico_Chihuahua_Medieval.SG	Argentina_NorthTierradelFuego_LaArcillosa2_5800BP.AG	Brazil_MG_C_LapaDoSanto_EH_HG_9600BP.AG	-0.000612	0.000444	-1.38	24195	24611	670922
YRI.DG	RN.Guahibo	Argentina_Northwest_SouthernPuna_Antofagasta_PeÃ±asdelasTrampas1.1_8800BP	Peru_Cuncaicha_9000BP.AG	-0.001631	0.001183	-1.378	1440	1482	25314
YRI.DG	Mexico_Zapotec.DG	Chile_LosRieles_5100BP.AG	Chile_PuntaSantaAna_7300BP.SG	-0.000735	0.000534	-1.376	28714	29160	602395
YRI.DG	USA_CA_Monterey_1000BP.AG	Argentina_ArroyoSeco2_7700BP.AG	Brazil_SP_S_Laranjal_MH_HG_6800BP.AG	-0.000938	0.000682	-1.376	4282	4402	110772
YRI.DG	RN.Yaqui.masked	Argentina_Central_Hills_SierrasChicas_JesusMaria_8500BP	Chile_LosRieles_12000BP.SG	-0.001855	0.001349	-1.376	3670	3794	66731
YRI.DG	Dominican_Samana_Ceramic.AG	Argentina_Northwest_SouthernPuna_Antofagasta_PeÃ±asdelasTrampas1.1_8800BP	Chile_PuntaSantaAna_7300BP.SG	-0.000873	0.000635	-1.375	3293	3368	87054
YRI.DG	Mexico_CoyoteCave_950BP.AG	Brazil_SP_S_Laranjal_MH_HG_6800BP.AG	Peru_Cuncaicha_9000BP.AG	-0.0009	0.000655	-1.374	9149	9366	240662
YRI.DG	RN.Ticuna.masked	Brazil_SP_S_Laranjal_MH_HG_6800BP.AG	Chile_PuntaSantaAna_7300BP.SG	-0.001509	0.001101	-1.371	4894	5022	84325
YRI.DG	RN.Yaqui.masked	Argentina_Central_Hills_SierrasChicas_JesusMaria_8500BP	Argentina_Pampas_CentralPampeanDunefields_LagunadelosPampas_10000BP	-0.001845	0.001348	-1.369	2962	3062	54154
YRI.DG	Venezuela_LasLocas_Ceramic.AG	Argentina_Northwest_SouthernPuna_Antofagasta_PeÃ±asdelasTrampas1.1_8800BP	Brazil_MG_C_LapaDoSanto_EH_HG_9600BP.AG	-0.000707	0.000517	-1.368	3778	3822	100834
YRI.DG	Belize_5600BP.AG	Argentina_Central_Hills_SierrasChicas_JesusMaria_8500BP	Chile_LosRieles_12000BP.SG	-0.001083	0.000792	-1.368	6594	6785	176424
YRI.DG	USA_CA_SantaRosa_3000BP.AG	Argentina_Pampas_6800BP.AG	Argentina_Pampas_CentralPampeanDunefields_LagunadelosPampas_10000BP	-0.000638	0.000467	-1.365	18954	19260	502685
YRI.DG	Mexico_CuevaDeLosMuertosChiquitos_1100BP.AG	Argentina_Northwest_SouthernPuna_Antofagasta_PeÃ±asdelasTrampas1.1_8800BP	Chile_PuntaSantaAna_7300BP.SG	-0.000826	0.000605	-1.365	3295	3388	87171
YRI.DG	Mixtec_1.DG	Argentina_NorthTierradelFuego_LaArcillosa2_5800BP.AG	Chile_PuntaSantaAna_7300BP.SG	-0.000807	0.000592	-1.363	25080	25547	579514
YRI.DG	USA_CA_SanClemente_800BP.AG	Chile_LosRieles_5100BP.AG	Peru_Lauricocha_8600BP.AG	-0.000484	0.000355	-1.362	40879	41530	1113276
YRI.DG	RN.Ticuna.masked	Argentina_Central_Hills_SierrasChicas_JesusMaria_8500BP	Peru_Lauricocha_5800BP.AG	-0.001472	0.001081	-1.362	3836	3937	68983
YRI.DG	RN.Guahibo	Argentina_Pampas_CentralPampeanDunefields_LagunadelosPampas_10000BP	Peru_Lauricocha_8600BP.AG	-0.000775	0.00057	-1.36	18226	18469	310550
YRI.DG	Belize_5600BP.AG	Argentina_Central_Hills_SierrasChicas_JesusMaria_8500BP	Argentina_Pampas_CentralPampeanDunefields_LagunadelosPampas_10000BP	-0.001129	0.000832	-1.357	5310	5470	141982
YRI.DG	RN.Mixe.masked	Argentina_Northwest_SouthernPuna_Antofagasta_PeÃ±asdelasTrampas1.1_8800BP	Brazil_MG_C_LapaDoSanto_EH_HG_9600BP.AG	-0.001322	0.000974	-1.357	1628	1667	27929
YRI.DG	USA_CA_Goleta_2600BP.AG	Argentina_ArroyoSeco2_7700BP.AG	Peru_Cuncaicha_9000BP.AG	-0.000624	0.00046	-1.356	32069	32552	858723
YRI.DG	USA_CA_CalaverasCounty_1500BP.AG	Argentina_ArroyoSeco2_7700BP.AG	Brazil_MG_C_LapaDoSanto_EH_HG_9600BP.AG	-0.000439	0.000324	-1.354	32926	33331	889302
YRI.DG	USA_Nevada_LovelockCave_1850BP.SG	Chile_LosRieles_5100BP.AG	Peru_Lauricocha_8600BP.AG	-0.000524	0.000387	-1.354	40966	41542	1116237
YRI.DG	Bahamas_EleutheraIsl_Ceramic.SG	Argentina_ArroyoSeco2_7700BP.AG	Brazil_SP_S_Laranjal_MH_HG_6800BP.AG	-0.000679	0.000501	-1.354	16267	16571	430771
YRI.DG	RN.Chorotega.masked	Chile_LosRieles_5100BP.AG	Chile_PuntaSantaAna_7300BP.SG	-0.001548	0.001144	-1.353	7117	7315	128105
YRI.DG	USA_CA_Ojai_1400BP.AG	Argentina_Pampas_6800BP.AG	Brazil_SP_S_Laranjal_MH_HG_6800BP.AG	-0.000743	0.000551	-1.347	9979	10176	259291
YRI.DG	Mixtec_1.DG	Argentina_NorthTierradelFuego_LaArcillosa2_5800BP.AG	Argentina_Pampas_6800BP.AG	-0.000856	0.000636	-1.346	19288	19632	408033
YRI.DG	USA_CA_Goleta_4800BP.AG	Argentina_ArroyoSeco2_7700BP.AG	Argentina_Pampas_CentralPampeanDunefields_LagunadelosPampas_10000BP	-0.000538	0.000401	-1.344	32149	32658	852520
YRI.DG	Mexico_Zapotec.DG	Argentina_Pampas_CentralPampeanDunefields_LagunadelosPampas_10000BP	Brazil_SP_S_Laranjal_MH_HG_6800BP.AG	-0.000861	0.00064	-1.344	12468	12688	259784
YRI.DG	Mexico_Queretaro_Medieval.SG	Argentina_Central_Hills_SierrasChicas_JesusMaria_8500BP	Brazil_MG_C_LapaDoSanto_EH_HG_9600BP.AG	-0.000557	0.000415	-1.342	14903	15087	401778
YRI.DG	USA_CA_CastroVille_900BP.AG	Argentina_Central_Hills_SierrasChicas_JesusMaria_8500BP	Argentina_Pampas_6800BP.AG	-0.000977	0.000729	-1.34	6503	6688	170307
YRI.DG	Bahamas_Ceramic.AG	Argentina_NorthTierradelFuego_LaArcillosa2_5800BP.AG	Chile_LosRieles_12000BP.SG	-0.000627	0.000469	-1.339	39500	40424	1087778
YRI.DG	USA_CA_Goleta_1100BP.AG	Chile_LosRieles_12000BP.SG	Peru_Lauricocha_8600BP.AG	-0.000665	0.000497	-1.338	40779	41535	1106957
YRI.DG	Belize_5600BP.AG	Brazil_MG_C_LapaDoSanto_EH_HG_9600BP.AG	Peru_Cuncaicha_9000BP.AG	-0.000716	0.000535	-1.338	14510	14786	389910
YRI.DG	Panama_IsthmoColombian_PreColonial.SG	Argentina_ArroyoSeco2_7700BP.AG	Brazil_MG_C_LapaDoSanto_EH_HG_9600BP.AG	-0.000347	0.00026	-1.335	30545	30961	838691
YRI.DG	Mayan.DG	Argentina_NorthTierradelFuego_LaArcillosa2_5800BP.AG	Argentina_Pampas_6800BP.AG	-0.000543	0.000408	-1.333	19784	20016	415593
YRI.DG	RN.Zapotec1.masked	Argentina_Central_Hills_SierrasChicas_JesusMaria_8500BP	Chile_LosRieles_12000BP.SG	-0.000895	0.000673	-1.33	7474	7598	131460
YRI.DG	Mexico_Queretaro_Medieval.SG	Argentina_NorthTierradelFuego_LaArcillosa2_5800BP.AG	Argentina_Northwest_SouthernPuna_Antofagasta_PeÃ±asdelasTrampas1.1_8800BP	-0.000929	0.000698	-1.33	3634	3737	97707
YRI.DG	Mexico_Trincheras_LaPlaya_2500BP.TW	Argentina_Northwest_SouthernPuna_Antofagasta_PeÃ±asdelasTrampas1.1_8800BP	Peru_Cuncaicha_9000BP.AG	-0.001391	0.001046	-1.33	2128	2209	58242
YRI.DG	Mexico_Queretaro_Medieval.SG	Chile_LosRieles_5100BP.AG	Peru_Cuncaicha_9000BP.AG	-0.000545	0.00041	-1.329	32674	33217	896943
YRI.DG	USA_CA_LHolocene_Barbareno_Chumash.AG	Argentina_Central_Hills_SierrasChicas_JesusMaria_8500BP	Brazil_MG_C_LapaDoSanto_EH_HG_9600BP.AG	-0.000565	0.000425	-1.329	14336	14529	386852
YRI.DG	Venezuela_LasLocas_Ceramic.AG	Chile_LosRieles_5100BP.AG	Peru_Cuncaicha_9000BP.AG	-0.000524	0.000395	-1.326	32534	32949	890490
YRI.DG	Panama_IsthmoColombian_PreColonial.SG	Chile_LosRieles_12000BP.SG	Chile_PuntaSantaAna_7300BP.SG	-0.000589	0.000445	-1.325	32401	32980	857004
YRI.DG	Dominican_Ceramic.AG	Argentina_NorthTierradelFuego_LaArcillosa2_5800BP.AG	Argentina_Pampas_CentralPampeanDunefields_LagunadelosPampas_10000BP	-0.000491	0.000371	-1.324	32568	33046	862484
YRI.DG	Mexico_Queretaro_Medieval.SG	Argentina_Pampas_CentralPampeanDunefields_LagunadelosPampas_10000BP	Brazil_MG_C_LapaDoSanto_EH_HG_9600BP.AG	-0.00048	0.000363	-1.323	35801	36282	943602
YRI.DG	USA_CA_Goleta_2600BP.AG	Peru_Lauricocha_5800BP.AG	Peru_Lauricocha_8600BP.AG	-0.000656	0.000496	-1.322	25620	26113	718946
YRI.DG	RN.Ticuna.masked	Argentina_Central_Hills_SierrasChicas_JesusMaria_8500BP	Peru_Cuncaicha_9000BP.AG	-0.001493	0.001131	-1.32	4475	4594	80086
YRI.DG	USA_CA_SantaRosa_3000BP.AG	Chile_LosRieles_5100BP.AG	Peru_Cuncaicha_9000BP.AG	-0.000617	0.000468	-1.319	31920	32490	873640
YRI.DG	RN.Guahibo	Chile_PuntaSantaAna_7300BP.SG	Peru_Cuncaicha_9000BP.AG	-0.000885	0.000672	-1.318	12988	13189	225683
YRI.DG	RN.Zapotec1.masked	Argentina_Central_Hills_SierrasChicas_JesusMaria_8500BP	Argentina_NorthTierradelFuego_LaArcillosa2_5800BP.AG	-0.00093	0.000706	-1.317	5690	5795	102256
YRI.DG	Mexico_CoyoteCave_950BP.AG	Argentina_ArroyoSeco2_7700BP.AG	Argentina_Pampas_CentralPampeanDunefields_LagunadelosPampas_10000BP	-0.000619	0.00047	-1.316	19629	19938	523147
YRI.DG	Mexico_CoyoteCave_950BP.AG	Argentina_Pampas_6800BP.AG	Chile_PuntaSantaAna_7300BP.SG	-0.000779	0.000592	-1.315	12771	13020	335692
YRI.DG	Dominican_PreCeramic.AG	Argentina_Central_Hills_SierrasChicas_JesusMaria_8500BP	Argentina_NorthTierradelFuego_LaArcillosa2_5800BP.AG	-0.000812	0.000619	-1.313	11856	12159	326387
YRI.DG	Mexico_Baja_Comondu_Unknown.SG	Argentina_Pampas_CentralPampeanDunefields_LagunadelosPampas_10000BP	Brazil_MG_C_LapaDoSanto_EH_HG_9600BP.AG	-0.001059	0.000806	-1.313	3102	3188	84463
YRI.DG	Mayan.DG	Argentina_Central_Hills_SierrasChicas_JesusMaria_8500BP	Argentina_NorthTierradelFuego_LaArcillosa2_5800BP.AG	-0.000626	0.000478	-1.311	12140	12305	263374
YRI.DG	USA_CA_Ojai_1400BP.AG	Argentina_NorthTierradelFuego_LaArcillosa2_5800BP.AG	Peru_Lauricocha_8600BP.AG	-0.000545	0.000416	-1.31	38362	39012	1039723
YRI.DG	Dominican_Samana_Ceramic.AG	Chile_LosRieles_5100BP.AG	Peru_Cuncaicha_9000BP.AG	-0.000522	0.000399	-1.309	32998	33470	900127
YRI.DG	Dominican_Ceramic.AG	Argentina_Central_Hills_SierrasChicas_JesusMaria_8500BP	Argentina_NorthTierradelFuego_LaArcillosa2_5800BP.AG	-0.000522	0.000399	-1.308	13873	14057	381457
YRI.DG	Venezuela_LasLocas_Ceramic.AG	Argentina_ArroyoSeco2_7700BP.AG	Argentina_Pampas_CentralPampeanDunefields_LagunadelosPampas_10000BP	-0.000438	0.000335	-1.307	37282	37892	994668
YRI.DG	Mexico_CoyoteCave_950BP.AG	Argentina_Pampas_CentralPampeanDunefields_LagunadelosPampas_10000BP	Brazil_MG_C_LapaDoSanto_EH_HG_9600BP.AG	-0.000633	0.000485	-1.306	18880	19190	500102
YRI.DG	Mexico_Guanajuato_Medieval.SG	Argentina_Northwest_SouthernPuna_Antofagasta_PeÃ±asdelasTrampas1.1_8800BP	Brazil_MG_C_LapaDoSanto_EH_HG_9600BP.AG	-0.001545	0.001183	-1.306	1119	1166	30363
YRI.DG	USA_CA_Goleta_1000BP.AG	Argentina_Northwest_SouthernPuna_Antofagasta_PeÃ±asdelasTrampas1.1_8800BP	Brazil_MG_C_LapaDoSanto_EH_HG_9600BP.AG	-0.000863	0.000662	-1.304	3459	3557	92934
YRI.DG	Bahamas_Ceramic.AG	Argentina_Northwest_SouthernPuna_Antofagasta_PeÃ±asdelasTrampas1.1_8800BP	Peru_Lauricocha_8600BP.AG	-0.000817	0.000627	-1.302	3856	3935	104459
YRI.DG	USA_CA_SanNicolas_4800BP.SG	Argentina_NorthTierradelFuego_LaArcillosa2_5800BP.AG	Peru_Lauricocha_8600BP.AG	-0.000565	0.000434	-1.301	39845	40538	1087757
YRI.DG	Mexico_Baja_Comondu_Unknown.SG	Argentina_Central_Hills_SierrasChicas_JesusMaria_8500BP	Brazil_MG_C_LapaDoSanto_EH_HG_9600BP.AG	-0.001336	0.001027	-1.301	1292	1326	35413
YRI.DG	Nahua.DG	Argentina_ArroyoSeco2_7700BP.AG	Argentina_NorthTierradelFuego_LaArcillosa2_5800BP.AG	-0.000696	0.000536	-1.299	33171	33646	688905
YRI.DG	Venezuela_LasLocas_Ceramic.AG	Argentina_ArroyoSeco2_7700BP.AG	Brazil_SP_S_Laranjal_MH_HG_6800BP.AG	-0.00045	0.000347	-1.298	15972	16210	420868
YRI.DG	USA_CA_LHolocene_Barbareno_Chumash.AG	Argentina_Northwest_SouthernPuna_Antofagasta_PeÃ±asdelasTrampas1.1_8800BP	Peru_Lauricocha_5800BP.AG	-0.00101	0.000778	-1.298	2719	2807	73042
YRI.DG	Dominican_Samana_Ceramic.AG	Argentina_Central_Hills_SierrasChicas_JesusMaria_8500BP	Chile_PuntaSantaAna_7300BP.SG	-0.000578	0.000446	-1.297	13558	13770	359891
YRI.DG	USA_AK_Ancient_Athabaskan_1100BP.DG	Argentina_Central_Hills_SierrasChicas_JesusMaria_8500BP	Argentina_Northwest_SouthernPuna_Antofagasta_PeÃ±asdelasTrampas1.1_8800BP	-0.001305	0.001008	-1.295	1468	1520	40512
YRI.DG	RN.Waunana	Brazil_SP_S_Laranjal_MH_HG_6800BP.AG	Chile_PuntaSantaAna_7300BP.SG	-0.001057	0.000818	-1.292	5981	6084	102787
YRI.DG	Mexico_CoyoteCave_950BP.AG	Argentina_NorthTierradelFuego_LaArcillosa2_5800BP.AG	Peru_Cuncaicha_9000BP.AG	-0.000724	0.000561	-1.291	19708	20100	542307
YRI.DG	Mexico_Tayopa_1000BP.AG	Argentina_Northwest_SouthernPuna_Antofagasta_PeÃ±asdelasTrampas1.1_8800BP	Brazil_MG_C_LapaDoSanto_EH_HG_9600BP.AG	-0.000623	0.000484	-1.289	3818	3898	102115
YRI.DG	USA_CA_SanNicolas_4800BP.SG	Argentina_Northwest_SouthernPuna_Antofagasta_PeÃ±asdelasTrampas1.1_8800BP	Peru_Cuncaicha_9000BP.AG	-0.000962	0.000746	-1.289	3373	3471	92130
YRI.DG	USA_CA_Goleta_1900BP.AG	Argentina_NorthTierradelFuego_LaArcillosa2_5800BP.AG	Chile_LosRieles_12000BP.SG	-0.000705	0.000547	-1.288	34680	35354	957048
YRI.DG	USA_CA_SanNicolas_4800BP.SG	Chile_LosRieles_12000BP.SG	Peru_Lauricocha_8600BP.AG	-0.000561	0.000436	-1.286	55531	56513	1520629
YRI.DG	RN.Mixe.masked	Argentina_Central_Hills_SierrasChicas_JesusMaria_8500BP	Brazil_SP_S_Laranjal_MH_HG_6800BP.AG	-0.001215	0.000945	-1.286	2612	2670	46863
YRI.DG	USA_CA_SanNicolas_4800BP.SG	Argentina_NorthTierradelFuego_LaArcillosa2_5800BP.AG	Argentina_Pampas_CentralPampeanDunefields_LagunadelosPampas_10000BP	-0.000655	0.00051	-1.284	32406	32988	860099
YRI.DG	Mexico_Tayopa_1000BP.AG	Chile_LosRieles_5100BP.AG	Chile_PuntaSantaAna_7300BP.SG	-0.000485	0.000378	-1.282	32627	33096	868292
YRI.DG	USA_CA_Goleta_1100BP.AG	Argentina_Pampas_6800BP.AG	Peru_Lauricocha_8600BP.AG	-0.000576	0.000449	-1.282	22440	22807	596593
YRI.DG	Dominican_Samana_Ceramic.AG	Argentina_Central_Hills_SierrasChicas_JesusMaria_8500BP	Brazil_SP_S_Laranjal_MH_HG_6800BP.AG	-0.000669	0.000523	-1.281	6073	6179	160559
YRI.DG	Mexico_CuevaDeLosMuertosChiquitos_1100BP.AG	Argentina_Northwest_SouthernPuna_Antofagasta_PeÃ±asdelasTrampas1.1_8800BP	Brazil_SP_S_Laranjal_MH_HG_6800BP.AG	-0.001009	0.000788	-1.28	1677	1720	43861
YRI.DG	RN.Chorotega.masked	Argentina_NorthTierradelFuego_LaArcillosa2_5800BP.AG	Peru_Cuncaicha_9000BP.AG	-0.001535	0.001203	-1.276	6833	7021	122210
YRI.DG	USA_Nevada_LovelockCave_1850BP.SG	Argentina_Central_Hills_SierrasChicas_JesusMaria_8500BP	Argentina_Pampas_6800BP.AG	-0.000629	0.000494	-1.274	9134	9254	241680
YRI.DG	Panama_IsthmoColombian_PreColonial.SG	Chile_LosRieles_12000BP.SG	Peru_Lauricocha_8600BP.AG	-0.000497	0.000391	-1.273	39065	39715	1077621
YRI.DG	Mexico_Queretaro_Medieval.SG	Argentina_ArroyoSeco2_7700BP.AG	Argentina_Pampas_6800BP.AG	-0.000369	0.00029	-1.272	23548	23740	648371
YRI.DG	USA_Nevada_LovelockCave_1850BP.SG	Chile_LosRieles_12000BP.SG	Peru_Lauricocha_8600BP.AG	-0.000529	0.000416	-1.272	54998	55787	1505268
YRI.DG	USA_CA_SantaRosa_3000BP.AG	Argentina_NorthTierradelFuego_LaArcillosa2_5800BP.AG	Chile_PuntaSantaAna_7300BP.SG	-0.000564	0.000443	-1.272	27576	28103	806526
YRI.DG	USA_CA_SantaRosa_3000BP.AG	Argentina_NorthTierradelFuego_LaArcillosa2_5800BP.AG	Argentina_Pampas_CentralPampeanDunefields_LagunadelosPampas_10000BP	-0.000635	0.000499	-1.272	30456	31034	806010
YRI.DG	USA_CA_CastroVille_900BP.AG	Peru_Lauricocha_5800BP.AG	Peru_Lauricocha_8600BP.AG	-0.000653	0.000514	-1.272	19211	19560	534355
YRI.DG	SaintLucia_Lavoutte_Ceramic.AG	Argentina_Central_Hills_SierrasChicas_JesusMaria_8500BP	Argentina_Pampas_CentralPampeanDunefields_LagunadelosPampas_10000BP	-0.000589	0.000463	-1.271	13845	14018	366494
YRI.DG	Dominican_Samana_Ceramic.AG	Argentina_NorthTierradelFuego_LaArcillosa2_5800BP.AG	Chile_PuntaSantaAna_7300BP.SG	-0.000457	0.00036	-1.27	29149	29550	846819
YRI.DG	USA_AK_Ancient_Athabaskan_1100BP.DG	Chile_LosRieles_12000BP.SG	Peru_Lauricocha_5800BP.AG	-0.000624	0.000492	-1.269	34938	35537	959548
YRI.DG	RN.Zapotec1.masked	Argentina_Central_Hills_SierrasChicas_JesusMaria_8500BP	Brazil_MG_C_LapaDoSanto_EH_HG_9600BP.AG	-0.000704	0.000556	-1.267	6342	6412	112319
YRI.DG	USA_CA_Goleta_1900BP.AG	Peru_Lauricocha_5800BP.AG	Peru_Lauricocha_8600BP.AG	-0.00062	0.00049	-1.264	25387	25818	714178
YRI.DG	RN.Chorotega.masked	Argentina_NorthTierradelFuego_LaArcillosa2_5800BP.AG	Peru_Lauricocha_8600BP.AG	-0.001391	0.0011	-1.264	8256	8465	145490
YRI.DG	Mexico_Queretaro_Medieval.SG	Chile_LosRieles_12000BP.SG	Peru_Lauricocha_8600BP.AG	-0.000497	0.000394	-1.261	55231	55971	1510189
YRI.DG	Mixtec_1.DG	Chile_LosRieles_12000BP.SG	Chile_PuntaSantaAna_7300BP.SG	-0.000884	0.000701	-1.261	39397	40123	821615
YRI.DG	Mexico_Chihuahua_Medieval.SG	Argentina_Northwest_SouthernPuna_Antofagasta_PeÃ±asdelasTrampas1.1_8800BP	Argentina_Pampas_6800BP.AG	-0.001338	0.001061	-1.261	1644	1699	45416
YRI.DG	RN.Zapotec1.masked	Argentina_Northwest_SouthernPuna_Antofagasta_PeÃ±asdelasTrampas1.1_8800BP	Chile_PuntaSantaAna_7300BP.SG	-0.001357	0.001076	-1.261	1418	1451	24802
YRI.DG	SaintLucia_Lavoutte_Ceramic.AG	Argentina_Northwest_SouthernPuna_Antofagasta_PeÃ±asdelasTrampas1.1_8800BP	Argentina_Pampas_6800BP.AG	-0.000816	0.000647	-1.26	2486	2541	65880
YRI.DG	Curacao_Ceramic.AG	Chile_LosRieles_12000BP.SG	Chile_PuntaSantaAna_7300BP.SG	-0.00055	0.000437	-1.259	41392	42048	1089557
YRI.DG	Dominican_Ceramic.AG	Argentina_Northwest_SouthernPuna_Antofagasta_PeÃ±asdelasTrampas1.1_8800BP	Chile_LosRieles_12000BP.SG	-0.000683	0.000543	-1.258	4234	4304	113255
YRI.DG	USA_CA_CastroVille_900BP.AG	Argentina_Central_Hills_SierrasChicas_JesusMaria_8500BP	Peru_Cuncaicha_9000BP.AG	-0.000896	0.000712	-1.258	8663	8869	230101
YRI.DG	RN.Waunana	Argentina_Northwest_SouthernPuna_Antofagasta_PeÃ±asdelasTrampas1.1_8800BP	Brazil_MG_C_LapaDoSanto_EH_HG_9600BP.AG	-0.001368	0.001087	-1.258	1630	1672	27930
YRI.DG	Mexico_Queretaro_Medieval.SG	Argentina_ArroyoSeco2_7700BP.AG	Brazil_MG_C_LapaDoSanto_EH_HG_9600BP.AG	-0.000312	0.000248	-1.257	42992	43331	1169297
YRI.DG	Bahamas_EleutheraIsl_Ceramic.SG	Argentina_Central_Hills_SierrasChicas_JesusMaria_8500BP	Peru_Cuncaicha_9000BP.AG	-0.000785	0.000625	-1.257	13029	13306	353736
YRI.DG	Mexico_Baja_Comondu_Unknown.SG	Argentina_NorthTierradelFuego_LaArcillosa2_5800BP.AG	Argentina_Pampas_6800BP.AG	-0.001265	0.001009	-1.253	1918	1979	53126
YRI.DG	USA_CA_Goleta_1900BP.AG	Argentina_Central_Hills_SierrasChicas_JesusMaria_8500BP	Chile_LosRieles_12000BP.SG	-0.000781	0.000625	-1.25	13832	14122	371643
YRI.DG	Mexico_Zapotec.DG	Argentina_Central_Hills_SierrasChicas_JesusMaria_8500BP	Argentina_NorthTierradelFuego_LaArcillosa2_5800BP.AG	-0.000764	0.000612	-1.249	11984	12180	258809
YRI.DG	Dominican_PreCeramic.AG	Argentina_ArroyoSeco2_7700BP.AG	Argentina_Pampas_CentralPampeanDunefields_LagunadelosPampas_10000BP	-0.000588	0.000471	-1.248	30458	30950	809059
YRI.DG	Dominican_PreCeramic.AG	Argentina_Central_Hills_SierrasChicas_JesusMaria_8500BP	Chile_PuntaSantaAna_7300BP.SG	-0.000805	0.000645	-1.248	10951	11225	291006
YRI.DG	RN.Mixe.masked	Argentina_ArroyoSeco2_7700BP.AG	Brazil_MG_C_LapaDoSanto_EH_HG_9600BP.AG	-0.000458	0.000367	-1.247	18386	18523	317587
YRI.DG	Nahua.DG	Argentina_Pampas_6800BP.AG	Brazil_MG_C_LapaDoSanto_EH_HG_9600BP.AG	-0.000559	0.000449	-1.247	20314	20542	420725
YRI.DG	USA_CA_SantaBarbara_1700BP.AG	Argentina_Pampas_6800BP.AG	Argentina_Pampas_CentralPampeanDunefields_LagunadelosPampas_10000BP	-0.000674	0.000541	-1.244	17523	17857	465714
YRI.DG	Piapoco.DG	Chile_LosRieles_12000BP.SG	Peru_Lauricocha_8600BP.AG	-0.000595	0.000479	-1.243	47358	47928	973405
YRI.DG	USA_CA_Goleta_1900BP.AG	Argentina_ArroyoSeco2_7700BP.AG	Argentina_Pampas_CentralPampeanDunefields_LagunadelosPampas_10000BP	-0.000568	0.000458	-1.242	30335	30814	805043
YRI.DG	USA_CA_CalaverasCounty_600BP.AG	Argentina_ArroyoSeco2_7700BP.AG	Chile_LosRieles_12000BP.SG	-0.000463	0.000374	-1.24	49188	49793	1323063
YRI.DG	RN.Chorotega.masked	Argentina_Northwest_SouthernPuna_Antofagasta_PeÃ±asdelasTrampas1.1_8800BP	Peru_Lauricocha_8600BP.AG	-0.00225	0.001815	-1.24	840	877	15126
YRI.DG	Bahamas_Ceramic.AG	Argentina_NorthTierradelFuego_LaArcillosa2_5800BP.AG	Peru_Cuncaicha_9000BP.AG	-0.00054	0.000436	-1.239	31771	32288	875619
YRI.DG	USA_CA_LHolocene_Barbareno_Chumash.AG	Chile_LosRieles_5100BP.AG	Peru_Lauricocha_5800BP.AG	-0.000552	0.000446	-1.238	27009	27356	731454
YRI.DG	Mexico_Zapotec.DG	Argentina_ArroyoSeco2_7700BP.AG	Peru_Cuncaicha_9000BP.AG	-0.000564	0.000457	-1.234	31943	32325	657876
YRI.DG	USA_CA_CastroVille_900BP.AG	Argentina_Northwest_SouthernPuna_Antofagasta_PeÃ±asdelasTrampas1.1_8800BP	Argentina_Pampas_CentralPampeanDunefields_LagunadelosPampas_10000BP	-0.001362	0.001104	-1.234	2219	2297	57328
YRI.DG	RN.Chorotega.masked	Argentina_Central_Hills_SierrasChicas_JesusMaria_8500BP	Brazil_MG_C_LapaDoSanto_EH_HG_9600BP.AG	-0.001425	0.001155	-1.233	3213	3287	58172
YRI.DG	USA_CA_Goleta_1000BP.AG	Argentina_Central_Hills_SierrasChicas_JesusMaria_8500BP	Argentina_NorthTierradelFuego_LaArcillosa2_5800BP.AG	-0.000674	0.000547	-1.232	12396	12588	338643
YRI.DG	Mixtec_1.DG	Argentina_NorthTierradelFuego_LaArcillosa2_5800BP.AG	Brazil_MG_C_LapaDoSanto_EH_HG_9600BP.AG	-0.000688	0.000559	-1.23	31100	31526	647089
YRI.DG	USA_CA_Monterey_1000BP.AG	Argentina_Central_Hills_SierrasChicas_JesusMaria_8500BP	Argentina_Pampas_6800BP.AG	-0.001146	0.000932	-1.23	2564	2647	66942
YRI.DG	USA_CA_CalaverasCounty_600BP.AG	Peru_Cuncaicha_9000BP.AG	Peru_Lauricocha_8600BP.AG	-0.00045	0.000366	-1.229	35927	36477	993684
YRI.DG	USA_CA_CalaverasCounty_600BP.AG	Argentina_Central_Hills_SierrasChicas_JesusMaria_8500BP	Brazil_SP_S_Laranjal_MH_HG_6800BP.AG	-0.000728	0.000593	-1.229	5960	6050	157048
YRI.DG	USA_CA_SanClemente_800BP.AG	Argentina_Northwest_SouthernPuna_Antofagasta_PeÃ±asdelasTrampas1.1_8800BP	Brazil_SP_S_Laranjal_MH_HG_6800BP.AG	-0.001012	0.000824	-1.228	1671	1715	43773
YRI.DG	Venezuela_LasLocas_Ceramic.AG	Argentina_NorthTierradelFuego_LaArcillosa2_5800BP.AG	Chile_PuntaSantaAna_7300BP.SG	-0.00045	0.000368	-1.223	28422	28943	831522
YRI.DG	Mexico_Trincheras_LaPlaya_2500BP.TW	Argentina_Pampas_6800BP.AG	Brazil_MG_C_LapaDoSanto_EH_HG_9600BP.AG	-0.000545	0.000446	-1.221	14410	14565	383020
YRI.DG	USA_CA_SanNicolas_4800BP.SG	Chile_LosRieles_12000BP.SG	Peru_Cuncaicha_9000BP.AG	-0.000565	0.000463	-1.218	39062	39888	1077124
YRI.DG	Belize_4600BP.AG	Argentina_Pampas_6800BP.AG	Chile_PuntaSantaAna_7300BP.SG	-0.000552	0.000454	-1.217	18742	19058	489548
YRI.DG	USA_CA_SantaBarbara_1700BP.AG	Argentina_NorthTierradelFuego_LaArcillosa2_5800BP.AG	Peru_Cuncaicha_9000BP.AG	-0.000701	0.000576	-1.217	28904	29463	797971
YRI.DG	RN.Yaqui.masked	Chile_LosRieles_5100BP.AG	Chile_PuntaSantaAna_7300BP.SG	-0.001372	0.001127	-1.217	6947	7120	125457
YRI.DG	Belize_5600BP.AG	Chile_LosRieles_5100BP.AG	Chile_PuntaSantaAna_7300BP.SG	-0.000792	0.000651	-1.216	12580	12844	333927
YRI.DG	USA_CA_SantaBarbara_1700BP.AG	Argentina_Northwest_SouthernPuna_Antofagasta_PeÃ±asdelasTrampas1.1_8800BP	Argentina_Pampas_CentralPampeanDunefields_LagunadelosPampas_10000BP	-0.001213	0.000999	-1.214	2800	2890	74246
YRI.DG	USA_CA_Carmel_600BP.AG	Argentina_ArroyoSeco2_7700BP.AG	Chile_PuntaSantaAna_7300BP.SG	-0.000665	0.000549	-1.212	10758	10959	278082
YRI.DG	USA_CA_Goleta_2600BP.AG	Chile_LosRieles_12000BP.SG	Peru_Cuncaicha_9000BP.AG	-0.000692	0.000571	-1.212	32545	33160	888186
YRI.DG	USA_CA_Goleta_4800BP.AG	Argentina_ArroyoSeco2_7700BP.AG	Peru_Lauricocha_5800BP.AG	-0.000479	0.000396	-1.211	27381	27758	736462
YRI.DG	USA_AK_Ancient_Athabaskan_1100BP.DG	Argentina_Central_Hills_SierrasChicas_JesusMaria_8500BP	Peru_Lauricocha_8600BP.AG	-0.000543	0.00045	-1.208	16380	16633	451500
YRI.DG	USA_CA_SanNicolas_1600BP.SG	Argentina_Central_Hills_SierrasChicas_JesusMaria_8500BP	Argentina_Pampas_CentralPampeanDunefields_LagunadelosPampas_10000BP	-0.000549	0.000454	-1.208	14639	14873	395784
YRI.DG	USA_CA_LHolocene_Barbareno_Chumash.AG	Argentina_Northwest_SouthernPuna_Antofagasta_PeÃ±asdelasTrampas1.1_8800BP	Peru_Cuncaicha_9000BP.AG	-0.00087	0.00072	-1.208	3364	3441	91047
YRI.DG	Mexico_Guanajuato_Medieval.SG	Argentina_Central_Hills_SierrasChicas_JesusMaria_8500BP	Peru_Cuncaicha_9000BP.AG	-0.001003	0.000831	-1.208	3696	3798	102097
YRI.DG	Mayan.DG	Argentina_Northwest_SouthernPuna_Antofagasta_PeÃ±asdelasTrampas1.1_8800BP	Brazil_MG_C_LapaDoSanto_EH_HG_9600BP.AG	-0.000655	0.000543	-1.207	3371	3422	69903
YRI.DG	USA_CA_SantaRosa_3000BP.AG	Argentina_Northwest_SouthernPuna_Antofagasta_PeÃ±asdelasTrampas1.1_8800BP	Chile_LosRieles_12000BP.SG	-0.0009	0.000747	-1.205	3996	4102	107003
YRI.DG	Curacao_Ceramic.AG	Argentina_Central_Hills_SierrasChicas_JesusMaria_8500BP	Peru_Cuncaicha_9000BP.AG	-0.000599	0.000498	-1.204	12956	13167	346902
YRI.DG	Mayan.DG	Argentina_Pampas_CentralPampeanDunefields_LagunadelosPampas_10000BP	Brazil_MG_C_LapaDoSanto_EH_HG_9600BP.AG	-0.000462	0.000384	-1.202	32226	32552	664279
YRI.DG	RN.Waunana	Argentina_Pampas_CentralPampeanDunefields_LagunadelosPampas_10000BP	Chile_PuntaSantaAna_7300BP.SG	-0.000809	0.000673	-1.202	15318	15543	268038
YRI.DG	RN.Mixe.masked	Argentina_Northwest_SouthernPuna_Antofagasta_PeÃ±asdelasTrampas1.1_8800BP	Argentina_Pampas_CentralPampeanDunefields_LagunadelosPampas_10000BP	-0.001482	0.001234	-1.201	1415	1452	24681
YRI.DG	USA_CA_SanNicolas_1600BP.SG	Argentina_NorthTierradelFuego_LaArcillosa2_5800BP.AG	Argentina_Pampas_CentralPampeanDunefields_LagunadelosPampas_10000BP	-0.000493	0.00041	-1.2	32251	32636	858730
YRI.DG	USA_CA_Goleta_1500BP.AG	Chile_LosRieles_12000BP.SG	Chile_PuntaSantaAna_7300BP.SG	-0.000693	0.000581	-1.193	27170	27658	705267
YRI.DG	RN.Chorotega.masked	Argentina_ArroyoSeco2_7700BP.AG	Peru_Lauricocha_8600BP.AG	-0.000929	0.000779	-1.193	10454	10649	184766
YRI.DG	Mexico_Queretaro_Medieval.SG	Chile_LosRieles_12000BP.SG	Peru_Cuncaicha_9000BP.AG	-0.000522	0.00044	-1.187	39026	39590	1073201
YRI.DG	Mexico_Trincheras_LaPlaya_2500BP.TW	Argentina_ArroyoSeco2_7700BP.AG	Brazil_MG_C_LapaDoSanto_EH_HG_9600BP.AG	-0.00041	0.000346	-1.186	23511	23807	635418
YRI.DG	Dominican_Samana_Ceramic.AG	Argentina_Central_Hills_SierrasChicas_JesusMaria_8500BP	Argentina_NorthTierradelFuego_LaArcillosa2_5800BP.AG	-0.000522	0.00044	-1.186	13743	13954	376440
YRI.DG	Mixtec_1.DG	Argentina_NorthTierradelFuego_LaArcillosa2_5800BP.AG	Argentina_Pampas_CentralPampeanDunefields_LagunadelosPampas_10000BP	-0.000819	0.00069	-1.186	27694	28165	576286
YRI.DG	Belize_4600BP.AG	Argentina_Central_Hills_SierrasChicas_JesusMaria_8500BP	Chile_PuntaSantaAna_7300BP.SG	-0.000648	0.000547	-1.185	11824	12054	313771
YRI.DG	USA_CA_Goleta_1500BP.AG	Argentina_Central_Hills_SierrasChicas_JesusMaria_8500BP	Chile_LosRieles_12000BP.SG	-0.000813	0.000687	-1.185	11880	12135	313089
YRI.DG	USA_CA_Goleta_1000BP.AG	Argentina_Central_Hills_SierrasChicas_JesusMaria_8500BP	Chile_LosRieles_12000BP.SG	-0.000682	0.000577	-1.183	14787	15023	396825
YRI.DG	Panama_IsthmoColombian_PreColonial.SG	Argentina_Pampas_CentralPampeanDunefields_LagunadelosPampas_10000BP	Brazil_MG_C_LapaDoSanto_EH_HG_9600BP.AG	-0.000487	0.000412	-1.182	25707	26035	681609
YRI.DG	Bahamas_Ceramic.AG	Argentina_Central_Hills_SierrasChicas_JesusMaria_8500BP	Peru_Cuncaicha_9000BP.AG	-0.000611	0.000517	-1.182	12753	12898	340698
YRI.DG	Mexico_Zapotec.DG	Chile_LosRieles_12000BP.SG	Peru_Cuncaicha_9000BP.AG	-0.000675	0.000571	-1.182	33013	33476	687753
YRI.DG	RN.Waunana	Argentina_NorthTierradelFuego_LaArcillosa2_5800BP.AG	Argentina_Pampas_6800BP.AG	-0.000771	0.000653	-1.18	9426	9563	162814
YRI.DG	Mexico_Trincheras_LaPlaya_2500BP.TW	Chile_LosRieles_5100BP.AG	Chile_PuntaSantaAna_7300BP.SG	-0.000726	0.000616	-1.179	18111	18463	484231
YRI.DG	Belize_5600BP.AG	Argentina_Central_Hills_SierrasChicas_JesusMaria_8500BP	Brazil_MG_C_LapaDoSanto_EH_HG_9600BP.AG	-0.000784	0.000665	-1.178	6322	6458	168465
YRI.DG	Nahua.DG	Chile_PuntaSantaAna_7300BP.SG	Peru_Cuncaicha_9000BP.AG	-0.000788	0.000669	-1.178	26356	26791	552021
YRI.DG	Mexico_Chihuahua_Medieval.SG	Chile_LosRieles_5100BP.AG	Chile_PuntaSantaAna_7300BP.SG	-0.000647	0.00055	-1.177	21382	21756	577543
YRI.DG	USA_CA_Goleta_1500BP.AG	Argentina_ArroyoSeco2_7700BP.AG	Brazil_MG_C_LapaDoSanto_EH_HG_9600BP.AG	-0.000387	0.00033	-1.173	30324	30618	805249
YRI.DG	USA_CA_NewCuyama_1300BP.SG	Argentina_Central_Hills_SierrasChicas_JesusMaria_8500BP	Brazil_SP_S_Laranjal_MH_HG_6800BP.AG	-0.000987	0.000841	-1.173	3577	3672	96511
YRI.DG	USA_CA_SanNicolas_4800BP.SG	Argentina_Northwest_SouthernPuna_Antofagasta_PeÃ±asdelasTrampas1.1_8800BP	Peru_Lauricocha_8600BP.AG	-0.000741	0.000632	-1.172	3940	4045	108012
YRI.DG	USA_CA_NewCuyama_1300BP.SG	Chile_LosRieles_12000BP.SG	Peru_Cuncaicha_9000BP.AG	-0.000686	0.000587	-1.17	21897	22318	613799
YRI.DG	Venezuela_LasLocas_Ceramic.AG	Argentina_Northwest_SouthernPuna_Antofagasta_PeÃ±asdelasTrampas1.1_8800BP	Chile_PuntaSantaAna_7300BP.SG	-0.000764	0.000653	-1.17	3239	3276	85599
YRI.DG	Mayan.DG	Argentina_Northwest_SouthernPuna_Antofagasta_PeÃ±asdelasTrampas1.1_8800BP	Argentina_Pampas_6800BP.AG	-0.000809	0.000691	-1.17	2194	2229	46386
YRI.DG	USA_CA_NewCuyama_1300BP.SG	Argentina_Central_Hills_SierrasChicas_JesusMaria_8500BP	Argentina_Pampas_6800BP.AG	-0.000829	0.000708	-1.17	5389	5531	145859
YRI.DG	Mexico_Trincheras_LaPlaya_2500BP.TW	Argentina_Central_Hills_SierrasChicas_JesusMaria_8500BP	Argentina_Pampas_6800BP.AG	-0.000837	0.000715	-1.17	5997	6124	158026
YRI.DG	Mexico_CoyoteCave_950BP.AG	Chile_LosRieles_5100BP.AG	Peru_Lauricocha_5800BP.AG	-0.000648	0.000554	-1.169	15646	15921	424746
YRI.DG	Dominican_Ceramic.AG	Argentina_NorthTierradelFuego_LaArcillosa2_5800BP.AG	Chile_PuntaSantaAna_7300BP.SG	-0.000374	0.000321	-1.168	29294	29684	852472
YRI.DG	USA_CA_SantaBarbara_1700BP.AG	Argentina_ArroyoSeco2_7700BP.AG	Peru_Cuncaicha_9000BP.AG	-0.000537	0.00046	-1.167	31595	32040	851474
YRI.DG	RN.Mixe.masked	Chile_LosRieles_12000BP.SG	Peru_Cuncaicha_9000BP.AG	-0.000748	0.000641	-1.167	16350	16557	283781
YRI.DG	SaintLucia_Lavoutte_Ceramic.AG	Chile_LosRieles_12000BP.SG	Peru_Cuncaicha_9000BP.AG	-0.000486	0.000417	-1.165	38875	39349	1058007
YRI.DG	RN.Guahibo	Argentina_NorthTierradelFuego_LaArcillosa2_5800BP.AG	Peru_Lauricocha_8600BP.AG	-0.000703	0.000603	-1.165	16493	16687	281619
YRI.DG	Dominican_PreCeramic.AG	Brazil_MG_C_LapaDoSanto_EH_HG_9600BP.AG	Chile_LosRieles_12000BP.SG	-0.000586	0.000503	-1.164	36730	37372	995322
YRI.DG	USA_CA_Goleta_1500BP.AG	Argentina_ArroyoSeco2_7700BP.AG	Argentina_Pampas_6800BP.AG	-0.000473	0.000408	-1.158	19117	19341	514148
YRI.DG	Mexico_Trincheras_LaPlaya_2500BP.TW	Peru_Lauricocha_5800BP.AG	Peru_Lauricocha_8600BP.AG	-0.000557	0.000481	-1.158	16908	17143	471495
YRI.DG	Curacao_Ceramic.AG	Argentina_NorthTierradelFuego_LaArcillosa2_5800BP.AG	Chile_LosRieles_12000BP.SG	-0.000467	0.000404	-1.157	40759	41224	1116079
YRI.DG	USA_CA_Monterey_1000BP.AG	Argentina_ArroyoSeco2_7700BP.AG	Chile_LosRieles_12000BP.SG	-0.000672	0.000581	-1.157	10690	10889	278450
YRI.DG	RN.Chorotega.masked	Argentina_Northwest_SouthernPuna_Antofagasta_PeÃ±asdelasTrampas1.1_8800BP	Argentina_Pampas_CentralPampeanDunefields_LagunadelosPampas_10000BP	-0.002539	0.002198	-1.155	714	746	12778
YRI.DG	USA_CA_CastroVille_900BP.AG	Argentina_ArroyoSeco2_7700BP.AG	Chile_PuntaSantaAna_7300BP.SG	-0.000575	0.000498	-1.154	22845	23172	596089
YRI.DG	Dominican_Ceramic.AG	Argentina_Northwest_SouthernPuna_Antofagasta_PeÃ±asdelasTrampas1.1_8800BP	Chile_PuntaSantaAna_7300BP.SG	-0.000636	0.000551	-1.154	3330	3386	87478
YRI.DG	USA_CA_Goleta_1000BP.AG	Argentina_Central_Hills_SierrasChicas_JesusMaria_8500BP	Peru_Cuncaicha_9000BP.AG	-0.000686	0.000595	-1.154	11818	12033	316733
YRI.DG	Mexico_Tayopa_1000BP.AG	Argentina_Northwest_SouthernPuna_Antofagasta_PeÃ±asdelasTrampas1.1_8800BP	Peru_Cuncaicha_9000BP.AG	-0.000731	0.000633	-1.154	3401	3479	92360
YRI.DG	USA_CA_SantaBarbara_1700BP.AG	Argentina_Central_Hills_SierrasChicas_JesusMaria_8500BP	Argentina_Pampas_CentralPampeanDunefields_LagunadelosPampas_10000BP	-0.000749	0.000649	-1.154	10751	10966	287702
YRI.DG	USA_CA_SanNicolas_4800BP.SG	Argentina_Northwest_SouthernPuna_Antofagasta_PeÃ±asdelasTrampas1.1_8800BP	Argentina_Pampas_CentralPampeanDunefields_LagunadelosPampas_10000BP	-0.000924	0.000801	-1.154	3272	3368	87082
YRI.DG	Mexico_Chihuahua_Medieval.SG	Argentina_Central_Hills_SierrasChicas_JesusMaria_8500BP	Argentina_Pampas_6800BP.AG	-0.000806	0.000699	-1.153	6108	6258	165063
YRI.DG	USA_CA_SanClemente_800BP.AG	Argentina_Pampas_6800BP.AG	Brazil_MG_C_LapaDoSanto_EH_HG_9600BP.AG	-0.000343	0.000299	-1.15	23375	23628	626000
YRI.DG	USA_CA_Monterey_1000BP.AG	Argentina_Central_Hills_SierrasChicas_JesusMaria_8500BP	Brazil_MG_C_LapaDoSanto_EH_HG_9600BP.AG	-0.000895	0.000778	-1.15	3613	3690	94259
YRI.DG	Bahamas_EleutheraIsl_Ceramic.SG	Argentina_Central_Hills_SierrasChicas_JesusMaria_8500BP	Argentina_NorthTierradelFuego_LaArcillosa2_5800BP.AG	-0.000702	0.000611	-1.149	13788	14056	381506
YRI.DG	SaintLucia_Lavoutte_Ceramic.AG	Argentina_Northwest_SouthernPuna_Antofagasta_PeÃ±asdelasTrampas1.1_8800BP	Argentina_Pampas_CentralPampeanDunefields_LagunadelosPampas_10000BP	-0.000749	0.000654	-1.145	3300	3350	86310
YRI.DG	USA_CA_Ojai_1400BP.AG	Argentina_Pampas_6800BP.AG	Brazil_MG_C_LapaDoSanto_EH_HG_9600BP.AG	-0.000408	0.000356	-1.144	23073	23391	616973
YRI.DG	RN.Zapotec1.masked	Argentina_Central_Hills_SierrasChicas_JesusMaria_8500BP	Argentina_Pampas_CentralPampeanDunefields_LagunadelosPampas_10000BP	-0.000754	0.000658	-1.144	6032	6103	106818
YRI.DG	RN.Waunana	Argentina_Central_Hills_SierrasChicas_JesusMaria_8500BP	Chile_LosRieles_12000BP.SG	-0.000929	0.000812	-1.144	7471	7597	131460
YRI.DG	PuertoRico_Ceramic.AG	Argentina_Northwest_SouthernPuna_Antofagasta_PeÃ±asdelasTrampas1.1_8800BP	Chile_LosRieles_12000BP.SG	-0.000659	0.000576	-1.143	4247	4306	112947
YRI.DG	USA_CA_SantaBarbara_1700BP.AG	Argentina_Central_Hills_SierrasChicas_JesusMaria_8500BP	Brazil_SP_S_Laranjal_MH_HG_6800BP.AG	-0.000924	0.000808	-1.143	5315	5446	140916
YRI.DG	RN.Mixe.masked	Argentina_ArroyoSeco2_7700BP.AG	Argentina_NorthTierradelFuego_LaArcillosa2_5800BP.AG	-0.000575	0.000504	-1.142	16356	16508	281525
YRI.DG	USA_CA_Goleta_2600BP.AG	Argentina_ArroyoSeco2_7700BP.AG	Argentina_NorthTierradelFuego_LaArcillosa2_5800BP.AG	-0.000551	0.000483	-1.14	33897	34343	913726
YRI.DG	Venezuela_LasLocas_Ceramic.AG	Argentina_NorthTierradelFuego_LaArcillosa2_5800BP.AG	Argentina_Pampas_6800BP.AG	-0.000423	0.000372	-1.137	22649	22912	611568
YRI.DG	USA_CA_Goleta_1900BP.AG	Argentina_Pampas_CentralPampeanDunefields_LagunadelosPampas_10000BP	Brazil_SP_S_Laranjal_MH_HG_6800BP.AG	-0.000765	0.000673	-1.136	11671	11902	302420
YRI.DG	USA_CA_SanNicolas_1600BP.SG	Argentina_Northwest_SouthernPuna_Antofagasta_PeÃ±asdelasTrampas1.1_8800BP	Argentina_Pampas_CentralPampeanDunefields_LagunadelosPampas_10000BP	-0.000734	0.000647	-1.135	3283	3347	86938
YRI.DG	USA_CA_Goleta_4800BP.AG	Chile_PuntaSantaAna_7300BP.SG	Peru_Cuncaicha_9000BP.AG	-0.000559	0.000493	-1.133	26457	26865	701493
YRI.DG	SaintLucia_Lavoutte_Ceramic.AG	Argentina_NorthTierradelFuego_LaArcillosa2_5800BP.AG	Brazil_MG_C_LapaDoSanto_EH_HG_9600BP.AG	-0.000377	0.000333	-1.132	36866	37261	989420
YRI.DG	Mexico_CuevaDeLosMuertosChiquitos_1100BP.AG	Argentina_Central_Hills_SierrasChicas_JesusMaria_8500BP	Brazil_MG_C_LapaDoSanto_EH_HG_9600BP.AG	-0.000404	0.000357	-1.132	14937	15060	401350
YRI.DG	USA_CA_SantaRosa_3000BP.AG	Argentina_ArroyoSeco2_7700BP.AG	Argentina_NorthTierradelFuego_LaArcillosa2_5800BP.AG	-0.000441	0.00039	-1.131	37492	37938	1023268
YRI.DG	USA_CA_Goleta_2600BP.AG	Chile_LosRieles_5100BP.AG	Peru_Lauricocha_8600BP.AG	-0.00054	0.000478	-1.131	34438	34994	925378
YRI.DG	RN.Mixe.masked	Argentina_Northwest_SouthernPuna_Antofagasta_PeÃ±asdelasTrampas1.1_8800BP	Argentina_Pampas_6800BP.AG	-0.001369	0.001211	-1.13	1041	1064	18358
YRI.DG	RN.Zapotec1.masked	Chile_LosRieles_5100BP.AG	Peru_Lauricocha_8600BP.AG	-0.000568	0.000503	-1.129	17442	17579	300239
YRI.DG	RN.Yaqui.masked	Argentina_Central_Hills_SierrasChicas_JesusMaria_8500BP	Brazil_SP_S_Laranjal_MH_HG_6800BP.AG	-0.001956	0.001732	-1.129	1294	1340	23733
YRI.DG	Mixtec_1.DG	Chile_LosRieles_5100BP.AG	Peru_Lauricocha_8600BP.AG	-0.000649	0.000576	-1.127	34741	35196	724313
YRI.DG	USA_CA_Monterey_1000BP.AG	Argentina_ArroyoSeco2_7700BP.AG	Peru_Cuncaicha_9000BP.AG	-0.000659	0.000585	-1.126	9043	9205	235274
YRI.DG	USA_CA_Goleta_2600BP.AG	Argentina_Northwest_SouthernPuna_Antofagasta_PeÃ±asdelasTrampas1.1_8800BP	Chile_LosRieles_12000BP.SG	-0.001013	0.0009	-1.126	3602	3699	96510
YRI.DG	Mexico_CuevaDeLosMuertosChiquitos_1100BP.AG	Argentina_ArroyoSeco2_7700BP.AG	Argentina_Pampas_6800BP.AG	-0.000287	0.000256	-1.124	23654	23775	650817
YRI.DG	Mexico_Tayopa_1000BP.AG	Argentina_Pampas_CentralPampeanDunefields_LagunadelosPampas_10000BP	Brazil_SP_S_Laranjal_MH_HG_6800BP.AG	-0.000492	0.000438	-1.124	13872	14045	357090
YRI.DG	Mexico_CoyoteCave_950BP.AG	Argentina_NorthTierradelFuego_LaArcillosa2_5800BP.AG	Chile_PuntaSantaAna_7300BP.SG	-0.000614	0.000547	-1.123	16557	16854	484848
YRI.DG	RN.Waunana	Argentina_NorthTierradelFuego_LaArcillosa2_5800BP.AG	Brazil_MG_C_LapaDoSanto_EH_HG_9600BP.AG	-0.000628	0.000559	-1.122	15412	15562	264056
YRI.DG	USA_CA_LHolocene_Barbareno_Chumash.AG	Argentina_Northwest_SouthernPuna_Antofagasta_PeÃ±asdelasTrampas1.1_8800BP	Brazil_SP_S_Laranjal_MH_HG_6800BP.AG	-0.001033	0.000921	-1.122	1672	1713	43286
YRI.DG	USA_CA_Ojai_1400BP.AG	Argentina_NorthTierradelFuego_LaArcillosa2_5800BP.AG	Chile_LosRieles_12000BP.SG	-0.00054	0.000482	-1.121	39533	40102	1082703
YRI.DG	Curacao_Ceramic.AG	Argentina_NorthTierradelFuego_LaArcillosa2_5800BP.AG	Argentina_Northwest_SouthernPuna_Antofagasta_PeÃ±asdelasTrampas1.1_8800BP	-0.000753	0.000673	-1.12	3647	3719	97324
YRI.DG	USA_CA_SanNicolas_4800BP.SG	Peru_Lauricocha_5800BP.AG	Peru_Lauricocha_8600BP.AG	-0.000441	0.000394	-1.119	32249	32590	913240
YRI.DG	Bahamas_Ceramic.AG	Argentina_Central_Hills_SierrasChicas_JesusMaria_8500BP	Argentina_Pampas_CentralPampeanDunefields_LagunadelosPampas_10000BP	-0.000574	0.000513	-1.118	13060	13183	347494
YRI.DG	USA_CA_SanClemente_800BP.AG	Peru_Lauricocha_5800BP.AG	Peru_Lauricocha_8600BP.AG	-0.000364	0.000326	-1.116	32229	32639	910950
YRI.DG	Venezuela_LasLocas_Ceramic.AG	Argentina_Central_Hills_SierrasChicas_JesusMaria_8500BP	Peru_Lauricocha_8600BP.AG	-0.000459	0.000411	-1.116	15858	15978	426146
YRI.DG	USA_CA_Ojai_1400BP.AG	Argentina_Pampas_CentralPampeanDunefields_LagunadelosPampas_10000BP	Brazil_SP_S_Laranjal_MH_HG_6800BP.AG	-0.000614	0.00055	-1.116	13265	13496	343100
YRI.DG	USA_CA_SantaRosa_3000BP.AG	Argentina_Central_Hills_SierrasChicas_JesusMaria_8500BP	Argentina_Pampas_CentralPampeanDunefields_LagunadelosPampas_10000BP	-0.000612	0.000549	-1.115	12737	12934	340069
YRI.DG	USA_CA_Goleta_1500BP.AG	Chile_LosRieles_5100BP.AG	Peru_Lauricocha_5800BP.AG	-0.000645	0.000579	-1.115	20770	21125	549584
YRI.DG	Curacao_Ceramic.AG	Argentina_Northwest_SouthernPuna_Antofagasta_PeÃ±asdelasTrampas1.1_8800BP	Argentina_Pampas_6800BP.AG	-0.000766	0.000686	-1.115	2470	2541	66155
YRI.DG	USA_CA_Goleta_4800BP.AG	Argentina_ArroyoSeco2_7700BP.AG	Argentina_Central_Hills_SierrasChicas_JesusMaria_8500BP	-0.000514	0.000462	-1.112	13820	14035	371096
YRI.DG	Bahamas_Ceramic.AG	Argentina_NorthTierradelFuego_LaArcillosa2_5800BP.AG	Argentina_Pampas_CentralPampeanDunefields_LagunadelosPampas_10000BP	-0.000519	0.000467	-1.112	30991	31491	814919
YRI.DG	USA_CA_Goleta_1000BP.AG	Argentina_NorthTierradelFuego_LaArcillosa2_5800BP.AG	Argentina_Pampas_CentralPampeanDunefields_LagunadelosPampas_10000BP	-0.000557	0.000502	-1.111	28276	28635	746057
YRI.DG	Mayan.DG	Argentina_Central_Hills_SierrasChicas_JesusMaria_8500BP	Chile_LosRieles_12000BP.SG	-0.000568	0.000512	-1.11	15765	15956	335144
YRI.DG	USA_CA_Ojai_1400BP.AG	Chile_LosRieles_12000BP.SG	Peru_Cuncaicha_9000BP.AG	-0.00055	0.000497	-1.106	37213	37751	1020859
YRI.DG	USA_CA_Goleta_4800BP.AG	Argentina_Northwest_SouthernPuna_Antofagasta_PeÃ±asdelasTrampas1.1_8800BP	Brazil_SP_S_Laranjal_MH_HG_6800BP.AG	-0.001137	0.001029	-1.105	1570	1648	41415
YRI.DG	Piapoco.DG	Argentina_Northwest_SouthernPuna_Antofagasta_PeÃ±asdelasTrampas1.1_8800BP	Peru_Lauricocha_5800BP.AG	-0.000914	0.000827	-1.104	2496	2541	52060
YRI.DG	Belize_4600BP.AG	Peru_Lauricocha_5800BP.AG	Peru_Lauricocha_8600BP.AG	-0.000456	0.000413	-1.103	27566	27867	775829
YRI.DG	USA_CA_SantaBarbara_1700BP.AG	Argentina_NorthTierradelFuego_LaArcillosa2_5800BP.AG	Peru_Lauricocha_8600BP.AG	-0.000538	0.000487	-1.103	33636	34161	911969
YRI.DG	USA_CA_SantaRosa_3000BP.AG	Argentina_Central_Hills_SierrasChicas_JesusMaria_8500BP	Chile_LosRieles_12000BP.SG	-0.000622	0.000564	-1.103	16032	16331	433087
YRI.DG	Mexico_Chihuahua_Medieval.SG	Argentina_Northwest_SouthernPuna_Antofagasta_PeÃ±asdelasTrampas1.1_8800BP	Brazil_SP_S_Laranjal_MH_HG_6800BP.AG	-0.001539	0.001396	-1.102	1110	1157	29990
YRI.DG	SaintLucia_Lavoutte_Ceramic.AG	Argentina_NorthTierradelFuego_LaArcillosa2_5800BP.AG	Argentina_Pampas_6800BP.AG	-0.000419	0.000381	-1.099	22671	22921	607594
YRI.DG	PuertoRico_Ceramic.AG	Argentina_Northwest_SouthernPuna_Antofagasta_PeÃ±asdelasTrampas1.1_8800BP	Peru_Cuncaicha_9000BP.AG	-0.000647	0.000589	-1.099	3416	3480	92382
YRI.DG	USA_CA_Goleta_1900BP.AG	Argentina_Northwest_SouthernPuna_Antofagasta_PeÃ±asdelasTrampas1.1_8800BP	Argentina_Pampas_CentralPampeanDunefields_LagunadelosPampas_10000BP	-0.001092	0.000994	-1.099	2809	2891	75038
YRI.DG	RN.Chorotega.masked	Argentina_Central_Hills_SierrasChicas_JesusMaria_8500BP	Peru_Lauricocha_8600BP.AG	-0.001369	0.001246	-1.099	3528	3627	63613
YRI.DG	USA_CA_SanClemente_800BP.AG	Chile_LosRieles_5100BP.AG	Peru_Cuncaicha_9000BP.AG	-0.000442	0.000403	-1.098	32904	33306	899107
YRI.DG	Mayan.DG	Argentina_Central_Hills_SierrasChicas_JesusMaria_8500BP	Argentina_Pampas_CentralPampeanDunefields_LagunadelosPampas_10000BP	-0.000521	0.000475	-1.097	12706	12849	272248
YRI.DG	Mayan.DG	Chile_LosRieles_12000BP.SG	Chile_PuntaSantaAna_7300BP.SG	-0.000498	0.000455	-1.096	40749	41164	842962
YRI.DG	RN.Zapotec1.masked	Argentina_Pampas_CentralPampeanDunefields_LagunadelosPampas_10000BP	Brazil_MG_C_LapaDoSanto_EH_HG_9600BP.AG	-0.000527	0.000481	-1.096	15682	15852	269271
YRI.DG	Bahamas_EleutheraIsl_Ceramic.SG	Argentina_NorthTierradelFuego_LaArcillosa2_5800BP.AG	Argentina_Pampas_CentralPampeanDunefields_LagunadelosPampas_10000BP	-0.000615	0.000561	-1.096	32528	33058	862572
YRI.DG	USA_CA_Goleta_4800BP.AG	Argentina_ArroyoSeco2_7700BP.AG	Chile_PuntaSantaAna_7300BP.SG	-0.000427	0.00039	-1.095	32167	32549	847406
YRI.DG	USA_CA_Ojai_1400BP.AG	Argentina_Northwest_SouthernPuna_Antofagasta_PeÃ±asdelasTrampas1.1_8800BP	Brazil_SP_S_Laranjal_MH_HG_6800BP.AG	-0.001133	0.001034	-1.095	1651	1702	43191
YRI.DG	Mexico_Queretaro_Medieval.SG	Argentina_NorthTierradelFuego_LaArcillosa2_5800BP.AG	Argentina_Pampas_6800BP.AG	-0.000442	0.000405	-1.093	22583	22868	611776
YRI.DG	RN.Chorotega.masked	Argentina_Northwest_SouthernPuna_Antofagasta_PeÃ±asdelasTrampas1.1_8800BP	Brazil_SP_S_Laranjal_MH_HG_6800BP.AG	-0.00331	0.003036	-1.09	363	385	6597
YRI.DG	Mexico_Tayopa_1000BP.AG	Argentina_NorthTierradelFuego_LaArcillosa2_5800BP.AG	Brazil_MG_C_LapaDoSanto_EH_HG_9600BP.AG	-0.000354	0.000325	-1.089	36930	37305	1002645
YRI.DG	SaintLucia_Lavoutte_Ceramic.AG	Brazil_SP_S_Laranjal_MH_HG_6800BP.AG	Peru_Lauricocha_8600BP.AG	-0.000429	0.000394	-1.089	16704	16874	431057
YRI.DG	Mexico_Trincheras_LaPlaya_2500BP.TW	Chile_LosRieles_12000BP.SG	Peru_Cuncaicha_9000BP.AG	-0.000603	0.000554	-1.089	21621	21976	588198
YRI.DG	USA_CA_Ojai_1400BP.AG	Argentina_ArroyoSeco2_7700BP.AG	Argentina_Pampas_CentralPampeanDunefields_LagunadelosPampas_10000BP	-0.000428	0.000394	-1.088	36864	37300	976281
YRI.DG	RN.Yaqui.masked	Argentina_Central_Hills_SierrasChicas_JesusMaria_8500BP	Brazil_MG_C_LapaDoSanto_EH_HG_9600BP.AG	-0.001236	0.001137	-1.087	3122	3179	56865
YRI.DG	Mexico_Zapotec.DG	Argentina_ArroyoSeco2_7700BP.AG	Argentina_NorthTierradelFuego_LaArcillosa2_5800BP.AG	-0.000484	0.000446	-1.086	33328	33630	689575
YRI.DG	USA_CA_LHolocene_Barbareno_Chumash.AG	Argentina_NorthTierradelFuego_LaArcillosa2_5800BP.AG	Brazil_SP_S_Laranjal_MH_HG_6800BP.AG	-0.000528	0.000486	-1.086	14539	14738	376416
YRI.DG	Belize_4600BP.AG	Argentina_Central_Hills_SierrasChicas_JesusMaria_8500BP	Peru_Cuncaicha_9000BP.AG	-0.000609	0.000561	-1.086	12120	12338	324805
YRI.DG	Mixtec_1.DG	Argentina_Central_Hills_SierrasChicas_JesusMaria_8500BP	Brazil_SP_S_Laranjal_MH_HG_6800BP.AG	-0.000897	0.000826	-1.085	5456	5561	117906
YRI.DG	PuertoRico_Ceramic.AG	Argentina_Central_Hills_SierrasChicas_JesusMaria_8500BP	Peru_Cuncaicha_9000BP.AG	-0.000467	0.000432	-1.082	13158	13295	352544
YRI.DG	USA_CA_Goleta_1000BP.AG	Argentina_Central_Hills_SierrasChicas_JesusMaria_8500BP	Peru_Lauricocha_8600BP.AG	-0.000555	0.000513	-1.082	14105	14302	377630
YRI.DG	USA_CA_Monterey_1000BP.AG	Argentina_Central_Hills_SierrasChicas_JesusMaria_8500BP	Peru_Cuncaicha_9000BP.AG	-0.001015	0.000938	-1.082	3351	3440	87122
YRI.DG	Mayan.DG	Argentina_ArroyoSeco2_7700BP.AG	Argentina_Pampas_6800BP.AG	-0.000312	0.000289	-1.081	20737	20871	442186
YRI.DG	Dominican_Ceramic.AG	Argentina_NorthTierradelFuego_LaArcillosa2_5800BP.AG	Argentina_Pampas_6800BP.AG	-0.000358	0.000331	-1.081	22755	22985	614526
YRI.DG	Mexico_Guanajuato_Medieval.SG	Argentina_Northwest_SouthernPuna_Antofagasta_PeÃ±asdelasTrampas1.1_8800BP	Argentina_Pampas_6800BP.AG	-0.001628	0.001508	-1.08	737	774	20362
YRI.DG	RN.Ticuna.masked	Argentina_Northwest_SouthernPuna_Antofagasta_PeÃ±asdelasTrampas1.1_8800BP	Chile_PuntaSantaAna_7300BP.SG	-0.001984	0.001839	-1.079	1161	1201	20239
YRI.DG	USA_CA_NewCuyama_1300BP.SG	Argentina_Central_Hills_SierrasChicas_JesusMaria_8500BP	Brazil_MG_C_LapaDoSanto_EH_HG_9600BP.AG	-0.000611	0.000567	-1.078	8568	8720	234931
YRI.DG	USA_CA_Carmel_600BP.AG	Chile_LosRieles_12000BP.SG	Chile_PuntaSantaAna_7300BP.SG	-0.000747	0.000694	-1.077	11186	11401	287457
YRI.DG	USA_CA_Goleta_4800BP.AG	Chile_LosRieles_12000BP.SG	Peru_Cuncaicha_9000BP.AG	-0.000534	0.000497	-1.076	33805	34282	924816
YRI.DG	Bahamas_Ceramic.AG	Argentina_NorthTierradelFuego_LaArcillosa2_5800BP.AG	Brazil_SP_S_Laranjal_MH_HG_6800BP.AG	-0.00055	0.000511	-1.076	14530	14774	374988
YRI.DG	USA_CA_Goleta_1100BP.AG	Chile_LosRieles_5100BP.AG	Peru_Cuncaicha_9000BP.AG	-0.000581	0.00054	-1.076	29480	29945	800632
YRI.DG	USA_CA_SanNicolas_1600BP.SG	Argentina_Central_Hills_SierrasChicas_JesusMaria_8500BP	Brazil_SP_S_Laranjal_MH_HG_6800BP.AG	-0.00059	0.000549	-1.075	6000	6148	160587
YRI.DG	Mexico_CoyoteCave_950BP.AG	Argentina_Central_Hills_SierrasChicas_JesusMaria_8500BP	Peru_Lauricocha_8600BP.AG	-0.000661	0.000615	-1.075	9027	9192	242293
YRI.DG	Bahamas_Ceramic.AG	Argentina_NorthTierradelFuego_LaArcillosa2_5800BP.AG	Peru_Lauricocha_8600BP.AG	-0.000427	0.000397	-1.074	38474	39051	1042418
YRI.DG	Mayan.DG	Chile_LosRieles_12000BP.SG	Peru_Cuncaicha_9000BP.AG	-0.000482	0.000448	-1.074	33555	33892	700178
YRI.DG	USA_CA_Carmel_600BP.AG	Argentina_Central_Hills_SierrasChicas_JesusMaria_8500BP	Argentina_Pampas_6800BP.AG	-0.000926	0.000863	-1.073	3457	3541	88738
YRI.DG	USA_AK_Ancient_Athabaskan_1100BP.DG	Peru_Cuncaicha_9000BP.AG	Peru_Lauricocha_8600BP.AG	-0.000431	0.000402	-1.072	36430	36896	1029154
YRI.DG	Panama_IsthmoColombian_PreColonial.SG	Chile_LosRieles_12000BP.SG	Peru_Cuncaicha_9000BP.AG	-0.000468	0.000437	-1.071	27734	28166	766618
YRI.DG	RN.Chorotega.masked	Argentina_Pampas_CentralPampeanDunefields_LagunadelosPampas_10000BP	Chile_PuntaSantaAna_7300BP.SG	-0.001258	0.001176	-1.07	7668	7841	138096
YRI.DG	Mexico_Guanajuato_Medieval.SG	Argentina_ArroyoSeco2_7700BP.AG	Argentina_Pampas_6800BP.AG	-0.000502	0.00047	-1.069	6896	7009	193909
YRI.DG	RN.Yaqui.masked	Chile_LosRieles_5100BP.AG	Peru_Cuncaicha_9000BP.AG	-0.001219	0.001142	-1.068	6799	6950	123617
YRI.DG	RN.Mixe.masked	Argentina_Central_Hills_SierrasChicas_JesusMaria_8500BP	Brazil_MG_C_LapaDoSanto_EH_HG_9600BP.AG	-0.000639	0.0006	-1.066	6336	6393	112319
YRI.DG	Curacao_Ceramic.AG	Argentina_NorthTierradelFuego_LaArcillosa2_5800BP.AG	Brazil_SP_S_Laranjal_MH_HG_6800BP.AG	-0.000501	0.000471	-1.065	14710	14927	379698
YRI.DG	USA_CA_LHolocene_Barbareno_Chumash.AG	Argentina_ArroyoSeco2_7700BP.AG	Peru_Cuncaicha_9000BP.AG	-0.000387	0.000364	-1.064	36224	36601	980995
YRI.DG	USA_CA_CastroVille_900BP.AG	Argentina_NorthTierradelFuego_LaArcillosa2_5800BP.AG	Brazil_MG_C_LapaDoSanto_EH_HG_9600BP.AG	-0.000516	0.000486	-1.063	24351	24681	647560
YRI.DG	Dominican_PreCeramic.AG	Argentina_Central_Hills_SierrasChicas_JesusMaria_8500BP	Chile_LosRieles_12000BP.SG	-0.000713	0.000671	-1.062	13844	14169	371692
YRI.DG	USA_AK_Ancient_Athabaskan_1100BP.DG	Argentina_Northwest_SouthernPuna_Antofagasta_PeÃ±asdelasTrampas1.1_8800BP	Argentina_Pampas_6800BP.AG	-0.000784	0.000738	-1.062	2430	2486	66294
YRI.DG	PuertoRico_Ceramic.AG	Argentina_Central_Hills_SierrasChicas_JesusMaria_8500BP	Brazil_SP_S_Laranjal_MH_HG_6800BP.AG	-0.000541	0.00051	-1.06	6109	6189	161150
YRI.DG	USA_CA_SanClemente_800BP.AG	Argentina_Pampas_6800BP.AG	Brazil_SP_S_Laranjal_MH_HG_6800BP.AG	-0.000509	0.000481	-1.057	10098	10228	261174
YRI.DG	Mexico_Chihuahua_Medieval.SG	Chile_LosRieles_5100BP.AG	Peru_Lauricocha_8600BP.AG	-0.000504	0.000478	-1.055	26775	27108	738983
YRI.DG	Mexico_Queretaro_Medieval.SG	Argentina_NorthTierradelFuego_LaArcillosa2_5800BP.AG	Brazil_MG_C_LapaDoSanto_EH_HG_9600BP.AG	-0.000369	0.00035	-1.054	36794	37148	998389
YRI.DG	Piapoco.DG	Peru_Lauricocha_5800BP.AG	Peru_Lauricocha_8600BP.AG	-0.00044	0.000418	-1.053	28387	28659	611662
YRI.DG	RN.Waunana	Chile_LosRieles_5100BP.AG	Peru_Cuncaicha_9000BP.AG	-0.000729	0.000692	-1.053	13965	14159	244613
YRI.DG	USA_CA_SantaRosa_3000BP.AG	Chile_LosRieles_5100BP.AG	Peru_Lauricocha_5800BP.AG	-0.000502	0.000477	-1.052	26699	26997	718590
YRI.DG	USA_CA_SantaBarbara_1700BP.AG	Argentina_Northwest_SouthernPuna_Antofagasta_PeÃ±asdelasTrampas1.1_8800BP	Brazil_MG_C_LapaDoSanto_EH_HG_9600BP.AG	-0.000794	0.000755	-1.052	3365	3444	89892
YRI.DG	USA_CA_Goleta_4800BP.AG	Argentina_Northwest_SouthernPuna_Antofagasta_PeÃ±asdelasTrampas1.1_8800BP	Peru_Lauricocha_5800BP.AG	-0.000924	0.000879	-1.052	2538	2612	68009
YRI.DG	USA_CA_Goleta_1900BP.AG	Argentina_ArroyoSeco2_7700BP.AG	Peru_Cuncaicha_9000BP.AG	-0.00048	0.000457	-1.051	31948	32390	862282
YRI.DG	Venezuela_LasLocas_Ceramic.AG	Argentina_Northwest_SouthernPuna_Antofagasta_PeÃ±asdelasTrampas1.1_8800BP	Argentina_Pampas_CentralPampeanDunefields_LagunadelosPampas_10000BP	-0.000687	0.000654	-1.051	3223	3262	85240
YRI.DG	Venezuela_LasLocas_Ceramic.AG	Argentina_NorthTierradelFuego_LaArcillosa2_5800BP.AG	Chile_LosRieles_12000BP.SG	-0.000414	0.000396	-1.046	40346	40901	1114646
YRI.DG	USA_CA_Goleta_1900BP.AG	Argentina_ArroyoSeco2_7700BP.AG	Chile_PuntaSantaAna_7300BP.SG	-0.000485	0.000464	-1.046	30462	30891	802451
YRI.DG	Bahamas_EleutheraIsl_Ceramic.SG	Peru_Cuncaicha_9000BP.AG	Peru_Lauricocha_8600BP.AG	-0.000485	0.000464	-1.045	37095	37614	1031550
YRI.DG	Mayan.DG	Argentina_Central_Hills_SierrasChicas_JesusMaria_8500BP	Brazil_SP_S_Laranjal_MH_HG_6800BP.AG	-0.000586	0.000561	-1.045	5602	5671	120402
YRI.DG	USA_CA_LHolocene_Barbareno_Chumash.AG	Argentina_NorthTierradelFuego_LaArcillosa2_5800BP.AG	Peru_Cuncaicha_9000BP.AG	-0.000445	0.000427	-1.044	31865	32355	882331
YRI.DG	USA_CA_Carmel_600BP.AG	Argentina_NorthTierradelFuego_LaArcillosa2_5800BP.AG	Argentina_Pampas_CentralPampeanDunefields_LagunadelosPampas_10000BP	-0.000743	0.000711	-1.044	9940	10130	256272
YRI.DG	Bahamas_EleutheraIsl_Ceramic.SG	Argentina_Central_Hills_SierrasChicas_JesusMaria_8500BP	Chile_LosRieles_5100BP.AG	-0.000655	0.000628	-1.043	13881	14128	376214
YRI.DG	USA_CA_SantaBarbara_1700BP.AG	Argentina_NorthTierradelFuego_LaArcillosa2_5800BP.AG	Argentina_Northwest_SouthernPuna_Antofagasta_PeÃ±asdelasTrampas1.1_8800BP	-0.000918	0.00088	-1.043	3331	3412	88578
YRI.DG	USA_CA_SanNicolas_1600BP.SG	Argentina_ArroyoSeco2_7700BP.AG	Argentina_Pampas_6800BP.AG	-0.000284	0.000273	-1.042	23351	23567	648433
YRI.DG	Mexico_Zapotec.DG	Argentina_Pampas_CentralPampeanDunefields_LagunadelosPampas_10000BP	Brazil_MG_C_LapaDoSanto_EH_HG_9600BP.AG	-0.000492	0.000473	-1.04	31688	32052	652007
YRI.DG	RN.Toba.masked	Argentina_Pampas_CentralPampeanDunefields_LagunadelosPampas_10000BP	Peru_Lauricocha_8600BP.AG	-0.000718	0.000691	-1.039	18198	18414	309685
YRI.DG	USA_CA_CalaverasCounty_600BP.AG	Argentina_ArroyoSeco2_7700BP.AG	Chile_PuntaSantaAna_7300BP.SG	-0.000339	0.000326	-1.038	37128	37511	976551
YRI.DG	Mexico_Zapotec.DG	Argentina_NorthTierradelFuego_LaArcillosa2_5800BP.AG	Argentina_Pampas_6800BP.AG	-0.000531	0.000512	-1.037	19541	19771	409113
YRI.DG	Nahua.DG	Argentina_Northwest_SouthernPuna_Antofagasta_PeÃ±asdelasTrampas1.1_8800BP	Chile_LosRieles_12000BP.SG	-0.000985	0.00095	-1.037	3617	3690	74435
YRI.DG	RN.Chorotega.masked	Argentina_Pampas_6800BP.AG	Peru_Cuncaicha_9000BP.AG	-0.001228	0.001186	-1.035	4608	4711	81233
YRI.DG	Mayan.DG	Chile_LosRieles_5100BP.AG	Peru_Cuncaicha_9000BP.AG	-0.000434	0.00042	-1.034	28674	28936	600836
YRI.DG	Mexico_Guanajuato_Medieval.SG	Chile_LosRieles_12000BP.SG	Peru_Lauricocha_8600BP.AG	-0.000571	0.000553	-1.033	14817	15039	413523
YRI.DG	Mexico_CoyoteCave_950BP.AG	Argentina_Central_Hills_SierrasChicas_JesusMaria_8500BP	Chile_LosRieles_12000BP.SG	-0.000735	0.000712	-1.033	9408	9593	251306
YRI.DG	USA_CA_Ojai_1400BP.AG	Argentina_Northwest_SouthernPuna_Antofagasta_PeÃ±asdelasTrampas1.1_8800BP	Chile_LosRieles_12000BP.SG	-0.000761	0.000737	-1.033	4070	4125	108206
YRI.DG	USA_Nevada_LovelockCave_1850BP.SG	Argentina_NorthTierradelFuego_LaArcillosa2_5800BP.AG	Brazil_SP_S_Laranjal_MH_HG_6800BP.AG	-0.00051	0.000494	-1.032	14642	14871	381696
YRI.DG	Panama_IsthmoColombian_PreColonial.SG	Argentina_Central_Hills_SierrasChicas_JesusMaria_8500BP	Argentina_Pampas_CentralPampeanDunefields_LagunadelosPampas_10000BP	-0.000554	0.000537	-1.032	10597	10729	287345
YRI.DG	USA_CA_SanNicolas_1600BP.SG	Argentina_Northwest_SouthernPuna_Antofagasta_PeÃ±asdelasTrampas1.1_8800BP	Argentina_Pampas_6800BP.AG	-0.000695	0.000673	-1.032	2442	2489	66055
YRI.DG	Mixtec_1.DG	Chile_LosRieles_12000BP.SG	Peru_Cuncaicha_9000BP.AG	-0.000713	0.000691	-1.032	32644	33133	685776
YRI.DG	USA_CA_Ojai_1400BP.AG	Brazil_MG_C_LapaDoSanto_EH_HG_9600BP.AG	Brazil_SP_S_Laranjal_MH_HG_6800BP.AG	-0.000456	0.000442	-1.031	15093	15257	398273
YRI.DG	Mexico_Trincheras_LaPlaya_2500BP.TW	Chile_LosRieles_12000BP.SG	Peru_Lauricocha_8600BP.AG	-0.000513	0.000497	-1.031	27373	27735	740759
YRI.DG	RN.Toba.masked	Peru_Cuncaicha_9000BP.AG	Peru_Lauricocha_8600BP.AG	-0.000689	0.000669	-1.03	15583	15790	272159
YRI.DG	USA_Nevada_LovelockCave_1850BP.SG	Argentina_Pampas_6800BP.AG	Brazil_MG_C_LapaDoSanto_EH_HG_9600BP.AG	-0.000335	0.000325	-1.029	23405	23555	626352
YRI.DG	Mexico_Trincheras_LaPlaya_2500BP.TW	Argentina_Northwest_SouthernPuna_Antofagasta_PeÃ±asdelasTrampas1.1_8800BP	Brazil_MG_C_LapaDoSanto_EH_HG_9600BP.AG	-0.000879	0.000855	-1.029	2389	2436	63382
YRI.DG	SaintLucia_Lavoutte_Ceramic.AG	Argentina_Central_Hills_SierrasChicas_JesusMaria_8500BP	Chile_PuntaSantaAna_7300BP.SG	-0.000481	0.000468	-1.028	13752	13884	360461
YRI.DG	RN.Waunana	Argentina_Northwest_SouthernPuna_Antofagasta_PeÃ±asdelasTrampas1.1_8800BP	Argentina_Pampas_6800BP.AG	-0.001376	0.001339	-1.028	1041	1067	18359
YRI.DG	Bahamas_EleutheraIsl_Ceramic.SG	Argentina_NorthTierradelFuego_LaArcillosa2_5800BP.AG	Brazil_SP_S_Laranjal_MH_HG_6800BP.AG	-0.000649	0.000632	-1.027	14714	14962	382276
YRI.DG	Mexico_Baja_Comondu_Unknown.SG	Chile_LosRieles_5100BP.AG	Peru_Lauricocha_8600BP.AG	-0.000779	0.000758	-1.027	3529	3604	99147
YRI.DG	USA_CA_Carmel_600BP.AG	Argentina_Northwest_SouthernPuna_Antofagasta_PeÃ±asdelasTrampas1.1_8800BP	Chile_PuntaSantaAna_7300BP.SG	-0.001461	0.001423	-1.027	1142	1185	29522
YRI.DG	USA_CA_SanNicolas_1600BP.SG	Argentina_NorthTierradelFuego_LaArcillosa2_5800BP.AG	Argentina_Pampas_6800BP.AG	-0.000388	0.000378	-1.026	22436	22707	611398
YRI.DG	USA_CA_SantaBarbara_1700BP.AG	Argentina_ArroyoSeco2_7700BP.AG	Argentina_Northwest_SouthernPuna_Antofagasta_PeÃ±asdelasTrampas1.1_8800BP	-0.000766	0.000746	-1.026	3442	3523	92751
YRI.DG	RN.Chorotega.masked	Argentina_Pampas_CentralPampeanDunefields_LagunadelosPampas_10000BP	Peru_Cuncaicha_9000BP.AG	-0.001253	0.001222	-1.026	6666	6813	117603
YRI.DG	Dominican_Samana_Ceramic.AG	Argentina_Northwest_SouthernPuna_Antofagasta_PeÃ±asdelasTrampas1.1_8800BP	Chile_LosRieles_12000BP.SG	-0.000614	0.0006	-1.025	4205	4265	112453
YRI.DG	RN.Mixe.masked	Argentina_Pampas_CentralPampeanDunefields_LagunadelosPampas_10000BP	Brazil_MG_C_LapaDoSanto_EH_HG_9600BP.AG	-0.000546	0.000533	-1.024	15677	15815	269271
YRI.DG	USA_CA_Carmel_600BP.AG	Argentina_ArroyoSeco2_7700BP.AG	Brazil_SP_S_Laranjal_MH_HG_6800BP.AG	-0.00068	0.000665	-1.023	5582	5686	144248
YRI.DG	USA_Nevada_LovelockCave_1850BP.SG	Argentina_Pampas_CentralPampeanDunefields_LagunadelosPampas_10000BP	Chile_PuntaSantaAna_7300BP.SG	-0.000432	0.000423	-1.022	34866	35164	907007
YRI.DG	USA_CA_Goleta_4800BP.AG	Argentina_NorthTierradelFuego_LaArcillosa2_5800BP.AG	Peru_Cuncaicha_9000BP.AG	-0.000481	0.000471	-1.021	29917	30308	822417
YRI.DG	Mexico_CoyoteCave_950BP.AG	Argentina_Northwest_SouthernPuna_Antofagasta_PeÃ±asdelasTrampas1.1_8800BP	Peru_Cuncaicha_9000BP.AG	-0.001055	0.001035	-1.019	2204	2267	60557
YRI.DG	Mayan.DG	Argentina_Northwest_SouthernPuna_Antofagasta_PeÃ±asdelasTrampas1.1_8800BP	Chile_PuntaSantaAna_7300BP.SG	-0.000667	0.000655	-1.018	2972	3014	62606
YRI.DG	USA_CA_LHolocene_Barbareno_Chumash.AG	Chile_LosRieles_12000BP.SG	Peru_Cuncaicha_9000BP.AG	-0.00046	0.000453	-1.016	37293	37769	1027724
YRI.DG	Mexico_Zapotec.DG	Argentina_NorthTierradelFuego_LaArcillosa2_5800BP.AG	Brazil_MG_C_LapaDoSanto_EH_HG_9600BP.AG	-0.000477	0.00047	-1.015	31504	31825	648917
YRI.DG	USA_CA_NewCuyama_1300BP.SG	Chile_LosRieles_5100BP.AG	Chile_PuntaSantaAna_7300BP.SG	-0.000592	0.000583	-1.015	18302	18596	496411
YRI.DG	USA_CA_SantaBarbara_1700BP.AG	Peru_Lauricocha_5800BP.AG	Peru_Lauricocha_8600BP.AG	-0.000471	0.000465	-1.013	24912	25230	700782
YRI.DG	Belize_4600BP.AG	Argentina_NorthTierradelFuego_LaArcillosa2_5800BP.AG	Peru_Lauricocha_8600BP.AG	-0.000434	0.00043	-1.011	36042	36512	976238
YRI.DG	USA_CA_SanNicolas_1600BP.SG	Argentina_Northwest_SouthernPuna_Antofagasta_PeÃ±asdelasTrampas1.1_8800BP	Brazil_SP_S_Laranjal_MH_HG_6800BP.AG	-0.000862	0.000852	-1.011	1657	1687	43685
YRI.DG	USA_AK_Ancient_Athabaskan_1100BP.DG	Argentina_Pampas_CentralPampeanDunefields_LagunadelosPampas_10000BP	Peru_Lauricocha_8600BP.AG	-0.000428	0.000424	-1.01	41885	42381	1118758
YRI.DG	Mexico_CoyoteCave_950BP.AG	Argentina_Central_Hills_SierrasChicas_JesusMaria_8500BP	Argentina_Pampas_CentralPampeanDunefields_LagunadelosPampas_10000BP	-0.000706	0.0007	-1.008	7486	7628	200808
YRI.DG	USA_AK_Ancient_Athabaskan_1100BP.DG	Argentina_Pampas_6800BP.AG	Brazil_SP_S_Laranjal_MH_HG_6800BP.AG	-0.000573	0.000568	-1.007	9871	10021	261207
YRI.DG	USA_CA_SanNicolas_4800BP.SG	Argentina_Pampas_6800BP.AG	Brazil_MG_C_LapaDoSanto_EH_HG_9600BP.AG	-0.000344	0.000342	-1.005	23341	23625	625545
YRI.DG	Mexico_Queretaro_Medieval.SG	Argentina_Pampas_CentralPampeanDunefields_LagunadelosPampas_10000BP	Brazil_SP_S_Laranjal_MH_HG_6800BP.AG	-0.000513	0.000511	-1.005	13796	13972	355686
YRI.DG	RN.Mixe.masked	Chile_LosRieles_12000BP.SG	Chile_PuntaSantaAna_7300BP.SG	-0.000614	0.000611	-1.004	19678	19900	339888
YRI.DG	Mexico_CoyoteCave_950BP.AG	Argentina_Northwest_SouthernPuna_Antofagasta_PeÃ±asdelasTrampas1.1_8800BP	Brazil_MG_C_LapaDoSanto_EH_HG_9600BP.AG	-0.000825	0.000822	-1.004	2418	2472	64828
YRI.DG	USA_CA_CastroVille_900BP.AG	Argentina_Northwest_SouthernPuna_Antofagasta_PeÃ±asdelasTrampas1.1_8800BP	Brazil_MG_C_LapaDoSanto_EH_HG_9600BP.AG	-0.000889	0.000888	-1.001	2623	2671	68688
YRI.DG	RN.Ticuna.masked	Argentina_Central_Hills_SierrasChicas_JesusMaria_8500BP	Argentina_Northwest_SouthernPuna_Antofagasta_PeÃ±asdelasTrampas1.1_8800BP	-0.00259	0.00259	-1	529	553	9252
YRI.DG	Venezuela_LasLocas_Ceramic.AG	Argentina_Central_Hills_SierrasChicas_JesusMaria_8500BP	Argentina_NorthTierradelFuego_LaArcillosa2_5800BP.AG	-0.000444	0.000446	-0.997	13510	13656	370903
YRI.DG	USA_AK_Ancient_Athabaskan_1100BP.DG	Argentina_NorthTierradelFuego_LaArcillosa2_5800BP.AG	Peru_Cuncaicha_9000BP.AG	-0.000461	0.000462	-0.997	31860	32273	896914
YRI.DG	RN.Zapotec1.masked	Argentina_Central_Hills_SierrasChicas_JesusMaria_8500BP	Peru_Lauricocha_8600BP.AG	-0.000584	0.000587	-0.996	6990	7059	122885
YRI.DG	USA_CA_Monterey_1000BP.AG	Argentina_Central_Hills_SierrasChicas_JesusMaria_8500BP	Argentina_Pampas_CentralPampeanDunefields_LagunadelosPampas_10000BP	-0.000953	0.000957	-0.996	3083	3160	80612
YRI.DG	Dominican_Ceramic.AG	Argentina_Northwest_SouthernPuna_Antofagasta_PeÃ±asdelasTrampas1.1_8800BP	Peru_Cuncaicha_9000BP.AG	-0.000541	0.000544	-0.995	3411	3462	92422
YRI.DG	Mayan.DG	Argentina_Northwest_SouthernPuna_Antofagasta_PeÃ±asdelasTrampas1.1_8800BP	Brazil_SP_S_Laranjal_MH_HG_6800BP.AG	-0.00086	0.000864	-0.995	1522	1548	31994
YRI.DG	USA_CA_Goleta_1100BP.AG	Argentina_Northwest_SouthernPuna_Antofagasta_PeÃ±asdelasTrampas1.1_8800BP	Argentina_Pampas_6800BP.AG	-0.000923	0.000929	-0.994	2358	2417	62709
YRI.DG	USA_AK_Ancient_Athabaskan_1100BP.DG	Chile_LosRieles_5100BP.AG	Peru_Lauricocha_8600BP.AG	-0.000426	0.00043	-0.992	40229	40739	1115212
YRI.DG	Panama_IsthmoColombian_PreColonial.SG	Argentina_Central_Hills_SierrasChicas_JesusMaria_8500BP	Peru_Cuncaicha_9000BP.AG	-0.000552	0.000557	-0.992	9433	9527	254718
YRI.DG	Mexico_Guanajuato_Medieval.SG	Argentina_Pampas_CentralPampeanDunefields_LagunadelosPampas_10000BP	Chile_LosRieles_5100BP.AG	-0.000655	0.000661	-0.991	9173	9336	248174
YRI.DG	USA_CA_Goleta_4800BP.AG	Argentina_Northwest_SouthernPuna_Antofagasta_PeÃ±asdelasTrampas1.1_8800BP	Chile_PuntaSantaAna_7300BP.SG	-0.000816	0.000824	-0.991	3008	3053	78436
YRI.DG	USA_CA_CalaverasCounty_1500BP.AG	Argentina_NorthTierradelFuego_LaArcillosa2_5800BP.AG	Argentina_Pampas_6800BP.AG	-0.000556	0.000562	-0.99	19783	20098	530591
YRI.DG	RN.Guahibo	Chile_LosRieles_12000BP.SG	Peru_Cuncaicha_9000BP.AG	-0.000676	0.000682	-0.99	16398	16591	283782
YRI.DG	RN.Chorotega.masked	Argentina_ArroyoSeco2_7700BP.AG	Peru_Cuncaicha_9000BP.AG	-0.00094	0.000949	-0.99	8017	8137	140672
YRI.DG	Nahua.DG	Chile_LosRieles_5100BP.AG	Chile_PuntaSantaAna_7300BP.SG	-0.000622	0.000629	-0.989	28699	29074	601809
YRI.DG	Mexico_Zapotec.DG	Argentina_Central_Hills_SierrasChicas_JesusMaria_8500BP	Peru_Lauricocha_8600BP.AG	-0.000546	0.000552	-0.988	14562	14722	309730
YRI.DG	Venezuela_LasLocas_Ceramic.AG	Argentina_ArroyoSeco2_7700BP.AG	Chile_PuntaSantaAna_7300BP.SG	-0.000307	0.000311	-0.987	37181	37673	984642
YRI.DG	USA_CA_SanNicolas_1600BP.SG	Chile_LosRieles_5100BP.AG	Chile_PuntaSantaAna_7300BP.SG	-0.000376	0.000381	-0.986	32411	32714	866572
YRI.DG	Dominican_Ceramic.AG	Argentina_Central_Hills_SierrasChicas_JesusMaria_8500BP	Chile_PuntaSantaAna_7300BP.SG	-0.000394	0.0004	-0.986	13863	13995	367111
YRI.DG	USA_CA_Goleta_2600BP.AG	Argentina_Pampas_6800BP.AG	Peru_Cuncaicha_9000BP.AG	-0.000527	0.000535	-0.986	20419	20687	539622
YRI.DG	USA_CA_CalaverasCounty_1500BP.AG	Peru_Cuncaicha_9000BP.AG	Peru_Lauricocha_8600BP.AG	-0.000506	0.000514	-0.985	29558	29941	810155
YRI.DG	RN.Mixe.masked	Argentina_Central_Hills_SierrasChicas_JesusMaria_8500BP	Peru_Lauricocha_8600BP.AG	-0.000622	0.000631	-0.985	6984	7060	122885
YRI.DG	Belize_5600BP.AG	Argentina_Central_Hills_SierrasChicas_JesusMaria_8500BP	Peru_Lauricocha_5800BP.AG	-0.000843	0.000857	-0.984	4517	4619	120923
YRI.DG	Mexico_Chihuahua_Medieval.SG	Argentina_Northwest_SouthernPuna_Antofagasta_PeÃ±asdelasTrampas1.1_8800BP	Peru_Cuncaicha_9000BP.AG	-0.000958	0.000973	-0.984	2229	2289	62699
YRI.DG	USA_CA_SanNicolas_4800BP.SG	Argentina_ArroyoSeco2_7700BP.AG	Brazil_MG_C_LapaDoSanto_EH_HG_9600BP.AG	-0.000256	0.00026	-0.983	43178	43523	1174072
YRI.DG	Panama_IsthmoColombian_PreColonial.SG	Argentina_Central_Hills_SierrasChicas_JesusMaria_8500BP	Peru_Lauricocha_8600BP.AG	-0.000475	0.000485	-0.98	12002	12139	325783
YRI.DG	USA_CA_CastroVille_900BP.AG	Argentina_Central_Hills_SierrasChicas_JesusMaria_8500BP	Peru_Lauricocha_5800BP.AG	-0.000718	0.000733	-0.98	7039	7173	185898
YRI.DG	USA_Nevada_LovelockCave_1850BP.SG	Argentina_Pampas_CentralPampeanDunefields_LagunadelosPampas_10000BP	Peru_Cuncaicha_9000BP.AG	-0.000455	0.000465	-0.978	30454	30823	805097
YRI.DG	USA_CA_Goleta_1500BP.AG	Brazil_SP_S_Laranjal_MH_HG_6800BP.AG	Chile_PuntaSantaAna_7300BP.SG	-0.000665	0.000681	-0.976	10612	10791	268344
YRI.DG	Piapoco.DG	Argentina_Central_Hills_SierrasChicas_JesusMaria_8500BP	Chile_LosRieles_12000BP.SG	-0.000558	0.000573	-0.975	15945	16133	335143
YRI.DG	Piapoco.DG	Chile_LosRieles_12000BP.SG	Chile_PuntaSantaAna_7300BP.SG	-0.000514	0.000528	-0.974	41185	41617	842956
YRI.DG	USA_CA_SantaRosa_3000BP.AG	Argentina_Pampas_6800BP.AG	Brazil_SP_S_Laranjal_MH_HG_6800BP.AG	-0.000536	0.00055	-0.974	10009	10164	258614
YRI.DG	Mexico_Zapotec.DG	Argentina_ArroyoSeco2_7700BP.AG	Peru_Lauricocha_8600BP.AG	-0.000377	0.000387	-0.973	42067	42429	866808
YRI.DG	USA_CA_Goleta_1000BP.AG	Chile_LosRieles_12000BP.SG	Peru_Cuncaicha_9000BP.AG	-0.000464	0.000477	-0.973	33761	34211	926601
YRI.DG	USA_CA_CastroVille_900BP.AG	Brazil_MG_C_LapaDoSanto_EH_HG_9600BP.AG	Chile_PuntaSantaAna_7300BP.SG	-0.000481	0.000495	-0.973	21643	21926	560102
YRI.DG	RN.Mixe.masked	Argentina_Central_Hills_SierrasChicas_JesusMaria_8500BP	Argentina_Pampas_CentralPampeanDunefields_LagunadelosPampas_10000BP	-0.000693	0.000712	-0.973	6026	6104	106818
YRI.DG	USA_CA_CalaverasCounty_1500BP.AG	Argentina_Central_Hills_SierrasChicas_JesusMaria_8500BP	Argentina_Pampas_CentralPampeanDunefields_LagunadelosPampas_10000BP	-0.000681	0.000702	-0.97	10207	10392	271095
YRI.DG	Venezuela_LasLocas_Ceramic.AG	Argentina_Central_Hills_SierrasChicas_JesusMaria_8500BP	Chile_PuntaSantaAna_7300BP.SG	-0.000448	0.000462	-0.969	13028	13191	345400
YRI.DG	Mexico_CoyoteCave_950BP.AG	Argentina_NorthTierradelFuego_LaArcillosa2_5800BP.AG	Brazil_MG_C_LapaDoSanto_EH_HG_9600BP.AG	-0.000461	0.000475	-0.969	21741	21988	586596
YRI.DG	Bahamas_EleutheraIsl_Ceramic.SG	Argentina_NorthTierradelFuego_LaArcillosa2_5800BP.AG	Peru_Lauricocha_8600BP.AG	-0.000452	0.000468	-0.967	40017	40541	1091171
YRI.DG	Piapoco.DG	Argentina_Northwest_SouthernPuna_Antofagasta_PeÃ±asdelasTrampas1.1_8800BP	Chile_PuntaSantaAna_7300BP.SG	-0.00075	0.000775	-0.967	2999	3043	62604
YRI.DG	USA_CA_SantaBarbara_1700BP.AG	Argentina_NorthTierradelFuego_LaArcillosa2_5800BP.AG	Chile_PuntaSantaAna_7300BP.SG	-0.000508	0.000526	-0.966	24506	24869	715105
YRI.DG	USA_CA_Goleta_2600BP.AG	Argentina_Northwest_SouthernPuna_Antofagasta_PeÃ±asdelasTrampas1.1_8800BP	Peru_Cuncaicha_9000BP.AG	-0.000895	0.000926	-0.966	3100	3175	83725
YRI.DG	Bahamas_Ceramic.AG	Argentina_Pampas_CentralPampeanDunefields_LagunadelosPampas_10000BP	Brazil_SP_S_Laranjal_MH_HG_6800BP.AG	-0.000502	0.00052	-0.965	13267	13494	342346
YRI.DG	Bahamas_EleutheraIsl_Ceramic.SG	Argentina_Pampas_CentralPampeanDunefields_LagunadelosPampas_10000BP	Brazil_SP_S_Laranjal_MH_HG_6800BP.AG	-0.000613	0.000636	-0.965	13817	14036	357918
YRI.DG	USA_CA_Goleta_2600BP.AG	Argentina_NorthTierradelFuego_LaArcillosa2_5800BP.AG	Argentina_Pampas_CentralPampeanDunefields_LagunadelosPampas_10000BP	-0.00056	0.000581	-0.964	27455	27857	717897
YRI.DG	USA_Nevada_LovelockCave_1850BP.SG	Argentina_Central_Hills_SierrasChicas_JesusMaria_8500BP	Brazil_SP_S_Laranjal_MH_HG_6800BP.AG	-0.000564	0.000586	-0.964	6061	6136	161049
YRI.DG	USA_AK_Ancient_Athabaskan_1100BP.DG	Chile_LosRieles_12000BP.SG	Peru_Cuncaicha_9000BP.AG	-0.000439	0.000455	-0.963	38506	38978	1077862
YRI.DG	RN.Zapotec1.masked	Chile_LosRieles_12000BP.SG	Peru_Cuncaicha_9000BP.AG	-0.000584	0.000608	-0.961	16362	16519	283781
YRI.DG	RN.Toba.masked	Argentina_Central_Hills_SierrasChicas_JesusMaria_8500BP	Chile_LosRieles_5100BP.AG	-0.000848	0.000883	-0.961	5979	6081	105535
YRI.DG	PuertoRico_Ceramic.AG	Argentina_NorthTierradelFuego_LaArcillosa2_5800BP.AG	Argentina_Pampas_CentralPampeanDunefields_LagunadelosPampas_10000BP	-0.000381	0.000397	-0.96	32408	32752	854848
YRI.DG	Dominican_Ceramic.AG	Chile_LosRieles_5100BP.AG	Peru_Lauricocha_5800BP.AG	-0.00034	0.000355	-0.958	28035	28308	755337
YRI.DG	USA_CA_SanClemente_800BP.AG	Argentina_Northwest_SouthernPuna_Antofagasta_PeÃ±asdelasTrampas1.1_8800BP	Chile_LosRieles_12000BP.SG	-0.000568	0.000593	-0.958	4199	4250	112395
YRI.DG	USA_CA_CalaverasCounty_1500BP.AG	Argentina_NorthTierradelFuego_LaArcillosa2_5800BP.AG	Brazil_MG_C_LapaDoSanto_EH_HG_9600BP.AG	-0.000458	0.000478	-0.957	29894	30273	802807
YRI.DG	USA_CA_SanNicolas_4800BP.SG	Argentina_Pampas_CentralPampeanDunefields_LagunadelosPampas_10000BP	Brazil_MG_C_LapaDoSanto_EH_HG_9600BP.AG	-0.000386	0.000404	-0.956	36006	36472	948117
YRI.DG	Bahamas_Ceramic.AG	Argentina_Northwest_SouthernPuna_Antofagasta_PeÃ±asdelasTrampas1.1_8800BP	Argentina_Pampas_CentralPampeanDunefields_LagunadelosPampas_10000BP	-0.000722	0.000757	-0.955	3215	3267	83913
YRI.DG	Mayan.DG	Argentina_Pampas_CentralPampeanDunefields_LagunadelosPampas_10000BP	Brazil_SP_S_Laranjal_MH_HG_6800BP.AG	-0.000469	0.000492	-0.954	12700	12827	264594
YRI.DG	Mexico_CuevaDeLosMuertosChiquitos_1100BP.AG	Argentina_NorthTierradelFuego_LaArcillosa2_5800BP.AG	Brazil_MG_C_LapaDoSanto_EH_HG_9600BP.AG	-0.000315	0.000331	-0.953	36906	37266	1001595
YRI.DG	Bahamas_EleutheraIsl_Ceramic.SG	Argentina_Central_Hills_SierrasChicas_JesusMaria_8500BP	Chile_PuntaSantaAna_7300BP.SG	-0.000605	0.000635	-0.953	13783	14005	367241
YRI.DG	Mexico_Tayopa_1000BP.AG	Chile_PuntaSantaAna_7300BP.SG	Peru_Cuncaicha_9000BP.AG	-0.000377	0.000396	-0.952	30168	30464	801427
YRI.DG	USA_CA_Ojai_1400BP.AG	Argentina_Central_Hills_SierrasChicas_JesusMaria_8500BP	Brazil_SP_S_Laranjal_MH_HG_6800BP.AG	-0.000636	0.000668	-0.952	5904	6005	156628
YRI.DG	USA_CA_SantaRosa_3000BP.AG	Peru_Lauricocha_5800BP.AG	Peru_Lauricocha_8600BP.AG	-0.000381	0.0004	-0.951	29342	29735	829861
YRI.DG	Dominican_Samana_Ceramic.AG	Argentina_Northwest_SouthernPuna_Antofagasta_PeÃ±asdelasTrampas1.1_8800BP	Peru_Cuncaicha_9000BP.AG	-0.000597	0.000628	-0.951	3402	3456	92276
YRI.DG	RN.Mixe.masked	Argentina_Northwest_SouthernPuna_Antofagasta_PeÃ±asdelasTrampas1.1_8800BP	Peru_Cuncaicha_9000BP.AG	-0.001074	0.00113	-0.951	1443	1468	25313
YRI.DG	RN.Waunana	Argentina_Central_Hills_SierrasChicas_JesusMaria_8500BP	Argentina_Pampas_CentralPampeanDunefields_LagunadelosPampas_10000BP	-0.000769	0.000811	-0.948	6033	6112	106818
YRI.DG	RN.Toba.masked	Argentina_Central_Hills_SierrasChicas_JesusMaria_8500BP	Chile_PuntaSantaAna_7300BP.SG	-0.000802	0.000846	-0.948	5918	6038	104491
YRI.DG	Mayan.DG	Argentina_Northwest_SouthernPuna_Antofagasta_PeÃ±asdelasTrampas1.1_8800BP	Argentina_Pampas_CentralPampeanDunefields_LagunadelosPampas_10000BP	-0.000655	0.000694	-0.944	2973	3012	62063
YRI.DG	Mexico_Guanajuato_Medieval.SG	Brazil_SP_S_Laranjal_MH_HG_6800BP.AG	Chile_PuntaSantaAna_7300BP.SG	-0.0008	0.000848	-0.943	3857	3937	100378
YRI.DG	RN.Guahibo	Argentina_Central_Hills_SierrasChicas_JesusMaria_8500BP	Brazil_SP_S_Laranjal_MH_HG_6800BP.AG	-0.000884	0.000938	-0.943	2639	2680	46863
YRI.DG	USA_CA_Goleta_1000BP.AG	Argentina_ArroyoSeco2_7700BP.AG	Brazil_MG_C_LapaDoSanto_EH_HG_9600BP.AG	-0.000258	0.000273	-0.942	36946	37175	1003572
YRI.DG	Bahamas_Ceramic.AG	Argentina_ArroyoSeco2_7700BP.AG	Brazil_SP_S_Laranjal_MH_HG_6800BP.AG	-0.000387	0.000411	-0.942	15888	16104	415620
YRI.DG	Mexico_CuevaDeLosMuertosChiquitos_1100BP.AG	Argentina_Central_Hills_SierrasChicas_JesusMaria_8500BP	Argentina_Pampas_6800BP.AG	-0.000404	0.00043	-0.94	9171	9268	242182
YRI.DG	Belize_5600BP.AG	Argentina_Pampas_CentralPampeanDunefields_LagunadelosPampas_10000BP	Chile_PuntaSantaAna_7300BP.SG	-0.000605	0.000644	-0.94	11006	11181	288827
YRI.DG	RN.Zapotec1.masked	Argentina_Northwest_SouthernPuna_Antofagasta_PeÃ±asdelasTrampas1.1_8800BP	Peru_Lauricocha_8600BP.AG	-0.000866	0.000923	-0.939	1685	1708	29212
YRI.DG	USA_CA_Goleta_1000BP.AG	Argentina_NorthTierradelFuego_LaArcillosa2_5800BP.AG	Peru_Cuncaicha_9000BP.AG	-0.000468	0.000499	-0.938	29631	30070	814408
YRI.DG	Nahua.DG	Argentina_ArroyoSeco2_7700BP.AG	Argentina_Central_Hills_SierrasChicas_JesusMaria_8500BP	-0.000553	0.000589	-0.938	14232	14405	302939
YRI.DG	USA_CA_SantaBarbara_1700BP.AG	Argentina_Central_Hills_SierrasChicas_JesusMaria_8500BP	Peru_Lauricocha_8600BP.AG	-0.000532	0.000569	-0.936	13039	13207	349670
YRI.DG	USA_CA_SantaBarbara_1700BP.AG	Argentina_ArroyoSeco2_7700BP.AG	Chile_PuntaSantaAna_7300BP.SG	-0.000412	0.00044	-0.935	29782	30149	787182
YRI.DG	Mexico_CuevaDeLosMuertosChiquitos_1100BP.AG	Argentina_ArroyoSeco2_7700BP.AG	Chile_PuntaSantaAna_7300BP.SG	-0.000291	0.000312	-0.933	39373	39760	1038955
YRI.DG	USA_CA_Goleta_1500BP.AG	Argentina_ArroyoSeco2_7700BP.AG	Argentina_Northwest_SouthernPuna_Antofagasta_PeÃ±asdelasTrampas1.1_8800BP	-0.000735	0.000788	-0.933	3099	3150	81394
YRI.DG	USA_CA_Goleta_1000BP.AG	Argentina_Central_Hills_SierrasChicas_JesusMaria_8500BP	Chile_PuntaSantaAna_7300BP.SG	-0.00056	0.000601	-0.932	11611	11744	307828
YRI.DG	RN.Mixe.masked	Argentina_Pampas_CentralPampeanDunefields_LagunadelosPampas_10000BP	Peru_Cuncaicha_9000BP.AG	-0.000616	0.000661	-0.932	13233	13353	227664
YRI.DG	Nahua.DG	Argentina_Pampas_CentralPampeanDunefields_LagunadelosPampas_10000BP	Chile_LosRieles_12000BP.SG	-0.000645	0.000692	-0.932	40189	40723	827561
YRI.DG	USA_CA_CastroVille_900BP.AG	Argentina_Northwest_SouthernPuna_Antofagasta_PeÃ±asdelasTrampas1.1_8800BP	Argentina_Pampas_6800BP.AG	-0.00105	0.001126	-0.932	1838	1880	48571
YRI.DG	USA_CA_SantaRosa_3000BP.AG	Argentina_NorthTierradelFuego_LaArcillosa2_5800BP.AG	Brazil_MG_C_LapaDoSanto_EH_HG_9600BP.AG	-0.000369	0.000397	-0.928	35705	36077	965973
YRI.DG	USA_CA_Goleta_1000BP.AG	Argentina_Northwest_SouthernPuna_Antofagasta_PeÃ±asdelasTrampas1.1_8800BP	Argentina_Pampas_CentralPampeanDunefields_LagunadelosPampas_10000BP	-0.000765	0.000825	-0.928	2931	2970	77769
YRI.DG	USA_CA_SanClemente_800BP.AG	Argentina_Central_Hills_SierrasChicas_JesusMaria_8500BP	Chile_LosRieles_12000BP.SG	-0.00044	0.000475	-0.927	18005	18259	484462
YRI.DG	Venezuela_LasLocas_Ceramic.AG	Argentina_Northwest_SouthernPuna_Antofagasta_PeÃ±asdelasTrampas1.1_8800BP	Argentina_Pampas_6800BP.AG	-0.00062	0.000669	-0.927	2464	2519	66116
YRI.DG	RN.Guahibo	Brazil_SP_S_Laranjal_MH_HG_6800BP.AG	Peru_Cuncaicha_9000BP.AG	-0.000753	0.000812	-0.927	6157	6238	105281
YRI.DG	Mexico_Trincheras_LaPlaya_2500BP.TW	Argentina_Pampas_CentralPampeanDunefields_LagunadelosPampas_10000BP	Chile_PuntaSantaAna_7300BP.SG	-0.00056	0.000604	-0.926	17745	18008	468915
YRI.DG	Venezuela_LasLocas_Ceramic.AG	Argentina_ArroyoSeco2_7700BP.AG	Argentina_Pampas_6800BP.AG	-0.000253	0.000273	-0.925	23506	23675	646157
YRI.DG	RN.Toba.masked	Argentina_NorthTierradelFuego_LaArcillosa2_5800BP.AG	Brazil_MG_C_LapaDoSanto_EH_HG_9600BP.AG	-0.000576	0.000623	-0.925	15357	15528	263381
YRI.DG	RN.Chorotega.masked	Brazil_SP_S_Laranjal_MH_HG_6800BP.AG	Peru_Lauricocha_8600BP.AG	-0.001078	0.00117	-0.921	3582	3652	63685
YRI.DG	Venezuela_LasLocas_Ceramic.AG	Argentina_NorthTierradelFuego_LaArcillosa2_5800BP.AG	Peru_Lauricocha_8600BP.AG	-0.00032	0.000347	-0.92	39054	39512	1063715
YRI.DG	USA_CA_Carmel_600BP.AG	Argentina_Pampas_6800BP.AG	Argentina_Pampas_CentralPampeanDunefields_LagunadelosPampas_10000BP	-0.000618	0.000671	-0.92	7006	7109	180984
YRI.DG	Mexico_CuevaDeLosMuertosChiquitos_1100BP.AG	Argentina_Central_Hills_SierrasChicas_JesusMaria_8500BP	Brazil_SP_S_Laranjal_MH_HG_6800BP.AG	-0.000479	0.000521	-0.919	6070	6160	160814
YRI.DG	USA_CA_LHolocene_Barbareno_Chumash.AG	Argentina_Central_Hills_SierrasChicas_JesusMaria_8500BP	Brazil_SP_S_Laranjal_MH_HG_6800BP.AG	-0.000565	0.000615	-0.919	5921	6021	156709
YRI.DG	Bahamas_EleutheraIsl_Ceramic.SG	Argentina_NorthTierradelFuego_LaArcillosa2_5800BP.AG	Chile_LosRieles_12000BP.SG	-0.000495	0.00054	-0.918	41995	42569	1159048
YRI.DG	Nahua.DG	Argentina_Pampas_CentralPampeanDunefields_LagunadelosPampas_10000BP	Brazil_MG_C_LapaDoSanto_EH_HG_9600BP.AG	-0.0005	0.000544	-0.918	31658	31975	651341
YRI.DG	USA_CA_Goleta_2600BP.AG	Argentina_NorthTierradelFuego_LaArcillosa2_5800BP.AG	Brazil_MG_C_LapaDoSanto_EH_HG_9600BP.AG	-0.000444	0.000484	-0.917	32472	32846	870187
YRI.DG	Belize_5600BP.AG	Brazil_MG_C_LapaDoSanto_EH_HG_9600BP.AG	Peru_Lauricocha_5800BP.AG	-0.000484	0.000528	-0.916	11306	11448	299860
YRI.DG	Dominican_PreCeramic.AG	Argentina_Central_Hills_SierrasChicas_JesusMaria_8500BP	Peru_Lauricocha_8600BP.AG	-0.000514	0.000563	-0.912	13304	13487	356644
YRI.DG	USA_CA_SanNicolas_4800BP.SG	Argentina_Central_Hills_SierrasChicas_JesusMaria_8500BP	Argentina_Pampas_CentralPampeanDunefields_LagunadelosPampas_10000BP	-0.000481	0.000528	-0.911	14734	14913	396423
YRI.DG	USA_CA_CastroVille_900BP.AG	Argentina_Pampas_6800BP.AG	Brazil_MG_C_LapaDoSanto_EH_HG_9600BP.AG	-0.000417	0.000459	-0.909	16619	16800	436912
YRI.DG	Dominican_PreCeramic.AG	Chile_LosRieles_5100BP.AG	Peru_Lauricocha_5800BP.AG	-0.000533	0.000588	-0.907	23723	24057	639072
YRI.DG	Nahua.DG	Argentina_Central_Hills_SierrasChicas_JesusMaria_8500BP	Chile_LosRieles_12000BP.SG	-0.000663	0.000731	-0.907	15452	15670	328310
YRI.DG	RN.Guahibo	Chile_LosRieles_5100BP.AG	Chile_PuntaSantaAna_7300BP.SG	-0.000553	0.000612	-0.905	14236	14374	247621
YRI.DG	USA_CA_SanNicolas_4800BP.SG	Argentina_Northwest_SouthernPuna_Antofagasta_PeÃ±asdelasTrampas1.1_8800BP	Peru_Lauricocha_5800BP.AG	-0.000722	0.000798	-0.905	2768	2840	74617
YRI.DG	USA_CA_CastroVille_900BP.AG	Argentina_ArroyoSeco2_7700BP.AG	Brazil_SP_S_Laranjal_MH_HG_6800BP.AG	-0.000495	0.000548	-0.904	10894	11020	282735
YRI.DG	RN.Waunana	Argentina_ArroyoSeco2_7700BP.AG	Argentina_Pampas_6800BP.AG	-0.000475	0.000526	-0.903	9889	9986	174087
YRI.DG	RN.Guahibo	Argentina_Pampas_CentralPampeanDunefields_LagunadelosPampas_10000BP	Peru_Lauricocha_5800BP.AG	-0.000598	0.000662	-0.903	12037	12161	206421
YRI.DG	USA_CA_CalaverasCounty_600BP.AG	Argentina_ArroyoSeco2_7700BP.AG	Argentina_Northwest_SouthernPuna_Antofagasta_PeÃ±asdelasTrampas1.1_8800BP	-0.000513	0.000569	-0.902	3918	3997	104405
YRI.DG	Belize_4600BP.AG	Argentina_NorthTierradelFuego_LaArcillosa2_5800BP.AG	Argentina_Pampas_CentralPampeanDunefields_LagunadelosPampas_10000BP	-0.000442	0.00049	-0.901	29115	29450	765509
YRI.DG	USA_CA_SanNicolas_1600BP.SG	Chile_LosRieles_5100BP.AG	Peru_Cuncaicha_9000BP.AG	-0.000349	0.000387	-0.9	32628	32976	897814
YRI.DG	USA_CA_Goleta_4800BP.AG	Argentina_NorthTierradelFuego_LaArcillosa2_5800BP.AG	Argentina_Pampas_CentralPampeanDunefields_LagunadelosPampas_10000BP	-0.000462	0.000514	-0.899	28302	28682	746044
YRI.DG	USA_CA_Carmel_600BP.AG	Peru_Cuncaicha_9000BP.AG	Peru_Lauricocha_8600BP.AG	-0.000506	0.000563	-0.899	11476	11646	307018
YRI.DG	USA_CA_CalaverasCounty_600BP.AG	Argentina_Central_Hills_SierrasChicas_JesusMaria_8500BP	Argentina_Northwest_SouthernPuna_Antofagasta_PeÃ±asdelasTrampas1.1_8800BP	-0.000839	0.000932	-0.899	1480	1515	39523
YRI.DG	Mexico_Guanajuato_Medieval.SG	Argentina_Central_Hills_SierrasChicas_JesusMaria_8500BP	Argentina_Pampas_CentralPampeanDunefields_LagunadelosPampas_10000BP	-0.000734	0.000817	-0.898	4042	4122	110004
YRI.DG	USA_CA_LHolocene_Barbareno_Chumash.AG	Argentina_Pampas_6800BP.AG	Peru_Cuncaicha_9000BP.AG	-0.000388	0.000433	-0.897	21555	21852	576910
YRI.DG	Nahua.DG	Chile_PuntaSantaAna_7300BP.SG	Peru_Lauricocha_8600BP.AG	-0.000509	0.000567	-0.897	36331	36688	750895
YRI.DG	Mexico_Trincheras_LaPlaya_2500BP.TW	Argentina_Central_Hills_SierrasChicas_JesusMaria_8500BP	Chile_LosRieles_12000BP.SG	-0.000613	0.000684	-0.897	10671	10848	289063
YRI.DG	USA_CA_Goleta_1000BP.AG	Argentina_Northwest_SouthernPuna_Antofagasta_PeÃ±asdelasTrampas1.1_8800BP	Peru_Cuncaicha_9000BP.AG	-0.000747	0.000833	-0.897	3148	3212	85229
YRI.DG	RN.Zapotec1.masked	Argentina_Northwest_SouthernPuna_Antofagasta_PeÃ±asdelasTrampas1.1_8800BP	Peru_Cuncaicha_9000BP.AG	-0.00097	0.001081	-0.897	1446	1468	25313
YRI.DG	Mexico_Baja_Comondu_Unknown.SG	Argentina_NorthTierradelFuego_LaArcillosa2_5800BP.AG	Brazil_MG_C_LapaDoSanto_EH_HG_9600BP.AG	-0.000702	0.000784	-0.896	3177	3230	87446
YRI.DG	Piapoco.DG	Chile_LosRieles_12000BP.SG	Peru_Cuncaicha_9000BP.AG	-0.000493	0.000551	-0.894	33915	34253	700173
YRI.DG	USA_CA_Goleta_1000BP.AG	Argentina_Pampas_CentralPampeanDunefields_LagunadelosPampas_10000BP	Brazil_SP_S_Laranjal_MH_HG_6800BP.AG	-0.000534	0.000598	-0.894	12105	12302	313527
YRI.DG	Mexico_Guanajuato_Medieval.SG	Argentina_Central_Hills_SierrasChicas_JesusMaria_8500BP	Chile_LosRieles_12000BP.SG	-0.000682	0.000763	-0.894	5052	5147	140062
YRI.DG	Bahamas_Ceramic.AG	Chile_LosRieles_5100BP.AG	Peru_Lauricocha_5800BP.AG	-0.0004	0.000449	-0.892	27073	27419	726996
YRI.DG	SaintLucia_Lavoutte_Ceramic.AG	Argentina_Northwest_SouthernPuna_Antofagasta_PeÃ±asdelasTrampas1.1_8800BP	Chile_LosRieles_12000BP.SG	-0.000549	0.000615	-0.892	4212	4248	111273
YRI.DG	USA_AK_Ancient_Athabaskan_1100BP.DG	Argentina_NorthTierradelFuego_LaArcillosa2_5800BP.AG	Argentina_Pampas_CentralPampeanDunefields_LagunadelosPampas_10000BP	-0.000426	0.000478	-0.891	31963	32330	860713
YRI.DG	Mexico_Trincheras_LaPlaya_2500BP.TW	Argentina_Pampas_CentralPampeanDunefields_LagunadelosPampas_10000BP	Peru_Lauricocha_8600BP.AG	-0.000451	0.000507	-0.89	21865	22094	573788
YRI.DG	USA_CA_Ojai_1400BP.AG	Argentina_Northwest_SouthernPuna_Antofagasta_PeÃ±asdelasTrampas1.1_8800BP	Brazil_MG_C_LapaDoSanto_EH_HG_9600BP.AG	-0.000531	0.000596	-0.89	3759	3796	99423
YRI.DG	USA_CA_LHolocene_Barbareno_Chumash.AG	Peru_Lauricocha_5800BP.AG	Peru_Lauricocha_8600BP.AG	-0.000316	0.000355	-0.889	30143	30447	852455
YRI.DG	Dominican_PreCeramic.AG	Argentina_Pampas_6800BP.AG	Argentina_Pampas_CentralPampeanDunefields_LagunadelosPampas_10000BP	-0.000466	0.000525	-0.889	17611	17839	467024
YRI.DG	RN.Guahibo	Chile_LosRieles_5100BP.AG	Peru_Lauricocha_5800BP.AG	-0.000575	0.000648	-0.888	12033	12153	209094
YRI.DG	Piapoco.DG	Argentina_Northwest_SouthernPuna_Antofagasta_PeÃ±asdelasTrampas1.1_8800BP	Argentina_Pampas_CentralPampeanDunefields_LagunadelosPampas_10000BP	-0.000718	0.000808	-0.888	2988	3030	62060
YRI.DG	PuertoRico_Ceramic.AG	Argentina_Northwest_SouthernPuna_Antofagasta_PeÃ±asdelasTrampas1.1_8800BP	Chile_PuntaSantaAna_7300BP.SG	-0.000534	0.000602	-0.887	3336	3371	87359
YRI.DG	USA_CA_LHolocene_Barbareno_Chumash.AG	Argentina_Northwest_SouthernPuna_Antofagasta_PeÃ±asdelasTrampas1.1_8800BP	Chile_LosRieles_12000BP.SG	-0.000615	0.000693	-0.887	4065	4142	108803
YRI.DG	Mixtec_1.DG	Argentina_NorthTierradelFuego_LaArcillosa2_5800BP.AG	Brazil_SP_S_Laranjal_MH_HG_6800BP.AG	-0.00067	0.000755	-0.887	12919	13098	267261
YRI.DG	Dominican_Ceramic.AG	Argentina_Central_Hills_SierrasChicas_JesusMaria_8500BP	Peru_Lauricocha_5800BP.AG	-0.00037	0.000417	-0.886	11163	11272	299467
YRI.DG	Mexico_Zapotec.DG	Argentina_Northwest_SouthernPuna_Antofagasta_PeÃ±asdelasTrampas1.1_8800BP	Peru_Lauricocha_5800BP.AG	-0.000805	0.000909	-0.886	2442	2483	51072
YRI.DG	USA_CA_Goleta_1500BP.AG	Peru_Lauricocha_5800BP.AG	Peru_Lauricocha_8600BP.AG	-0.000433	0.000488	-0.885	21935	22227	602227
YRI.DG	USA_CA_SanNicolas_4800BP.SG	Argentina_Pampas_CentralPampeanDunefields_LagunadelosPampas_10000BP	Brazil_SP_S_Laranjal_MH_HG_6800BP.AG	-0.000499	0.000564	-0.885	13870	14006	357009
YRI.DG	USA_CA_SanNicolas_4800BP.SG	Argentina_NorthTierradelFuego_LaArcillosa2_5800BP.AG	Argentina_Pampas_6800BP.AG	-0.000409	0.000463	-0.884	22637	22915	612433
YRI.DG	USA_CA_SantaBarbara_1700BP.AG	Argentina_Pampas_6800BP.AG	Brazil_SP_S_Laranjal_MH_HG_6800BP.AG	-0.000573	0.000648	-0.884	9536	9654	246562
YRI.DG	RN.Ticuna.masked	Argentina_NorthTierradelFuego_LaArcillosa2_5800BP.AG	Argentina_Pampas_6800BP.AG	-0.00084	0.00095	-0.884	7657	7776	133086
YRI.DG	Mixtec_1.DG	Argentina_NorthTierradelFuego_LaArcillosa2_5800BP.AG	Peru_Cuncaicha_9000BP.AG	-0.000553	0.000627	-0.882	27240	27559	577782
YRI.DG	USA_CA_SantaRosa_3000BP.AG	Argentina_Central_Hills_SierrasChicas_JesusMaria_8500BP	Brazil_SP_S_Laranjal_MH_HG_6800BP.AG	-0.000614	0.000696	-0.882	5861	5962	154726
YRI.DG	USA_CA_Goleta_1100BP.AG	Argentina_Northwest_SouthernPuna_Antofagasta_PeÃ±asdelasTrampas1.1_8800BP	Chile_PuntaSantaAna_7300BP.SG	-0.000841	0.000953	-0.882	2918	2983	76335
YRI.DG	Mexico_Tayopa_1000BP.AG	Argentina_Pampas_CentralPampeanDunefields_LagunadelosPampas_10000BP	Brazil_MG_C_LapaDoSanto_EH_HG_9600BP.AG	-0.000302	0.000343	-0.881	36034	36310	946595
YRI.DG	RN.Guahibo	Argentina_Northwest_SouthernPuna_Antofagasta_PeÃ±asdelasTrampas1.1_8800BP	Brazil_SP_S_Laranjal_MH_HG_6800BP.AG	-0.001385	0.001575	-0.879	739	757	12711
YRI.DG	USA_CA_Monterey_1000BP.AG	Argentina_Central_Hills_SierrasChicas_JesusMaria_8500BP	Argentina_NorthTierradelFuego_LaArcillosa2_5800BP.AG	-0.000769	0.000877	-0.877	3444	3515	91807
YRI.DG	USA_CA_Carmel_600BP.AG	Brazil_MG_C_LapaDoSanto_EH_HG_9600BP.AG	Chile_PuntaSantaAna_7300BP.SG	-0.000488	0.000556	-0.876	10342	10480	266137
YRI.DG	Dominican_PreCeramic.AG	Argentina_Pampas_6800BP.AG	Chile_LosRieles_12000BP.SG	-0.000505	0.000577	-0.876	22813	23143	603554
YRI.DG	USA_CA_Monterey_1000BP.AG	Argentina_ArroyoSeco2_7700BP.AG	Chile_PuntaSantaAna_7300BP.SG	-0.000522	0.000595	-0.876	8399	8526	214939
YRI.DG	Belize_4600BP.AG	Argentina_ArroyoSeco2_7700BP.AG	Brazil_SP_S_Laranjal_MH_HG_6800BP.AG	-0.000365	0.000417	-0.875	15148	15278	397245
YRI.DG	Mexico_Trincheras_LaPlaya_2500BP.TW	Argentina_Central_Hills_SierrasChicas_JesusMaria_8500BP	Peru_Lauricocha_8600BP.AG	-0.000544	0.000622	-0.875	9721	9849	259355
YRI.DG	Dominican_Samana_Ceramic.AG	Argentina_NorthTierradelFuego_LaArcillosa2_5800BP.AG	Peru_Cuncaicha_9000BP.AG	-0.000333	0.000381	-0.873	32582	32911	896444
YRI.DG	USA_CA_Goleta_1000BP.AG	Chile_PuntaSantaAna_7300BP.SG	Peru_Cuncaicha_9000BP.AG	-0.00045	0.000515	-0.873	26407	26772	701640
YRI.DG	SaintLucia_Lavoutte_Ceramic.AG	Argentina_Northwest_SouthernPuna_Antofagasta_PeÃ±asdelasTrampas1.1_8800BP	Peru_Cuncaicha_9000BP.AG	-0.000545	0.000624	-0.873	3412	3459	91595
YRI.DG	USA_CA_SanClemente_800BP.AG	Argentina_Northwest_SouthernPuna_Antofagasta_PeÃ±asdelasTrampas1.1_8800BP	Peru_Cuncaicha_9000BP.AG	-0.000549	0.000629	-0.873	3404	3467	92093
YRI.DG	USA_CA_Goleta_1100BP.AG	Argentina_Central_Hills_SierrasChicas_JesusMaria_8500BP	Brazil_MG_C_LapaDoSanto_EH_HG_9600BP.AG	-0.000457	0.000524	-0.872	12717	12857	339853
YRI.DG	Nahua.DG	Argentina_Pampas_CentralPampeanDunefields_LagunadelosPampas_10000BP	Brazil_SP_S_Laranjal_MH_HG_6800BP.AG	-0.000617	0.000709	-0.87	12454	12615	259536
YRI.DG	USA_CA_Goleta_1100BP.AG	Argentina_Northwest_SouthernPuna_Antofagasta_PeÃ±asdelasTrampas1.1_8800BP	Chile_LosRieles_12000BP.SG	-0.000769	0.000884	-0.87	3687	3762	97301
YRI.DG	RN.Waunana	Chile_LosRieles_5100BP.AG	Peru_Lauricocha_8600BP.AG	-0.00052	0.000599	-0.869	17459	17601	300240
YRI.DG	Mexico_CuevaDeLosMuertosChiquitos_1100BP.AG	Argentina_Northwest_SouthernPuna_Antofagasta_PeÃ±asdelasTrampas1.1_8800BP	Peru_Lauricocha_8600BP.AG	-0.000443	0.000511	-0.867	3972	4036	108029
YRI.DG	Mexico_Queretaro_Medieval.SG	Argentina_Northwest_SouthernPuna_Antofagasta_PeÃ±asdelasTrampas1.1_8800BP	Brazil_MG_C_LapaDoSanto_EH_HG_9600BP.AG	-0.000504	0.000581	-0.867	3817	3853	101686
YRI.DG	Dominican_Samana_Ceramic.AG	Argentina_Pampas_6800BP.AG	Argentina_Pampas_CentralPampeanDunefields_LagunadelosPampas_10000BP	-0.000329	0.00038	-0.866	19475	19648	514990
YRI.DG	RN.Mixe.masked	Argentina_Central_Hills_SierrasChicas_JesusMaria_8500BP	Chile_LosRieles_12000BP.SG	-0.00062	0.000717	-0.865	7479	7552	131460
YRI.DG	USA_CA_SantaRosa_3000BP.AG	Argentina_ArroyoSeco2_7700BP.AG	Argentina_Central_Hills_SierrasChicas_JesusMaria_8500BP	-0.000396	0.000458	-0.864	15055	15218	403905
YRI.DG	Mixtec_1.DG	Argentina_Central_Hills_SierrasChicas_JesusMaria_8500BP	Argentina_Pampas_CentralPampeanDunefields_LagunadelosPampas_10000BP	-0.000615	0.000711	-0.864	12353	12516	266270
YRI.DG	Belize_4600BP.AG	Brazil_MG_C_LapaDoSanto_EH_HG_9600BP.AG	Peru_Lauricocha_8600BP.AG	-0.000289	0.000335	-0.862	38649	39037	1042566
YRI.DG	Bahamas_EleutheraIsl_Ceramic.SG	Chile_PuntaSantaAna_7300BP.SG	Peru_Lauricocha_8600BP.AG	-0.000416	0.000483	-0.862	41726	42213	1097473
YRI.DG	Mexico_Chihuahua_Medieval.SG	Chile_LosRieles_12000BP.SG	Chile_PuntaSantaAna_7300BP.SG	-0.00049	0.000571	-0.858	29130	29511	778185
YRI.DG	Nahua.DG	Argentina_ArroyoSeco2_7700BP.AG	Peru_Cuncaicha_9000BP.AG	-0.000473	0.000553	-0.856	31952	32267	657283
YRI.DG	USA_CA_SantaBarbara_1700BP.AG	Argentina_ArroyoSeco2_7700BP.AG	Peru_Lauricocha_8600BP.AG	-0.000338	0.000396	-0.855	37297	37695	1010546
YRI.DG	Mayan.DG	Chile_LosRieles_12000BP.SG	Peru_Lauricocha_8600BP.AG	-0.000348	0.000407	-0.855	47037	47349	973413
YRI.DG	Piapoco.DG	Argentina_Central_Hills_SierrasChicas_JesusMaria_8500BP	Argentina_Pampas_CentralPampeanDunefields_LagunadelosPampas_10000BP	-0.000498	0.000583	-0.855	12816	12953	272245
YRI.DG	USA_CA_Goleta_1500BP.AG	Argentina_Central_Hills_SierrasChicas_JesusMaria_8500BP	Chile_PuntaSantaAna_7300BP.SG	-0.000592	0.000694	-0.853	9485	9631	246837
YRI.DG	Belize_4600BP.AG	Brazil_MG_C_LapaDoSanto_EH_HG_9600BP.AG	Brazil_SP_S_Laranjal_MH_HG_6800BP.AG	-0.000364	0.000427	-0.852	14571	14653	382774
YRI.DG	Belize_4600BP.AG	Argentina_ArroyoSeco2_7700BP.AG	Argentina_Northwest_SouthernPuna_Antofagasta_PeÃ±asdelasTrampas1.1_8800BP	-0.00056	0.000658	-0.852	3714	3786	99289
YRI.DG	Mexico_Queretaro_Medieval.SG	Chile_LosRieles_5100BP.AG	Peru_Lauricocha_8600BP.AG	-0.000315	0.00037	-0.851	40884	41254	1110205
YRI.DG	Mexico_Chihuahua_Medieval.SG	Argentina_ArroyoSeco2_7700BP.AG	Argentina_Northwest_SouthernPuna_Antofagasta_PeÃ±asdelasTrampas1.1_8800BP	-0.000667	0.000783	-0.851	2628	2675	72547
YRI.DG	Mexico_CuevaDeLosMuertosChiquitos_1100BP.AG	Chile_LosRieles_12000BP.SG	Chile_PuntaSantaAna_7300BP.SG	-0.000339	0.0004	-0.849	44072	44576	1160759
YRI.DG	USA_CA_Goleta_1500BP.AG	Argentina_Central_Hills_SierrasChicas_JesusMaria_8500BP	Peru_Cuncaicha_9000BP.AG	-0.000583	0.000687	-0.848	10102	10255	264206
YRI.DG	Mexico_CuevaDeLosMuertosChiquitos_1100BP.AG	Argentina_Northwest_SouthernPuna_Antofagasta_PeÃ±asdelasTrampas1.1_8800BP	Peru_Lauricocha_5800BP.AG	-0.000535	0.000631	-0.847	2789	2842	74682
YRI.DG	Mexico_CoyoteCave_950BP.AG	Argentina_ArroyoSeco2_7700BP.AG	Argentina_Pampas_6800BP.AG	-0.000354	0.000419	-0.846	15212	15337	417178
YRI.DG	Mixtec_1.DG	Argentina_NorthTierradelFuego_LaArcillosa2_5800BP.AG	Argentina_Northwest_SouthernPuna_Antofagasta_PeÃ±asdelasTrampas1.1_8800BP	-0.000843	0.000997	-0.846	3083	3138	64972
YRI.DG	USA_CA_SantaRosa_3000BP.AG	Argentina_Central_Hills_SierrasChicas_JesusMaria_8500BP	Brazil_MG_C_LapaDoSanto_EH_HG_9600BP.AG	-0.0004	0.000474	-0.843	14197	14292	379794
YRI.DG	Piapoco.DG	Chile_LosRieles_5100BP.AG	Peru_Lauricocha_5800BP.AG	-0.000435	0.000516	-0.843	24843	25067	513284
YRI.DG	USA_CA_Goleta_1500BP.AG	Argentina_Pampas_CentralPampeanDunefields_LagunadelosPampas_10000BP	Chile_PuntaSantaAna_7300BP.SG	-0.000485	0.000576	-0.841	21392	21659	551003
YRI.DG	USA_CA_SanNicolas_1600BP.SG	Chile_PuntaSantaAna_7300BP.SG	Peru_Cuncaicha_9000BP.AG	-0.000328	0.000391	-0.839	29971	30243	799820
YRI.DG	Dominican_PreCeramic.AG	Argentina_ArroyoSeco2_7700BP.AG	Chile_LosRieles_12000BP.SG	-0.000422	0.000502	-0.839	39399	39847	1064319
YRI.DG	USA_CA_Carmel_600BP.AG	Argentina_Pampas_CentralPampeanDunefields_LagunadelosPampas_10000BP	Brazil_SP_S_Laranjal_MH_HG_6800BP.AG	-0.000723	0.000861	-0.839	4626	4712	119123
YRI.DG	Mexico_Tayopa_1000BP.AG	Argentina_NorthTierradelFuego_LaArcillosa2_5800BP.AG	Brazil_SP_S_Laranjal_MH_HG_6800BP.AG	-0.000352	0.00042	-0.838	14767	14896	382108
YRI.DG	USA_CA_NewCuyama_1300BP.SG	Argentina_ArroyoSeco2_7700BP.AG	Peru_Cuncaicha_9000BP.AG	-0.000414	0.000494	-0.838	21069	21340	578756
YRI.DG	Belize_4600BP.AG	Argentina_Pampas_CentralPampeanDunefields_LagunadelosPampas_10000BP	Brazil_SP_S_Laranjal_MH_HG_6800BP.AG	-0.000458	0.000546	-0.838	12676	12783	325869
YRI.DG	Mixtec_1.DG	Argentina_ArroyoSeco2_7700BP.AG	Argentina_Northwest_SouthernPuna_Antofagasta_PeÃ±asdelasTrampas1.1_8800BP	-0.000663	0.000791	-0.838	3411	3455	71513
YRI.DG	Mexico_Baja_Comondu_Unknown.SG	Chile_LosRieles_5100BP.AG	Peru_Cuncaicha_9000BP.AG	-0.000733	0.000875	-0.838	2791	2848	78711
YRI.DG	USA_CA_SanNicolas_4800BP.SG	Argentina_Central_Hills_SierrasChicas_JesusMaria_8500BP	Peru_Cuncaicha_9000BP.AG	-0.000451	0.000539	-0.837	13021	13309	352647
YRI.DG	USA_CA_CalaverasCounty_1500BP.AG	Argentina_ArroyoSeco2_7700BP.AG	Argentina_Central_Hills_SierrasChicas_JesusMaria_8500BP	-0.000463	0.000553	-0.837	12290	12455	327442
YRI.DG	Dominican_Ceramic.AG	Argentina_Central_Hills_SierrasChicas_JesusMaria_8500BP	Peru_Cuncaicha_9000BP.AG	-0.000341	0.000411	-0.832	13198	13290	353737
YRI.DG	USA_CA_Goleta_1900BP.AG	Argentina_ArroyoSeco2_7700BP.AG	Chile_LosRieles_12000BP.SG	-0.000396	0.000476	-0.832	39677	40092	1070291
YRI.DG	USA_CA_Goleta_1500BP.AG	Argentina_Central_Hills_SierrasChicas_JesusMaria_8500BP	Argentina_Pampas_CentralPampeanDunefields_LagunadelosPampas_10000BP	-0.000578	0.000695	-0.831	9548	9693	250538
YRI.DG	USA_CA_SantaRosa_3000BP.AG	Argentina_Pampas_6800BP.AG	Chile_LosRieles_12000BP.SG	-0.000395	0.000476	-0.83	24632	24926	655715
YRI.DG	SaintLucia_Lavoutte_Ceramic.AG	Argentina_Central_Hills_SierrasChicas_JesusMaria_8500BP	Peru_Lauricocha_5800BP.AG	-0.00039	0.000471	-0.829	11068	11176	294337
YRI.DG	USA_AK_Ancient_Athabaskan_1100BP.DG	Argentina_NorthTierradelFuego_LaArcillosa2_5800BP.AG	Argentina_Northwest_SouthernPuna_Antofagasta_PeÃ±asdelasTrampas1.1_8800BP	-0.000627	0.000757	-0.829	3587	3649	98009
YRI.DG	USA_CA_CastroVille_900BP.AG	Argentina_Central_Hills_SierrasChicas_JesusMaria_8500BP	Argentina_Northwest_SouthernPuna_Antofagasta_PeÃ±asdelasTrampas1.1_8800BP	-0.001239	0.001497	-0.828	1059	1093	27568
YRI.DG	Panama_IsthmoColombian_PreColonial.SG	Chile_LosRieles_5100BP.AG	Peru_Lauricocha_8600BP.AG	-0.000315	0.000382	-0.825	29075	29267	794400
YRI.DG	USA_CA_Goleta_1000BP.AG	Argentina_Pampas_6800BP.AG	Chile_PuntaSantaAna_7300BP.SG	-0.000406	0.000492	-0.825	18233	18441	477412
YRI.DG	Dominican_Ceramic.AG	Brazil_SP_S_Laranjal_MH_HG_6800BP.AG	Peru_Lauricocha_8600BP.AG	-0.000298	0.000362	-0.824	16733	16867	434086
YRI.DG	USA_CA_LHolocene_Barbareno_Chumash.AG	Argentina_Central_Hills_SierrasChicas_JesusMaria_8500BP	Peru_Lauricocha_8600BP.AG	-0.000367	0.000445	-0.823	15575	15678	418460
YRI.DG	RN.Guahibo	Argentina_NorthTierradelFuego_LaArcillosa2_5800BP.AG	Chile_LosRieles_12000BP.SG	-0.000542	0.000658	-0.823	16888	17047	292690
YRI.DG	Mexico_CuevaDeLosMuertosChiquitos_1100BP.AG	Argentina_Pampas_CentralPampeanDunefields_LagunadelosPampas_10000BP	Brazil_SP_S_Laranjal_MH_HG_6800BP.AG	-0.000363	0.000441	-0.822	13816	13962	355867
YRI.DG	USA_Nevada_LovelockCave_1850BP.SG	Argentina_NorthTierradelFuego_LaArcillosa2_5800BP.AG	Argentina_Northwest_SouthernPuna_Antofagasta_PeÃ±asdelasTrampas1.1_8800BP	-0.000592	0.000721	-0.822	3667	3721	97815
YRI.DG	Mexico_CuevaDeLosMuertosChiquitos_1100BP.AG	Argentina_Northwest_SouthernPuna_Antofagasta_PeÃ±asdelasTrampas1.1_8800BP	Argentina_Pampas_CentralPampeanDunefields_LagunadelosPampas_10000BP	-0.000502	0.000612	-0.82	3295	3341	86946
YRI.DG	RN.Toba.masked	Peru_Lauricocha_5800BP.AG	Peru_Lauricocha_8600BP.AG	-0.000514	0.000627	-0.82	13648	13828	245854
YRI.DG	USA_CA_SanClemente_800BP.AG	Argentina_Northwest_SouthernPuna_Antofagasta_PeÃ±asdelasTrampas1.1_8800BP	Argentina_Pampas_6800BP.AG	-0.000527	0.000643	-0.82	2477	2500	66193
YRI.DG	USA_CA_NewCuyama_1300BP.SG	Argentina_NorthTierradelFuego_LaArcillosa2_5800BP.AG	Brazil_SP_S_Laranjal_MH_HG_6800BP.AG	-0.00055	0.000672	-0.819	8658	8783	227367
YRI.DG	USA_CA_Goleta_4800BP.AG	Argentina_Northwest_SouthernPuna_Antofagasta_PeÃ±asdelasTrampas1.1_8800BP	Chile_LosRieles_12000BP.SG	-0.000626	0.000765	-0.819	3721	3813	99966
YRI.DG	Mexico_Zapotec.DG	Peru_Lauricocha_5800BP.AG	Peru_Lauricocha_8600BP.AG	-0.000384	0.000469	-0.818	27688	27933	601521
YRI.DG	Belize_4600BP.AG	Argentina_Central_Hills_SierrasChicas_JesusMaria_8500BP	Argentina_Pampas_6800BP.AG	-0.000449	0.000549	-0.818	8837	8953	231702
YRI.DG	RN.Zapotec1.masked	Chile_PuntaSantaAna_7300BP.SG	Peru_Cuncaicha_9000BP.AG	-0.000467	0.000571	-0.817	13002	13091	225682
YRI.DG	USA_CA_CastroVille_900BP.AG	Argentina_Pampas_CentralPampeanDunefields_LagunadelosPampas_10000BP	Brazil_SP_S_Laranjal_MH_HG_6800BP.AG	-0.000583	0.000714	-0.817	8979	9114	231721
YRI.DG	Mexico_Trincheras_LaPlaya_2500BP.TW	Argentina_Pampas_CentralPampeanDunefields_LagunadelosPampas_10000BP	Peru_Cuncaicha_9000BP.AG	-0.000482	0.000591	-0.816	17311	17532	458409
YRI.DG	Mayan.DG	Argentina_Central_Hills_SierrasChicas_JesusMaria_8500BP	Peru_Cuncaicha_9000BP.AG	-0.000394	0.000484	-0.815	11698	11797	249105
YRI.DG	USA_CA_Goleta_1100BP.AG	Peru_Cuncaicha_9000BP.AG	Peru_Lauricocha_8600BP.AG	-0.0004	0.000491	-0.815	31872	32225	871941
YRI.DG	RN.Zapotec1.masked	Argentina_NorthTierradelFuego_LaArcillosa2_5800BP.AG	Argentina_Pampas_6800BP.AG	-0.000456	0.00056	-0.814	9434	9509	162813
YRI.DG	RN.Chorotega.masked	Argentina_Central_Hills_SierrasChicas_JesusMaria_8500BP	Chile_PuntaSantaAna_7300BP.SG	-0.001133	0.001391	-0.814	3015	3076	54145
YRI.DG	USA_AK_Ancient_Athabaskan_1100BP.DG	Argentina_Central_Hills_SierrasChicas_JesusMaria_8500BP	Brazil_SP_S_Laranjal_MH_HG_6800BP.AG	-0.000547	0.000673	-0.813	6001	6090	161041
YRI.DG	RN.Toba.masked	Brazil_SP_S_Laranjal_MH_HG_6800BP.AG	Peru_Lauricocha_5800BP.AG	-0.000737	0.000907	-0.813	5084	5126	87356
YRI.DG	USA_CA_NewCuyama_1300BP.SG	Argentina_NorthTierradelFuego_LaArcillosa2_5800BP.AG	Argentina_Pampas_CentralPampeanDunefields_LagunadelosPampas_10000BP	-0.00049	0.000603	-0.812	18419	18663	497962
YRI.DG	Bahamas_Ceramic.AG	Argentina_Northwest_SouthernPuna_Antofagasta_PeÃ±asdelasTrampas1.1_8800BP	Peru_Lauricocha_5800BP.AG	-0.00061	0.000751	-0.812	2731	2790	72812
YRI.DG	Mexico_Zapotec.DG	Chile_PuntaSantaAna_7300BP.SG	Peru_Cuncaicha_9000BP.AG	-0.000455	0.000561	-0.811	26433	26679	552511
YRI.DG	Mexico_CoyoteCave_950BP.AG	Argentina_Pampas_CentralPampeanDunefields_LagunadelosPampas_10000BP	Peru_Cuncaicha_9000BP.AG	-0.000482	0.000594	-0.811	17125	17343	453412
YRI.DG	Dominican_Ceramic.AG	Peru_Cuncaicha_9000BP.AG	Peru_Lauricocha_8600BP.AG	-0.00025	0.000309	-0.809	37268	37623	1031712
YRI.DG	Venezuela_LasLocas_Ceramic.AG	Argentina_Central_Hills_SierrasChicas_JesusMaria_8500BP	Peru_Lauricocha_5800BP.AG	-0.000383	0.000473	-0.809	10727	10834	287473
YRI.DG	SaintLucia_Lavoutte_Ceramic.AG	Argentina_Pampas_CentralPampeanDunefields_LagunadelosPampas_10000BP	Brazil_MG_C_LapaDoSanto_EH_HG_9600BP.AG	-0.000284	0.000352	-0.807	35965	36246	936941
YRI.DG	RN.Guahibo	Peru_Lauricocha_5800BP.AG	Peru_Lauricocha_8600BP.AG	-0.000426	0.000527	-0.807	13713	13812	246535
YRI.DG	RN.Ticuna.masked	Argentina_ArroyoSeco2_7700BP.AG	Argentina_Pampas_6800BP.AG	-0.000552	0.000685	-0.806	8093	8193	142355
YRI.DG	USA_AK_Ancient_Athabaskan_1100BP.DG	Argentina_Northwest_SouthernPuna_Antofagasta_PeÃ±asdelasTrampas1.1_8800BP	Brazil_MG_C_LapaDoSanto_EH_HG_9600BP.AG	-0.000489	0.000608	-0.805	3761	3810	102038
YRI.DG	Bahamas_EleutheraIsl_Ceramic.SG	Argentina_Northwest_SouthernPuna_Antofagasta_PeÃ±asdelasTrampas1.1_8800BP	Peru_Lauricocha_8600BP.AG	-0.000608	0.000757	-0.804	3985	4052	108326
YRI.DG	Nahua.DG	Argentina_Northwest_SouthernPuna_Antofagasta_PeÃ±asdelasTrampas1.1_8800BP	Peru_Lauricocha_5800BP.AG	-0.000852	0.001061	-0.803	2441	2485	51029
YRI.DG	Mexico_Guanajuato_Medieval.SG	Chile_LosRieles_12000BP.SG	Peru_Cuncaicha_9000BP.AG	-0.000496	0.000619	-0.802	10998	11151	306767
YRI.DG	SaintLucia_Lavoutte_Ceramic.AG	Argentina_Northwest_SouthernPuna_Antofagasta_PeÃ±asdelasTrampas1.1_8800BP	Chile_PuntaSantaAna_7300BP.SG	-0.000504	0.000628	-0.802	3336	3367	86622
YRI.DG	Mayan.DG	Argentina_NorthTierradelFuego_LaArcillosa2_5800BP.AG	Chile_PuntaSantaAna_7300BP.SG	-0.000308	0.000384	-0.801	25883	26065	591788
YRI.DG	USA_CA_SanNicolas_1600BP.SG	Argentina_Pampas_CentralPampeanDunefields_LagunadelosPampas_10000BP	Brazil_SP_S_Laranjal_MH_HG_6800BP.AG	-0.000373	0.000466	-0.801	13786	13896	356346
YRI.DG	USA_CA_Goleta_1000BP.AG	Argentina_NorthTierradelFuego_LaArcillosa2_5800BP.AG	Peru_Lauricocha_8600BP.AG	-0.000362	0.000453	-0.799	35140	35504	952630
YRI.DG	RN.Yaqui.masked	Argentina_Northwest_SouthernPuna_Antofagasta_PeÃ±asdelasTrampas1.1_8800BP	Peru_Lauricocha_5800BP.AG	-0.001853	0.002319	-0.799	588	607	10494
YRI.DG	Bahamas_Ceramic.AG	Argentina_Central_Hills_SierrasChicas_JesusMaria_8500BP	Argentina_NorthTierradelFuego_LaArcillosa2_5800BP.AG	-0.000393	0.000493	-0.798	13350	13446	363316
YRI.DG	Dominican_Ceramic.AG	Chile_LosRieles_12000BP.SG	Peru_Lauricocha_8600BP.AG	-0.000266	0.000334	-0.797	55933	56239	1524133
YRI.DG	Bahamas_Ceramic.AG	Brazil_MG_C_LapaDoSanto_EH_HG_9600BP.AG	Brazil_SP_S_Laranjal_MH_HG_6800BP.AG	-0.000322	0.000404	-0.797	15137	15266	397675
YRI.DG	USA_CA_NewCuyama_1300BP.SG	Chile_LosRieles_12000BP.SG	Peru_Lauricocha_8600BP.AG	-0.000408	0.000514	-0.794	30051	30402	833148
YRI.DG	Mexico_Baja_Comondu_Unknown.SG	Peru_Lauricocha_5800BP.AG	Peru_Lauricocha_8600BP.AG	-0.000631	0.000795	-0.794	2829	2884	82153
YRI.DG	USA_CA_SantaBarbara_1700BP.AG	Chile_PuntaSantaAna_7300BP.SG	Peru_Cuncaicha_9000BP.AG	-0.000437	0.000551	-0.793	25217	25509	667633
YRI.DG	USA_CA_Goleta_1100BP.AG	Argentina_ArroyoSeco2_7700BP.AG	Chile_PuntaSantaAna_7300BP.SG	-0.000359	0.000453	-0.792	31089	31415	815417
YRI.DG	PuertoRico_Ceramic.AG	Argentina_NorthTierradelFuego_LaArcillosa2_5800BP.AG	Brazil_MG_C_LapaDoSanto_EH_HG_9600BP.AG	-0.000249	0.000314	-0.791	37127	37413	1002989
YRI.DG	USA_CA_SantaRosa_3000BP.AG	Argentina_ArroyoSeco2_7700BP.AG	Peru_Lauricocha_8600BP.AG	-0.000252	0.000319	-0.791	44558	45001	1210028
YRI.DG	USA_CA_Goleta_4800BP.AG	Argentina_NorthTierradelFuego_LaArcillosa2_5800BP.AG	Argentina_Pampas_6800BP.AG	-0.00035	0.000443	-0.791	21546	21905	582108
YRI.DG	USA_CA_SanClemente_800BP.AG	Argentina_Central_Hills_SierrasChicas_JesusMaria_8500BP	Argentina_Pampas_6800BP.AG	-0.000367	0.000464	-0.791	9180	9273	241845
YRI.DG	Mexico_Guanajuato_Medieval.SG	Argentina_Northwest_SouthernPuna_Antofagasta_PeÃ±asdelasTrampas1.1_8800BP	Chile_LosRieles_12000BP.SG	-0.001044	0.001322	-0.79	1220	1254	33260
YRI.DG	Belize_4600BP.AG	Brazil_MG_C_LapaDoSanto_EH_HG_9600BP.AG	Peru_Cuncaicha_9000BP.AG	-0.000304	0.000386	-0.789	32484	32758	875567
YRI.DG	USA_AK_Ancient_Athabaskan_1100BP.DG	Argentina_Central_Hills_SierrasChicas_JesusMaria_8500BP	Argentina_Pampas_CentralPampeanDunefields_LagunadelosPampas_10000BP	-0.000414	0.000525	-0.789	14546	14710	396421
YRI.DG	RN.Toba.masked	Argentina_Northwest_SouthernPuna_Antofagasta_PeÃ±asdelasTrampas1.1_8800BP	Chile_PuntaSantaAna_7300BP.SG	-0.001077	0.001367	-0.788	1421	1449	24734
YRI.DG	SaintLucia_Lavoutte_Ceramic.AG	Argentina_NorthTierradelFuego_LaArcillosa2_5800BP.AG	Peru_Lauricocha_8600BP.AG	-0.00029	0.000368	-0.787	39748	40106	1068055
YRI.DG	SaintLucia_Lavoutte_Ceramic.AG	Chile_LosRieles_12000BP.SG	Chile_PuntaSantaAna_7300BP.SG	-0.000332	0.000423	-0.786	45165	45507	1167197
YRI.DG	USA_CA_LHolocene_Barbareno_Chumash.AG	Chile_PuntaSantaAna_7300BP.SG	Peru_Cuncaicha_9000BP.AG	-0.000349	0.000444	-0.785	29006	29270	770560
YRI.DG	USA_CA_CastroVille_900BP.AG	Brazil_MG_C_LapaDoSanto_EH_HG_9600BP.AG	Brazil_SP_S_Laranjal_MH_HG_6800BP.AG	-0.00042	0.000535	-0.785	10502	10602	274095
YRI.DG	USA_CA_SantaRosa_3000BP.AG	Brazil_MG_C_LapaDoSanto_EH_HG_9600BP.AG	Chile_PuntaSantaAna_7300BP.SG	-0.0003	0.000382	-0.784	32939	33347	865075
YRI.DG	RN.Toba.masked	Chile_LosRieles_5100BP.AG	Peru_Lauricocha_5800BP.AG	-0.000599	0.000764	-0.784	12014	12135	208531
YRI.DG	Belize_4600BP.AG	Argentina_Central_Hills_SierrasChicas_JesusMaria_8500BP	Brazil_MG_C_LapaDoSanto_EH_HG_9600BP.AG	-0.000369	0.000471	-0.783	13567	13714	362990
YRI.DG	Bahamas_EleutheraIsl_Ceramic.SG	Chile_LosRieles_5100BP.AG	Peru_Lauricocha_8600BP.AG	-0.000372	0.000475	-0.783	41071	41495	1117916
YRI.DG	Piapoco.DG	Argentina_Central_Hills_SierrasChicas_JesusMaria_8500BP	Peru_Cuncaicha_9000BP.AG	-0.000461	0.000589	-0.783	11831	11948	249104
YRI.DG	Belize_4600BP.AG	Argentina_NorthTierradelFuego_LaArcillosa2_5800BP.AG	Argentina_Northwest_SouthernPuna_Antofagasta_PeÃ±asdelasTrampas1.1_8800BP	-0.000622	0.000794	-0.783	3496	3562	92852
YRI.DG	Bahamas_EleutheraIsl_Ceramic.SG	Peru_Lauricocha_5800BP.AG	Peru_Lauricocha_8600BP.AG	-0.00034	0.000435	-0.782	32334	32655	915661
YRI.DG	USA_CA_Goleta_1000BP.AG	Argentina_Pampas_6800BP.AG	Peru_Cuncaicha_9000BP.AG	-0.000383	0.00049	-0.782	20417	20667	543211
YRI.DG	RN.Mixe.masked	Argentina_ArroyoSeco2_7700BP.AG	Peru_Cuncaicha_9000BP.AG	-0.000411	0.000527	-0.781	15891	15977	272232
YRI.DG	Mexico_CoyoteCave_950BP.AG	Argentina_ArroyoSeco2_7700BP.AG	Argentina_Northwest_SouthernPuna_Antofagasta_PeÃ±asdelasTrampas1.1_8800BP	-0.000668	0.000855	-0.781	2481	2530	66237
YRI.DG	Mexico_Zapotec.DG	Argentina_Northwest_SouthernPuna_Antofagasta_PeÃ±asdelasTrampas1.1_8800BP	Argentina_Pampas_6800BP.AG	-0.000694	0.000888	-0.781	2159	2191	45559
YRI.DG	Bahamas_EleutheraIsl_Ceramic.SG	Argentina_ArroyoSeco2_7700BP.AG	Argentina_Pampas_6800BP.AG	-0.000292	0.000374	-0.78	23589	23796	651465
YRI.DG	RN.Yaqui.masked	Argentina_ArroyoSeco2_7700BP.AG	Argentina_Northwest_SouthernPuna_Antofagasta_PeÃ±asdelasTrampas1.1_8800BP	-0.001404	0.001799	-0.78	815	836	14766
YRI.DG	USA_Nevada_LovelockCave_1850BP.SG	Argentina_Pampas_6800BP.AG	Brazil_SP_S_Laranjal_MH_HG_6800BP.AG	-0.000391	0.000501	-0.779	10072	10155	261245
YRI.DG	Belize_4600BP.AG	Argentina_NorthTierradelFuego_LaArcillosa2_5800BP.AG	Peru_Cuncaicha_9000BP.AG	-0.00036	0.000463	-0.777	30526	30859	838162
YRI.DG	USA_AK_Ancient_Athabaskan_1100BP.DG	Argentina_Central_Hills_SierrasChicas_JesusMaria_8500BP	Argentina_Pampas_6800BP.AG	-0.000421	0.000542	-0.777	9014	9123	242573
YRI.DG	Dominican_PreCeramic.AG	Brazil_SP_S_Laranjal_MH_HG_6800BP.AG	Chile_LosRieles_12000BP.SG	-0.000502	0.000647	-0.776	14660	14916	385201
YRI.DG	Belize_5600BP.AG	Argentina_Pampas_CentralPampeanDunefields_LagunadelosPampas_10000BP	Peru_Cuncaicha_9000BP.AG	-0.000516	0.000664	-0.776	12094	12257	316953
YRI.DG	Nahua.DG	Argentina_Pampas_6800BP.AG	Chile_LosRieles_12000BP.SG	-0.000498	0.000642	-0.775	21715	21934	445339
YRI.DG	USA_CA_CastroVille_900BP.AG	Argentina_Pampas_6800BP.AG	Brazil_SP_S_Laranjal_MH_HG_6800BP.AG	-0.000534	0.000688	-0.775	7545	7612	192130
YRI.DG	Mexico_Chihuahua_Medieval.SG	Argentina_ArroyoSeco2_7700BP.AG	Brazil_MG_C_LapaDoSanto_EH_HG_9600BP.AG	-0.000243	0.000313	-0.774	28054	28308	777710
YRI.DG	Mexico_Chihuahua_Medieval.SG	Argentina_ArroyoSeco2_7700BP.AG	Argentina_Pampas_6800BP.AG	-0.000308	0.000399	-0.773	15629	15753	438921
YRI.DG	USA_AK_Ancient_Athabaskan_1100BP.DG	Peru_Lauricocha_5800BP.AG	Peru_Lauricocha_8600BP.AG	-0.000318	0.000413	-0.771	31677	31967	913079
YRI.DG	RN.Waunana	Chile_LosRieles_12000BP.SG	Peru_Lauricocha_8600BP.AG	-0.000492	0.000637	-0.771	22822	23008	392128
YRI.DG	Mexico_Tayopa_1000BP.AG	Chile_LosRieles_12000BP.SG	Peru_Cuncaicha_9000BP.AG	-0.000315	0.000408	-0.77	39175	39483	1074777
YRI.DG	RN.Ticuna.masked	Argentina_ArroyoSeco2_7700BP.AG	Chile_PuntaSantaAna_7300BP.SG	-0.000558	0.000725	-0.77	14279	14417	246478
YRI.DG	RN.Toba.masked	Chile_LosRieles_12000BP.SG	Peru_Lauricocha_8600BP.AG	-0.000541	0.000706	-0.767	22728	22968	391037
YRI.DG	USA_CA_Ojai_1400BP.AG	Argentina_Northwest_SouthernPuna_Antofagasta_PeÃ±asdelasTrampas1.1_8800BP	Argentina_Pampas_6800BP.AG	-0.000625	0.000815	-0.767	2470	2503	65582
YRI.DG	PuertoRico_Ceramic.AG	Argentina_Central_Hills_SierrasChicas_JesusMaria_8500BP	Chile_PuntaSantaAna_7300BP.SG	-0.000328	0.000428	-0.766	13811	13892	364967
YRI.DG	Mexico_Zapotec.DG	Argentina_ArroyoSeco2_7700BP.AG	Chile_PuntaSantaAna_7300BP.SG	-0.000334	0.000436	-0.766	35097	35378	726018
YRI.DG	USA_CA_Carmel_600BP.AG	Chile_LosRieles_5100BP.AG	Peru_Lauricocha_8600BP.AG	-0.000448	0.000585	-0.766	12243	12381	322527
YRI.DG	RN.Chorotega.masked	Argentina_Pampas_6800BP.AG	Chile_PuntaSantaAna_7300BP.SG	-0.000891	0.001165	-0.765	4285	4359	74746
YRI.DG	Mexico_Baja_Comondu_Unknown.SG	Argentina_Pampas_CentralPampeanDunefields_LagunadelosPampas_10000BP	Brazil_SP_S_Laranjal_MH_HG_6800BP.AG	-0.001081	0.001412	-0.765	1199	1233	31747
YRI.DG	USA_CA_Goleta_1900BP.AG	Chile_PuntaSantaAna_7300BP.SG	Peru_Cuncaicha_9000BP.AG	-0.000437	0.000572	-0.764	25470	25765	676281
YRI.DG	Mixtec_1.DG	Argentina_Northwest_SouthernPuna_Antofagasta_PeÃ±asdelasTrampas1.1_8800BP	Argentina_Pampas_CentralPampeanDunefields_LagunadelosPampas_10000BP	-0.000765	0.001003	-0.763	2876	2922	60639
YRI.DG	USA_CA_Ojai_1400BP.AG	Argentina_ArroyoSeco2_7700BP.AG	Chile_LosRieles_12000BP.SG	-0.000319	0.000419	-0.762	48550	48928	1304204
YRI.DG	Mexico_Chihuahua_Medieval.SG	Chile_LosRieles_12000BP.SG	Peru_Lauricocha_8600BP.AG	-0.000367	0.000482	-0.762	35683	35973	987097
YRI.DG	Piapoco.DG	Brazil_SP_S_Laranjal_MH_HG_6800BP.AG	Peru_Cuncaicha_9000BP.AG	-0.000447	0.000587	-0.761	12892	13005	264173
YRI.DG	RN.Guahibo	Argentina_Pampas_CentralPampeanDunefields_LagunadelosPampas_10000BP	Chile_LosRieles_12000BP.SG	-0.000496	0.000653	-0.759	20137	20308	344808
YRI.DG	Panama_IsthmoColombian_PreColonial.SG	Argentina_Northwest_SouthernPuna_Antofagasta_PeÃ±asdelasTrampas1.1_8800BP	Chile_PuntaSantaAna_7300BP.SG	-0.00064	0.000843	-0.759	2392	2446	64051
YRI.DG	Belize_4600BP.AG	Argentina_ArroyoSeco2_7700BP.AG	Peru_Cuncaicha_9000BP.AG	-0.000284	0.000374	-0.758	34034	34320	916896
YRI.DG	USA_CA_Carmel_600BP.AG	Argentina_Northwest_SouthernPuna_Antofagasta_PeÃ±asdelasTrampas1.1_8800BP	Peru_Lauricocha_8600BP.AG	-0.000878	0.001159	-0.758	1365	1397	35960
YRI.DG	Dominican_Ceramic.AG	Argentina_NorthTierradelFuego_LaArcillosa2_5800BP.AG	Peru_Cuncaicha_9000BP.AG	-0.00026	0.000343	-0.757	32660	32888	898659
YRI.DG	RN.Mixe.masked	Argentina_Pampas_CentralPampeanDunefields_LagunadelosPampas_10000BP	Chile_PuntaSantaAna_7300BP.SG	-0.000435	0.000575	-0.757	15327	15438	268036
YRI.DG	RN.Zapotec1.masked	Argentina_Central_Hills_SierrasChicas_JesusMaria_8500BP	Argentina_Pampas_6800BP.AG	-0.000556	0.000734	-0.757	3831	3875	66940
YRI.DG	Bahamas_Ceramic.AG	Argentina_NorthTierradelFuego_LaArcillosa2_5800BP.AG	Chile_PuntaSantaAna_7300BP.SG	-0.00031	0.000411	-0.754	28108	28460	813737
YRI.DG	RN.Waunana	Argentina_ArroyoSeco2_7700BP.AG	Chile_PuntaSantaAna_7300BP.SG	-0.000396	0.000526	-0.753	17352	17496	299649
YRI.DG	USA_CA_CalaverasCounty_1500BP.AG	Chile_LosRieles_5100BP.AG	Chile_PuntaSantaAna_7300BP.SG	-0.000426	0.000566	-0.753	25165	25448	665463
YRI.DG	RN.Guahibo	Chile_PuntaSantaAna_7300BP.SG	Peru_Lauricocha_8600BP.AG	-0.000422	0.000561	-0.752	17886	17999	305357
YRI.DG	USA_AK_Ancient_Athabaskan_1100BP.DG	Argentina_NorthTierradelFuego_LaArcillosa2_5800BP.AG	Peru_Lauricocha_5800BP.AG	-0.000362	0.000481	-0.751	26304	26569	731347
YRI.DG	Belize_5600BP.AG	Argentina_NorthTierradelFuego_LaArcillosa2_5800BP.AG	Chile_LosRieles_5100BP.AG	-0.000463	0.000616	-0.751	14810	14994	399332
YRI.DG	USA_CA_CalaverasCounty_1500BP.AG	Peru_Lauricocha_5800BP.AG	Peru_Lauricocha_8600BP.AG	-0.00036	0.00048	-0.75	23952	24187	668734
YRI.DG	Nahua.DG	Argentina_Northwest_SouthernPuna_Antofagasta_PeÃ±asdelasTrampas1.1_8800BP	Brazil_SP_S_Laranjal_MH_HG_6800BP.AG	-0.000972	0.001297	-0.75	1494	1524	31319
YRI.DG	RN.Chorotega.masked	Argentina_Northwest_SouthernPuna_Antofagasta_PeÃ±asdelasTrampas1.1_8800BP	Peru_Lauricocha_5800BP.AG	-0.001724	0.002301	-0.749	614	633	10839
YRI.DG	PuertoRico_Ceramic.AG	Chile_LosRieles_12000BP.SG	Chile_PuntaSantaAna_7300BP.SG	-0.000299	0.0004	-0.748	45421	45783	1187150
YRI.DG	Mexico_Zapotec.DG	Argentina_Central_Hills_SierrasChicas_JesusMaria_8500BP	Argentina_Pampas_CentralPampeanDunefields_LagunadelosPampas_10000BP	-0.000451	0.000604	-0.746	12506	12622	267081
YRI.DG	USA_CA_Ojai_1400BP.AG	Argentina_ArroyoSeco2_7700BP.AG	Peru_Lauricocha_8600BP.AG	-0.00024	0.000323	-0.744	46062	46270	1243434
YRI.DG	Piapoco.DG	Argentina_Central_Hills_SierrasChicas_JesusMaria_8500BP	Peru_Lauricocha_5800BP.AG	-0.000427	0.000574	-0.744	10084	10177	214132
YRI.DG	USA_CA_Carmel_600BP.AG	Argentina_ArroyoSeco2_7700BP.AG	Argentina_Central_Hills_SierrasChicas_JesusMaria_8500BP	-0.00053	0.000712	-0.744	4845	4926	127119
YRI.DG	Dominican_Samana_Ceramic.AG	Argentina_NorthTierradelFuego_LaArcillosa2_5800BP.AG	Chile_LosRieles_12000BP.SG	-0.000298	0.000402	-0.743	41559	41905	1140817
YRI.DG	Mexico_Zapotec.DG	Chile_LosRieles_12000BP.SG	Peru_Lauricocha_8600BP.AG	-0.000378	0.000509	-0.743	46276	46601	954899
YRI.DG	Mexico_CoyoteCave_950BP.AG	Argentina_Northwest_SouthernPuna_Antofagasta_PeÃ±asdelasTrampas1.1_8800BP	Chile_PuntaSantaAna_7300BP.SG	-0.000806	0.001085	-0.743	2052	2095	54303
YRI.DG	Mexico_CuevaDeLosMuertosChiquitos_1100BP.AG	Argentina_Pampas_CentralPampeanDunefields_LagunadelosPampas_10000BP	Brazil_MG_C_LapaDoSanto_EH_HG_9600BP.AG	-0.000237	0.00032	-0.741	35871	36038	941322
YRI.DG	RN.Guahibo	Argentina_ArroyoSeco2_7700BP.AG	Brazil_MG_C_LapaDoSanto_EH_HG_9600BP.AG	-0.000282	0.000381	-0.741	18465	18568	317588
YRI.DG	Mexico_Tayopa_1000BP.AG	Argentina_Northwest_SouthernPuna_Antofagasta_PeÃ±asdelasTrampas1.1_8800BP	Brazil_SP_S_Laranjal_MH_HG_6800BP.AG	-0.000615	0.00083	-0.74	1690	1718	43870
YRI.DG	USA_CA_Carmel_600BP.AG	Argentina_Northwest_SouthernPuna_Antofagasta_PeÃ±asdelasTrampas1.1_8800BP	Brazil_SP_S_Laranjal_MH_HG_6800BP.AG	-0.001343	0.001814	-0.74	686	709	17372
YRI.DG	USA_AK_Ancient_Athabaskan_1100BP.DG	Chile_LosRieles_12000BP.SG	Chile_LosRieles_5100BP.AG	-0.000365	0.000495	-0.739	42024	42450	1166709
YRI.DG	RN.Mixe.masked	Argentina_Central_Hills_SierrasChicas_JesusMaria_8500BP	Peru_Cuncaicha_9000BP.AG	-0.000559	0.000756	-0.739	5565	5614	98001
YRI.DG	Mexico_Guanajuato_Medieval.SG	Brazil_SP_S_Laranjal_MH_HG_6800BP.AG	Chile_LosRieles_5100BP.AG	-0.000561	0.00076	-0.738	4296	4360	113899
YRI.DG	USA_CA_NewCuyama_1300BP.SG	Argentina_ArroyoSeco2_7700BP.AG	Argentina_Pampas_CentralPampeanDunefields_LagunadelosPampas_10000BP	-0.000362	0.000491	-0.737	22094	22308	593640
YRI.DG	USA_CA_Goleta_2600BP.AG	Brazil_SP_S_Laranjal_MH_HG_6800BP.AG	Peru_Cuncaicha_9000BP.AG	-0.000468	0.000635	-0.737	12921	13078	333899
YRI.DG	USA_CA_Goleta_1500BP.AG	Argentina_ArroyoSeco2_7700BP.AG	Peru_Lauricocha_8600BP.AG	-0.000294	0.0004	-0.735	32460	32746	857141
YRI.DG	Mexico_Guanajuato_Medieval.SG	Argentina_Central_Hills_SierrasChicas_JesusMaria_8500BP	Chile_LosRieles_5100BP.AG	-0.000612	0.000834	-0.735	3960	4026	108022
YRI.DG	Mexico_Zapotec.DG	Argentina_Northwest_SouthernPuna_Antofagasta_PeÃ±asdelasTrampas1.1_8800BP	Brazil_SP_S_Laranjal_MH_HG_6800BP.AG	-0.000782	0.001064	-0.735	1490	1516	31345
YRI.DG	Dominican_PreCeramic.AG	Argentina_NorthTierradelFuego_LaArcillosa2_5800BP.AG	Chile_PuntaSantaAna_7300BP.SG	-0.000375	0.000512	-0.732	24640	24978	715222
YRI.DG	USA_CA_NewCuyama_1300BP.SG	Argentina_Northwest_SouthernPuna_Antofagasta_PeÃ±asdelasTrampas1.1_8800BP	Brazil_SP_S_Laranjal_MH_HG_6800BP.AG	-0.001015	0.001386	-0.732	994	1022	26895
YRI.DG	USA_CA_SanClemente_800BP.AG	Argentina_Pampas_6800BP.AG	Argentina_Pampas_CentralPampeanDunefields_LagunadelosPampas_10000BP	-0.000283	0.000387	-0.731	19451	19583	514625
YRI.DG	RN.Guahibo	Argentina_Central_Hills_SierrasChicas_JesusMaria_8500BP	Peru_Lauricocha_8600BP.AG	-0.000472	0.000646	-0.731	7014	7078	122885
YRI.DG	Belize_4600BP.AG	Brazil_SP_S_Laranjal_MH_HG_6800BP.AG	Chile_PuntaSantaAna_7300BP.SG	-0.000398	0.000546	-0.73	12502	12691	319323
YRI.DG	Mixtec_1.DG	Argentina_Central_Hills_SierrasChicas_JesusMaria_8500BP	Argentina_Northwest_SouthernPuna_Antofagasta_PeÃ±asdelasTrampas1.1_8800BP	-0.000914	0.001252	-0.73	1315	1341	28454
YRI.DG	Mixtec_1.DG	Chile_LosRieles_12000BP.SG	Peru_Lauricocha_8600BP.AG	-0.000448	0.000616	-0.728	45696	46108	952077
YRI.DG	USA_CA_SantaBarbara_1700BP.AG	Argentina_Central_Hills_SierrasChicas_JesusMaria_8500BP	Peru_Cuncaicha_9000BP.AG	-0.000494	0.000678	-0.728	11400	11550	304131
YRI.DG	Nahua.DG	Argentina_Northwest_SouthernPuna_Antofagasta_PeÃ±asdelasTrampas1.1_8800BP	Peru_Cuncaicha_9000BP.AG	-0.000752	0.001034	-0.728	2946	2992	61871
YRI.DG	USA_CA_LHolocene_Barbareno_Chumash.AG	Argentina_NorthTierradelFuego_LaArcillosa2_5800BP.AG	Peru_Lauricocha_8600BP.AG	-0.000283	0.000389	-0.727	38613	39027	1050243
YRI.DG	USA_CA_Goleta_1500BP.AG	Argentina_ArroyoSeco2_7700BP.AG	Argentina_NorthTierradelFuego_LaArcillosa2_5800BP.AG	-0.000345	0.000474	-0.727	29002	29283	770427
YRI.DG	RN.Zapotec1.masked	Argentina_NorthTierradelFuego_LaArcillosa2_5800BP.AG	Brazil_MG_C_LapaDoSanto_EH_HG_9600BP.AG	-0.00035	0.000481	-0.727	15405	15467	264054
YRI.DG	Dominican_Ceramic.AG	Argentina_Central_Hills_SierrasChicas_JesusMaria_8500BP	Brazil_SP_S_Laranjal_MH_HG_6800BP.AG	-0.000345	0.000475	-0.726	6116	6168	161347
YRI.DG	Mexico_Baja_Comondu_Unknown.SG	Argentina_NorthTierradelFuego_LaArcillosa2_5800BP.AG	Peru_Lauricocha_8600BP.AG	-0.000559	0.00077	-0.726	3436	3461	95600
YRI.DG	USA_CA_Goleta_4800BP.AG	Argentina_Northwest_SouthernPuna_Antofagasta_PeÃ±asdelasTrampas1.1_8800BP	Peru_Cuncaicha_9000BP.AG	-0.000596	0.00082	-0.726	3178	3245	85914
YRI.DG	RN.Zapotec1.masked	Argentina_Pampas_CentralPampeanDunefields_LagunadelosPampas_10000BP	Peru_Cuncaicha_9000BP.AG	-0.000431	0.000595	-0.724	13241	13344	227664
YRI.DG	USA_CA_CalaverasCounty_1500BP.AG	Argentina_Northwest_SouthernPuna_Antofagasta_PeÃ±asdelasTrampas1.1_8800BP	Argentina_Pampas_CentralPampeanDunefields_LagunadelosPampas_10000BP	-0.00073	0.001008	-0.724	2678	2730	70252
YRI.DG	PuertoRico_Ceramic.AG	Chile_LosRieles_5100BP.AG	Peru_Lauricocha_5800BP.AG	-0.000273	0.000378	-0.723	28075	28279	754565
YRI.DG	USA_CA_CalaverasCounty_600BP.AG	Chile_LosRieles_5100BP.AG	Peru_Lauricocha_5800BP.AG	-0.000307	0.000425	-0.723	27156	27356	729618
YRI.DG	Dominican_PreCeramic.AG	Peru_Lauricocha_5800BP.AG	Peru_Lauricocha_8600BP.AG	-0.000342	0.000474	-0.723	25293	25544	710149
YRI.DG	PuertoRico_Ceramic.AG	Argentina_NorthTierradelFuego_LaArcillosa2_5800BP.AG	Argentina_Pampas_6800BP.AG	-0.000256	0.000356	-0.721	22799	22966	614086
YRI.DG	Curacao_Ceramic.AG	Chile_LosRieles_12000BP.SG	Peru_Cuncaicha_9000BP.AG	-0.000309	0.000429	-0.721	38332	38663	1045885
YRI.DG	Dominican_PreCeramic.AG	Argentina_Northwest_SouthernPuna_Antofagasta_PeÃ±asdelasTrampas1.1_8800BP	Chile_PuntaSantaAna_7300BP.SG	-0.000662	0.000918	-0.721	2886	2942	75928
YRI.DG	USA_CA_Carmel_600BP.AG	Chile_LosRieles_12000BP.SG	Peru_Lauricocha_8600BP.AG	-0.000412	0.000574	-0.719	13692	13855	361095
YRI.DG	USA_CA_Monterey_1000BP.AG	Chile_LosRieles_5100BP.AG	Peru_Cuncaicha_9000BP.AG	-0.000504	0.0007	-0.719	8471	8583	222359
YRI.DG	Mexico_Baja_Comondu_Unknown.SG	Chile_LosRieles_5100BP.AG	Chile_PuntaSantaAna_7300BP.SG	-0.000658	0.000915	-0.719	2835	2886	77639
YRI.DG	USA_AK_Ancient_Athabaskan_1100BP.DG	Chile_PuntaSantaAna_7300BP.SG	Peru_Lauricocha_8600BP.AG	-0.000308	0.000429	-0.718	40874	41239	1093724
YRI.DG	RN.Toba.masked	Argentina_ArroyoSeco2_7700BP.AG	Peru_Lauricocha_8600BP.AG	-0.000358	0.000499	-0.718	20778	21007	357200
YRI.DG	PuertoRico_Ceramic.AG	Argentina_Central_Hills_SierrasChicas_JesusMaria_8500BP	Peru_Lauricocha_5800BP.AG	-0.000318	0.000443	-0.717	11166	11221	297982
YRI.DG	USA_CA_CastroVille_900BP.AG	Argentina_Northwest_SouthernPuna_Antofagasta_PeÃ±asdelasTrampas1.1_8800BP	Peru_Cuncaicha_9000BP.AG	-0.00078	0.00109	-0.716	2387	2437	63809
YRI.DG	USA_AK_Ancient_Athabaskan_1100BP.DG	Argentina_Central_Hills_SierrasChicas_JesusMaria_8500BP	Peru_Lauricocha_5800BP.AG	-0.000397	0.000556	-0.715	10894	11013	298776
YRI.DG	USA_CA_Goleta_1500BP.AG	Brazil_MG_C_LapaDoSanto_EH_HG_9600BP.AG	Chile_LosRieles_12000BP.SG	-0.000341	0.000478	-0.714	31428	31756	831178
YRI.DG	RN.Yaqui.masked	Argentina_ArroyoSeco2_7700BP.AG	Argentina_Pampas_6800BP.AG	-0.00062	0.000868	-0.714	4788	4848	87678
YRI.DG	Mexico_Zapotec.DG	Argentina_ArroyoSeco2_7700BP.AG	Argentina_Pampas_CentralPampeanDunefields_LagunadelosPampas_10000BP	-0.00032	0.000449	-0.713	35419	35631	731056
YRI.DG	RN.Yaqui.masked	Argentina_ArroyoSeco2_7700BP.AG	Argentina_NorthTierradelFuego_LaArcillosa2_5800BP.AG	-0.000671	0.000942	-0.712	7998	8100	142100
YRI.DG	RN.Yaqui.masked	Argentina_Central_Hills_SierrasChicas_JesusMaria_8500BP	Peru_Lauricocha_5800BP.AG	-0.000966	0.001357	-0.712	2319	2360	42549
YRI.DG	Belize_5600BP.AG	Argentina_ArroyoSeco2_7700BP.AG	Peru_Cuncaicha_9000BP.AG	-0.000373	0.000526	-0.709	14939	15076	396808
YRI.DG	USA_CA_Goleta_1900BP.AG	Argentina_ArroyoSeco2_7700BP.AG	Argentina_Pampas_6800BP.AG	-0.000273	0.000385	-0.708	21818	21953	596525
YRI.DG	USA_CA_SanNicolas_1600BP.SG	Argentina_NorthTierradelFuego_LaArcillosa2_5800BP.AG	Brazil_SP_S_Laranjal_MH_HG_6800BP.AG	-0.000331	0.000468	-0.707	14609	14791	380417
YRI.DG	Belize_4600BP.AG	Argentina_Northwest_SouthernPuna_Antofagasta_PeÃ±asdelasTrampas1.1_8800BP	Chile_PuntaSantaAna_7300BP.SG	-0.000565	0.000799	-0.707	3089	3124	80413
YRI.DG	Belize_4600BP.AG	Argentina_ArroyoSeco2_7700BP.AG	Peru_Lauricocha_8600BP.AG	-0.000233	0.00033	-0.706	41623	42045	1126477
YRI.DG	USA_CA_SanNicolas_4800BP.SG	Argentina_Central_Hills_SierrasChicas_JesusMaria_8500BP	Argentina_NorthTierradelFuego_LaArcillosa2_5800BP.AG	-0.000361	0.000512	-0.706	13805	13976	380296
YRI.DG	USA_CA_CastroVille_900BP.AG	Argentina_Northwest_SouthernPuna_Antofagasta_PeÃ±asdelasTrampas1.1_8800BP	Chile_PuntaSantaAna_7300BP.SG	-0.000778	0.001103	-0.705	2214	2259	57594
YRI.DG	Panama_IsthmoColombian_PreColonial.SG	Argentina_ArroyoSeco2_7700BP.AG	Argentina_Pampas_6800BP.AG	-0.000228	0.000324	-0.704	16698	16839	463271
YRI.DG	Piapoco.DG	Argentina_ArroyoSeco2_7700BP.AG	Peru_Lauricocha_8600BP.AG	-0.000241	0.000342	-0.704	43179	43452	882852
YRI.DG	USA_CA_Goleta_1000BP.AG	Chile_LosRieles_12000BP.SG	Peru_Lauricocha_8600BP.AG	-0.000304	0.000432	-0.704	42946	43239	1171078
YRI.DG	Mexico_CoyoteCave_950BP.AG	Argentina_Pampas_6800BP.AG	Peru_Lauricocha_8600BP.AG	-0.000326	0.000462	-0.704	15641	15757	415837
YRI.DG	USA_CA_CalaverasCounty_600BP.AG	Argentina_Northwest_SouthernPuna_Antofagasta_PeÃ±asdelasTrampas1.1_8800BP	Argentina_Pampas_CentralPampeanDunefields_LagunadelosPampas_10000BP	-0.000503	0.000714	-0.704	3235	3256	84334
YRI.DG	Belize_5600BP.AG	Brazil_SP_S_Laranjal_MH_HG_6800BP.AG	Chile_PuntaSantaAna_7300BP.SG	-0.000523	0.000743	-0.704	6149	6231	157395
YRI.DG	RN.Chorotega.masked	Argentina_ArroyoSeco2_7700BP.AG	Chile_PuntaSantaAna_7300BP.SG	-0.000684	0.000972	-0.704	8759	8891	154598
YRI.DG	Belize_5600BP.AG	Argentina_Northwest_SouthernPuna_Antofagasta_PeÃ±asdelasTrampas1.1_8800BP	Argentina_Pampas_CentralPampeanDunefields_LagunadelosPampas_10000BP	-0.000874	0.001243	-0.704	1498	1532	39219
YRI.DG	USA_CA_Goleta_1900BP.AG	Argentina_Northwest_SouthernPuna_Antofagasta_PeÃ±asdelasTrampas1.1_8800BP	Argentina_Pampas_6800BP.AG	-0.000717	0.00102	-0.703	2352	2386	62813
YRI.DG	Mexico_Queretaro_Medieval.SG	Argentina_Central_Hills_SierrasChicas_JesusMaria_8500BP	Peru_Lauricocha_8600BP.AG	-0.0003	0.000427	-0.702	16762	16831	449801
YRI.DG	Curacao_Ceramic.AG	Argentina_ArroyoSeco2_7700BP.AG	Brazil_MG_C_LapaDoSanto_EH_HG_9600BP.AG	-0.000168	0.000239	-0.701	42331	42485	1144547
YRI.DG	USA_CA_Ojai_1400BP.AG	Argentina_ArroyoSeco2_7700BP.AG	Argentina_Pampas_6800BP.AG	-0.000238	0.000339	-0.701	23336	23452	638572
YRI.DG	Mexico_Chihuahua_Medieval.SG	Argentina_NorthTierradelFuego_LaArcillosa2_5800BP.AG	Argentina_Pampas_CentralPampeanDunefields_LagunadelosPampas_10000BP	-0.000408	0.000581	-0.701	21350	21584	574800
YRI.DG	RN.Waunana	Argentina_Central_Hills_SierrasChicas_JesusMaria_8500BP	Chile_LosRieles_5100BP.AG	-0.000553	0.000789	-0.701	5990	6045	105822
YRI.DG	Piapoco.DG	Argentina_Pampas_CentralPampeanDunefields_LagunadelosPampas_10000BP	Brazil_MG_C_LapaDoSanto_EH_HG_9600BP.AG	-0.000309	0.000442	-0.7	32570	32787	664274
YRI.DG	Dominican_PreCeramic.AG	Argentina_Central_Hills_SierrasChicas_JesusMaria_8500BP	Argentina_Pampas_6800BP.AG	-0.000457	0.000653	-0.699	8514	8616	223741
YRI.DG	USA_CA_LHolocene_Barbareno_Chumash.AG	Argentina_ArroyoSeco2_7700BP.AG	Peru_Lauricocha_8600BP.AG	-0.000212	0.000304	-0.697	45897	46218	1247399
YRI.DG	SaintLucia_Lavoutte_Ceramic.AG	Argentina_NorthTierradelFuego_LaArcillosa2_5800BP.AG	Peru_Cuncaicha_9000BP.AG	-0.000269	0.000386	-0.696	32450	32683	886301
YRI.DG	Mexico_CoyoteCave_950BP.AG	Chile_LosRieles_12000BP.SG	Chile_PuntaSantaAna_7300BP.SG	-0.000427	0.000614	-0.696	20699	20932	544341
YRI.DG	RN.Chorotega.masked	Argentina_NorthTierradelFuego_LaArcillosa2_5800BP.AG	Chile_PuntaSantaAna_7300BP.SG	-0.000813	0.001169	-0.696	6228	6327	120807
YRI.DG	Bahamas_Ceramic.AG	Argentina_Central_Hills_SierrasChicas_JesusMaria_8500BP	Chile_PuntaSantaAna_7300BP.SG	-0.000354	0.000509	-0.695	12844	12949	338373
YRI.DG	USA_CA_Ojai_1400BP.AG	Argentina_Pampas_CentralPampeanDunefields_LagunadelosPampas_10000BP	Peru_Cuncaicha_9000BP.AG	-0.000329	0.000474	-0.694	29280	29524	769538
YRI.DG	RN.Waunana	Argentina_Northwest_SouthernPuna_Antofagasta_PeÃ±asdelasTrampas1.1_8800BP	Peru_Cuncaicha_9000BP.AG	-0.000866	0.001248	-0.694	1442	1465	25314
YRI.DG	USA_CA_SanClemente_800BP.AG	Chile_LosRieles_12000BP.SG	Chile_PuntaSantaAna_7300BP.SG	-0.000291	0.000421	-0.691	44755	45093	1172858
YRI.DG	SaintLucia_Lavoutte_Ceramic.AG	Argentina_Central_Hills_SierrasChicas_JesusMaria_8500BP	Brazil_SP_S_Laranjal_MH_HG_6800BP.AG	-0.000367	0.000531	-0.691	6117	6180	160384
YRI.DG	PuertoRico_Ceramic.AG	Chile_LosRieles_12000BP.SG	Peru_Lauricocha_8600BP.AG	-0.000244	0.000354	-0.69	55290	55603	1502446
YRI.DG	Dominican_Samana_Ceramic.AG	Chile_LosRieles_12000BP.SG	Peru_Lauricocha_8600BP.AG	-0.000254	0.000369	-0.689	54069	54259	1471902
YRI.DG	USA_CA_SantaBarbara_1700BP.AG	Argentina_Northwest_SouthernPuna_Antofagasta_PeÃ±asdelasTrampas1.1_8800BP	Peru_Cuncaicha_9000BP.AG	-0.00062	0.000899	-0.689	3086	3138	83361
YRI.DG	USA_CA_SantaBarbara_1700BP.AG	Argentina_Pampas_6800BP.AG	Chile_PuntaSantaAna_7300BP.SG	-0.000375	0.000544	-0.688	17969	18152	469300
YRI.DG	RN.Toba.masked	Brazil_SP_S_Laranjal_MH_HG_6800BP.AG	Chile_PuntaSantaAna_7300BP.SG	-0.000576	0.000837	-0.688	5997	6065	102483
YRI.DG	Piapoco.DG	Argentina_Central_Hills_SierrasChicas_JesusMaria_8500BP	Chile_PuntaSantaAna_7300BP.SG	-0.000393	0.000572	-0.687	12732	12838	270132
YRI.DG	Belize_5600BP.AG	Chile_LosRieles_5100BP.AG	Peru_Lauricocha_8600BP.AG	-0.000396	0.000577	-0.686	15417	15601	411389
YRI.DG	USA_CA_Goleta_1900BP.AG	Argentina_Pampas_6800BP.AG	Brazil_SP_S_Laranjal_MH_HG_6800BP.AG	-0.000417	0.000609	-0.686	9586	9668	247965
YRI.DG	Dominican_PreCeramic.AG	Argentina_Northwest_SouthernPuna_Antofagasta_PeÃ±asdelasTrampas1.1_8800BP	Chile_LosRieles_12000BP.SG	-0.0006	0.000876	-0.686	3639	3672	96343
YRI.DG	Belize_4600BP.AG	Argentina_NorthTierradelFuego_LaArcillosa2_5800BP.AG	Chile_LosRieles_12000BP.SG	-0.000322	0.00047	-0.685	36990	37375	1013789
YRI.DG	USA_CA_Ojai_1400BP.AG	Argentina_NorthTierradelFuego_LaArcillosa2_5800BP.AG	Argentina_Pampas_6800BP.AG	-0.000314	0.000459	-0.684	22500	22658	604535
YRI.DG	Dominican_Ceramic.AG	Argentina_Northwest_SouthernPuna_Antofagasta_PeÃ±asdelasTrampas1.1_8800BP	Peru_Lauricocha_8600BP.AG	-0.000324	0.000475	-0.683	4010	4042	108348
YRI.DG	USA_CA_Goleta_1900BP.AG	Chile_LosRieles_5100BP.AG	Peru_Lauricocha_8600BP.AG	-0.000342	0.000501	-0.683	34323	34602	925416
YRI.DG	RN.Zapotec1.masked	Argentina_Northwest_SouthernPuna_Antofagasta_PeÃ±asdelasTrampas1.1_8800BP	Chile_LosRieles_12000BP.SG	-0.000671	0.000986	-0.681	1764	1783	30266
YRI.DG	Dominican_PreCeramic.AG	Chile_LosRieles_12000BP.SG	Chile_PuntaSantaAna_7300BP.SG	-0.000404	0.000596	-0.679	32055	32386	844035
YRI.DG	Dominican_Samana_Ceramic.AG	Argentina_Northwest_SouthernPuna_Antofagasta_PeÃ±asdelasTrampas1.1_8800BP	Brazil_SP_S_Laranjal_MH_HG_6800BP.AG	-0.000549	0.00081	-0.678	1685	1702	43825
YRI.DG	USA_CA_NewCuyama_1300BP.SG	Argentina_NorthTierradelFuego_LaArcillosa2_5800BP.AG	Argentina_Northwest_SouthernPuna_Antofagasta_PeÃ±asdelasTrampas1.1_8800BP	-0.000715	0.001055	-0.678	2170	2213	59381
YRI.DG	USA_CA_Ojai_1400BP.AG	Brazil_MG_C_LapaDoSanto_EH_HG_9600BP.AG	Peru_Cuncaicha_9000BP.AG	-0.000264	0.000391	-0.677	34116	34303	922209
YRI.DG	USA_CA_SanClemente_800BP.AG	Argentina_NorthTierradelFuego_LaArcillosa2_5800BP.AG	Brazil_SP_S_Laranjal_MH_HG_6800BP.AG	-0.000305	0.000451	-0.677	14734	14876	381124
YRI.DG	USA_CA_Goleta_1500BP.AG	Argentina_NorthTierradelFuego_LaArcillosa2_5800BP.AG	Chile_LosRieles_12000BP.SG	-0.000385	0.000568	-0.677	29731	30036	793676
YRI.DG	Dominican_Samana_Ceramic.AG	Argentina_ArroyoSeco2_7700BP.AG	Argentina_Pampas_CentralPampeanDunefields_LagunadelosPampas_10000BP	-0.000225	0.000334	-0.675	39623	39963	1047566
YRI.DG	Belize_4600BP.AG	Argentina_ArroyoSeco2_7700BP.AG	Argentina_Pampas_CentralPampeanDunefields_LagunadelosPampas_10000BP	-0.000283	0.000419	-0.675	33513	33845	887100
YRI.DG	Mexico_CoyoteCave_950BP.AG	Peru_Lauricocha_5800BP.AG	Peru_Lauricocha_8600BP.AG	-0.000317	0.000469	-0.675	16342	16477	459150
YRI.DG	USA_CA_Goleta_1500BP.AG	Argentina_NorthTierradelFuego_LaArcillosa2_5800BP.AG	Peru_Cuncaicha_9000BP.AG	-0.000378	0.00056	-0.675	25296	25552	679234
YRI.DG	USA_CA_Ojai_1400BP.AG	Argentina_NorthTierradelFuego_LaArcillosa2_5800BP.AG	Chile_PuntaSantaAna_7300BP.SG	-0.000301	0.000447	-0.674	28022	28285	811469
YRI.DG	USA_CA_LHolocene_Barbareno_Chumash.AG	Argentina_Pampas_6800BP.AG	Brazil_SP_S_Laranjal_MH_HG_6800BP.AG	-0.000336	0.000499	-0.674	10063	10149	259842
YRI.DG	Belize_5600BP.AG	Argentina_NorthTierradelFuego_LaArcillosa2_5800BP.AG	Brazil_SP_S_Laranjal_MH_HG_6800BP.AG	-0.000496	0.000737	-0.674	7220	7312	186236
YRI.DG	Dominican_Samana_Ceramic.AG	Peru_Cuncaicha_9000BP.AG	Peru_Lauricocha_8600BP.AG	-0.000237	0.000352	-0.673	37230	37434	1024894
YRI.DG	USA_CA_Goleta_1900BP.AG	Argentina_Pampas_CentralPampeanDunefields_LagunadelosPampas_10000BP	Brazil_MG_C_LapaDoSanto_EH_HG_9600BP.AG	-0.000328	0.00049	-0.669	28672	28894	754239
YRI.DG	RN.Zapotec1.masked	Argentina_ArroyoSeco2_7700BP.AG	Peru_Cuncaicha_9000BP.AG	-0.000315	0.000471	-0.668	15891	15963	272232
YRI.DG	RN.Waunana	Brazil_MG_C_LapaDoSanto_EH_HG_9600BP.AG	Chile_PuntaSantaAna_7300BP.SG	-0.000385	0.000575	-0.668	15541	15652	265764
YRI.DG	USA_CA_Goleta_2600BP.AG	Argentina_Central_Hills_SierrasChicas_JesusMaria_8500BP	Argentina_Pampas_CentralPampeanDunefields_LagunadelosPampas_10000BP	-0.000443	0.000664	-0.668	11090	11220	293869
YRI.DG	USA_CA_SanNicolas_4800BP.SG	Argentina_Central_Hills_SierrasChicas_JesusMaria_8500BP	Peru_Lauricocha_8600BP.AG	-0.000312	0.000468	-0.667	16657	16953	451401
YRI.DG	Mayan.DG	Argentina_Northwest_SouthernPuna_Antofagasta_PeÃ±asdelasTrampas1.1_8800BP	Peru_Cuncaicha_9000BP.AG	-0.000449	0.000674	-0.667	3010	3040	63156
YRI.DG	USA_CA_SanNicolas_1600BP.SG	Chile_LosRieles_12000BP.SG	Peru_Cuncaicha_9000BP.AG	-0.000249	0.000374	-0.665	39045	39293	1075235
YRI.DG	Dominican_PreCeramic.AG	Argentina_ArroyoSeco2_7700BP.AG	Argentina_NorthTierradelFuego_LaArcillosa2_5800BP.AG	-0.000315	0.000474	-0.665	33370	33625	906171
YRI.DG	Mexico_Zapotec.DG	Argentina_Northwest_SouthernPuna_Antofagasta_PeÃ±asdelasTrampas1.1_8800BP	Brazil_MG_C_LapaDoSanto_EH_HG_9600BP.AG	-0.000481	0.000724	-0.665	3327	3358	68518
YRI.DG	RN.Toba.masked	Argentina_Northwest_SouthernPuna_Antofagasta_PeÃ±asdelasTrampas1.1_8800BP	Argentina_Pampas_CentralPampeanDunefields_LagunadelosPampas_10000BP	-0.000942	0.001417	-0.665	1431	1449	24609
YRI.DG	USA_CA_Goleta_1000BP.AG	Argentina_NorthTierradelFuego_LaArcillosa2_5800BP.AG	Chile_PuntaSantaAna_7300BP.SG	-0.000312	0.00047	-0.662	25717	26025	749920
YRI.DG	USA_CA_SantaRosa_3000BP.AG	Chile_LosRieles_12000BP.SG	Chile_PuntaSantaAna_7300BP.SG	-0.000338	0.000511	-0.662	38121	38541	1008502
YRI.DG	SaintLucia_Lavoutte_Ceramic.AG	Brazil_SP_S_Laranjal_MH_HG_6800BP.AG	Peru_Cuncaicha_9000BP.AG	-0.000298	0.000451	-0.661	14251	14333	366682
YRI.DG	Mexico_Tayopa_1000BP.AG	Argentina_ArroyoSeco2_7700BP.AG	Argentina_Pampas_6800BP.AG	-0.000167	0.000254	-0.658	23684	23769	651240
YRI.DG	Dominican_Ceramic.AG	Brazil_SP_S_Laranjal_MH_HG_6800BP.AG	Chile_PuntaSantaAna_7300BP.SG	-0.000256	0.000389	-0.658	13730	13834	349288
YRI.DG	Mexico_Zapotec.DG	Chile_LosRieles_5100BP.AG	Peru_Lauricocha_5800BP.AG	-0.000374	0.000568	-0.658	24295	24478	504954
YRI.DG	RN.Guahibo	Argentina_Central_Hills_SierrasChicas_JesusMaria_8500BP	Peru_Lauricocha_5800BP.AG	-0.000512	0.00078	-0.657	4736	4779	84080
YRI.DG	USA_CA_CastroVille_900BP.AG	Chile_LosRieles_12000BP.SG	Peru_Cuncaicha_9000BP.AG	-0.000398	0.000606	-0.656	24422	24684	659578
YRI.DG	Mexico_Guanajuato_Medieval.SG	Argentina_Central_Hills_SierrasChicas_JesusMaria_8500BP	Argentina_Northwest_SouthernPuna_Antofagasta_PeÃ±asdelasTrampas1.1_8800BP	-0.001324	0.002018	-0.656	444	461	12149
YRI.DG	Belize_4600BP.AG	Chile_LosRieles_5100BP.AG	Peru_Lauricocha_5800BP.AG	-0.000319	0.000488	-0.653	25557	25820	685193
YRI.DG	Mayan.DG	Argentina_Pampas_CentralPampeanDunefields_LagunadelosPampas_10000BP	Chile_PuntaSantaAna_7300BP.SG	-0.000267	0.00041	-0.652	31727	31911	665488
YRI.DG	Belize_4600BP.AG	Argentina_ArroyoSeco2_7700BP.AG	Chile_LosRieles_12000BP.SG	-0.000272	0.000417	-0.652	43598	44023	1175082
YRI.DG	USA_CA_LHolocene_Barbareno_Chumash.AG	Argentina_Northwest_SouthernPuna_Antofagasta_PeÃ±asdelasTrampas1.1_8800BP	Argentina_Pampas_6800BP.AG	-0.000498	0.000762	-0.652	2462	2510	65869
YRI.DG	USA_CA_SanClemente_800BP.AG	Argentina_Central_Hills_SierrasChicas_JesusMaria_8500BP	Argentina_NorthTierradelFuego_LaArcillosa2_5800BP.AG	-0.0003	0.000461	-0.651	13720	13845	375543
YRI.DG	USA_CA_SanNicolas_4800BP.SG	Argentina_Central_Hills_SierrasChicas_JesusMaria_8500BP	Chile_LosRieles_12000BP.SG	-0.000346	0.000531	-0.651	18835	19024	508605
YRI.DG	Venezuela_LasLocas_Ceramic.AG	Argentina_ArroyoSeco2_7700BP.AG	Chile_LosRieles_12000BP.SG	-0.00023	0.000354	-0.649	49249	49665	1333504
YRI.DG	RN.Toba.masked	Argentina_Northwest_SouthernPuna_Antofagasta_PeÃ±asdelasTrampas1.1_8800BP	Peru_Cuncaicha_9000BP.AG	-0.00087	0.001342	-0.648	1450	1464	25244
YRI.DG	Dominican_PreCeramic.AG	Argentina_Northwest_SouthernPuna_Antofagasta_PeÃ±asdelasTrampas1.1_8800BP	Brazil_SP_S_Laranjal_MH_HG_6800BP.AG	-0.000788	0.001221	-0.646	1584	1599	40792
YRI.DG	USA_CA_Goleta_1000BP.AG	Argentina_NorthTierradelFuego_LaArcillosa2_5800BP.AG	Brazil_SP_S_Laranjal_MH_HG_6800BP.AG	-0.000371	0.000574	-0.645	13571	13730	351484
YRI.DG	Mixtec_1.DG	Argentina_ArroyoSeco2_7700BP.AG	Argentina_Pampas_CentralPampeanDunefields_LagunadelosPampas_10000BP	-0.000342	0.000532	-0.644	35035	35310	728887
YRI.DG	RN.Toba.masked	Chile_LosRieles_5100BP.AG	Peru_Cuncaicha_9000BP.AG	-0.000473	0.000736	-0.642	13982	14106	243973
YRI.DG	USA_CA_Goleta_1500BP.AG	Argentina_Central_Hills_SierrasChicas_JesusMaria_8500BP	Brazil_MG_C_LapaDoSanto_EH_HG_9600BP.AG	-0.000367	0.000573	-0.64	11020	11126	289728
YRI.DG	USA_CA_Ojai_1400BP.AG	Argentina_Central_Hills_SierrasChicas_JesusMaria_8500BP	Peru_Cuncaicha_9000BP.AG	-0.000357	0.000558	-0.639	12675	12783	340001
YRI.DG	Belize_4600BP.AG	Argentina_Central_Hills_SierrasChicas_JesusMaria_8500BP	Argentina_Pampas_CentralPampeanDunefields_LagunadelosPampas_10000BP	-0.000366	0.000572	-0.639	11979	12081	318143
YRI.DG	RN.Guahibo	Argentina_Northwest_SouthernPuna_Antofagasta_PeÃ±asdelasTrampas1.1_8800BP	Chile_LosRieles_12000BP.SG	-0.000705	0.001108	-0.636	1770	1792	30267
YRI.DG	USA_AK_Ancient_Athabaskan_1100BP.DG	Argentina_NorthTierradelFuego_LaArcillosa2_5800BP.AG	Chile_LosRieles_5100BP.AG	-0.000305	0.000481	-0.634	34324	34615	953474
YRI.DG	USA_CA_Goleta_2600BP.AG	Argentina_Northwest_SouthernPuna_Antofagasta_PeÃ±asdelasTrampas1.1_8800BP	Chile_PuntaSantaAna_7300BP.SG	-0.000618	0.000976	-0.633	2880	2927	75816
YRI.DG	Belize_5600BP.AG	Brazil_SP_S_Laranjal_MH_HG_6800BP.AG	Peru_Lauricocha_8600BP.AG	-0.000424	0.00067	-0.632	7387	7477	190325
YRI.DG	USA_CA_Goleta_4800BP.AG	Argentina_Pampas_6800BP.AG	Brazil_MG_C_LapaDoSanto_EH_HG_9600BP.AG	-0.000215	0.000341	-0.629	22273	22179	590198
YRI.DG	Curacao_Ceramic.AG	Chile_LosRieles_12000BP.SG	Peru_Lauricocha_8600BP.AG	-0.000244	0.000389	-0.627	51477	51771	1398315
YRI.DG	Mexico_Zapotec.DG	Argentina_Central_Hills_SierrasChicas_JesusMaria_8500BP	Chile_LosRieles_12000BP.SG	-0.000399	0.000636	-0.627	15529	15658	328686
YRI.DG	RN.Waunana	Argentina_Northwest_SouthernPuna_Antofagasta_PeÃ±asdelasTrampas1.1_8800BP	Brazil_SP_S_Laranjal_MH_HG_6800BP.AG	-0.001101	0.00176	-0.626	737	752	12711
YRI.DG	Belize_5600BP.AG	Brazil_SP_S_Laranjal_MH_HG_6800BP.AG	Peru_Cuncaicha_9000BP.AG	-0.000466	0.000745	-0.625	6920	7003	179471
YRI.DG	Piapoco.DG	Argentina_Northwest_SouthernPuna_Antofagasta_PeÃ±asdelasTrampas1.1_8800BP	Chile_LosRieles_12000BP.SG	-0.000472	0.000757	-0.624	3715	3748	76066
YRI.DG	USA_CA_NewCuyama_1300BP.SG	Argentina_NorthTierradelFuego_LaArcillosa2_5800BP.AG	Peru_Cuncaicha_9000BP.AG	-0.00036	0.000578	-0.623	18693	18881	523953
YRI.DG	USA_CA_Goleta_2600BP.AG	Argentina_Northwest_SouthernPuna_Antofagasta_PeÃ±asdelasTrampas1.1_8800BP	Argentina_Pampas_6800BP.AG	-0.000619	0.000995	-0.623	2344	2378	62401
YRI.DG	Mexico_Queretaro_Medieval.SG	Argentina_NorthTierradelFuego_LaArcillosa2_5800BP.AG	Brazil_SP_S_Laranjal_MH_HG_6800BP.AG	-0.000304	0.00049	-0.621	14706	14780	380454
YRI.DG	USA_Nevada_LovelockCave_1850BP.SG	Argentina_Northwest_SouthernPuna_Antofagasta_PeÃ±asdelasTrampas1.1_8800BP	Chile_PuntaSantaAna_7300BP.SG	-0.000459	0.000742	-0.619	3345	3386	87465
YRI.DG	USA_Nevada_LovelockCave_1850BP.SG	Argentina_Central_Hills_SierrasChicas_JesusMaria_8500BP	Peru_Cuncaicha_9000BP.AG	-0.000307	0.000496	-0.618	13062	13148	351823
YRI.DG	Mexico_Tayopa_1000BP.AG	Brazil_MG_C_LapaDoSanto_EH_HG_9600BP.AG	Brazil_SP_S_Laranjal_MH_HG_6800BP.AG	-0.000217	0.000352	-0.617	15492	15574	408831
YRI.DG	Bahamas_Ceramic.AG	Argentina_ArroyoSeco2_7700BP.AG	Argentina_Pampas_6800BP.AG	-0.000191	0.00031	-0.616	23352	23494	638921
YRI.DG	Mexico_CoyoteCave_950BP.AG	Argentina_ArroyoSeco2_7700BP.AG	Brazil_SP_S_Laranjal_MH_HG_6800BP.AG	-0.000336	0.000547	-0.615	10026	10108	262528
YRI.DG	RN.Yaqui.masked	Argentina_Central_Hills_SierrasChicas_JesusMaria_8500BP	Argentina_Pampas_6800BP.AG	-0.000872	0.001418	-0.615	1861	1894	33749
YRI.DG	Mayan.DG	Chile_LosRieles_5100BP.AG	Peru_Lauricocha_8600BP.AG	-0.000233	0.00038	-0.614	35756	35924	739059
YRI.DG	SaintLucia_Lavoutte_Ceramic.AG	Chile_PuntaSantaAna_7300BP.SG	Peru_Cuncaicha_9000BP.AG	-0.000239	0.00039	-0.612	30193	30368	794579
YRI.DG	Curacao_Ceramic.AG	Argentina_Central_Hills_SierrasChicas_JesusMaria_8500BP	Argentina_NorthTierradelFuego_LaArcillosa2_5800BP.AG	-0.000289	0.000472	-0.612	13600	13700	370969
YRI.DG	Mexico_Baja_Comondu_Unknown.SG	Brazil_MG_C_LapaDoSanto_EH_HG_9600BP.AG	Brazil_SP_S_Laranjal_MH_HG_6800BP.AG	-0.00069	0.00113	-0.611	1334	1366	35940
YRI.DG	Mexico_CoyoteCave_950BP.AG	Argentina_Central_Hills_SierrasChicas_JesusMaria_8500BP	Argentina_Pampas_6800BP.AG	-0.000415	0.000679	-0.61	6313	6370	165078
YRI.DG	USA_CA_SanNicolas_4800BP.SG	Argentina_Northwest_SouthernPuna_Antofagasta_PeÃ±asdelasTrampas1.1_8800BP	Brazil_SP_S_Laranjal_MH_HG_6800BP.AG	-0.000606	0.000992	-0.61	1675	1708	43759
YRI.DG	RN.Ticuna.masked	Argentina_Northwest_SouthernPuna_Antofagasta_PeÃ±asdelasTrampas1.1_8800BP	Argentina_Pampas_6800BP.AG	-0.001137	0.001864	-0.61	855	869	14903
YRI.DG	Belize_5600BP.AG	Chile_PuntaSantaAna_7300BP.SG	Peru_Cuncaicha_9000BP.AG	-0.000385	0.000633	-0.609	12144	12268	320169
YRI.DG	RN.Guahibo	Brazil_SP_S_Laranjal_MH_HG_6800BP.AG	Peru_Lauricocha_5800BP.AG	-0.000502	0.000823	-0.609	5096	5140	87621
YRI.DG	USA_CA_Ojai_1400BP.AG	Argentina_Central_Hills_SierrasChicas_JesusMaria_8500BP	Chile_LosRieles_12000BP.SG	-0.000332	0.000546	-0.608	16406	16553	438729
YRI.DG	RN.Guahibo	Argentina_Northwest_SouthernPuna_Antofagasta_PeÃ±asdelasTrampas1.1_8800BP	Chile_PuntaSantaAna_7300BP.SG	-0.000708	0.001165	-0.608	1431	1449	24803
YRI.DG	Piapoco.DG	Argentina_NorthTierradelFuego_LaArcillosa2_5800BP.AG	Chile_LosRieles_12000BP.SG	-0.000313	0.000515	-0.607	35616	35848	734393
YRI.DG	USA_CA_Goleta_1000BP.AG	Argentina_ArroyoSeco2_7700BP.AG	Brazil_SP_S_Laranjal_MH_HG_6800BP.AG	-0.000277	0.000459	-0.603	14576	14725	381940
YRI.DG	USA_CA_Goleta_1500BP.AG	Brazil_MG_C_LapaDoSanto_EH_HG_9600BP.AG	Brazil_SP_S_Laranjal_MH_HG_6800BP.AG	-0.00032	0.000531	-0.602	12382	12481	323138
YRI.DG	Piapoco.DG	Brazil_SP_S_Laranjal_MH_HG_6800BP.AG	Peru_Lauricocha_5800BP.AG	-0.000331	0.00055	-0.602	10692	10767	220364
YRI.DG	RN.Waunana	Argentina_NorthTierradelFuego_LaArcillosa2_5800BP.AG	Argentina_Pampas_CentralPampeanDunefields_LagunadelosPampas_10000BP	-0.000417	0.000695	-0.599	13726	13822	234507
YRI.DG	USA_CA_Goleta_1100BP.AG	Argentina_Central_Hills_SierrasChicas_JesusMaria_8500BP	Peru_Lauricocha_8600BP.AG	-0.000329	0.000551	-0.598	13516	13614	359391
YRI.DG	Belize_4600BP.AG	Argentina_Northwest_SouthernPuna_Antofagasta_PeÃ±asdelasTrampas1.1_8800BP	Peru_Cuncaicha_9000BP.AG	-0.00046	0.000769	-0.598	3238	3288	87641
YRI.DG	RN.Toba.masked	Argentina_Pampas_CentralPampeanDunefields_LagunadelosPampas_10000BP	Chile_PuntaSantaAna_7300BP.SG	-0.000435	0.000729	-0.597	15382	15523	267302
YRI.DG	Mexico_CuevaDeLosMuertosChiquitos_1100BP.AG	Argentina_Pampas_CentralPampeanDunefields_LagunadelosPampas_10000BP	Chile_PuntaSantaAna_7300BP.SG	-0.000226	0.000379	-0.596	33552	33838	876906
YRI.DG	RN.Mixe.masked	Chile_LosRieles_5100BP.AG	Peru_Lauricocha_8600BP.AG	-0.000324	0.000545	-0.594	17469	17544	300239
YRI.DG	RN.Yaqui.masked	Argentina_Pampas_CentralPampeanDunefields_LagunadelosPampas_10000BP	Brazil_MG_C_LapaDoSanto_EH_HG_9600BP.AG	-0.000537	0.000905	-0.594	7778	7834	136786
YRI.DG	USA_CA_SanClemente_800BP.AG	Argentina_ArroyoSeco2_7700BP.AG	Argentina_Pampas_6800BP.AG	-0.000164	0.000276	-0.593	23677	23768	649865
YRI.DG	USA_CA_LHolocene_Barbareno_Chumash.AG	Argentina_Pampas_6800BP.AG	Chile_PuntaSantaAna_7300BP.SG	-0.000256	0.000431	-0.593	19471	19637	509424
YRI.DG	Mexico_CoyoteCave_950BP.AG	Argentina_Pampas_CentralPampeanDunefields_LagunadelosPampas_10000BP	Chile_LosRieles_12000BP.SG	-0.000355	0.000599	-0.593	20638	20831	543486
YRI.DG	USA_CA_CalaverasCounty_1500BP.AG	Argentina_Northwest_SouthernPuna_Antofagasta_PeÃ±asdelasTrampas1.1_8800BP	Brazil_MG_C_LapaDoSanto_EH_HG_9600BP.AG	-0.000461	0.000777	-0.593	3200	3240	84535
YRI.DG	USA_CA_CastroVille_900BP.AG	Argentina_NorthTierradelFuego_LaArcillosa2_5800BP.AG	Argentina_Pampas_CentralPampeanDunefields_LagunadelosPampas_10000BP	-0.000365	0.000617	-0.592	20413	20608	534472
YRI.DG	Piapoco.DG	Argentina_ArroyoSeco2_7700BP.AG	Chile_PuntaSantaAna_7300BP.SG	-0.000233	0.000394	-0.591	36078	36256	740582
YRI.DG	Belize_4600BP.AG	Argentina_NorthTierradelFuego_LaArcillosa2_5800BP.AG	Brazil_SP_S_Laranjal_MH_HG_6800BP.AG	-0.000315	0.000533	-0.591	14131	14194	363868
YRI.DG	USA_Nevada_LovelockCave_1850BP.SG	Brazil_MG_C_LapaDoSanto_EH_HG_9600BP.AG	Brazil_SP_S_Laranjal_MH_HG_6800BP.AG	-0.000229	0.000389	-0.59	15444	15570	408657
YRI.DG	USA_CA_SantaRosa_3000BP.AG	Argentina_ArroyoSeco2_7700BP.AG	Argentina_Pampas_6800BP.AG	-0.000195	0.000332	-0.588	23331	23408	636994
YRI.DG	RN.Guahibo	Argentina_Northwest_SouthernPuna_Antofagasta_PeÃ±asdelasTrampas1.1_8800BP	Peru_Lauricocha_5800BP.AG	-0.000749	0.001273	-0.588	1204	1220	20847
YRI.DG	RN.Mixe.masked	Argentina_Pampas_CentralPampeanDunefields_LagunadelosPampas_10000BP	Brazil_SP_S_Laranjal_MH_HG_6800BP.AG	-0.000443	0.000757	-0.585	6111	6161	105134
YRI.DG	Mayan.DG	Argentina_Central_Hills_SierrasChicas_JesusMaria_8500BP	Chile_PuntaSantaAna_7300BP.SG	-0.000278	0.000476	-0.584	12599	12674	270134
YRI.DG	USA_CA_CalaverasCounty_1500BP.AG	Argentina_NorthTierradelFuego_LaArcillosa2_5800BP.AG	Brazil_SP_S_Laranjal_MH_HG_6800BP.AG	-0.000379	0.00065	-0.583	12648	12772	326260
YRI.DG	Bahamas_Ceramic.AG	Argentina_Northwest_SouthernPuna_Antofagasta_PeÃ±asdelasTrampas1.1_8800BP	Peru_Cuncaicha_9000BP.AG	-0.000419	0.00072	-0.582	3345	3409	90540
YRI.DG	Dominican_Ceramic.AG	Argentina_NorthTierradelFuego_LaArcillosa2_5800BP.AG	Chile_LosRieles_12000BP.SG	-0.000207	0.000356	-0.581	42158	42450	1158925
YRI.DG	RN.Mixe.masked	Argentina_ArroyoSeco2_7700BP.AG	Chile_PuntaSantaAna_7300BP.SG	-0.000278	0.000481	-0.579	17350	17466	299648
YRI.DG	Belize_4600BP.AG	Argentina_Central_Hills_SierrasChicas_JesusMaria_8500BP	Argentina_NorthTierradelFuego_LaArcillosa2_5800BP.AG	-0.000315	0.000545	-0.578	12706	12809	345818
YRI.DG	USA_CA_CastroVille_900BP.AG	Argentina_NorthTierradelFuego_LaArcillosa2_5800BP.AG	Brazil_SP_S_Laranjal_MH_HG_6800BP.AG	-0.000385	0.000666	-0.577	10287	10389	264996
YRI.DG	USA_CA_Goleta_1900BP.AG	Argentina_Central_Hills_SierrasChicas_JesusMaria_8500BP	Chile_PuntaSantaAna_7300BP.SG	-0.000397	0.000688	-0.577	10941	11055	288698
YRI.DG	USA_CA_Monterey_1000BP.AG	Argentina_Pampas_CentralPampeanDunefields_LagunadelosPampas_10000BP	Brazil_SP_S_Laranjal_MH_HG_6800BP.AG	-0.000529	0.000916	-0.577	3564	3612	91362
YRI.DG	USA_CA_Goleta_1000BP.AG	Argentina_NorthTierradelFuego_LaArcillosa2_5800BP.AG	Argentina_Northwest_SouthernPuna_Antofagasta_PeÃ±asdelasTrampas1.1_8800BP	-0.000467	0.000817	-0.572	3371	3416	90473
YRI.DG	Panama_IsthmoColombian_PreColonial.SG	Argentina_Northwest_SouthernPuna_Antofagasta_PeÃ±asdelasTrampas1.1_8800BP	Argentina_Pampas_6800BP.AG	-0.000518	0.000906	-0.572	1811	1815	48265
YRI.DG	Belize_5600BP.AG	Argentina_Pampas_6800BP.AG	Peru_Cuncaicha_9000BP.AG	-0.000343	0.000602	-0.57	10776	10882	286245
YRI.DG	Belize_5600BP.AG	Chile_LosRieles_12000BP.SG	Peru_Cuncaicha_9000BP.AG	-0.000359	0.000629	-0.57	14928	15073	405537
YRI.DG	USA_CA_SanNicolas_1600BP.SG	Chile_LosRieles_12000BP.SG	Chile_PuntaSantaAna_7300BP.SG	-0.000228	0.000402	-0.567	45930	46121	1202525
YRI.DG	Mayan.DG	Argentina_Northwest_SouthernPuna_Antofagasta_PeÃ±asdelasTrampas1.1_8800BP	Chile_LosRieles_12000BP.SG	-0.000376	0.000664	-0.566	3696	3725	76069
YRI.DG	Mexico_CoyoteCave_950BP.AG	Argentina_Central_Hills_SierrasChicas_JesusMaria_8500BP	Argentina_NorthTierradelFuego_LaArcillosa2_5800BP.AG	-0.000396	0.000702	-0.564	8434	8524	229561
YRI.DG	Mexico_Zapotec.DG	Argentina_Northwest_SouthernPuna_Antofagasta_PeÃ±asdelasTrampas1.1_8800BP	Argentina_Pampas_CentralPampeanDunefields_LagunadelosPampas_10000BP	-0.00049	0.000868	-0.564	2904	2935	60808
YRI.DG	USA_Nevada_LovelockCave_1850BP.SG	Argentina_NorthTierradelFuego_LaArcillosa2_5800BP.AG	Chile_PuntaSantaAna_7300BP.SG	-0.000232	0.000412	-0.563	29305	29424	852248
YRI.DG	RN.Guahibo	Argentina_Central_Hills_SierrasChicas_JesusMaria_8500BP	Argentina_NorthTierradelFuego_LaArcillosa2_5800BP.AG	-0.000429	0.000763	-0.563	5741	5785	102256
YRI.DG	RN.Ticuna.masked	Argentina_Pampas_CentralPampeanDunefields_LagunadelosPampas_10000BP	Peru_Lauricocha_8600BP.AG	-0.000476	0.000846	-0.563	15009	15154	255714
YRI.DG	Venezuela_LasLocas_Ceramic.AG	Argentina_NorthTierradelFuego_LaArcillosa2_5800BP.AG	Brazil_SP_S_Laranjal_MH_HG_6800BP.AG	-0.000248	0.000442	-0.562	14686	14797	379006
YRI.DG	USA_CA_Goleta_1500BP.AG	Brazil_MG_C_LapaDoSanto_EH_HG_9600BP.AG	Peru_Cuncaicha_9000BP.AG	-0.000258	0.000459	-0.562	26477	26712	699703
YRI.DG	Mexico_Guanajuato_Medieval.SG	Argentina_ArroyoSeco2_7700BP.AG	Brazil_MG_C_LapaDoSanto_EH_HG_9600BP.AG	-0.00021	0.000374	-0.561	12043	12098	332030
YRI.DG	Venezuela_LasLocas_Ceramic.AG	Argentina_ArroyoSeco2_7700BP.AG	Argentina_Northwest_SouthernPuna_Antofagasta_PeÃ±asdelasTrampas1.1_8800BP	-0.000289	0.000519	-0.558	3905	3978	105545
YRI.DG	RN.Ticuna.masked	Peru_Cuncaicha_9000BP.AG	Peru_Lauricocha_8600BP.AG	-0.000496	0.000889	-0.558	12777	12886	223882
YRI.DG	Mexico_CuevaDeLosMuertosChiquitos_1100BP.AG	Chile_LosRieles_12000BP.SG	Peru_Cuncaicha_9000BP.AG	-0.000212	0.000381	-0.557	39033	39217	1070206
YRI.DG	Panama_IsthmoColombian_PreColonial.SG	Argentina_Central_Hills_SierrasChicas_JesusMaria_8500BP	Chile_LosRieles_12000BP.SG	-0.000303	0.000544	-0.557	13499	13571	365583
YRI.DG	Mexico_Baja_Comondu_Unknown.SG	Chile_LosRieles_12000BP.SG	Peru_Cuncaicha_9000BP.AG	-0.000506	0.000909	-0.557	3367	3415	94421
YRI.DG	PuertoRico_Ceramic.AG	Chile_LosRieles_12000BP.SG	Peru_Cuncaicha_9000BP.AG	-0.000224	0.000403	-0.556	39426	39628	1075572
YRI.DG	USA_CA_Goleta_1900BP.AG	Argentina_Central_Hills_SierrasChicas_JesusMaria_8500BP	Argentina_Pampas_6800BP.AG	-0.00037	0.000666	-0.556	8587	8680	224723
YRI.DG	USA_CA_Monterey_1000BP.AG	Brazil_SP_S_Laranjal_MH_HG_6800BP.AG	Peru_Cuncaicha_9000BP.AG	-0.000491	0.000883	-0.556	4038	4088	101778
YRI.DG	USA_CA_SanClemente_800BP.AG	Argentina_NorthTierradelFuego_LaArcillosa2_5800BP.AG	Argentina_Pampas_6800BP.AG	-0.000218	0.000393	-0.555	22741	22892	612639
YRI.DG	USA_CA_Carmel_600BP.AG	Argentina_ArroyoSeco2_7700BP.AG	Brazil_MG_C_LapaDoSanto_EH_HG_9600BP.AG	-0.00022	0.000397	-0.554	12607	12691	332278
YRI.DG	USA_CA_Goleta_4800BP.AG	Argentina_Pampas_CentralPampeanDunefields_LagunadelosPampas_10000BP	Brazil_MG_C_LapaDoSanto_EH_HG_9600BP.AG	-0.000234	0.000423	-0.552	30424	30533	794355
YRI.DG	Dominican_Samana_Ceramic.AG	Argentina_Central_Hills_SierrasChicas_JesusMaria_8500BP	Peru_Lauricocha_5800BP.AG	-0.000258	0.000468	-0.552	11087	11152	295964
YRI.DG	Mexico_CoyoteCave_950BP.AG	Brazil_MG_C_LapaDoSanto_EH_HG_9600BP.AG	Peru_Cuncaicha_9000BP.AG	-0.000263	0.000476	-0.552	20580	20723	555092
YRI.DG	RN.Yaqui.masked	Chile_LosRieles_5100BP.AG	Peru_Lauricocha_5800BP.AG	-0.000653	0.001182	-0.552	5935	6004	105819
YRI.DG	USA_CA_CalaverasCounty_600BP.AG	Argentina_Central_Hills_SierrasChicas_JesusMaria_8500BP	Peru_Cuncaicha_9000BP.AG	-0.000283	0.000513	-0.551	12915	12930	342336
YRI.DG	Mayan.DG	Argentina_NorthTierradelFuego_LaArcillosa2_5800BP.AG	Argentina_Pampas_CentralPampeanDunefields_LagunadelosPampas_10000BP	-0.000248	0.000452	-0.549	28528	28669	588343
YRI.DG	Mexico_Zapotec.DG	Argentina_ArroyoSeco2_7700BP.AG	Argentina_Northwest_SouthernPuna_Antofagasta_PeÃ±asdelasTrampas1.1_8800BP	-0.000385	0.000701	-0.549	3461	3488	71711
YRI.DG	Belize_5600BP.AG	Argentina_Northwest_SouthernPuna_Antofagasta_PeÃ±asdelasTrampas1.1_8800BP	Argentina_Pampas_6800BP.AG	-0.000658	0.001198	-0.549	1345	1361	36110
YRI.DG	SaintLucia_Lavoutte_Ceramic.AG	Brazil_SP_S_Laranjal_MH_HG_6800BP.AG	Chile_PuntaSantaAna_7300BP.SG	-0.000235	0.000429	-0.548	13768	13835	347323
YRI.DG	USA_CA_CalaverasCounty_1500BP.AG	Argentina_Northwest_SouthernPuna_Antofagasta_PeÃ±asdelasTrampas1.1_8800BP	Argentina_Pampas_6800BP.AG	-0.000569	0.001038	-0.548	2228	2269	58981
YRI.DG	Dominican_Samana_Ceramic.AG	Argentina_Northwest_SouthernPuna_Antofagasta_PeÃ±asdelasTrampas1.1_8800BP	Peru_Lauricocha_8600BP.AG	-0.00029	0.000531	-0.547	3993	4020	107843
YRI.DG	USA_CA_CastroVille_900BP.AG	Chile_LosRieles_12000BP.SG	Peru_Lauricocha_8600BP.AG	-0.000303	0.000555	-0.547	29973	30206	800264
YRI.DG	USA_CA_Monterey_1000BP.AG	Brazil_SP_S_Laranjal_MH_HG_6800BP.AG	Chile_PuntaSantaAna_7300BP.SG	-0.000507	0.000927	-0.547	3558	3604	89829
YRI.DG	Belize_4600BP.AG	Argentina_NorthTierradelFuego_LaArcillosa2_5800BP.AG	Brazil_MG_C_LapaDoSanto_EH_HG_9600BP.AG	-0.000214	0.000393	-0.546	34309	34580	924233
YRI.DG	USA_CA_Goleta_1000BP.AG	Argentina_Pampas_6800BP.AG	Peru_Lauricocha_8600BP.AG	-0.000219	0.000402	-0.546	22580	22695	601646
YRI.DG	USA_CA_LHolocene_Barbareno_Chumash.AG	Argentina_Central_Hills_SierrasChicas_JesusMaria_8500BP	Chile_LosRieles_12000BP.SG	-0.000285	0.000523	-0.545	16448	16580	442575
YRI.DG	USA_CA_Carmel_600BP.AG	Peru_Cuncaicha_9000BP.AG	Peru_Lauricocha_5800BP.AG	-0.000372	0.000683	-0.545	8315	8397	220311
YRI.DG	RN.Yaqui.masked	Argentina_Northwest_SouthernPuna_Antofagasta_PeÃ±asdelasTrampas1.1_8800BP	Argentina_Pampas_CentralPampeanDunefields_LagunadelosPampas_10000BP	-0.001244	0.002284	-0.545	686	701	12441
YRI.DG	Mexico_CuevaDeLosMuertosChiquitos_1100BP.AG	Argentina_NorthTierradelFuego_LaArcillosa2_5800BP.AG	Argentina_Pampas_6800BP.AG	-0.000201	0.000369	-0.544	22751	22890	613836
YRI.DG	Mexico_Queretaro_Medieval.SG	Argentina_Central_Hills_SierrasChicas_JesusMaria_8500BP	Argentina_Northwest_SouthernPuna_Antofagasta_PeÃ±asdelasTrampas1.1_8800BP	-0.000534	0.000981	-0.544	1502	1529	40396
YRI.DG	PuertoRico_Ceramic.AG	Argentina_NorthTierradelFuego_LaArcillosa2_5800BP.AG	Chile_PuntaSantaAna_7300BP.SG	-0.000186	0.000343	-0.543	29342	29550	850756
YRI.DG	RN.Toba.masked	Argentina_Central_Hills_SierrasChicas_JesusMaria_8500BP	Peru_Cuncaicha_9000BP.AG	-0.000459	0.000845	-0.543	5587	5623	97746
YRI.DG	RN.Mixe.masked	Argentina_Pampas_6800BP.AG	Brazil_MG_C_LapaDoSanto_EH_HG_9600BP.AG	-0.000256	0.000474	-0.54	9783	9792	168316
YRI.DG	USA_CA_NewCuyama_1300BP.SG	Chile_PuntaSantaAna_7300BP.SG	Peru_Lauricocha_8600BP.AG	-0.000286	0.000529	-0.54	22875	23070	608709
YRI.DG	Belize_4600BP.AG	Argentina_Central_Hills_SierrasChicas_JesusMaria_8500BP	Peru_Lauricocha_5800BP.AG	-0.000317	0.000586	-0.54	9911	10047	264862
YRI.DG	Venezuela_LasLocas_Ceramic.AG	Argentina_Northwest_SouthernPuna_Antofagasta_PeÃ±asdelasTrampas1.1_8800BP	Peru_Cuncaicha_9000BP.AG	-0.000336	0.000622	-0.54	3397	3424	91590
YRI.DG	PuertoRico_Ceramic.AG	Argentina_Northwest_SouthernPuna_Antofagasta_PeÃ±asdelasTrampas1.1_8800BP	Peru_Lauricocha_5800BP.AG	-0.000338	0.000625	-0.54	2824	2851	74773
YRI.DG	Mexico_Baja_Comondu_Unknown.SG	Argentina_NorthTierradelFuego_LaArcillosa2_5800BP.AG	Argentina_Pampas_CentralPampeanDunefields_LagunadelosPampas_10000BP	-0.000528	0.000979	-0.54	2814	2854	75940
YRI.DG	SaintLucia_Lavoutte_Ceramic.AG	Argentina_Pampas_CentralPampeanDunefields_LagunadelosPampas_10000BP	Peru_Lauricocha_8600BP.AG	-0.000197	0.000365	-0.539	42006	42229	1087245
YRI.DG	USA_CA_CastroVille_900BP.AG	Argentina_Pampas_CentralPampeanDunefields_LagunadelosPampas_10000BP	Chile_PuntaSantaAna_7300BP.SG	-0.000331	0.000613	-0.539	18563	18723	483338
YRI.DG	USA_CA_Ojai_1400BP.AG	Argentina_Central_Hills_SierrasChicas_JesusMaria_8500BP	Peru_Lauricocha_8600BP.AG	-0.000254	0.000472	-0.537	15580	15635	416260
YRI.DG	RN.Guahibo	Argentina_Pampas_6800BP.AG	Brazil_MG_C_LapaDoSanto_EH_HG_9600BP.AG	-0.000279	0.000519	-0.537	9804	9832	168317
YRI.DG	RN.Chorotega.masked	Chile_PuntaSantaAna_7300BP.SG	Peru_Cuncaicha_9000BP.AG	-0.000633	0.001183	-0.535	6608	6681	116688
YRI.DG	USA_CA_Monterey_1000BP.AG	Argentina_ArroyoSeco2_7700BP.AG	Argentina_Northwest_SouthernPuna_Antofagasta_PeÃ±asdelasTrampas1.1_8800BP	-0.000681	0.001273	-0.535	1065	1083	27356
YRI.DG	SaintLucia_Lavoutte_Ceramic.AG	Argentina_ArroyoSeco2_7700BP.AG	Argentina_Pampas_6800BP.AG	-0.000141	0.000266	-0.531	23664	23779	645303
YRI.DG	Venezuela_LasLocas_Ceramic.AG	Argentina_Pampas_6800BP.AG	Brazil_MG_C_LapaDoSanto_EH_HG_9600BP.AG	-0.000152	0.000286	-0.531	23360	23431	623683
YRI.DG	Mexico_Queretaro_Medieval.SG	Argentina_Central_Hills_SierrasChicas_JesusMaria_8500BP	Argentina_NorthTierradelFuego_LaArcillosa2_5800BP.AG	-0.000264	0.000497	-0.531	13825	13919	379746
YRI.DG	RN.Zapotec1.masked	Argentina_Northwest_SouthernPuna_Antofagasta_PeÃ±asdelasTrampas1.1_8800BP	Peru_Lauricocha_5800BP.AG	-0.000625	0.001177	-0.531	1203	1215	20846
YRI.DG	USA_CA_SanNicolas_4800BP.SG	Chile_LosRieles_5100BP.AG	Chile_PuntaSantaAna_7300BP.SG	-0.000246	0.000465	-0.53	32825	32974	867885
YRI.DG	Venezuela_LasLocas_Ceramic.AG	Argentina_Pampas_CentralPampeanDunefields_LagunadelosPampas_10000BP	Brazil_SP_S_Laranjal_MH_HG_6800BP.AG	-0.000239	0.000452	-0.529	13453	13525	346355
YRI.DG	RN.Toba.masked	Argentina_ArroyoSeco2_7700BP.AG	Argentina_NorthTierradelFuego_LaArcillosa2_5800BP.AG	-0.000316	0.000598	-0.528	16428	16488	280798
YRI.DG	Mixtec_1.DG	Argentina_Pampas_6800BP.AG	Argentina_Pampas_CentralPampeanDunefields_LagunadelosPampas_10000BP	-0.000326	0.000617	-0.528	17111	17220	359442
YRI.DG	USA_CA_Goleta_1900BP.AG	Argentina_Northwest_SouthernPuna_Antofagasta_PeÃ±asdelasTrampas1.1_8800BP	Chile_PuntaSantaAna_7300BP.SG	-0.000504	0.000955	-0.528	2877	2915	75835
YRI.DG	USA_CA_Goleta_4800BP.AG	Argentina_ArroyoSeco2_7700BP.AG	Chile_LosRieles_12000BP.SG	-0.000223	0.000423	-0.527	42059	42375	1129691
YRI.DG	Mexico_CuevaDeLosMuertosChiquitos_1100BP.AG	Argentina_Central_Hills_SierrasChicas_JesusMaria_8500BP	Chile_LosRieles_12000BP.SG	-0.000236	0.000447	-0.527	17895	17965	479561
YRI.DG	USA_Nevada_LovelockCave_1850BP.SG	Argentina_Northwest_SouthernPuna_Antofagasta_PeÃ±asdelasTrampas1.1_8800BP	Peru_Lauricocha_8600BP.AG	-0.000329	0.000623	-0.527	3990	4048	108114
YRI.DG	USA_CA_SanNicolas_1600BP.SG	Chile_LosRieles_5100BP.AG	Peru_Lauricocha_8600BP.AG	-0.000182	0.000346	-0.526	40855	41028	1112967
YRI.DG	USA_CA_Carmel_600BP.AG	Chile_LosRieles_5100BP.AG	Peru_Lauricocha_5800BP.AG	-0.000354	0.000673	-0.526	8788	8870	230975
YRI.DG	Mexico_Queretaro_Medieval.SG	Argentina_Pampas_CentralPampeanDunefields_LagunadelosPampas_10000BP	Peru_Lauricocha_8600BP.AG	-0.000202	0.000384	-0.524	42543	42721	1112172
YRI.DG	USA_CA_SantaRosa_3000BP.AG	Argentina_Central_Hills_SierrasChicas_JesusMaria_8500BP	Argentina_NorthTierradelFuego_LaArcillosa2_5800BP.AG	-0.00029	0.000555	-0.523	13213	13347	361530
YRI.DG	USA_CA_Goleta_1900BP.AG	Argentina_Central_Hills_SierrasChicas_JesusMaria_8500BP	Argentina_Pampas_CentralPampeanDunefields_LagunadelosPampas_10000BP	-0.000349	0.000667	-0.523	11042	11145	292828
YRI.DG	Mexico_Tayopa_1000BP.AG	Argentina_NorthTierradelFuego_LaArcillosa2_5800BP.AG	Argentina_Pampas_6800BP.AG	-0.00019	0.000365	-0.522	22769	22854	613972
YRI.DG	USA_CA_SanNicolas_1600BP.SG	Brazil_MG_C_LapaDoSanto_EH_HG_9600BP.AG	Brazil_SP_S_Laranjal_MH_HG_6800BP.AG	-0.00019	0.000364	-0.521	15368	15433	407117
YRI.DG	USA_CA_SantaBarbara_1700BP.AG	Chile_LosRieles_5100BP.AG	Peru_Lauricocha_5800BP.AG	-0.000281	0.000541	-0.52	23682	23860	633728
YRI.DG	Curacao_Ceramic.AG	Argentina_Pampas_CentralPampeanDunefields_LagunadelosPampas_10000BP	Brazil_MG_C_LapaDoSanto_EH_HG_9600BP.AG	-0.000187	0.00036	-0.518	35062	35106	914974
YRI.DG	Dominican_Ceramic.AG	Chile_LosRieles_12000BP.SG	Chile_PuntaSantaAna_7300BP.SG	-0.000194	0.000374	-0.518	46159	46390	1204002
YRI.DG	Dominican_Ceramic.AG	Argentina_Northwest_SouthernPuna_Antofagasta_PeÃ±asdelasTrampas1.1_8800BP	Brazil_SP_S_Laranjal_MH_HG_6800BP.AG	-0.000374	0.000722	-0.518	1694	1709	43883
YRI.DG	USA_AK_Ancient_Athabaskan_1100BP.DG	Argentina_Pampas_6800BP.AG	Peru_Lauricocha_8600BP.AG	-0.0002	0.000388	-0.517	24094	24219	655395
YRI.DG	Nahua.DG	Argentina_ArroyoSeco2_7700BP.AG	Argentina_Pampas_6800BP.AG	-0.000242	0.000467	-0.517	20497	20591	434905
YRI.DG	Mexico_Chihuahua_Medieval.SG	Argentina_Pampas_CentralPampeanDunefields_LagunadelosPampas_10000BP	Peru_Cuncaicha_9000BP.AG	-0.000296	0.000573	-0.517	20032	20191	537845
YRI.DG	USA_CA_Goleta_1500BP.AG	Argentina_NorthTierradelFuego_LaArcillosa2_5800BP.AG	Argentina_Pampas_CentralPampeanDunefields_LagunadelosPampas_10000BP	-0.000319	0.000617	-0.517	23773	23968	611094
YRI.DG	Mexico_Tayopa_1000BP.AG	Argentina_Northwest_SouthernPuna_Antofagasta_PeÃ±asdelasTrampas1.1_8800BP	Argentina_Pampas_6800BP.AG	-0.00032	0.000619	-0.517	2494	2525	66332
YRI.DG	Mayan.DG	Argentina_NorthTierradelFuego_LaArcillosa2_5800BP.AG	Peru_Cuncaicha_9000BP.AG	-0.00021	0.000407	-0.516	28030	28155	589318
YRI.DG	Panama_IsthmoColombian_PreColonial.SG	Argentina_Pampas_6800BP.AG	Chile_PuntaSantaAna_7300BP.SG	-0.000232	0.000451	-0.516	14005	14123	370218
YRI.DG	RN.Ticuna.masked	Argentina_Northwest_SouthernPuna_Antofagasta_PeÃ±asdelasTrampas1.1_8800BP	Peru_Cuncaicha_9000BP.AG	-0.000902	0.001758	-0.513	1171	1190	20620
YRI.DG	USA_CA_Goleta_1100BP.AG	Argentina_NorthTierradelFuego_LaArcillosa2_5800BP.AG	Peru_Cuncaicha_9000BP.AG	-0.000283	0.000554	-0.51	29524	29751	804293
YRI.DG	SaintLucia_Lavoutte_Ceramic.AG	Chile_PuntaSantaAna_7300BP.SG	Peru_Lauricocha_8600BP.AG	-0.000175	0.000344	-0.509	41421	41698	1074029
YRI.DG	USA_CA_SanNicolas_4800BP.SG	Argentina_NorthTierradelFuego_LaArcillosa2_5800BP.AG	Brazil_SP_S_Laranjal_MH_HG_6800BP.AG	-0.00027	0.00053	-0.509	14762	14930	381189
YRI.DG	USA_CA_Goleta_4800BP.AG	Argentina_NorthTierradelFuego_LaArcillosa2_5800BP.AG	Chile_PuntaSantaAna_7300BP.SG	-0.000236	0.000467	-0.506	25829	26028	748736
YRI.DG	USA_CA_CastroVille_900BP.AG	Argentina_ArroyoSeco2_7700BP.AG	Brazil_MG_C_LapaDoSanto_EH_HG_9600BP.AG	-0.000177	0.00035	-0.505	26601	26682	707871
YRI.DG	PuertoRico_Ceramic.AG	Argentina_Northwest_SouthernPuna_Antofagasta_PeÃ±asdelasTrampas1.1_8800BP	Brazil_SP_S_Laranjal_MH_HG_6800BP.AG	-0.000385	0.000763	-0.505	1700	1717	43879
YRI.DG	Bahamas_Ceramic.AG	Argentina_Central_Hills_SierrasChicas_JesusMaria_8500BP	Peru_Lauricocha_5800BP.AG	-0.000268	0.000533	-0.504	10631	10730	283125
YRI.DG	Mexico_Zapotec.DG	Argentina_Central_Hills_SierrasChicas_JesusMaria_8500BP	Peru_Cuncaicha_9000BP.AG	-0.000321	0.000637	-0.503	11539	11618	244829
YRI.DG	Belize_5600BP.AG	Argentina_Central_Hills_SierrasChicas_JesusMaria_8500BP	Peru_Lauricocha_8600BP.AG	-0.000367	0.000728	-0.503	6413	6487	170223
YRI.DG	USA_CA_Goleta_1100BP.AG	Brazil_SP_S_Laranjal_MH_HG_6800BP.AG	Peru_Lauricocha_8600BP.AG	-0.000284	0.000565	-0.502	14630	14732	375387
YRI.DG	Mexico_CuevaDeLosMuertosChiquitos_1100BP.AG	Argentina_Central_Hills_SierrasChicas_JesusMaria_8500BP	Argentina_Pampas_CentralPampeanDunefields_LagunadelosPampas_10000BP	-0.000215	0.000429	-0.501	14052	14110	374870
YRI.DG	USA_CA_Goleta_4800BP.AG	Argentina_NorthTierradelFuego_LaArcillosa2_5800BP.AG	Brazil_SP_S_Laranjal_MH_HG_6800BP.AG	-0.000271	0.000541	-0.5	13883	14001	356909
YRI.DG	USA_CA_SantaRosa_3000BP.AG	Argentina_Northwest_SouthernPuna_Antofagasta_PeÃ±asdelasTrampas1.1_8800BP	Peru_Cuncaicha_9000BP.AG	-0.00037	0.000742	-0.499	3343	3397	90225
YRI.DG	RN.Mixe.masked	Argentina_ArroyoSeco2_7700BP.AG	Argentina_Pampas_6800BP.AG	-0.000223	0.000448	-0.498	9887	9943	174086
YRI.DG	USA_CA_Goleta_1900BP.AG	Chile_LosRieles_12000BP.SG	Peru_Cuncaicha_9000BP.AG	-0.000271	0.000543	-0.498	32474	32716	892296
YRI.DG	USA_CA_CalaverasCounty_1500BP.AG	Argentina_ArroyoSeco2_7700BP.AG	Chile_LosRieles_12000BP.SG	-0.000237	0.000477	-0.497	37233	37424	992279
YRI.DG	Piapoco.DG	Argentina_Central_Hills_SierrasChicas_JesusMaria_8500BP	Brazil_SP_S_Laranjal_MH_HG_6800BP.AG	-0.000325	0.000654	-0.497	5672	5711	120403
YRI.DG	RN.Yaqui.masked	Chile_LosRieles_5100BP.AG	Peru_Lauricocha_8600BP.AG	-0.0005	0.001005	-0.497	8579	8635	152191
YRI.DG	USA_CA_Goleta_4800BP.AG	Chile_LosRieles_12000BP.SG	Chile_PuntaSantaAna_7300BP.SG	-0.000251	0.000506	-0.496	34160	34329	896168
YRI.DG	RN.Mixe.masked	Argentina_Northwest_SouthernPuna_Antofagasta_PeÃ±asdelasTrampas1.1_8800BP	Chile_PuntaSantaAna_7300BP.SG	-0.000574	0.001156	-0.496	1426	1440	24802
YRI.DG	USA_CA_SanNicolas_4800BP.SG	Argentina_ArroyoSeco2_7700BP.AG	Brazil_SP_S_Laranjal_MH_HG_6800BP.AG	-0.000212	0.000429	-0.494	16373	16495	429622
YRI.DG	USA_CA_SantaRosa_3000BP.AG	Argentina_NorthTierradelFuego_LaArcillosa2_5800BP.AG	Chile_LosRieles_12000BP.SG	-0.000244	0.000494	-0.494	39190	39450	1076522
YRI.DG	USA_CA_Goleta_1100BP.AG	Argentina_Northwest_SouthernPuna_Antofagasta_PeÃ±asdelasTrampas1.1_8800BP	Brazil_SP_S_Laranjal_MH_HG_6800BP.AG	-0.000625	0.001266	-0.494	1572	1598	40649
YRI.DG	Belize_5600BP.AG	Brazil_MG_C_LapaDoSanto_EH_HG_9600BP.AG	Chile_LosRieles_12000BP.SG	-0.000269	0.000545	-0.493	16437	16559	439762
YRI.DG	Mexico_Zapotec.DG	Chile_LosRieles_12000BP.SG	Chile_PuntaSantaAna_7300BP.SG	-0.000272	0.000551	-0.493	40058	40288	824117
YRI.DG	USA_CA_SanNicolas_4800BP.SG	Argentina_Northwest_SouthernPuna_Antofagasta_PeÃ±asdelasTrampas1.1_8800BP	Chile_LosRieles_12000BP.SG	-0.000349	0.000709	-0.493	4239	4244	112895
YRI.DG	USA_CA_SanNicolas_4800BP.SG	Argentina_Central_Hills_SierrasChicas_JesusMaria_8500BP	Argentina_Northwest_SouthernPuna_Antofagasta_PeÃ±asdelasTrampas1.1_8800BP	-0.000516	0.001047	-0.493	1503	1530	40448
YRI.DG	USA_CA_Goleta_1900BP.AG	Argentina_NorthTierradelFuego_LaArcillosa2_5800BP.AG	Peru_Lauricocha_8600BP.AG	-0.000241	0.000491	-0.492	34235	34478	922196
YRI.DG	USA_CA_Goleta_2600BP.AG	Argentina_ArroyoSeco2_7700BP.AG	Argentina_Central_Hills_SierrasChicas_JesusMaria_8500BP	-0.000263	0.000537	-0.491	13286	13383	354070
YRI.DG	Dominican_PreCeramic.AG	Argentina_Central_Hills_SierrasChicas_JesusMaria_8500BP	Peru_Lauricocha_5800BP.AG	-0.000338	0.000691	-0.49	9264	9377	247571
YRI.DG	RN.Guahibo	Argentina_Pampas_CentralPampeanDunefields_LagunadelosPampas_10000BP	Chile_PuntaSantaAna_7300BP.SG	-0.000293	0.000599	-0.489	15416	15495	268038
YRI.DG	Panama_IsthmoColombian_PreColonial.SG	Argentina_Northwest_SouthernPuna_Antofagasta_PeÃ±asdelasTrampas1.1_8800BP	Argentina_Pampas_CentralPampeanDunefields_LagunadelosPampas_10000BP	-0.000436	0.000891	-0.489	2417	2467	63998
YRI.DG	Mexico_Tayopa_1000BP.AG	Argentina_Central_Hills_SierrasChicas_JesusMaria_8500BP	Brazil_MG_C_LapaDoSanto_EH_HG_9600BP.AG	-0.000183	0.000375	-0.488	14992	15054	402647
YRI.DG	RN.Zapotec1.masked	Argentina_Northwest_SouthernPuna_Antofagasta_PeÃ±asdelasTrampas1.1_8800BP	Brazil_SP_S_Laranjal_MH_HG_6800BP.AG	-0.000731	0.001497	-0.488	740	749	12710
YRI.DG	Panama_IsthmoColombian_PreColonial.SG	Peru_Cuncaicha_9000BP.AG	Peru_Lauricocha_8600BP.AG	-0.000182	0.000374	-0.487	26346	26541	732773
YRI.DG	Dominican_Samana_Ceramic.AG	Argentina_NorthTierradelFuego_LaArcillosa2_5800BP.AG	Brazil_SP_S_Laranjal_MH_HG_6800BP.AG	-0.000203	0.000417	-0.487	14833	14933	381708
YRI.DG	PuertoRico_Ceramic.AG	Argentina_ArroyoSeco2_7700BP.AG	Argentina_Pampas_6800BP.AG	-0.000121	0.000248	-0.486	23765	23822	651287
YRI.DG	Curacao_Ceramic.AG	Argentina_ArroyoSeco2_7700BP.AG	Argentina_Pampas_6800BP.AG	-0.000137	0.000282	-0.486	23675	23758	646845
YRI.DG	Venezuela_LasLocas_Ceramic.AG	Argentina_Central_Hills_SierrasChicas_JesusMaria_8500BP	Peru_Cuncaicha_9000BP.AG	-0.000239	0.000492	-0.486	12957	12984	345902
YRI.DG	USA_CA_CalaverasCounty_1500BP.AG	Argentina_NorthTierradelFuego_LaArcillosa2_5800BP.AG	Chile_LosRieles_12000BP.SG	-0.000268	0.00055	-0.486	31941	32173	868896
YRI.DG	RN.Yaqui.masked	Chile_PuntaSantaAna_7300BP.SG	Peru_Cuncaicha_9000BP.AG	-0.000541	0.001113	-0.486	6377	6439	114010
YRI.DG	RN.Guahibo	Argentina_Central_Hills_SierrasChicas_JesusMaria_8500BP	Peru_Cuncaicha_9000BP.AG	-0.000377	0.000777	-0.485	5584	5622	98001
YRI.DG	RN.Toba.masked	Argentina_Central_Hills_SierrasChicas_JesusMaria_8500BP	Argentina_Northwest_SouthernPuna_Antofagasta_PeÃ±asdelasTrampas1.1_8800BP	-0.000948	0.001961	-0.483	634	651	11331
YRI.DG	Mexico_Guanajuato_Medieval.SG	Argentina_Northwest_SouthernPuna_Antofagasta_PeÃ±asdelasTrampas1.1_8800BP	Argentina_Pampas_CentralPampeanDunefields_LagunadelosPampas_10000BP	-0.000725	0.001502	-0.482	985	1003	25818
YRI.DG	USA_CA_SanNicolas_1600BP.SG	Argentina_ArroyoSeco2_7700BP.AG	Argentina_Pampas_CentralPampeanDunefields_LagunadelosPampas_10000BP	-0.000152	0.000317	-0.48	40224	40424	1066632
YRI.DG	USA_CA_Goleta_4800BP.AG	Argentina_Central_Hills_SierrasChicas_JesusMaria_8500BP	Brazil_MG_C_LapaDoSanto_EH_HG_9600BP.AG	-0.000222	0.000463	-0.48	13222	13227	352829
YRI.DG	USA_CA_SantaBarbara_1700BP.AG	Argentina_Northwest_SouthernPuna_Antofagasta_PeÃ±asdelasTrampas1.1_8800BP	Brazil_SP_S_Laranjal_MH_HG_6800BP.AG	-0.000614	0.001279	-0.48	1539	1564	40115
YRI.DG	Dominican_PreCeramic.AG	Argentina_NorthTierradelFuego_LaArcillosa2_5800BP.AG	Argentina_Pampas_CentralPampeanDunefields_LagunadelosPampas_10000BP	-0.000277	0.000577	-0.479	27144	27375	713687
YRI.DG	RN.Ticuna.masked	Argentina_Northwest_SouthernPuna_Antofagasta_PeÃ±asdelasTrampas1.1_8800BP	Argentina_Pampas_CentralPampeanDunefields_LagunadelosPampas_10000BP	-0.000834	0.001741	-0.479	1159	1175	20147
YRI.DG	USA_CA_Goleta_1000BP.AG	Argentina_Pampas_6800BP.AG	Argentina_Pampas_CentralPampeanDunefields_LagunadelosPampas_10000BP	-0.000234	0.000491	-0.477	17971	18036	474216
YRI.DG	USA_CA_Goleta_2600BP.AG	Chile_PuntaSantaAna_7300BP.SG	Peru_Cuncaicha_9000BP.AG	-0.000271	0.000571	-0.475	25713	25896	674067
YRI.DG	USA_CA_Goleta_1100BP.AG	Argentina_ArroyoSeco2_7700BP.AG	Peru_Lauricocha_8600BP.AG	-0.000178	0.000377	-0.473	39037	39322	1047560
YRI.DG	USA_Nevada_LovelockCave_1850BP.SG	Argentina_Pampas_CentralPampeanDunefields_LagunadelosPampas_10000BP	Peru_Lauricocha_8600BP.AG	-0.000183	0.000388	-0.472	42406	42661	1109378
YRI.DG	Mexico_Chihuahua_Medieval.SG	Argentina_ArroyoSeco2_7700BP.AG	Peru_Cuncaicha_9000BP.AG	-0.000215	0.000456	-0.472	24572	24690	673925
YRI.DG	USA_AK_Ancient_Athabaskan_1100BP.DG	Argentina_Pampas_CentralPampeanDunefields_LagunadelosPampas_10000BP	Chile_PuntaSantaAna_7300BP.SG	-0.00023	0.000487	-0.472	34144	34352	903079
YRI.DG	Dominican_PreCeramic.AG	Brazil_MG_C_LapaDoSanto_EH_HG_9600BP.AG	Peru_Lauricocha_8600BP.AG	-0.000179	0.00038	-0.471	35818	36007	960865
YRI.DG	Piapoco.DG	Argentina_Central_Hills_SierrasChicas_JesusMaria_8500BP	Argentina_NorthTierradelFuego_LaArcillosa2_5800BP.AG	-0.00026	0.000554	-0.47	12331	12400	263373
YRI.DG	Venezuela_LasLocas_Ceramic.AG	Peru_Cuncaicha_9000BP.AG	Peru_Lauricocha_8600BP.AG	-0.000164	0.00035	-0.469	36152	36501	1001587
YRI.DG	USA_CA_Carmel_600BP.AG	Chile_LosRieles_5100BP.AG	Peru_Cuncaicha_9000BP.AG	-0.0003	0.00064	-0.468	10986	11073	289446
YRI.DG	USA_CA_Goleta_1500BP.AG	Argentina_Pampas_6800BP.AG	Brazil_MG_C_LapaDoSanto_EH_HG_9600BP.AG	-0.000199	0.000426	-0.467	19175	19273	502088
YRI.DG	Belize_5600BP.AG	Brazil_MG_C_LapaDoSanto_EH_HG_9600BP.AG	Chile_PuntaSantaAna_7300BP.SG	-0.000253	0.000541	-0.467	13316	13406	346497
YRI.DG	RN.Toba.masked	Argentina_NorthTierradelFuego_LaArcillosa2_5800BP.AG	Argentina_Pampas_6800BP.AG	-0.000334	0.000716	-0.467	9442	9527	162403
YRI.DG	Dominican_PreCeramic.AG	Argentina_Northwest_SouthernPuna_Antofagasta_PeÃ±asdelasTrampas1.1_8800BP	Brazil_MG_C_LapaDoSanto_EH_HG_9600BP.AG	-0.000339	0.000727	-0.467	3443	3459	90866
YRI.DG	USA_CA_LHolocene_Barbareno_Chumash.AG	Argentina_Pampas_6800BP.AG	Peru_Lauricocha_8600BP.AG	-0.000167	0.000359	-0.466	24179	24350	645672
YRI.DG	Curacao_Ceramic.AG	Argentina_Pampas_CentralPampeanDunefields_LagunadelosPampas_10000BP	Brazil_SP_S_Laranjal_MH_HG_6800BP.AG	-0.000224	0.000482	-0.465	13612	13711	349408
YRI.DG	Panama_IsthmoColombian_PreColonial.SG	Argentina_ArroyoSeco2_7700BP.AG	Argentina_NorthTierradelFuego_LaArcillosa2_5800BP.AG	-0.000165	0.000355	-0.464	27800	27972	763486
YRI.DG	Belize_4600BP.AG	Argentina_ArroyoSeco2_7700BP.AG	Argentina_Pampas_6800BP.AG	-0.000158	0.000341	-0.463	22652	22674	616967
YRI.DG	RN.Toba.masked	Brazil_SP_S_Laranjal_MH_HG_6800BP.AG	Peru_Lauricocha_8600BP.AG	-0.00035	0.00076	-0.461	7159	7205	122383
YRI.DG	USA_CA_LHolocene_Barbareno_Chumash.AG	Argentina_Central_Hills_SierrasChicas_JesusMaria_8500BP	Peru_Lauricocha_5800BP.AG	-0.000238	0.000518	-0.46	10538	10609	283610
YRI.DG	RN.Toba.masked	Chile_LosRieles_12000BP.SG	Chile_PuntaSantaAna_7300BP.SG	-0.000358	0.00078	-0.459	19715	19904	338945
YRI.DG	Dominican_PreCeramic.AG	Argentina_Central_Hills_SierrasChicas_JesusMaria_8500BP	Brazil_SP_S_Laranjal_MH_HG_6800BP.AG	-0.000367	0.000801	-0.459	5555	5589	144792
YRI.DG	Panama_IsthmoColombian_PreColonial.SG	Argentina_Northwest_SouthernPuna_Antofagasta_PeÃ±asdelasTrampas1.1_8800BP	Chile_LosRieles_12000BP.SG	-0.000375	0.000816	-0.459	3083	3074	82249
YRI.DG	RN.Ticuna.masked	Argentina_Pampas_CentralPampeanDunefields_LagunadelosPampas_10000BP	Brazil_SP_S_Laranjal_MH_HG_6800BP.AG	-0.000507	0.001107	-0.458	5054	5098	86277
YRI.DG	Panama_IsthmoColombian_PreColonial.SG	Argentina_Pampas_6800BP.AG	Brazil_MG_C_LapaDoSanto_EH_HG_9600BP.AG	-0.000156	0.000341	-0.457	16691	16689	446943
YRI.DG	USA_AK_Ancient_Athabaskan_1100BP.DG	Chile_LosRieles_5100BP.AG	Chile_PuntaSantaAna_7300BP.SG	-0.000225	0.000494	-0.456	32071	32266	867954
YRI.DG	USA_CA_Goleta_1100BP.AG	Argentina_ArroyoSeco2_7700BP.AG	Brazil_SP_S_Laranjal_MH_HG_6800BP.AG	-0.000234	0.000512	-0.456	14453	14558	375563
YRI.DG	USA_CA_Goleta_2600BP.AG	Argentina_Central_Hills_SierrasChicas_JesusMaria_8500BP	Argentina_NorthTierradelFuego_LaArcillosa2_5800BP.AG	-0.000297	0.000651	-0.456	11926	12023	325621
YRI.DG	Belize_4600BP.AG	Argentina_Central_Hills_SierrasChicas_JesusMaria_8500BP	Brazil_SP_S_Laranjal_MH_HG_6800BP.AG	-0.000304	0.000667	-0.456	5738	5793	151113
YRI.DG	USA_CA_SanClemente_800BP.AG	Brazil_MG_C_LapaDoSanto_EH_HG_9600BP.AG	Brazil_SP_S_Laranjal_MH_HG_6800BP.AG	-0.000169	0.000371	-0.455	15484	15542	407620
YRI.DG	Nahua.DG	Argentina_ArroyoSeco2_7700BP.AG	Argentina_Northwest_SouthernPuna_Antofagasta_PeÃ±asdelasTrampas1.1_8800BP	-0.00037	0.000814	-0.455	3465	3488	71650
YRI.DG	USA_CA_LHolocene_Barbareno_Chumash.AG	Chile_LosRieles_12000BP.SG	Peru_Lauricocha_8600BP.AG	-0.000183	0.000404	-0.454	49178	49397	1345309
YRI.DG	USA_CA_CalaverasCounty_1500BP.AG	Brazil_MG_C_LapaDoSanto_EH_HG_9600BP.AG	Brazil_SP_S_Laranjal_MH_HG_6800BP.AG	-0.000246	0.000541	-0.454	13055	13139	341178
YRI.DG	USA_CA_Goleta_1100BP.AG	Chile_LosRieles_12000BP.SG	Peru_Cuncaicha_9000BP.AG	-0.000259	0.00057	-0.454	33109	33342	898432
YRI.DG	USA_CA_Goleta_1000BP.AG	Argentina_Central_Hills_SierrasChicas_JesusMaria_8500BP	Argentina_Pampas_6800BP.AG	-0.00026	0.000574	-0.453	8654	8732	226365
YRI.DG	USA_CA_Ojai_1400BP.AG	Chile_LosRieles_5100BP.AG	Peru_Lauricocha_5800BP.AG	-0.000214	0.000474	-0.452	27184	27329	728068
YRI.DG	Bahamas_EleutheraIsl_Ceramic.SG	Argentina_Northwest_SouthernPuna_Antofagasta_PeÃ±asdelasTrampas1.1_8800BP	Chile_LosRieles_5100BP.AG	-0.000372	0.000824	-0.452	3580	3616	97107
YRI.DG	Belize_4600BP.AG	Argentina_Pampas_6800BP.AG	Brazil_SP_S_Laranjal_MH_HG_6800BP.AG	-0.000235	0.00052	-0.451	9936	10008	254842
YRI.DG	Curacao_Ceramic.AG	Argentina_Northwest_SouthernPuna_Antofagasta_PeÃ±asdelasTrampas1.1_8800BP	Chile_PuntaSantaAna_7300BP.SG	-0.000311	0.000689	-0.451	3281	3304	85887
YRI.DG	Bahamas_EleutheraIsl_Ceramic.SG	Argentina_NorthTierradelFuego_LaArcillosa2_5800BP.AG	Peru_Cuncaicha_9000BP.AG	-0.000235	0.000521	-0.45	32616	32827	898475
YRI.DG	Mexico_Baja_Comondu_Unknown.SG	Argentina_Northwest_SouthernPuna_Antofagasta_PeÃ±asdelasTrampas1.1_8800BP	Argentina_Pampas_CentralPampeanDunefields_LagunadelosPampas_10000BP	-0.001202	0.002674	-0.449	294	303	7725
YRI.DG	Mexico_Tayopa_1000BP.AG	Argentina_Central_Hills_SierrasChicas_JesusMaria_8500BP	Argentina_Pampas_6800BP.AG	-0.000199	0.000444	-0.447	9195	9251	242289
YRI.DG	Belize_4600BP.AG	Argentina_NorthTierradelFuego_LaArcillosa2_5800BP.AG	Argentina_Pampas_6800BP.AG	-0.000203	0.000454	-0.447	21967	22056	588779
YRI.DG	RN.Waunana	Chile_LosRieles_12000BP.SG	Peru_Cuncaicha_9000BP.AG	-0.000319	0.000714	-0.447	16429	16535	283782
YRI.DG	USA_AK_Ancient_Athabaskan_1100BP.DG	Argentina_ArroyoSeco2_7700BP.AG	Peru_Lauricocha_8600BP.AG	-0.000154	0.000346	-0.445	48655	48859	1344480
YRI.DG	RN.Waunana	Argentina_Pampas_CentralPampeanDunefields_LagunadelosPampas_10000BP	Brazil_MG_C_LapaDoSanto_EH_HG_9600BP.AG	-0.000264	0.000592	-0.445	15760	15837	269274
YRI.DG	Piapoco.DG	Argentina_Northwest_SouthernPuna_Antofagasta_PeÃ±asdelasTrampas1.1_8800BP	Peru_Cuncaicha_9000BP.AG	-0.000353	0.000792	-0.445	3039	3060	63154
YRI.DG	RN.Waunana	Argentina_Northwest_SouthernPuna_Antofagasta_PeÃ±asdelasTrampas1.1_8800BP	Peru_Lauricocha_8600BP.AG	-0.000494	0.001109	-0.445	1693	1712	29213
YRI.DG	Mexico_CuevaDeLosMuertosChiquitos_1100BP.AG	Argentina_NorthTierradelFuego_LaArcillosa2_5800BP.AG	Chile_PuntaSantaAna_7300BP.SG	-0.000156	0.000352	-0.444	29152	29325	848076
YRI.DG	Bahamas_EleutheraIsl_Ceramic.SG	Argentina_Northwest_SouthernPuna_Antofagasta_PeÃ±asdelasTrampas1.1_8800BP	Chile_PuntaSantaAna_7300BP.SG	-0.000408	0.000919	-0.444	3345	3381	87469
YRI.DG	Mexico_Tayopa_1000BP.AG	Argentina_Northwest_SouthernPuna_Antofagasta_PeÃ±asdelasTrampas1.1_8800BP	Argentina_Pampas_CentralPampeanDunefields_LagunadelosPampas_10000BP	-0.000284	0.000639	-0.443	3314	3330	87119
YRI.DG	Mexico_Chihuahua_Medieval.SG	Argentina_NorthTierradelFuego_LaArcillosa2_5800BP.AG	Argentina_Northwest_SouthernPuna_Antofagasta_PeÃ±asdelasTrampas1.1_8800BP	-0.000427	0.000962	-0.443	2409	2438	66643
YRI.DG	USA_CA_Carmel_600BP.AG	Argentina_ArroyoSeco2_7700BP.AG	Peru_Lauricocha_8600BP.AG	-0.000193	0.000439	-0.44	13315	13415	349249
YRI.DG	Bahamas_EleutheraIsl_Ceramic.SG	Brazil_MG_C_LapaDoSanto_EH_HG_9600BP.AG	Brazil_SP_S_Laranjal_MH_HG_6800BP.AG	-0.000226	0.000514	-0.44	15479	15602	409026
YRI.DG	USA_CA_Goleta_2600BP.AG	Argentina_Pampas_6800BP.AG	Chile_PuntaSantaAna_7300BP.SG	-0.000242	0.000552	-0.439	18105	18218	468413
YRI.DG	USA_CA_SanNicolas_1600BP.SG	Argentina_Central_Hills_SierrasChicas_JesusMaria_8500BP	Argentina_Northwest_SouthernPuna_Antofagasta_PeÃ±asdelasTrampas1.1_8800BP	-0.000405	0.000926	-0.438	1495	1522	40390
YRI.DG	USA_CA_Goleta_1900BP.AG	Argentina_Pampas_6800BP.AG	Peru_Cuncaicha_9000BP.AG	-0.000233	0.000534	-0.437	20496	20632	545208
YRI.DG	USA_CA_Goleta_1500BP.AG	Argentina_ArroyoSeco2_7700BP.AG	Argentina_Central_Hills_SierrasChicas_JesusMaria_8500BP	-0.000248	0.000568	-0.437	11483	11561	302164
YRI.DG	RN.Waunana	Argentina_NorthTierradelFuego_LaArcillosa2_5800BP.AG	Peru_Lauricocha_8600BP.AG	-0.000266	0.00061	-0.435	16527	16598	281619
YRI.DG	Belize_4600BP.AG	Argentina_Northwest_SouthernPuna_Antofagasta_PeÃ±asdelasTrampas1.1_8800BP	Brazil_MG_C_LapaDoSanto_EH_HG_9600BP.AG	-0.000286	0.000657	-0.435	3638	3658	95695
YRI.DG	RN.Toba.masked	Argentina_ArroyoSeco2_7700BP.AG	Chile_PuntaSantaAna_7300BP.SG	-0.000249	0.000576	-0.432	17350	17490	298840
YRI.DG	USA_CA_SanNicolas_4800BP.SG	Argentina_Northwest_SouthernPuna_Antofagasta_PeÃ±asdelasTrampas1.1_8800BP	Argentina_Pampas_6800BP.AG	-0.000342	0.000792	-0.432	2486	2495	66159
YRI.DG	SaintLucia_Lavoutte_Ceramic.AG	Argentina_ArroyoSeco2_7700BP.AG	Brazil_MG_C_LapaDoSanto_EH_HG_9600BP.AG	-9.8e-05	0.000228	-0.43	43186	43391	1161473
YRI.DG	RN.Guahibo	Chile_LosRieles_12000BP.SG	Peru_Lauricocha_8600BP.AG	-0.000255	0.000595	-0.429	22896	22983	392128
YRI.DG	RN.Guahibo	Argentina_ArroyoSeco2_7700BP.AG	Argentina_Pampas_6800BP.AG	-0.000205	0.000478	-0.428	9935	9974	174087
YRI.DG	Nahua.DG	Argentina_NorthTierradelFuego_LaArcillosa2_5800BP.AG	Brazil_MG_C_LapaDoSanto_EH_HG_9600BP.AG	-0.000236	0.000551	-0.428	31511	31684	648284
YRI.DG	USA_CA_Monterey_1000BP.AG	Argentina_Northwest_SouthernPuna_Antofagasta_PeÃ±asdelasTrampas1.1_8800BP	Peru_Cuncaicha_9000BP.AG	-0.000689	0.00161	-0.428	983	1000	25098
YRI.DG	Mexico_Tayopa_1000BP.AG	Argentina_NorthTierradelFuego_LaArcillosa2_5800BP.AG	Peru_Cuncaicha_9000BP.AG	-0.000166	0.00039	-0.427	32533	32687	897247
YRI.DG	USA_Nevada_LovelockCave_1850BP.SG	Argentina_NorthTierradelFuego_LaArcillosa2_5800BP.AG	Peru_Cuncaicha_9000BP.AG	-0.000185	0.000433	-0.427	32397	32634	895915
YRI.DG	Mexico_Trincheras_LaPlaya_2500BP.TW	Chile_LosRieles_12000BP.SG	Chile_PuntaSantaAna_7300BP.SG	-0.000264	0.000619	-0.427	22769	22927	597969
YRI.DG	USA_CA_NewCuyama_1300BP.SG	Argentina_ArroyoSeco2_7700BP.AG	Brazil_SP_S_Laranjal_MH_HG_6800BP.AG	-0.000241	0.000565	-0.426	9455	9510	251066
YRI.DG	Mayan.DG	Argentina_Northwest_SouthernPuna_Antofagasta_PeÃ±asdelasTrampas1.1_8800BP	Peru_Lauricocha_5800BP.AG	-0.000296	0.000697	-0.426	2492	2509	52063
YRI.DG	Mexico_Chihuahua_Medieval.SG	Argentina_Pampas_CentralPampeanDunefields_LagunadelosPampas_10000BP	Brazil_MG_C_LapaDoSanto_EH_HG_9600BP.AG	-0.000197	0.000463	-0.424	23503	23630	627840
YRI.DG	USA_CA_SanNicolas_1600BP.SG	Argentina_Central_Hills_SierrasChicas_JesusMaria_8500BP	Chile_LosRieles_12000BP.SG	-0.000199	0.00047	-0.423	18693	18906	507745
YRI.DG	RN.Zapotec1.masked	Chile_LosRieles_12000BP.SG	Peru_Lauricocha_8600BP.AG	-0.000221	0.000522	-0.423	22835	22897	392126
YRI.DG	USA_CA_Ojai_1400BP.AG	Argentina_Central_Hills_SierrasChicas_JesusMaria_8500BP	Brazil_MG_C_LapaDoSanto_EH_HG_9600BP.AG	-0.000191	0.000457	-0.419	14326	14413	383672
YRI.DG	USA_CA_Goleta_1000BP.AG	Chile_LosRieles_12000BP.SG	Chile_PuntaSantaAna_7300BP.SG	-0.000214	0.000513	-0.417	34781	35001	916550
YRI.DG	Bahamas_EleutheraIsl_Ceramic.SG	Chile_LosRieles_12000BP.SG	Peru_Lauricocha_8600BP.AG	-0.000204	0.000489	-0.416	55828	56158	1525227
YRI.DG	Dominican_PreCeramic.AG	Argentina_Northwest_SouthernPuna_Antofagasta_PeÃ±asdelasTrampas1.1_8800BP	Argentina_Pampas_6800BP.AG	-0.000384	0.000921	-0.416	2359	2369	62530
YRI.DG	Piapoco.DG	Argentina_ArroyoSeco2_7700BP.AG	Argentina_Pampas_CentralPampeanDunefields_LagunadelosPampas_10000BP	-0.000173	0.000416	-0.415	36362	36492	745487
YRI.DG	Mexico_Chihuahua_Medieval.SG	Argentina_Central_Hills_SierrasChicas_JesusMaria_8500BP	Argentina_Northwest_SouthernPuna_Antofagasta_PeÃ±asdelasTrampas1.1_8800BP	-0.00058	0.001397	-0.415	999	1015	27576
YRI.DG	Mexico_Tayopa_1000BP.AG	Chile_LosRieles_12000BP.SG	Peru_Lauricocha_8600BP.AG	-0.000147	0.000356	-0.414	55091	55254	1500634
YRI.DG	Mexico_Guanajuato_Medieval.SG	Chile_PuntaSantaAna_7300BP.SG	Peru_Cuncaicha_9000BP.AG	-0.000273	0.000659	-0.414	8513	8575	228771
YRI.DG	USA_CA_Monterey_1000BP.AG	Chile_LosRieles_5100BP.AG	Chile_PuntaSantaAna_7300BP.SG	-0.000305	0.000735	-0.414	7755	7816	198673
YRI.DG	USA_CA_Ojai_1400BP.AG	Argentina_ArroyoSeco2_7700BP.AG	Chile_PuntaSantaAna_7300BP.SG	-0.000153	0.000372	-0.413	36831	37053	965289
YRI.DG	Mexico_Trincheras_LaPlaya_2500BP.TW	Argentina_Central_Hills_SierrasChicas_JesusMaria_8500BP	Peru_Cuncaicha_9000BP.AG	-0.000279	0.000675	-0.413	8098	8159	217166
YRI.DG	Bahamas_Ceramic.AG	Argentina_Pampas_CentralPampeanDunefields_LagunadelosPampas_10000BP	Chile_LosRieles_12000BP.SG	-0.000191	0.000465	-0.412	40803	41102	1068904
YRI.DG	USA_AK_Ancient_Athabaskan_1100BP.DG	Argentina_Central_Hills_SierrasChicas_JesusMaria_8500BP	Chile_PuntaSantaAna_7300BP.SG	-0.000221	0.000536	-0.412	13557	13638	366182
YRI.DG	Piapoco.DG	Argentina_Northwest_SouthernPuna_Antofagasta_PeÃ±asdelasTrampas1.1_8800BP	Peru_Lauricocha_8600BP.AG	-0.000282	0.000683	-0.412	3527	3551	73468
YRI.DG	USA_Nevada_LovelockCave_1850BP.SG	Argentina_NorthTierradelFuego_LaArcillosa2_5800BP.AG	Argentina_Pampas_6800BP.AG	-0.000171	0.000417	-0.411	22653	22895	612351
YRI.DG	Mexico_Zapotec.DG	Argentina_ArroyoSeco2_7700BP.AG	Chile_LosRieles_12000BP.SG	-0.000197	0.000479	-0.411	45182	45350	918356
YRI.DG	USA_CA_Goleta_1900BP.AG	Brazil_MG_C_LapaDoSanto_EH_HG_9600BP.AG	Brazil_SP_S_Laranjal_MH_HG_6800BP.AG	-0.000219	0.000532	-0.411	13632	13720	359248
YRI.DG	Dominican_Samana_Ceramic.AG	Argentina_Pampas_6800BP.AG	Brazil_MG_C_LapaDoSanto_EH_HG_9600BP.AG	-0.000117	0.000288	-0.408	23605	23650	626932
YRI.DG	USA_CA_SanNicolas_1600BP.SG	Argentina_Central_Hills_SierrasChicas_JesusMaria_8500BP	Argentina_NorthTierradelFuego_LaArcillosa2_5800BP.AG	-0.000191	0.000468	-0.408	13753	13854	379653
YRI.DG	Mexico_Trincheras_LaPlaya_2500BP.TW	Chile_PuntaSantaAna_7300BP.SG	Peru_Cuncaicha_9000BP.AG	-0.000246	0.000602	-0.408	17146	17258	455791
YRI.DG	USA_CA_Monterey_1000BP.AG	Chile_PuntaSantaAna_7300BP.SG	Peru_Cuncaicha_9000BP.AG	-0.0003	0.000735	-0.408	7371	7427	187184
YRI.DG	Mayan.DG	Argentina_ArroyoSeco2_7700BP.AG	Chile_PuntaSantaAna_7300BP.SG	-0.000134	0.000329	-0.406	35752	35861	740587
YRI.DG	USA_CA_Goleta_1500BP.AG	Argentina_NorthTierradelFuego_LaArcillosa2_5800BP.AG	Argentina_Pampas_6800BP.AG	-0.000221	0.000543	-0.406	18839	18940	496755
YRI.DG	Mixtec_1.DG	Argentina_ArroyoSeco2_7700BP.AG	Brazil_SP_S_Laranjal_MH_HG_6800BP.AG	-0.000227	0.000562	-0.404	14439	14511	301654
YRI.DG	RN.Waunana	Argentina_Northwest_SouthernPuna_Antofagasta_PeÃ±asdelasTrampas1.1_8800BP	Chile_LosRieles_5100BP.AG	-0.000521	0.00129	-0.404	1541	1553	26828
YRI.DG	Mexico_Guanajuato_Medieval.SG	Argentina_Northwest_SouthernPuna_Antofagasta_PeÃ±asdelasTrampas1.1_8800BP	Chile_PuntaSantaAna_7300BP.SG	-0.000608	0.001503	-0.404	963	979	25674
YRI.DG	Panama_IsthmoColombian_PreColonial.SG	Chile_LosRieles_12000BP.SG	Chile_LosRieles_5100BP.AG	-0.00018	0.000448	-0.401	30229	30469	830321
YRI.DG	Mexico_Trincheras_LaPlaya_2500BP.TW	Argentina_Pampas_6800BP.AG	Peru_Lauricocha_8600BP.AG	-0.000192	0.000478	-0.401	14838	14885	392151
YRI.DG	Mexico_Baja_Comondu_Unknown.SG	Chile_LosRieles_12000BP.SG	Chile_PuntaSantaAna_7300BP.SG	-0.000349	0.000872	-0.4	4077	4115	107930
YRI.DG	RN.Yaqui.masked	Argentina_Northwest_SouthernPuna_Antofagasta_PeÃ±asdelasTrampas1.1_8800BP	Peru_Lauricocha_8600BP.AG	-0.00074	0.001851	-0.4	818	829	14704
YRI.DG	USA_CA_CalaverasCounty_600BP.AG	Argentina_Pampas_6800BP.AG	Brazil_MG_C_LapaDoSanto_EH_HG_9600BP.AG	-0.000121	0.000303	-0.399	23302	23375	618633
YRI.DG	Mexico_CoyoteCave_950BP.AG	Brazil_MG_C_LapaDoSanto_EH_HG_9600BP.AG	Chile_PuntaSantaAna_7300BP.SG	-0.000201	0.000503	-0.399	19153	19294	501712
YRI.DG	Mexico_CoyoteCave_950BP.AG	Brazil_SP_S_Laranjal_MH_HG_6800BP.AG	Peru_Lauricocha_8600BP.AG	-0.000236	0.000591	-0.399	10037	10125	261035
YRI.DG	Dominican_Samana_Ceramic.AG	Chile_LosRieles_12000BP.SG	Chile_PuntaSantaAna_7300BP.SG	-0.000165	0.000416	-0.397	44014	44201	1152106
YRI.DG	Bahamas_EleutheraIsl_Ceramic.SG	Argentina_NorthTierradelFuego_LaArcillosa2_5800BP.AG	Chile_PuntaSantaAna_7300BP.SG	-0.000202	0.000508	-0.397	29348	29520	852389
YRI.DG	RN.Waunana	Argentina_NorthTierradelFuego_LaArcillosa2_5800BP.AG	Peru_Cuncaicha_9000BP.AG	-0.000266	0.000672	-0.396	13574	13644	236379
YRI.DG	SaintLucia_Lavoutte_Ceramic.AG	Argentina_NorthTierradelFuego_LaArcillosa2_5800BP.AG	Argentina_Pampas_CentralPampeanDunefields_LagunadelosPampas_10000BP	-0.000166	0.000421	-0.394	32096	32217	837987
YRI.DG	Mexico_Queretaro_Medieval.SG	Argentina_Pampas_CentralPampeanDunefields_LagunadelosPampas_10000BP	Peru_Cuncaicha_9000BP.AG	-0.000178	0.000454	-0.391	30546	30632	803656
YRI.DG	USA_CA_SanNicolas_4800BP.SG	Chile_LosRieles_5100BP.AG	Peru_Lauricocha_5800BP.AG	-0.000184	0.00047	-0.391	27998	28129	753289
YRI.DG	RN.Mixe.masked	Argentina_ArroyoSeco2_7700BP.AG	Argentina_Northwest_SouthernPuna_Antofagasta_PeÃ±asdelasTrampas1.1_8800BP	-0.000372	0.00095	-0.391	1699	1710	29336
YRI.DG	Mexico_Baja_Comondu_Unknown.SG	Argentina_Central_Hills_SierrasChicas_JesusMaria_8500BP	Peru_Lauricocha_8600BP.AG	-0.000424	0.001088	-0.39	1473	1486	40168
YRI.DG	Mexico_Baja_Comondu_Unknown.SG	Argentina_Central_Hills_SierrasChicas_JesusMaria_8500BP	Argentina_Pampas_CentralPampeanDunefields_LagunadelosPampas_10000BP	-0.000484	0.001242	-0.39	1312	1329	35151
YRI.DG	Mixtec_1.DG	Argentina_Northwest_SouthernPuna_Antofagasta_PeÃ±asdelasTrampas1.1_8800BP	Brazil_MG_C_LapaDoSanto_EH_HG_9600BP.AG	-0.000304	0.000781	-0.389	3279	3286	68332
YRI.DG	Mexico_Trincheras_LaPlaya_2500BP.TW	Argentina_ArroyoSeco2_7700BP.AG	Brazil_SP_S_Laranjal_MH_HG_6800BP.AG	-0.00021	0.000542	-0.387	9890	9961	259142
YRI.DG	USA_CA_SantaRosa_3000BP.AG	Argentina_Northwest_SouthernPuna_Antofagasta_PeÃ±asdelasTrampas1.1_8800BP	Argentina_Pampas_6800BP.AG	-0.000307	0.000793	-0.387	2471	2506	65591
[truncated: 3,163 more rows]

## Sheet: Sheet 8
Supplementary Data Table: qpWave results for early ancient South American individuals
[truncated: 14 more rows]

## Sheet: Sheet 9
Supplementary Data Table: Affinities of Late Holocene Central Andes populations with respect to Middle Holocene Central Andes individuals
[truncated: 6,604 more rows]
