# Supplementary material for: Eight millennia of continuity of a previously unknown lineage in Argentina
Source: Nature. Author manuscript; Available in PMC 2025 Dec 30. (PMC12747222; doi:10.1038/s41586-025-09731-3)
Supplement: Extended Data 3 [file NIHMS2125634-supplement-Extended_Data_3.xlsx]

## Sheet: Protocol
Supplementary Data: qpAdm models for for Mesoamerican-related contribution into Chile_ LosRieles_5100BP
Chile_LosRieles_5100BP.AG was always the target
The set of left populations was Brazil_MG_C_LapaDoSanto_EH_HG_9600BP.AG + X, where X is one single population from the set LEFT below
LEFT= Mexico_Trincheras_LaPlaya_2500BP.TW, USA_CA_Goleta_2600BP.AG, USA_CA_LHolocene_Barbareno_Chumash.AG, USA_CA_SantaBarbara_900BP.AG, Bahamas_EleutheraIsl_Ceramic.SG, Mexico_Tayopa_1000BP.AG, Mexico_Chihuahua_Medieval.SG, Mexico_CoyoteCave_950BP.AG, Mexico_Trincheras_LaPlaya_600BP.AG
The set of right populations was always YRI.DG + LEFT\X

## Sheet: 1
component	model	target	left	weight	se	z	f4rank	dof	chisq	p	dofdiff	chisqdiff	p_nested	pat	wt	Brazil_MG_C_LapaDoSanto_EH_HG_9600BP.AG	feasible	best
weights	1	Chile_LosRieles_5100BP.AG	Brazil_MG_C_LapaDoSanto_EH_HG_9600BP.AG	1	3.19969e-14	3.1253e+13
rankdrop	1						0	9	26.1106	0.00195957
popdrop	1						0	9	26.1106	0.00195957				0	0	1	TRUE

## Sheet: 2
component	model	target	left	weight	se	z	f4rank	dof	chisq	p	dofdiff	chisqdiff	p_nested	pat	wt	Brazil_MG_C_LapaDoSanto_EH_HG_9600BP.AG	Mexico_Trincheras_LaPlaya_2500BP.TW	feasible	best
weights	2	Chile_LosRieles_5100BP.AG	Brazil_MG_C_LapaDoSanto_EH_HG_9600BP.AG	0.798404	0.0885733	9.01405
weights	2		Mexico_Trincheras_LaPlaya_2500BP.TW	0.201596	0.0885733	2.27603
rankdrop	2						1	7	19.0064	0.00816742	9	161.233	4.11608e-30
rankdrop	2						0	16	180.24	7.54107e-30
popdrop	2						1	7	19.0064	0.00816742				00	0	0.798404	0.201596	TRUE
popdrop	2						0	8	38.1732	6.99324e-06	0	-92.8587	1	01	1	1		TRUE	TRUE
popdrop	2						0	8	131.032	1.72866e-24				10	1		1	TRUE	TRUE

## Sheet: 3
component	model	target	left	weight	se	z	f4rank	dof	chisq	p	dofdiff	chisqdiff	p_nested	pat	wt	Brazil_MG_C_LapaDoSanto_EH_HG_9600BP.AG	USA_CA_Goleta_2600BP.AG	feasible	best
weights	3	Chile_LosRieles_5100BP.AG	Brazil_MG_C_LapaDoSanto_EH_HG_9600BP.AG	0.911941	0.0463855	19.66
weights	3		USA_CA_Goleta_2600BP.AG	0.0880589	0.0463855	1.89841
rankdrop	3						1	7	19.4626	0.00685539	9	448.62	5.65643e-91
rankdrop	3						0	16	468.082	1.79029e-89
popdrop	3						1	7	19.4626	0.00685539				00	0	0.911941	0.0880589	TRUE
popdrop	3						0	8	34.8961	2.79293e-05	0	-365.243	1	01	1	1		TRUE	TRUE
popdrop	3						0	8	400.139	1.74936e-81				10	1		1	TRUE	TRUE

## Sheet: 4
component	model	target	left	weight	se	z	f4rank	dof	chisq	p	dofdiff	chisqdiff	p_nested	pat	wt	Brazil_MG_C_LapaDoSanto_EH_HG_9600BP.AG	USA_CA_LHolocene_Barbareno_Chumash.AG	feasible	best
weights	4	Chile_LosRieles_5100BP.AG	Brazil_MG_C_LapaDoSanto_EH_HG_9600BP.AG	0.885925	0.0500044	17.7169
weights	4		USA_CA_LHolocene_Barbareno_Chumash.AG	0.114075	0.0500044	2.2813
rankdrop	4						1	7	18.5034	0.00989372	9	635.464	5.09351e-131
rankdrop	4						0	16	653.968	7.96716e-129
popdrop	4						1	7	18.5034	0.00989372				00	0	0.885925	0.114075	TRUE
popdrop	4						0	8	45.9386	2.44169e-07	0	-518.57	1	01	1	1		TRUE	TRUE
popdrop	4						0	8	564.508	9.93026e-117				10	1		1	TRUE	TRUE

## Sheet: 5
component	model	target	left	weight	se	z	f4rank	dof	chisq	p	dofdiff	chisqdiff	p_nested	pat	wt	Brazil_MG_C_LapaDoSanto_EH_HG_9600BP.AG	USA_CA_SantaBarbara_900BP.AG	feasible	best
weights	5	Chile_LosRieles_5100BP.AG	Brazil_MG_C_LapaDoSanto_EH_HG_9600BP.AG	0.872183	0.0424292	20.5562
weights	5		USA_CA_SantaBarbara_900BP.AG	0.127817	0.0424292	3.01248
rankdrop	5						1	7	15.7475	0.0275256	9	589.99	2.94514e-121
rankdrop	5						0	16	605.738	1.3873e-118
popdrop	5						1	7	15.7475	0.0275256				00	0	0.872183	0.127817	TRUE
popdrop	5						0	8	36.9934	1.15409e-05	0	-455.572	1	01	1	1		TRUE	TRUE
popdrop	5						0	8	492.566	2.76784e-101				10	1		1	TRUE	TRUE

## Sheet: 6
component	model	target	left	weight	se	z	f4rank	dof	chisq	p	dofdiff	chisqdiff	p_nested	pat	wt	Bahamas_EleutheraIsl_Ceramic.SG	Brazil_MG_C_LapaDoSanto_EH_HG_9600BP.AG	feasible	best
weights	6	Chile_LosRieles_5100BP.AG	Bahamas_EleutheraIsl_Ceramic.SG	2.06569	1.04297	1.98058
weights	6		Brazil_MG_C_LapaDoSanto_EH_HG_9600BP.AG	-1.06569	1.04297	-1.02178
rankdrop	6						1	7	3.29553	0.856384	9	24.2934	0.00386081
rankdrop	6						0	16	27.5889	0.0353837
popdrop	6						1	7	3.29553	0.856384				00	0	2.06569	-1.06569	FALSE
popdrop	6						0	8	12.2398	0.14082	0	-27.116	1	01	1	1		TRUE	TRUE
popdrop	6						0	8	39.3558	4.22186e-06				10	1		1	TRUE	TRUE

## Sheet: 7
component	model	target	left	weight	se	z	f4rank	dof	chisq	p	dofdiff	chisqdiff	p_nested	pat	wt	Brazil_MG_C_LapaDoSanto_EH_HG_9600BP.AG	Mexico_Tayopa_1000BP.AG	feasible	best
weights	7	Chile_LosRieles_5100BP.AG	Brazil_MG_C_LapaDoSanto_EH_HG_9600BP.AG	0.798364	0.0816132	9.7823
weights	7		Mexico_Tayopa_1000BP.AG	0.201636	0.0816132	2.47062
rankdrop	7						1	7	18.3681	0.0104152	9	361.845	1.8639e-72
rankdrop	7						0	16	380.213	5.06498e-71
popdrop	7						1	7	18.3681	0.0104152				00	0	0.798364	0.201636	TRUE
popdrop	7						0	8	47.9822	9.95739e-08	0	-232.302	1	01	1	1		TRUE	TRUE
popdrop	7						0	8	280.284	6.42751e-56				10	1		1	TRUE	TRUE

## Sheet: 8
component	model	target	left	weight	se	z	f4rank	dof	chisq	p	dofdiff	chisqdiff	p_nested	pat	wt	Brazil_MG_C_LapaDoSanto_EH_HG_9600BP.AG	Mexico_Chihuahua_Medieval.SG	feasible	best
weights	8	Chile_LosRieles_5100BP.AG	Brazil_MG_C_LapaDoSanto_EH_HG_9600BP.AG	0.933089	0.0507601	18.3823
weights	8		Mexico_Chihuahua_Medieval.SG	0.0669114	0.0507601	1.31819
rankdrop	8						1	7	22.7275	0.00190112	9	372.912	8.17994e-75
rankdrop	8						0	16	395.64	2.98532e-74
popdrop	8						1	7	22.7275	0.00190112				00	0	0.933089	0.0669114	TRUE
popdrop	8						0	8	36.9288	1.18612e-05	0	-292.526	1	01	1	1		TRUE	TRUE
popdrop	8						0	8	329.455	2.1872e-66				10	1		1	TRUE	TRUE

## Sheet: 9
component	model	target	left	weight	se	z	f4rank	dof	chisq	p	dofdiff	chisqdiff	p_nested	pat	wt	Brazil_MG_C_LapaDoSanto_EH_HG_9600BP.AG	Mexico_CoyoteCave_950BP.AG	feasible	best
weights	9	Chile_LosRieles_5100BP.AG	Brazil_MG_C_LapaDoSanto_EH_HG_9600BP.AG	0.74419	0.15061	4.94117
weights	9		Mexico_CoyoteCave_950BP.AG	0.25581	0.15061	1.69849
rankdrop	9						1	7	16.0144	0.0249849	9	70.8063	1.05783e-11
rankdrop	9						0	16	86.8207	9.59525e-12
popdrop	9						1	7	16.0144	0.0249849				00	0	0.74419	0.25581	TRUE
popdrop	9						0	8	31.0682	0.000136633	0	-26.5754	1	01	1	1		TRUE	TRUE
popdrop	9						0	8	57.6435	1.34839e-09				10	1		1	TRUE	TRUE

[truncated: 1 more sheets: 10]
