# Supplementary material for: Eight millennia of continuity of a previously unknown lineage in Argentina
Source: Nature. Author manuscript; Available in PMC 2025 Dec 30. (PMC12747222; doi:10.1038/s41586-025-09731-3)
Supplement: Extended Data4 [file NIHMS2125634-supplement-Extended_Data4.xlsx]

## Sheet: Set-up
Supplementary Data Table: f4 statistic results by study subregion
For each study subregion, tests were of the form f4(Outgroup, P1; P2, P3), where,
P2 are Early/early Middle Holocene South American lineages
P3 are newly-reported ancient populations from the study subregion (in the case of the Gran Chaco region, also including modern populations)
P1 are all other modern and ancient populations of any time period, including those previously-published and those newly-reported sampled at other study subregions.
Due to the very large number of tests performed, we corrected the Z-scores at FDR <0.05 using the Benjamini-Yekutiel procedure (Z_BY).
Subregon-specific esults are given in subsequent sheets.

## Sheet: Pantanal
Outgroup	Pop_1	Pop_2	Pop_3	f4	SE	Z	n_ABBAs	n_BABAs	n_SNPs	Z_BY
YRI.DG	Chile_Yamana_BeagleChannel_800BP.SG	SouthernPatagonia_5100-7300BP	Paraguay_Pantanal_ParaguayRiver_1600BP	-0.003627	0.000484	-7.497	8912	9817	248133	-6.08049
YRI.DG	Argentina_BeagleChannel_Yamana_1500BP.AG	SouthernPatagonia_5100-7300BP	Paraguay_Pantanal_ParaguayRiver_1600BP	-0.004021	0.000634	-6.341	6956	7718	190361	-4.74408
YRI.DG	Peru_Lauricocha_3500BP.AG	Peru_CentralAndes_8600-9000BP	Paraguay_Pantanal_ParaguayRiver_1600BP	-0.003825	0.000633	-6.044	5885	6499	160614	-4.43526
YRI.DG	RN.Hulliche.masked	Chile_LosRieles_5100BP.AG	Paraguay_Pantanal_ParaguayRiver_1600BP	-0.005285	0.000914	-5.781	3357	3659	60696	-4.14443
YRI.DG	Chile_WesternArchipelago_Kaweskar_800BP.SG	SouthernPatagonia_5100-7300BP	Paraguay_Pantanal_ParaguayRiver_1600BP	-0.003149	0.000549	-5.736	9008	9794	247980	-4.13447
YRI.DG	RN.Yaghan.masked	SouthernPatagonia_5100-7300BP	Paraguay_Pantanal_ParaguayRiver_1600BP	-0.005027	0.000888	-5.661	3562	3859	63229	-4.07494
YRI.DG	Peru_Lauricocha_5800BP.AG	Peru_CentralAndes_8600-9000BP	Paraguay_Pantanal_ParaguayRiver_1600BP	-0.003636	0.000651	-5.583	6104	6715	165248	-4.00517
YRI.DG	RN.Chilote.masked	Chile_LosRieles_5100BP.AG	Paraguay_Pantanal_ParaguayRiver_1600BP	-0.005322	0.000961	-5.536	3300	3571	59328	-3.97296
YRI.DG	Chile_WesternArchipelago_Kaweskar_1200BP.SG	SouthernPatagonia_5100-7300BP	Paraguay_Pantanal_ParaguayRiver_1600BP	-0.003081	0.000585	-5.264	8655	9409	241837	-3.6264
YRI.DG	RN.Yaghan.masked	Chile_LosRieles_5100BP.AG	Paraguay_Pantanal_ParaguayRiver_1600BP	-0.005051	0.001051	-4.806	3109	3387	55962	-3.01513
YRI.DG	Argentina_NorthTierradelFuego_Selknam_500BP.AG	SouthernPatagonia_5100-7300BP	Paraguay_Pantanal_ParaguayRiver_1600BP	-0.00296	0.000637	-4.644	5257	5674	140267	-2.84228
YRI.DG	Chile_Conchali_700BP.AG	Chile_LosRieles_5100BP.AG	Paraguay_Pantanal_ParaguayRiver_1600BP	-0.003101	0.000694	-4.468	7277	7898	200237	-2.60996
YRI.DG	Peru_LIP_Chanka.AG	Peru_CentralAndes_8600-9000BP	Paraguay_Pantanal_ParaguayRiver_1600BP	-0.002167	0.000518	-4.182	8097	8570	218783	-2.25042
YRI.DG	Peru_Cullcunche_Tiwanaku.SG	Peru_CentralAndes_8600-9000BP	Paraguay_Pantanal_ParaguayRiver_1600BP	-0.002593	0.000636	-4.075	4993	5335	135714	-2.08895
YRI.DG	Peru_Laramate_900BP.AG	Peru_CentralAndes_8600-9000BP	Paraguay_Pantanal_ParaguayRiver_1600BP	-0.001628	0.000408	-3.994	8913	9298	239175	-1.98014
YRI.DG	RN.Chilote.masked	Argentina_Pampas_6800-7700BP	Paraguay_Pantanal_ParaguayRiver_1600BP	-0.003076	0.000775	-3.97	3706	3882	65121	-1.95378
YRI.DG	Peru_RioUncallane_1600BP.SG	Peru_CentralAndes_8600-9000BP	Paraguay_Pantanal_ParaguayRiver_1600BP	-0.001711	0.000447	-3.827	9096	9508	243487	-1.70518
YRI.DG	Peru_Ullujaya_EIP_1350BP.AG	Peru_CentralAndes_8600-9000BP	Paraguay_Pantanal_ParaguayRiver_1600BP	-0.001978	0.00053	-3.735	6165	6507	164440	-1.57688
YRI.DG	Quechua.DG	Peru_CentralAndes_8600-9000BP	Paraguay_Pantanal_ParaguayRiver_1600BP	-0.001974	0.000539	-3.664	7914	8241	164727	-1.48299
YRI.DG	Canada_MDorset.AG	Peru_CentralAndes_8600-9000BP	Paraguay_Pantanal_ParaguayRiver_1600BP	-0.003369	0.000985	-3.421	1286	1403	36212	-1.05033
YRI.DG	RN.Yaghan.masked	Argentina_Pampas_6800-7700BP	Paraguay_Pantanal_ParaguayRiver_1600BP	-0.002938	0.000872	-3.368	3476	3645	61392	-1.02268
YRI.DG	RN.Hulliche.masked	SouthernPatagonia_5100-7300BP	Paraguay_Pantanal_ParaguayRiver_1600BP	-0.002444	0.000743	-3.289	3931	4104	68614	-0.898337
YRI.DG	Argentina_Pampas_CentralPampeanDunefields_LagunadelosPampas_10000BP	Argentina_Pampas_6800-7700BP	Paraguay_Pantanal_ParaguayRiver_1600BP	-0.002088	0.000641	-3.26	6981	7378	184848	-0.878003
YRI.DG	Argentina_Central_Plains_MarChiquita_1800BP	Argentina_Central_Hills_SierrasChicas_JesusMaria_8500BP	Paraguay_Pantanal_ParaguayRiver_1600BP	-0.002313	0.000708	-3.268	3117	3308	84945	-0.878003
YRI.DG	RN.Chilote.masked	SouthernPatagonia_5100-7300BP	Paraguay_Pantanal_ParaguayRiver_1600BP	-0.002545	0.00078	-3.262	3849	4001	67051	-0.878003
YRI.DG	Brazil_MG_C_LapaDoSanto_EH_HG_9200BP.AG	Brazil_CentralEast_6800-10400BP	Paraguay_Pantanal_ParaguayRiver_1600BP	-0.001801	0.000562	-3.208	6765	7081	181396	-0.788666
YRI.DG	RN.Hulliche.masked	Argentina_Pampas_6800-7700BP	Paraguay_Pantanal_ParaguayRiver_1600BP	-0.002368	0.000744	-3.185	3790	3950	66624	-0.759876
YRI.DG	Canada_MDorset.AG	Brazil_CentralEast_6800-10400BP	Paraguay_Pantanal_ParaguayRiver_1600BP	-0.003053	0.000975	-3.129	1255	1363	35488	-0.742456
YRI.DG	Canada_MDorset.AG	Argentina_Pampas_CentralPampeanDunefields_LagunadelosPampas_10000BP	Paraguay_Pantanal_ParaguayRiver_1600BP	-0.004275	0.001368	-3.125	1017	1140	28779	-0.742456
YRI.DG	Canada_MDorset.AG	Chile_LosRieles_5100BP.AG	Paraguay_Pantanal_ParaguayRiver_1600BP	-0.003874	0.00125	-3.099	1168	1299	33987	-0.724363
YRI.DG	Chile_LIP_Pukara_700BP.AG	Peru_CentralAndes_8600-9000BP	Paraguay_Pantanal_ParaguayRiver_1600BP	-0.002802	0.000908	-3.086	2167	2328	58211	-0.700728
YRI.DG	Peru_RioUncallane_1800BP.SG	Chile_LosRieles_5100BP.AG	Paraguay_Pantanal_ParaguayRiver_1600BP	-0.00202	0.00066	-3.059	7812	8238	210752	-0.639551
YRI.DG	Chile_LIP_Pukara_700BP.AG	Chile_LosRieles_5100BP.AG	Paraguay_Pantanal_ParaguayRiver_1600BP	-0.003278	0.001074	-3.051	2000	2179	54659	-0.638461
YRI.DG	RN.Chono.masked	Chile_LosRieles_5100BP.AG	Paraguay_Pantanal_ParaguayRiver_1600BP	-0.003404	0.001115	-3.051	3156	3367	56567	-0.638461
YRI.DG	Argentina_Pampas_Southern_2600BP	Argentina_Pampas_6800-7700BP	Paraguay_Pantanal_ParaguayRiver_1600BP	-0.001077	0.000364	-2.955	9000	9240	239213	-0.450981
YRI.DG	Argentina_Pampas_6800-7700BP	Chile_LosRieles_5100BP.AG	Paraguay_Pantanal_ParaguayRiver_1600BP	-0.001447	0.000498	-2.903	7760	8056	210270	-0.376553
YRI.DG	Canada_MDorset.AG	Argentina_Pampas_6800-7700BP	Paraguay_Pantanal_ParaguayRiver_1600BP	-0.002861	0.000982	-2.915	1285	1392	35962	-0.376553
YRI.DG	Peru_RioUncallane_1600BP.SG	Chile_LosRieles_5100BP.AG	Paraguay_Pantanal_ParaguayRiver_1600BP	-0.001519	0.000531	-2.862	7919	8230	213991	-0.28909
YRI.DG	Peru_LIP_Pacapaccari_600BP.AG	Peru_CentralAndes_8600-9000BP	Paraguay_Pantanal_ParaguayRiver_1600BP	-0.001456	0.000516	-2.819	8048	8363	213575	-0.199449
YRI.DG	USA_Anzick_realigned.SG	Argentina_Pampas_CentralPampeanDunefields_LagunadelosPampas_10000BP	Paraguay_Pantanal_ParaguayRiver_1600BP	-0.002183	0.000777	-2.81	7305	7721	190672	-0.179365
YRI.DG	Argentina_Pampas_CentralPampeanDunefields_1600BP	Argentina_Pampas_6800-7700BP	Paraguay_Pantanal_ParaguayRiver_1600BP	-0.001589	0.000568	-2.797	6751	7044	181800	-0.155538
YRI.DG	SouthernPatagonia_5100-7300BP	Chile_LosRieles_5100BP.AG	Paraguay_Pantanal_ParaguayRiver_1600BP	-0.001545	0.000556	-2.778	7902	8232	214213	-0.120346
YRI.DG	Brazil_MG_C_Sumidouro_EH_HG_10200BP.SG	Chile_LosRieles_5100BP.AG	Paraguay_Pantanal_ParaguayRiver_1600BP	-0.002916	0.001062	-2.745	2118	2288	58162	-0.0357658
YRI.DG	Argentina_Northwest_SubandeanValleys_Ambato_1200BP	Argentina_Central_Hills_SierrasChicas_JesusMaria_8500BP	Paraguay_Pantanal_ParaguayRiver_1600BP	-0.00303	0.001104	-2.744	1659	1766	44961	-0.0357658
YRI.DG	Argentina_Central_Plains_MesopotamiaSantiagoDelEstero_400BP	Brazil_CentralEast_6800-10400BP	Paraguay_Pantanal_ParaguayRiver_1600BP	0.000863	0.000332	2.599	8991	8777	233645	0
YRI.DG	Mexico_ChichenItza_MayaLowlands_LClassic.AG	Argentina_Pampas_6800-7700BP	Paraguay_Pantanal_ParaguayRiver_1600BP	0.000878	0.000336	2.614	9137	8960	239242	0
YRI.DG	Argentina_Central_Plains_MesopotamiaSantiagoDelEstero_400BP	Argentina_Pampas_6800-7700BP	Paraguay_Pantanal_ParaguayRiver_1600BP	0.000525	0.000343	1.531	9142	9029	239030	0
YRI.DG	Mexico_ChichenItza_MayaLowlands_LClassic.AG	Peru_CentralAndes_8600-9000BP	Paraguay_Pantanal_ParaguayRiver_1600BP	0.000596	0.000354	1.682	9324	9176	244084	0
YRI.DG	Argentina_Central_Plains_MesopotamiaSantiagoDelEstero_400BP	SouthernPatagonia_5100-7300BP	Paraguay_Pantanal_ParaguayRiver_1600BP	0.000923	0.000355	2.599	9570	9303	247688	0
YRI.DG	Dominican_Ceramic.AG	Peru_CentralAndes_8600-9000BP	Paraguay_Pantanal_ParaguayRiver_1600BP	0.000871	0.000358	2.432	9369	9150	244088	0
YRI.DG	Argentina_Central_Hills_Traslasierra_800BP	Argentina_Pampas_6800-7700BP	Paraguay_Pantanal_ParaguayRiver_1600BP	-5.4e-05	0.000361	-0.149	9091	9105	239147	0
YRI.DG	Argentina_Central_Plains_MesopotamiaSantiagoDelEstero_400BP	Peru_CentralAndes_8600-9000BP	Paraguay_Pantanal_ParaguayRiver_1600BP	0.00062	0.000362	1.712	9364	9186	243743	0
YRI.DG	Mexico_CuevaDeLosMuertosChiquitos_1100BP.AG	Brazil_CentralEast_6800-10400BP	Paraguay_Pantanal_ParaguayRiver_1600BP	0.000397	0.000362	1.098	8875	8774	233375	0
YRI.DG	Argentina_Central_Hills_Traslasierra_800BP	Brazil_CentralEast_6800-10400BP	Paraguay_Pantanal_ParaguayRiver_1600BP	0.000719	0.000363	1.981	8982	8810	233737	0
YRI.DG	Argentina_Pampas_Southern_2600BP	Brazil_CentralEast_6800-10400BP	Paraguay_Pantanal_ParaguayRiver_1600BP	0.000596	0.000366	1.628	8992	8834	233791	0
YRI.DG	Argentina_Central_Hills_Calamuchita_700BP	Brazil_CentralEast_6800-10400BP	Paraguay_Pantanal_ParaguayRiver_1600BP	0.000899	0.000368	2.443	9003	8771	233785	0
YRI.DG	Venezuela_LasLocas_Ceramic.AG	Brazil_CentralEast_6800-10400BP	Paraguay_Pantanal_ParaguayRiver_1600BP	0.000942	0.000368	2.562	8829	8598	229897	0
YRI.DG	Argentina_Central_Hills_Calamuchita_700BP	Argentina_Pampas_6800-7700BP	Paraguay_Pantanal_ParaguayRiver_1600BP	-2.7e-05	0.00037	-0.074	9103	9103	239215	0
YRI.DG	Dominican_Samana_Ceramic.AG	Brazil_CentralEast_6800-10400BP	Paraguay_Pantanal_ParaguayRiver_1600BP	0.000918	0.00037	2.482	8970	8767	233162	0
YRI.DG	Mexico_CuevaDeLosMuertosChiquitos_1100BP.AG	Argentina_Pampas_6800-7700BP	Paraguay_Pantanal_ParaguayRiver_1600BP	0.0002	0.00037	0.541	9008	8995	238690	0
YRI.DG	SaintLucia_Lavoutte_Ceramic.AG	Brazil_CentralEast_6800-10400BP	Paraguay_Pantanal_ParaguayRiver_1600BP	0.000965	0.000371	2.605	8947	8712	231895	0
YRI.DG	Argentina_Central_Plains_MarChiquita_700BP	Argentina_Pampas_6800-7700BP	Paraguay_Pantanal_ParaguayRiver_1600BP	0.000575	0.000372	1.548	9163	9028	239220	0
YRI.DG	Mexico_Tayopa_1000BP.AG	Brazil_CentralEast_6800-10400BP	Paraguay_Pantanal_ParaguayRiver_1600BP	0.000248	0.000374	0.663	8894	8824	233653	0
YRI.DG	Peru_Laramate_900BP.AG	Brazil_CentralEast_6800-10400BP	Paraguay_Pantanal_ParaguayRiver_1600BP	1.3e-05	0.000376	0.034	8748	8735	230205	0
YRI.DG	PuertoRico_Ceramic.AG	Peru_CentralAndes_8600-9000BP	Paraguay_Pantanal_ParaguayRiver_1600BP	0.000863	0.000377	2.29	9374	9160	243809	0
YRI.DG	USA_CA_SanClemente_800BP.AG	Brazil_CentralEast_6800-10400BP	Paraguay_Pantanal_ParaguayRiver_1600BP	0.000585	0.000377	1.551	8870	8786	233041	0
YRI.DG	Argentina_Pampas_Southern_2600BP	SouthernPatagonia_5100-7300BP	Paraguay_Pantanal_ParaguayRiver_1600BP	6.6e-05	0.000378	0.175	9486	9458	248135	0
YRI.DG	Brazil_JabuticabeiraII_Sambaqui_2400BP.AG	Brazil_CentralEast_6800-10400BP	Paraguay_Pantanal_ParaguayRiver_1600BP	0.000642	0.000378	1.698	8953	8800	233401	0
YRI.DG	Argentina_Central_Hills_Traslasierra_800BP	SouthernPatagonia_5100-7300BP	Paraguay_Pantanal_ParaguayRiver_1600BP	0.000386	0.000379	1.016	9520	9411	248000	0
YRI.DG	USA_CA_SanNicolas_1600BP.SG	Brazil_CentralEast_6800-10400BP	Paraguay_Pantanal_ParaguayRiver_1600BP	0.000282	0.000379	0.743	8817	8718	232696	0
YRI.DG	Venezuela_LasLocas_Ceramic.AG	Argentina_Pampas_6800-7700BP	Paraguay_Pantanal_ParaguayRiver_1600BP	0.000929	0.000379	2.449	8982	8771	234720	0
YRI.DG	Mexico_Tayopa_1000BP.AG	Argentina_Pampas_6800-7700BP	Paraguay_Pantanal_ParaguayRiver_1600BP	0.000273	0.00038	0.719	9036	8992	239066	0
YRI.DG	Mexico_CuevaDeLosMuertosChiquitos_1100BP.AG	SouthernPatagonia_5100-7300BP	Paraguay_Pantanal_ParaguayRiver_1600BP	0.000642	0.000381	1.683	9428	9272	247194	0
YRI.DG	Argentina_Pampas_6800-7700BP	Brazil_CentralEast_6800-10400BP	Paraguay_Pantanal_ParaguayRiver_1600BP	1.5e-05	0.000383	0.04	8661	8657	227512	0
YRI.DG	Dominican_Samana_Ceramic.AG	Argentina_Pampas_6800-7700BP	Paraguay_Pantanal_ParaguayRiver_1600BP	0.001005	0.000384	2.614	9148	8941	238484	0
YRI.DG	Argentina_Central_Hills_SouthPunilla_600BP	Argentina_Pampas_6800-7700BP	Paraguay_Pantanal_ParaguayRiver_1600BP	0.000218	0.000385	0.565	9071	9030	238503	0
YRI.DG	Argentina_Central_Hills_SouthPunilla_600BP	Brazil_CentralEast_6800-10400BP	Paraguay_Pantanal_ParaguayRiver_1600BP	0.000749	0.000385	1.949	8926	8777	233153	0
YRI.DG	Peru_Laramate_900BP.AG	Argentina_Pampas_6800-7700BP	Paraguay_Pantanal_ParaguayRiver_1600BP	-0.000269	0.000385	-0.699	8854	8981	235299	0
YRI.DG	USA_CA_SanNicolas_1600BP.SG	Argentina_Pampas_6800-7700BP	Paraguay_Pantanal_ParaguayRiver_1600BP	-0.000175	0.000386	-0.454	8951	8974	238109	0
YRI.DG	Argentina_Central_Hills_Traslasierra_800BP	Peru_CentralAndes_8600-9000BP	Paraguay_Pantanal_ParaguayRiver_1600BP	0.000313	0.000387	0.81	9331	9243	243961	0
YRI.DG	USA_CA_SanNicolas_1600BP.SG	SouthernPatagonia_5100-7300BP	Paraguay_Pantanal_ParaguayRiver_1600BP	-4e-05	0.000389	-0.102	9348	9306	246991	0
YRI.DG	Argentina_Central_Hills_Calamuchita_700BP	SouthernPatagonia_5100-7300BP	Paraguay_Pantanal_ParaguayRiver_1600BP	0.00053	0.00039	1.361	9538	9393	248125	0
YRI.DG	Argentina_Central_Plains_EastCordoba_600BP	Brazil_CentralEast_6800-10400BP	Paraguay_Pantanal_ParaguayRiver_1600BP	0.000908	0.000391	2.324	8888	8721	231561	0
YRI.DG	Argentina_Central_Plains_MarChiquita_700BP	SouthernPatagonia_5100-7300BP	Paraguay_Pantanal_ParaguayRiver_1600BP	0.000763	0.000391	1.951	9567	9366	248154	0
YRI.DG	Curacao_Ceramic.AG	Brazil_CentralEast_6800-10400BP	Paraguay_Pantanal_ParaguayRiver_1600BP	0.000943	0.000391	2.412	8889	8670	230933	0
YRI.DG	USA_CA_SanClemente_800BP.AG	Argentina_Pampas_6800-7700BP	Paraguay_Pantanal_ParaguayRiver_1600BP	0.000298	0.000391	0.762	9018	9008	238416	0
YRI.DG	Brazil_CentralEast_6800-10400BP	Argentina_Pampas_6800-7700BP	Paraguay_Pantanal_ParaguayRiver_1600BP	6.1e-05	0.000392	0.155	8622	8657	227512	0
YRI.DG	Dominican_Samana_Ceramic.AG	SouthernPatagonia_5100-7300BP	Paraguay_Pantanal_ParaguayRiver_1600BP	0.000968	0.000392	2.473	9517	9277	246805	0
YRI.DG	Brazil_JabuticabeiraII_Sambaqui_2400BP.AG	Argentina_Pampas_6800-7700BP	Paraguay_Pantanal_ParaguayRiver_1600BP	0.000713	0.000394	1.812	9141	8968	238686	0
YRI.DG	Argentina_Central_Hills_Calamuchita_700BP	Peru_CentralAndes_8600-9000BP	Paraguay_Pantanal_ParaguayRiver_1600BP	0.000603	0.000395	1.525	9373	9206	244045	0
YRI.DG	Curacao_Ceramic.AG	Argentina_Pampas_6800-7700BP	Paraguay_Pantanal_ParaguayRiver_1600BP	0.000856	0.000395	2.166	9027	8865	235801	0
YRI.DG	Argentina_Central_Plains_NorthDulceRiver_500BP	Argentina_Pampas_6800-7700BP	Paraguay_Pantanal_ParaguayRiver_1600BP	0.000884	0.000396	2.233	8972	8805	233657	0
YRI.DG	Mexico_Tayopa_1000BP.AG	SouthernPatagonia_5100-7300BP	Paraguay_Pantanal_ParaguayRiver_1600BP	0.00044	0.000396	1.109	9454	9333	247809	0
YRI.DG	Argentina_Central_Plains_MarChiquita_1800BP	Brazil_CentralEast_6800-10400BP	Paraguay_Pantanal_ParaguayRiver_1600BP	0.000547	0.000397	1.378	8961	8812	233285	0
YRI.DG	SaintLucia_Lavoutte_Ceramic.AG	SouthernPatagonia_5100-7300BP	Paraguay_Pantanal_ParaguayRiver_1600BP	0.001003	0.000397	2.528	9502	9272	245379	0
YRI.DG	USA_CA_SanNicolas_1600BP.SG	Peru_CentralAndes_8600-9000BP	Paraguay_Pantanal_ParaguayRiver_1600BP	-0.000255	0.000397	-0.641	9154	9183	242908	0
YRI.DG	Mayan.DG	Argentina_Pampas_6800-7700BP	Paraguay_Pantanal_ParaguayRiver_1600BP	0.001048	0.000398	2.634	8068	7911	165018	0
YRI.DG	Mayan.DG	Brazil_CentralEast_6800-10400BP	Paraguay_Pantanal_ParaguayRiver_1600BP	0.001081	0.000398	2.72	7930	7757	161858	0
YRI.DG	Mexico_CuevaDeLosMuertosChiquitos_1100BP.AG	Peru_CentralAndes_8600-9000BP	Paraguay_Pantanal_ParaguayRiver_1600BP	-6e-06	0.000398	-0.014	9222	9198	243375	0
YRI.DG	USA_CA_SanClemente_800BP.AG	SouthernPatagonia_5100-7300BP	Paraguay_Pantanal_ParaguayRiver_1600BP	0.000575	0.000398	1.445	9412	9320	246990	0
YRI.DG	Peru_Laramate_900BP.AG	SouthernPatagonia_5100-7300BP	Paraguay_Pantanal_ParaguayRiver_1600BP	8.2e-05	0.000399	0.206	9233	9191	242352	0
YRI.DG	Peru_RioUncallane_1600BP.SG	Brazil_CentralEast_6800-10400BP	Paraguay_Pantanal_ParaguayRiver_1600BP	-8.5e-05	0.0004	-0.213	8876	8914	233308	0
YRI.DG	Venezuela_LasLocas_Ceramic.AG	Peru_CentralAndes_8600-9000BP	Paraguay_Pantanal_ParaguayRiver_1600BP	0.00064	0.0004	1.599	9164	8949	238535	0
YRI.DG	Cuba_PreCeramic.AG	Brazil_CentralEast_6800-10400BP	Paraguay_Pantanal_ParaguayRiver_1600BP	0.000771	0.000401	1.924	8944	8770	233467	0
YRI.DG	Argentina_Central_Plains_MarChiquita_700BP	Peru_CentralAndes_8600-9000BP	Paraguay_Pantanal_ParaguayRiver_1600BP	0.000723	0.000403	1.793	9403	9202	244059	0
YRI.DG	USA_CA_LHolocene_Barbareno_Chumash.AG	Brazil_CentralEast_6800-10400BP	Paraguay_Pantanal_ParaguayRiver_1600BP	0.00027	0.000404	0.669	8645	8594	227799	0
YRI.DG	Argentina_Central_Plains_EastCordoba_600BP	Argentina_Pampas_6800-7700BP	Paraguay_Pantanal_ParaguayRiver_1600BP	0.00069	0.000405	1.705	9060	8905	236730	0
YRI.DG	USA_CA_CalaverasCounty_600BP.AG	Brazil_CentralEast_6800-10400BP	Paraguay_Pantanal_ParaguayRiver_1600BP	0.00065	0.000405	1.603	8768	8637	227999	0
YRI.DG	USA_CA_SanClemente_800BP.AG	Peru_CentralAndes_8600-9000BP	Paraguay_Pantanal_ParaguayRiver_1600BP	-0.000125	0.000405	-0.309	9185	9264	243237	0
YRI.DG	Argentina_Pampas_Southern_2600BP	Peru_CentralAndes_8600-9000BP	Paraguay_Pantanal_ParaguayRiver_1600BP	0.000331	0.000407	0.813	9355	9256	244050	0
YRI.DG	Belize_4900BP.AG	Brazil_CentralEast_6800-10400BP	Paraguay_Pantanal_ParaguayRiver_1600BP	0.000514	0.000407	1.261	8828	8724	230531	0
YRI.DG	Dominican_Samana_Ceramic.AG	Peru_CentralAndes_8600-9000BP	Paraguay_Pantanal_ParaguayRiver_1600BP	0.000743	0.000408	1.821	9338	9158	243078	0
YRI.DG	Argentina_Central_Plains_MarChiquita_1800BP	Argentina_Pampas_6800-7700BP	Paraguay_Pantanal_ParaguayRiver_1600BP	0.000381	0.000409	0.931	9111	9024	238634	0
YRI.DG	Mexico_ChichenItza_MayaLowlands_LClassic.AG	Chile_LosRieles_5100BP.AG	Paraguay_Pantanal_ParaguayRiver_1600BP	0.000303	0.000409	0.74	8078	8009	214285	0
YRI.DG	Belize_4900BP.AG	Argentina_Pampas_6800-7700BP	Paraguay_Pantanal_ParaguayRiver_1600BP	0.000437	0.00041	1.066	8959	8875	235557	0
YRI.DG	Mexico_Tayopa_1000BP.AG	Peru_CentralAndes_8600-9000BP	Paraguay_Pantanal_ParaguayRiver_1600BP	9.8e-05	0.00041	0.239	9269	9201	243824	0
YRI.DG	Peru_RioUncallane_1600BP.SG	Argentina_Pampas_6800-7700BP	Paraguay_Pantanal_ParaguayRiver_1600BP	-0.00033	0.00041	-0.805	9031	9124	238708	0
YRI.DG	SaintLucia_Lavoutte_Ceramic.AG	Peru_CentralAndes_8600-9000BP	Paraguay_Pantanal_ParaguayRiver_1600BP	0.000741	0.000411	1.803	9339	9129	241607	0
YRI.DG	Argentina_Pampas_6800-7700BP	SouthernPatagonia_5100-7300BP	Paraguay_Pantanal_ParaguayRiver_1600BP	-0.000175	0.000412	-0.425	9096	9127	239096	0
YRI.DG	Bahamas_Ceramic.AG	Brazil_CentralEast_6800-10400BP	Paraguay_Pantanal_ParaguayRiver_1600BP	0.000757	0.000412	1.836	8737	8577	227047	0
YRI.DG	Brazil_CentralEast_6800-10400BP	Peru_CentralAndes_8600-9000BP	Paraguay_Pantanal_ParaguayRiver_1600BP	0.00033	0.000412	0.8	8809	8762	230895	0
YRI.DG	Brazil_CentralEast_6800-10400BP	SouthernPatagonia_5100-7300BP	Paraguay_Pantanal_ParaguayRiver_1600BP	0.000777	0.000413	1.878	8985	8832	233693	0
YRI.DG	USA_CA_SanClemente_900BP.SG	Brazil_CentralEast_6800-10400BP	Paraguay_Pantanal_ParaguayRiver_1600BP	0.000641	0.000414	1.55	8862	8752	233413	0
YRI.DG	Argentina_Central_Plains_MesopotamiaSantiagoDelEstero_400BP	Chile_LosRieles_5100BP.AG	Paraguay_Pantanal_ParaguayRiver_1600BP	-3.4e-05	0.000416	-0.081	8085	8067	214213	0
YRI.DG	Belize_4400BP.AG	Brazil_CentralEast_6800-10400BP	Paraguay_Pantanal_ParaguayRiver_1600BP	5.1e-05	0.000416	0.122	8681	8704	228580	0
YRI.DG	Argentina_Central_Hills_SouthPunilla_600BP	Peru_CentralAndes_8600-9000BP	Paraguay_Pantanal_ParaguayRiver_1600BP	0.000426	0.000417	1.021	9303	9196	243218	0
YRI.DG	USA_CA_CalaverasCounty_600BP.AG	Argentina_Pampas_6800-7700BP	Paraguay_Pantanal_ParaguayRiver_1600BP	0.0002	0.000417	0.481	8871	8896	232665	0
YRI.DG	USA_CA_CalaverasCounty_600BP.AG	SouthernPatagonia_5100-7300BP	Paraguay_Pantanal_ParaguayRiver_1600BP	0.000739	0.000417	1.773	9236	9100	239694	0
YRI.DG	Argentina_Central_Hills_SouthPunilla_600BP	SouthernPatagonia_5100-7300BP	Paraguay_Pantanal_ParaguayRiver_1600BP	0.000756	0.000418	1.807	9495	9308	247134	0
YRI.DG	Dominican_Ceramic.AG	Chile_LosRieles_5100BP.AG	Paraguay_Pantanal_ParaguayRiver_1600BP	0.000109	0.000418	0.261	8080	8055	214286	0
YRI.DG	USA_CA_LHolocene_Barbareno_Chumash.AG	Argentina_Pampas_6800-7700BP	Paraguay_Pantanal_ParaguayRiver_1600BP	7e-05	0.000418	0.166	8768	8799	232532	0
YRI.DG	Argentina_Central_Plains_NorthDulceRiver_500BP	SouthernPatagonia_5100-7300BP	Paraguay_Pantanal_ParaguayRiver_1600BP	0.001049	0.000419	2.503	9321	9049	241056	0
YRI.DG	Argentina_Northwest_SouthernPuna_Antofagasta_1200BP	Argentina_Pampas_6800-7700BP	Paraguay_Pantanal_ParaguayRiver_1600BP	0.000162	0.000419	0.388	8823	8819	230992	0
YRI.DG	Brazil_JabuticabeiraII_Sambaqui_2400BP.AG	Peru_CentralAndes_8600-9000BP	Paraguay_Pantanal_ParaguayRiver_1600BP	0.00085	0.000419	2.028	9365	9150	243343	0
YRI.DG	Argentina_Central_Plains_MarChiquita_1800BP	SouthernPatagonia_5100-7300BP	Paraguay_Pantanal_ParaguayRiver_1600BP	0.000397	0.00042	0.944	9506	9394	247434	0
YRI.DG	Argentina_Pampas_6800-7700BP	Peru_CentralAndes_8600-9000BP	Paraguay_Pantanal_ParaguayRiver_1600BP	0.000162	0.00042	0.385	9033	8965	236102	0
YRI.DG	Belize_4400BP.AG	Argentina_Pampas_6800-7700BP	Paraguay_Pantanal_ParaguayRiver_1600BP	0.000438	0.00042	1.044	8870	8797	233299	0
YRI.DG	Argentina_Central_Plains_EastCordoba_600BP	SouthernPatagonia_5100-7300BP	Paraguay_Pantanal_ParaguayRiver_1600BP	0.000745	0.000421	1.772	9408	9246	245158	0
YRI.DG	Argentina_Central_Plains_NorthDulceRiver_500BP	Peru_CentralAndes_8600-9000BP	Paraguay_Pantanal_ParaguayRiver_1600BP	0.000794	0.000422	1.881	9163	8958	237768	0
YRI.DG	Brazil_JabuticabeiraII_Sambaqui_2400BP.AG	SouthernPatagonia_5100-7300BP	Paraguay_Pantanal_ParaguayRiver_1600BP	0.000716	0.000422	1.695	9503	9330	247283	0
YRI.DG	Argentina_Central_Plains_EastCordoba_600BP	Peru_CentralAndes_8600-9000BP	Paraguay_Pantanal_ParaguayRiver_1600BP	0.000919	0.000423	2.174	9279	9070	241343	0
YRI.DG	Curacao_Ceramic.AG	SouthernPatagonia_5100-7300BP	Paraguay_Pantanal_ParaguayRiver_1600BP	0.00078	0.000423	1.846	9346	9151	243068	0
YRI.DG	USA_CA_LHolocene_Barbareno_Chumash.AG	SouthernPatagonia_5100-7300BP	Paraguay_Pantanal_ParaguayRiver_1600BP	0.000508	0.000423	1.201	9100	8999	238909	0
YRI.DG	Mexico_Queretaro_Medieval.SG	Brazil_CentralEast_6800-10400BP	Paraguay_Pantanal_ParaguayRiver_1600BP	0.000676	0.000424	1.594	8874	8706	232503	0
YRI.DG	SouthernPatagonia_5100-7300BP	Brazil_CentralEast_6800-10400BP	Paraguay_Pantanal_ParaguayRiver_1600BP	0.00027	0.000425	0.636	8881	8832	233693	0
YRI.DG	USA_CA_SanClemente_900BP.SG	Argentina_Pampas_6800-7700BP	Paraguay_Pantanal_ParaguayRiver_1600BP	8.6e-05	0.000425	0.201	8978	9010	238813	0
YRI.DG	Bahamas_Ceramic.AG	Argentina_Pampas_6800-7700BP	Paraguay_Pantanal_ParaguayRiver_1600BP	0.000976	0.000426	2.288	8940	8709	231718	0
YRI.DG	USA_CA_SantaRosa_3000BP.AG	Brazil_CentralEast_6800-10400BP	Paraguay_Pantanal_ParaguayRiver_1600BP	0.000334	0.000427	0.782	8577	8461	224371	0
YRI.DG	Argentina_Northwest_SouthernPuna_Antofagasta_1200BP	Brazil_CentralEast_6800-10400BP	Paraguay_Pantanal_ParaguayRiver_1600BP	0.000545	0.000428	1.274	8712	8593	226018	0
YRI.DG	Argentina_Northwest_SubandeanValleys_Aconquija_1600BP	Brazil_CentralEast_6800-10400BP	Paraguay_Pantanal_ParaguayRiver_1600BP	0.00012	0.000428	0.281	8843	8775	231852	0
YRI.DG	Bolivia_Miraflores_MH.AG	Brazil_CentralEast_6800-10400BP	Paraguay_Pantanal_ParaguayRiver_1600BP	0.000511	0.000429	1.193	8580	8479	223362	0
YRI.DG	Mexico_Trincheras_LaPlaya_600BP.AG	Brazil_CentralEast_6800-10400BP	Paraguay_Pantanal_ParaguayRiver_1600BP	0.000349	0.00043	0.811	8325	8244	219602	0
YRI.DG	Peru_CentralAndes_8600-9000BP	Brazil_CentralEast_6800-10400BP	Paraguay_Pantanal_ParaguayRiver_1600BP	-5.7e-05	0.00043	-0.133	8785	8762	230895	0
YRI.DG	Curacao_Ceramic.AG	Peru_CentralAndes_8600-9000BP	Paraguay_Pantanal_ParaguayRiver_1600BP	0.000758	0.000431	1.759	9207	9041	239862	0
YRI.DG	Mayan.DG	Peru_CentralAndes_8600-9000BP	Paraguay_Pantanal_ParaguayRiver_1600BP	0.000803	0.000433	1.855	8209	8075	167632	0
YRI.DG	Bolivia_Miraflores_MH.AG	Argentina_Pampas_6800-7700BP	Paraguay_Pantanal_ParaguayRiver_1600BP	0.000155	0.000434	0.357	8696	8669	227970	0
YRI.DG	SouthernPatagonia_5100-7300BP	Argentina_Pampas_6800-7700BP	Paraguay_Pantanal_ParaguayRiver_1600BP	-0.000489	0.000434	-1.125	8989	9127	239096	0
YRI.DG	USA_CA_SanClemente_900BP.SG	SouthernPatagonia_5100-7300BP	Paraguay_Pantanal_ParaguayRiver_1600BP	0.000352	0.000434	0.812	9371	9362	247723	0
YRI.DG	Belize_4900BP.AG	Peru_CentralAndes_8600-9000BP	Paraguay_Pantanal_ParaguayRiver_1600BP	0.000568	0.000435	1.306	9182	9047	239485	0
YRI.DG	USA_CA_SantaRosa_7400BP.AG	Argentina_Pampas_6800-7700BP	Paraguay_Pantanal_ParaguayRiver_1600BP	-0.000386	0.000435	-0.887	8838	8968	233646	0
YRI.DG	USA_CA_SantaRosa_7400BP.AG	Brazil_CentralEast_6800-10400BP	Paraguay_Pantanal_ParaguayRiver_1600BP	-0.000244	0.000435	-0.561	8703	8728	228955	0
YRI.DG	USA_Nevada_LovelockCave_1850BP.SG	Brazil_CentralEast_6800-10400BP	Paraguay_Pantanal_ParaguayRiver_1600BP	0.000944	0.000435	2.173	8951	8736	233400	0
YRI.DG	USA_CA_CalaverasCounty_600BP.AG	Peru_CentralAndes_8600-9000BP	Paraguay_Pantanal_ParaguayRiver_1600BP	0.000306	0.000438	0.699	9080	9032	236669	0
YRI.DG	Cuba_PreCeramic.AG	Peru_CentralAndes_8600-9000BP	Paraguay_Pantanal_ParaguayRiver_1600BP	0.00081	0.000439	1.847	9341	9156	243648	0
YRI.DG	Argentina_Central_Plains_MarChiquita_1800BP	Peru_CentralAndes_8600-9000BP	Paraguay_Pantanal_ParaguayRiver_1600BP	0.000371	0.00044	0.841	9327	9211	243408	0
YRI.DG	Peru_CentralAndes_8600-9000BP	Argentina_Pampas_6800-7700BP	Paraguay_Pantanal_ParaguayRiver_1600BP	-8.5e-05	0.00044	-0.194	8973	8965	236102	0
YRI.DG	USA_CA_Ojai_1400BP.AG	Brazil_CentralEast_6800-10400BP	Paraguay_Pantanal_ParaguayRiver_1600BP	0.000177	0.00044	0.402	8678	8635	227436	0
YRI.DG	Argentina_Northwest_SouthernPuna_Antofagasta_1200BP	Peru_CentralAndes_8600-9000BP	Paraguay_Pantanal_ParaguayRiver_1600BP	-0.000306	0.000441	-0.694	9003	9094	235296	0
YRI.DG	Belize_4400BP.AG	SouthernPatagonia_5100-7300BP	Paraguay_Pantanal_ParaguayRiver_1600BP	0.000689	0.000441	1.56	9207	9055	239842	0
YRI.DG	USA_CA_SanClemente_900BP.SG	Peru_CentralAndes_8600-9000BP	Paraguay_Pantanal_ParaguayRiver_1600BP	-2.6e-05	0.000441	-0.059	9206	9233	243648	0
YRI.DG	Argentina_Central_Plains_MarChiquita_2500BP	Brazil_CentralEast_6800-10400BP	Paraguay_Pantanal_ParaguayRiver_1600BP	0.000828	0.000442	1.873	8025	7861	208155	0
YRI.DG	Mexico_Trincheras_LaPlaya_600BP.AG	Argentina_Pampas_6800-7700BP	Paraguay_Pantanal_ParaguayRiver_1600BP	0.000405	0.000442	0.917	8449	8334	223179	0
YRI.DG	USA_CA_PointSal_1500BP.SG	Brazil_CentralEast_6800-10400BP	Paraguay_Pantanal_ParaguayRiver_1600BP	0.000896	0.000442	2.026	8290	8170	218717	0
YRI.DG	Mexico_Queretaro_Medieval.SG	Argentina_Pampas_6800-7700BP	Paraguay_Pantanal_ParaguayRiver_1600BP	0.000854	0.000443	1.928	9109	8889	237855	0
YRI.DG	Peru_MH_LIP_Lambayeque.AG	Brazil_CentralEast_6800-10400BP	Paraguay_Pantanal_ParaguayRiver_1600BP	0.000306	0.000443	0.691	8289	8240	216618	0
YRI.DG	USA_CA_SanNicolas_4800BP.SG	Brazil_CentralEast_6800-10400BP	Paraguay_Pantanal_ParaguayRiver_1600BP	0.000472	0.000443	1.066	8906	8781	233142	0
YRI.DG	Argentina_Northwest_SubandeanValleys_Belen_700BP	Argentina_Pampas_6800-7700BP	Paraguay_Pantanal_ParaguayRiver_1600BP	0.000577	0.000445	1.296	9073	9024	237957	0
YRI.DG	Argentina_Northwest_SubandeanValleys_Belen_700BP	Brazil_CentralEast_6800-10400BP	Paraguay_Pantanal_ParaguayRiver_1600BP	0.00119	0.000445	2.676	8965	8737	232650	0
YRI.DG	Bahamas_CrookedIsl_Ceramic.AG	Brazil_CentralEast_6800-10400BP	Paraguay_Pantanal_ParaguayRiver_1600BP	0.0011	0.000445	2.472	8740	8507	226875	0
YRI.DG	USA_CA_PointSal_1500BP.SG	Argentina_Pampas_6800-7700BP	Paraguay_Pantanal_ParaguayRiver_1600BP	0.000411	0.000445	0.923	8425	8398	223748	0
YRI.DG	USA_CA_Carpinteria_7000BP.AG	Brazil_CentralEast_6800-10400BP	Paraguay_Pantanal_ParaguayRiver_1600BP	-0.000515	0.000446	-1.154	8123	8250	214735	0
YRI.DG	Belize_4900BP.AG	SouthernPatagonia_5100-7300BP	Paraguay_Pantanal_ParaguayRiver_1600BP	0.000845	0.000447	1.888	9362	9158	242809	0
YRI.DG	Chile_Yamana_BeagleChannel_800BP.SG	Brazil_CentralEast_6800-10400BP	Paraguay_Pantanal_ParaguayRiver_1600BP	0.000577	0.000447	1.291	8869	8700	233768	0
YRI.DG	Mexico_Queretaro_Medieval.SG	SouthernPatagonia_5100-7300BP	Paraguay_Pantanal_ParaguayRiver_1600BP	0.00086	0.000447	1.923	9470	9242	246651	0
YRI.DG	Peru_CentralAndes_8600-9000BP	SouthernPatagonia_5100-7300BP	Paraguay_Pantanal_ParaguayRiver_1600BP	-1e-06	0.000447	-0.002	9313	9267	243908	0
YRI.DG	USA_CA_SantaRosa_3000BP.AG	Argentina_Pampas_6800-7700BP	Paraguay_Pantanal_ParaguayRiver_1600BP	-0.000319	0.000447	-0.714	8635	8687	228726	0
YRI.DG	USA_Nevada_LovelockCave_1850BP.SG	SouthernPatagonia_5100-7300BP	Paraguay_Pantanal_ParaguayRiver_1600BP	0.000689	0.000447	1.543	9481	9350	247686	0
YRI.DG	Argentina_Central_Hills_Traslasierra_2500BP	Brazil_CentralEast_6800-10400BP	Paraguay_Pantanal_ParaguayRiver_1600BP	0.000701	0.000449	1.561	8799	8620	229655	0
YRI.DG	Chile_Yamana_BeagleChannel_800BP.SG	Argentina_Pampas_6800-7700BP	Paraguay_Pantanal_ParaguayRiver_1600BP	-0.000878	0.000449	-1.957	8868	9055	239190	0
YRI.DG	USA_CA_Goleta_4800BP.AG	Brazil_CentralEast_6800-10400BP	Paraguay_Pantanal_ParaguayRiver_1600BP	0.000929	0.000449	2.068	8151	7966	211339	0
YRI.DG	USA_CA_Ojai_1400BP.AG	Argentina_Pampas_6800-7700BP	Paraguay_Pantanal_ParaguayRiver_1600BP	-6.2e-05	0.000449	-0.138	8812	8832	232171	0
YRI.DG	Argentina_Central_Hills_NorthCordoba_900BP	Brazil_CentralEast_6800-10400BP	Paraguay_Pantanal_ParaguayRiver_1600BP	0.00054	0.00045	1.198	8932	8800	233251	0
YRI.DG	Argentina_Northwest_SouthernPuna_Antofagasta_1200BP	SouthernPatagonia_5100-7300BP	Paraguay_Pantanal_ParaguayRiver_1600BP	0.000513	0.00045	1.139	9190	9101	238803	0
YRI.DG	USA_CA_SantaRosa_3000BP.AG	SouthernPatagonia_5100-7300BP	Paraguay_Pantanal_ParaguayRiver_1600BP	0.000549	0.00045	1.22	8983	8836	234572	0
YRI.DG	USA_Nevada_LovelockCave_1850BP.SG	Argentina_Pampas_6800-7700BP	Paraguay_Pantanal_ParaguayRiver_1600BP	0.000456	0.00045	1.014	9085	9005	238796	0
YRI.DG	Argentina_Northwest_SubandeanValleys_Aconquija_1600BP	Argentina_Pampas_6800-7700BP	Paraguay_Pantanal_ParaguayRiver_1600BP	-2.4e-05	0.000451	-0.054	8971	9026	237066	0
YRI.DG	Argentina_Northwest_SubandeanValleys_Aconquija_1600BP	SouthernPatagonia_5100-7300BP	Paraguay_Pantanal_ParaguayRiver_1600BP	1.6e-05	0.000451	0.036	9360	9379	245586	0
YRI.DG	Bahamas_Ceramic.AG	SouthernPatagonia_5100-7300BP	Paraguay_Pantanal_ParaguayRiver_1600BP	0.000651	0.000451	1.443	9208	9007	238389	0
YRI.DG	Peru_MH_LIP_Lambayeque.AG	Argentina_Pampas_6800-7700BP	Paraguay_Pantanal_ParaguayRiver_1600BP	0.000237	0.000451	0.525	8426	8407	221185	0
YRI.DG	Peru_RioUncallane_1600BP.SG	SouthernPatagonia_5100-7300BP	Paraguay_Pantanal_ParaguayRiver_1600BP	-0.000396	0.000451	-0.877	9400	9496	247599	0
YRI.DG	PuertoRico_Ceramic.AG	Chile_LosRieles_5100BP.AG	Paraguay_Pantanal_ParaguayRiver_1600BP	0.000155	0.000451	0.345	8086	8035	214220	0
YRI.DG	USA_CA_Goleta_1000BP.AG	Brazil_CentralEast_6800-10400BP	Paraguay_Pantanal_ParaguayRiver_1600BP	0.00056	0.000451	1.243	8043	7913	209764	0
YRI.DG	Argentina_Northwest_SubandeanValleys_Belen_700BP	SouthernPatagonia_5100-7300BP	Paraguay_Pantanal_ParaguayRiver_1600BP	0.000394	0.000452	0.872	9416	9371	246655	0
YRI.DG	USA_CA_Carpinteria_7000BP.AG	Argentina_Pampas_6800-7700BP	Paraguay_Pantanal_ParaguayRiver_1600BP	-0.000482	0.000453	-1.065	8274	8372	218460	0
YRI.DG	USA_CA_SanNicolas_4800BP.SG	Argentina_Pampas_6800-7700BP	Paraguay_Pantanal_ParaguayRiver_1600BP	0.000366	0.000453	0.808	9063	8977	238549	0
YRI.DG	Belize_4400BP.AG	Peru_CentralAndes_8600-9000BP	Paraguay_Pantanal_ParaguayRiver_1600BP	0.000163	0.000454	0.359	9045	9030	236955	0
YRI.DG	Peru_Highlands_LIP_Chimu.AG	Brazil_CentralEast_6800-10400BP	Paraguay_Pantanal_ParaguayRiver_1600BP	0.000857	0.000454	1.886	8393	8193	217860	0
YRI.DG	USA_AK_Ancient_Athabaskan_1100BP.DG	Brazil_CentralEast_6800-10400BP	Paraguay_Pantanal_ParaguayRiver_1600BP	-0.000113	0.000454	-0.248	8653	8677	233313	0
YRI.DG	USA_CA_LHolocene_Barbareno_Chumash.AG	Peru_CentralAndes_8600-9000BP	Paraguay_Pantanal_ParaguayRiver_1600BP	0.000213	0.000454	0.468	8953	8898	236100	0
YRI.DG	Argentina_Central_Plains_MarChiquita_2500BP	Argentina_Pampas_6800-7700BP	Paraguay_Pantanal_ParaguayRiver_1600BP	0.000176	0.000455	0.386	8027	8053	211904	0
YRI.DG	Bahamas_CrookedIsl_Ceramic.AG	Argentina_Pampas_6800-7700BP	Paraguay_Pantanal_ParaguayRiver_1600BP	0.001101	0.000455	2.421	8885	8652	231326	0
YRI.DG	Mexico_CuevaDeLosMuertosChiquitos_1100BP.AG	Chile_LosRieles_5100BP.AG	Paraguay_Pantanal_ParaguayRiver_1600BP	-0.000377	0.000455	-0.828	7983	8046	214075	0
YRI.DG	Argentina_Central_Hills_Traslasierra_800BP	Chile_LosRieles_5100BP.AG	Paraguay_Pantanal_ParaguayRiver_1600BP	-0.000448	0.000457	-0.982	8048	8123	214248	0
YRI.DG	Argentina_Northwest_NorthernPuna_Cochinoca_700BP	Brazil_CentralEast_6800-10400BP	Paraguay_Pantanal_ParaguayRiver_1600BP	0.000604	0.000457	1.322	8939	8794	233667	0
YRI.DG	Mexico_Trincheras_LaPlaya_600BP.AG	SouthernPatagonia_5100-7300BP	Paraguay_Pantanal_ParaguayRiver_1600BP	0.000836	0.000457	1.831	8717	8489	228300	0
YRI.DG	Peru_Highlands_LIP_Chimu.AG	Argentina_Pampas_6800-7700BP	Paraguay_Pantanal_ParaguayRiver_1600BP	0.000408	0.000458	0.89	8472	8409	222251	0
YRI.DG	Dominican_Ceramic.AG	Argentina_Pampas_CentralPampeanDunefields_LagunadelosPampas_10000BP	Paraguay_Pantanal_ParaguayRiver_1600BP	0.001009	0.000459	2.198	7624	7435	190925	0
YRI.DG	USA_AK_Ancient_Athabaskan_1100BP.DG	Argentina_Pampas_6800-7700BP	Paraguay_Pantanal_ParaguayRiver_1600BP	-0.000383	0.000459	-0.833	8790	8879	238719	0
YRI.DG	Argentina_Northwest_SubandeanValleys_Aconquija_1600BP	Peru_CentralAndes_8600-9000BP	Paraguay_Pantanal_ParaguayRiver_1600BP	-0.000172	0.00046	-0.373	9164	9209	241704	0
YRI.DG	Bolivia_Miraflores_MH.AG	SouthernPatagonia_5100-7300BP	Paraguay_Pantanal_ParaguayRiver_1600BP	0.000279	0.00046	0.606	9027	8933	234720	0
YRI.DG	Pima.DG	Brazil_CentralEast_6800-10400BP	Paraguay_Pantanal_ParaguayRiver_1600BP	0.000449	0.00046	0.976	7921	7847	161860	0
YRI.DG	Argentina_Central_Hills_NorthCordoba_900BP	Argentina_Pampas_6800-7700BP	Paraguay_Pantanal_ParaguayRiver_1600BP	0.000172	0.000461	0.374	9076	9011	238594	0
YRI.DG	Mexico_ChichenItza_MayaLowlands_LClassic.AG	Argentina_Pampas_CentralPampeanDunefields_LagunadelosPampas_10000BP	Paraguay_Pantanal_ParaguayRiver_1600BP	0.001002	0.000461	2.175	7615	7451	190908	0
YRI.DG	Argentina_Central_Hills_Calamuchita_700BP	Chile_LosRieles_5100BP.AG	Paraguay_Pantanal_ParaguayRiver_1600BP	-0.000116	0.000463	-0.251	8096	8092	214268	0
YRI.DG	Argentina_Pampas_Southern_2600BP	Chile_LosRieles_5100BP.AG	Paraguay_Pantanal_ParaguayRiver_1600BP	-0.000453	0.000463	-0.978	8055	8155	214266	0
YRI.DG	SouthernPatagonia_5100-7300BP	Peru_CentralAndes_8600-9000BP	Paraguay_Pantanal_ParaguayRiver_1600BP	-0.000129	0.000463	-0.279	9256	9267	243908	0
YRI.DG	USA_CA_PointSal_1500BP.SG	SouthernPatagonia_5100-7300BP	Paraguay_Pantanal_ParaguayRiver_1600BP	0.000356	0.000463	0.769	8760	8703	231989	0
YRI.DG	Argentina_Central_Plains_MarChiquita_700BP	Chile_LosRieles_5100BP.AG	Paraguay_Pantanal_ParaguayRiver_1600BP	7.8e-05	0.000464	0.167	8100	8062	214274	0
YRI.DG	Haiti_Diale1_Ceramic.AG	Argentina_Pampas_6800-7700BP	Paraguay_Pantanal_ParaguayRiver_1600BP	0.00067	0.000464	1.444	9115	8973	236222	0
YRI.DG	Argentina_Northwest_SubandeanValleys_Hualfin_2400BP	Brazil_CentralEast_6800-10400BP	Paraguay_Pantanal_ParaguayRiver_1600BP	0.000385	0.000465	0.827	8131	8044	212557	0
YRI.DG	USA_CA_Ojai_1400BP.AG	SouthernPatagonia_5100-7300BP	Paraguay_Pantanal_ParaguayRiver_1600BP	0.00034	0.000465	0.732	9144	9070	238854	0
YRI.DG	USA_CA_SantaRosa_7400BP.AG	Peru_CentralAndes_8600-9000BP	Paraguay_Pantanal_ParaguayRiver_1600BP	-0.000428	0.000465	-0.921	8984	9091	237410	0
YRI.DG	Argentina_Central_Hills_Traslasierra_2500BP	Argentina_Pampas_6800-7700BP	Paraguay_Pantanal_ParaguayRiver_1600BP	0.000186	0.000466	0.4	8922	8872	234700	0
YRI.DG	Bolivia_Miraflores_MH.AG	Peru_CentralAndes_8600-9000BP	Paraguay_Pantanal_ParaguayRiver_1600BP	-0.000816	0.000466	-1.753	8810	9002	231748	0
YRI.DG	Haiti_Diale1_Ceramic.AG	Brazil_CentralEast_6800-10400BP	Paraguay_Pantanal_ParaguayRiver_1600BP	0.000698	0.000466	1.498	8929	8783	231115	0
YRI.DG	Pima.DG	Argentina_Pampas_6800-7700BP	Paraguay_Pantanal_ParaguayRiver_1600BP	0.000341	0.000466	0.732	8029	7991	165020	0
YRI.DG	USA_CA_SantaRosa_7400BP.AG	SouthernPatagonia_5100-7300BP	Paraguay_Pantanal_ParaguayRiver_1600BP	-0.000162	0.000466	-0.348	9133	9196	240462	0
YRI.DG	USA_Nevada_LovelockCave_1850BP.SG	Peru_CentralAndes_8600-9000BP	Paraguay_Pantanal_ParaguayRiver_1600BP	0.000192	0.000466	0.411	9256	9214	243569	0
YRI.DG	Argentina_Northwest_NorthernPuna_Cochinoca_700BP	Argentina_Pampas_6800-7700BP	Paraguay_Pantanal_ParaguayRiver_1600BP	0.000798	0.000467	1.708	9142	8953	239091	0
YRI.DG	Argentina_Pampas_SouthSaladoRiver_800BP	Argentina_Pampas_6800-7700BP	Paraguay_Pantanal_ParaguayRiver_1600BP	0.000444	0.000467	0.951	8515	8397	221967	0
YRI.DG	Bahamas_Ceramic.AG	Peru_CentralAndes_8600-9000BP	Paraguay_Pantanal_ParaguayRiver_1600BP	0.000666	0.000467	1.427	9098	8906	235529	0
YRI.DG	Belize_4600BP.AG	Argentina_Pampas_6800-7700BP	Paraguay_Pantanal_ParaguayRiver_1600BP	0.000192	0.000467	0.412	8375	8324	220167	0
YRI.DG	USA_AK_Ancient_Athabaskan_1100BP.DG	SouthernPatagonia_5100-7300BP	Paraguay_Pantanal_ParaguayRiver_1600BP	-0.000704	0.000467	-1.506	9127	9301	247602	0
YRI.DG	Argentina_Central_Hills_SierrasChicas_700BP	Argentina_Pampas_6800-7700BP	Paraguay_Pantanal_ParaguayRiver_1600BP	0.001165	0.000468	2.49	8869	8621	229301	0
YRI.DG	Argentina_Pampas_SouthSaladoRiver_800BP	Brazil_CentralEast_6800-10400BP	Paraguay_Pantanal_ParaguayRiver_1600BP	0.001259	0.000469	2.682	8448	8160	218129	0
YRI.DG	Belize_4600BP.AG	Brazil_CentralEast_6800-10400BP	Paraguay_Pantanal_ParaguayRiver_1600BP	0.000494	0.000469	1.053	8274	8165	216488	0
YRI.DG	USA_CA_Carpinteria_7000BP.AG	SouthernPatagonia_5100-7300BP	Paraguay_Pantanal_ParaguayRiver_1600BP	1.8e-05	0.00047	0.038	8584	8529	223796	0
YRI.DG	Mexico_Queretaro_Medieval.SG	Peru_CentralAndes_8600-9000BP	Paraguay_Pantanal_ParaguayRiver_1600BP	0.000661	0.000471	1.403	9285	9109	242624	0
YRI.DG	Mexico_Trincheras_LaPlaya_600BP.AG	Peru_CentralAndes_8600-9000BP	Paraguay_Pantanal_ParaguayRiver_1600BP	-4e-05	0.000471	-0.086	8538	8493	225930	0
YRI.DG	USA_CA_Carpinteria_7000BP.AG	Peru_CentralAndes_8600-9000BP	Paraguay_Pantanal_ParaguayRiver_1600BP	-0.000688	0.000471	-1.461	8420	8532	221277	0
YRI.DG	USA_CA_Goleta_4800BP.AG	Argentina_Pampas_6800-7700BP	Paraguay_Pantanal_ParaguayRiver_1600BP	0.000531	0.000471	1.127	8217	8136	214904	0
YRI.DG	USA_CA_SantaRosa_3000BP.AG	Peru_CentralAndes_8600-9000BP	Paraguay_Pantanal_ParaguayRiver_1600BP	-0.000241	0.000471	-0.511	8822	8825	232089	0
YRI.DG	Argentina_Northwest_SubandeanValleys_Hualfin_2400BP	Argentina_Pampas_6800-7700BP	Paraguay_Pantanal_ParaguayRiver_1600BP	0.000177	0.000472	0.376	8266	8231	216493	0
YRI.DG	Dominican_Samana_Ceramic.AG	Chile_LosRieles_5100BP.AG	Paraguay_Pantanal_ParaguayRiver_1600BP	0.000185	0.000472	0.391	8089	8050	213974	0
YRI.DG	Peru_MH_LIP_Lambayeque.AG	SouthernPatagonia_5100-7300BP	Paraguay_Pantanal_ParaguayRiver_1600BP	0.000505	0.000472	1.071	8701	8599	226524	0
YRI.DG	Pima.DG	SouthernPatagonia_5100-7300BP	Paraguay_Pantanal_ParaguayRiver_1600BP	0.000387	0.000472	0.82	8349	8288	170046	0
YRI.DG	Mexico_Tayopa_1000BP.AG	Chile_LosRieles_5100BP.AG	Paraguay_Pantanal_ParaguayRiver_1600BP	-0.000451	0.000473	-0.953	8003	8082	214219	0
YRI.DG	Brazil_CentralEast_6800-10400BP	Chile_LosRieles_5100BP.AG	Paraguay_Pantanal_ParaguayRiver_1600BP	-0.00025	0.000474	-0.527	7749	7815	206761	0
YRI.DG	Peru_Highlands_LIP_Chimu.AG	SouthernPatagonia_5100-7300BP	Paraguay_Pantanal_ParaguayRiver_1600BP	0.000469	0.000474	0.989	8741	8642	227221	0
YRI.DG	Brazil_Limao_Sambaqui_1900BP.AG	Peru_CentralAndes_8600-9000BP	Paraguay_Pantanal_ParaguayRiver_1600BP	0.001265	0.000475	2.663	7783	7537	199143	0
YRI.DG	Peru_MH_LIP_Lambayeque.AG	Peru_CentralAndes_8600-9000BP	Paraguay_Pantanal_ParaguayRiver_1600BP	-0.000234	0.000475	-0.492	8547	8575	224163	0
YRI.DG	Piapoco.DG	Argentina_Pampas_6800-7700BP	Paraguay_Pantanal_ParaguayRiver_1600BP	0.001188	0.000476	2.498	8155	7969	165019	0
YRI.DG	Panama_IsthmoColombian_PreColonial.SG	Brazil_CentralEast_6800-10400BP	Paraguay_Pantanal_ParaguayRiver_1600BP	0.000508	0.000477	1.066	6416	6242	167852	0
YRI.DG	USA_CA_SanNicolas_4800BP.SG	Peru_CentralAndes_8600-9000BP	Paraguay_Pantanal_ParaguayRiver_1600BP	0.000223	0.000477	0.469	9259	9199	243372	0
YRI.DG	Argentina_Central_Hills_NorthCordoba_900BP	SouthernPatagonia_5100-7300BP	Paraguay_Pantanal_ParaguayRiver_1600BP	8.2e-05	0.000478	0.172	9431	9401	247401	0
YRI.DG	Argentina_Central_Plains_MesopotamiaSantiagoDelEstero_400BP	Argentina_Pampas_CentralPampeanDunefields_LagunadelosPampas_10000BP	Paraguay_Pantanal_ParaguayRiver_1600BP	0.000688	0.000478	1.441	7623	7485	190582	0
YRI.DG	Argentina_Northwest_SubandeanValleys_Hualfin_2400BP	SouthernPatagonia_5100-7300BP	Paraguay_Pantanal_ParaguayRiver_1600BP	0.000337	0.000479	0.702	8485	8426	221983	0
YRI.DG	USA_CA_SanNicolas_4800BP.SG	SouthernPatagonia_5100-7300BP	Paraguay_Pantanal_ParaguayRiver_1600BP	0.000233	0.000479	0.486	9440	9374	247459	0
YRI.DG	Argentina_Central_Hills_SierrasChicas_700BP	SouthernPatagonia_5100-7300BP	Paraguay_Pantanal_ParaguayRiver_1600BP	0.000891	0.00048	1.857	9160	8945	236347	0
YRI.DG	Bolivia_Akapana_Tiwanaku.SG	Argentina_Pampas_6800-7700BP	Paraguay_Pantanal_ParaguayRiver_1600BP	0.000184	0.00048	0.382	6728	6716	178997	0
YRI.DG	Peru_Laramate_900BP.AG	Chile_LosRieles_5100BP.AG	Paraguay_Pantanal_ParaguayRiver_1600BP	-0.001302	0.00048	-2.713	7849	8132	212458	0
YRI.DG	Venezuela_LasLocas_Ceramic.AG	Chile_LosRieles_5100BP.AG	Paraguay_Pantanal_ParaguayRiver_1600BP	2e-05	0.00048	0.041	7962	7949	212189	0
YRI.DG	Bolivia_Lukurmata_Tiwanaku.SG	Argentina_Pampas_6800-7700BP	Paraguay_Pantanal_ParaguayRiver_1600BP	-0.000237	0.000481	-0.493	8563	8607	226593	0
YRI.DG	Peru_LIP_Pacapaccari_600BP.AG	Brazil_CentralEast_6800-10400BP	Paraguay_Pantanal_ParaguayRiver_1600BP	0.000353	0.000481	0.733	7978	7883	207553	0
YRI.DG	PuertoRico_Ceramic.AG	Argentina_Pampas_CentralPampeanDunefields_LagunadelosPampas_10000BP	Paraguay_Pantanal_ParaguayRiver_1600BP	0.001206	0.000481	2.508	7629	7415	190681	0
YRI.DG	USA_CA_CalaverasCounty_600BP.AG	Chile_LosRieles_5100BP.AG	Paraguay_Pantanal_ParaguayRiver_1600BP	-0.000462	0.000481	-0.959	7908	8032	210405	0
YRI.DG	USA_CA_PointSal_1500BP.SG	Peru_CentralAndes_8600-9000BP	Paraguay_Pantanal_ParaguayRiver_1600BP	0.0003	0.000481	0.623	8603	8569	228233	0
YRI.DG	Argentina_ParanaRiver_MiddleParanaSaladoRivers_800BP	Brazil_CentralEast_6800-10400BP	Paraguay_Pantanal_ParaguayRiver_1600BP	0.001308	0.000482	2.712	8851	8552	226728	0
YRI.DG	Bolivia_Akapana_Tiwanaku.SG	Brazil_CentralEast_6800-10400BP	Paraguay_Pantanal_ParaguayRiver_1600BP	0.000184	0.000482	0.381	6658	6624	175785	0
YRI.DG	Peru_Highlands_LIP_Chimu.AG	Peru_CentralAndes_8600-9000BP	Paraguay_Pantanal_ParaguayRiver_1600BP	-0.000752	0.000482	-1.558	8503	8647	225057	0
YRI.DG	Argentina_Northwest_NorthernPuna_Cochinoca_700BP	SouthernPatagonia_5100-7300BP	Paraguay_Pantanal_ParaguayRiver_1600BP	0.000535	0.000483	1.109	9517	9380	248010	0
YRI.DG	Argentina_Central_Plains_NorthDulceRiver_500BP	Chile_LosRieles_5100BP.AG	Paraguay_Pantanal_ParaguayRiver_1600BP	0.000261	0.000484	0.54	8004	7929	210852	0
YRI.DG	Karitiana.DG	Brazil_CentralEast_6800-10400BP	Paraguay_Pantanal_ParaguayRiver_1600BP	0.001291	0.000484	2.667	8053	7846	161860	0
YRI.DG	USA_CA_Goleta_4800BP.AG	Peru_CentralAndes_8600-9000BP	Paraguay_Pantanal_ParaguayRiver_1600BP	0.000477	0.000484	0.987	8349	8245	217155	0
YRI.DG	USA_CA_Ojai_1400BP.AG	Peru_CentralAndes_8600-9000BP	Paraguay_Pantanal_ParaguayRiver_1600BP	0.000451	0.000484	0.931	9047	8928	235953	0
YRI.DG	Chile_Yamana_BeagleChannel_800BP.SG	Peru_CentralAndes_8600-9000BP	Paraguay_Pantanal_ParaguayRiver_1600BP	0.000145	0.000485	0.3	9183	9121	244035	0
YRI.DG	Argentina_Central_Hills_SouthPunilla_600BP	Chile_LosRieles_5100BP.AG	Paraguay_Pantanal_ParaguayRiver_1600BP	-0.000332	0.000486	-0.682	8046	8109	213869	0
YRI.DG	USA_CA_SanClemente_800BP.AG	Chile_LosRieles_5100BP.AG	Paraguay_Pantanal_ParaguayRiver_1600BP	-0.000254	0.000486	-0.521	7966	8081	213837	0
YRI.DG	USA_AK_Ancient_Athabaskan_1100BP.DG	Peru_CentralAndes_8600-9000BP	Paraguay_Pantanal_ParaguayRiver_1600BP	-0.000567	0.000487	-1.164	8975	9097	243532	0
YRI.DG	USA_Ancient_Beringian.SG	Argentina_Pampas_6800-7700BP	Paraguay_Pantanal_ParaguayRiver_1600BP	-0.000184	0.000487	-0.379	8737	8779	239221	0
YRI.DG	Argentina_Central_Plains_MarChiquita_2500BP	SouthernPatagonia_5100-7300BP	Paraguay_Pantanal_ParaguayRiver_1600BP	0.000907	0.000488	1.857	8376	8184	216868	0
YRI.DG	Argentina_Northwest_SubandeanValleys_Hualfin_2400BP	Peru_CentralAndes_8600-9000BP	Paraguay_Pantanal_ParaguayRiver_1600BP	0.000111	0.000488	0.227	8396	8362	219625	0
YRI.DG	Mexico_CuevaDeLosMuertosChiquitos_1100BP.AG	Argentina_Pampas_CentralPampeanDunefields_LagunadelosPampas_10000BP	Paraguay_Pantanal_ParaguayRiver_1600BP	0.000162	0.000488	0.332	7486	7478	190280	0
YRI.DG	USA_CA_Goleta_1000BP.AG	Argentina_Pampas_6800-7700BP	Paraguay_Pantanal_ParaguayRiver_1600BP	0.000629	0.000488	1.288	8142	8023	213377	0
YRI.DG	USA_CA_SanNicolas_1600BP.SG	Chile_LosRieles_5100BP.AG	Paraguay_Pantanal_ParaguayRiver_1600BP	-0.000407	0.000488	-0.834	7928	7987	213283	0
YRI.DG	Argentina_Northwest_SubandeanValleys_Belen_700BP	Peru_CentralAndes_8600-9000BP	Paraguay_Pantanal_ParaguayRiver_1600BP	0.000815	0.000489	1.666	9330	9122	242688	0
YRI.DG	USA_CA_Goleta_4800BP.AG	SouthernPatagonia_5100-7300BP	Paraguay_Pantanal_ParaguayRiver_1600BP	0.001231	0.000489	2.517	8501	8269	219169	0
YRI.DG	Argentina_Central_Hills_NorthCordoba_900BP	Peru_CentralAndes_8600-9000BP	Paraguay_Pantanal_ParaguayRiver_1600BP	0.000342	0.00049	0.699	9335	9191	243392	0
YRI.DG	SaintLucia_Lavoutte_Ceramic.AG	Chile_LosRieles_5100BP.AG	Paraguay_Pantanal_ParaguayRiver_1600BP	0.000335	0.00049	0.684	8097	8013	212950	0
YRI.DG	Argentina_Northwest_NorthernPuna_Cochinoca_700BP	Peru_CentralAndes_8600-9000BP	Paraguay_Pantanal_ParaguayRiver_1600BP	-0.000328	0.000491	-0.668	9242	9307	243921	0
YRI.DG	Bolivia_Lukurmata_Tiwanaku.SG	Brazil_CentralEast_6800-10400BP	Paraguay_Pantanal_ParaguayRiver_1600BP	0.000483	0.000491	0.985	8489	8376	222249	0
YRI.DG	Brazil_JabuticabeiraII_Sambaqui_2400BP.AG	Chile_LosRieles_5100BP.AG	Paraguay_Pantanal_ParaguayRiver_1600BP	5.2e-05	0.000491	0.106	8096	8050	214010	0
YRI.DG	USA_Ancient_Beringian.SG	Brazil_CentralEast_6800-10400BP	Paraguay_Pantanal_ParaguayRiver_1600BP	0.000144	0.000491	0.293	8608	8556	233799	0
YRI.DG	Argentina_Pampas_SouthSaladoRiver_800BP	SouthernPatagonia_5100-7300BP	Paraguay_Pantanal_ParaguayRiver_1600BP	0.000812	0.000493	1.648	8796	8565	227269	0
YRI.DG	USA_CA_SantaRosa_3200BP.AG	Brazil_CentralEast_6800-10400BP	Paraguay_Pantanal_ParaguayRiver_1600BP	9.7e-05	0.000493	0.197	8465	8466	221175	0
YRI.DG	Argentina_ParanaRiver_MiddleParanaSaladoRivers_800BP	Argentina_Pampas_6800-7700BP	Paraguay_Pantanal_ParaguayRiver_1600BP	0.001126	0.000495	2.275	8971	8743	231665	0
YRI.DG	Belize_4600BP.AG	Peru_CentralAndes_8600-9000BP	Paraguay_Pantanal_ParaguayRiver_1600BP	0.00035	0.000495	0.707	8520	8425	222637	0
YRI.DG	Belize_4600BP.AG	SouthernPatagonia_5100-7300BP	Paraguay_Pantanal_ParaguayRiver_1600BP	0.000613	0.000495	1.24	8623	8482	224898	0
YRI.DG	Bolivia_Akapana_Tiwanaku.SG	Peru_CentralAndes_8600-9000BP	Paraguay_Pantanal_ParaguayRiver_1600BP	-0.00124	0.000495	-2.505	6803	7045	181938	0
YRI.DG	Panama_IsthmoColombian_PreColonial.SG	Argentina_Pampas_6800-7700BP	Paraguay_Pantanal_ParaguayRiver_1600BP	0.000447	0.000496	0.901	6480	6362	171432	0
YRI.DG	Brazil_MG_C_Sumidouro_EH_HG_10100BP.SG	Brazil_CentralEast_6800-10400BP	Paraguay_Pantanal_ParaguayRiver_1600BP	-0.001228	0.000497	-2.473	7509	7765	197120	0
YRI.DG	Haiti_Diale1_Ceramic.AG	Peru_CentralAndes_8600-9000BP	Paraguay_Pantanal_ParaguayRiver_1600BP	0.00052	0.000497	1.046	9265	9155	240627	0
YRI.DG	Peru_LIP_Chanka.AG	Argentina_Pampas_6800-7700BP	Paraguay_Pantanal_ParaguayRiver_1600BP	-0.000409	0.000497	-0.822	8132	8250	216113	0
YRI.DG	Pima.DG	Peru_CentralAndes_8600-9000BP	Paraguay_Pantanal_ParaguayRiver_1600BP	-1.9e-05	0.000497	-0.039	8171	8176	167634	0
YRI.DG	Argentina_Central_Plains_EastCordoba_600BP	Chile_LosRieles_5100BP.AG	Paraguay_Pantanal_ParaguayRiver_1600BP	1.9e-05	0.000498	0.038	7999	8026	212602	0
YRI.DG	Argentina_Central_Plains_MarChiquita_2500BP	Peru_CentralAndes_8600-9000BP	Paraguay_Pantanal_ParaguayRiver_1600BP	0.000593	0.000498	1.191	8238	8114	214748	0
YRI.DG	Peru_LIP_Chanka.AG	Brazil_CentralEast_6800-10400BP	Paraguay_Pantanal_ParaguayRiver_1600BP	-0.000273	0.000498	-0.548	8037	8086	212063	0
YRI.DG	Peru_LIP_Pacapaccari_600BP.AG	Argentina_Pampas_6800-7700BP	Paraguay_Pantanal_ParaguayRiver_1600BP	0.000334	0.000498	0.672	8064	8041	211236	0
YRI.DG	Argentina_Central_Hills_Traslasierra_2500BP	SouthernPatagonia_5100-7300BP	Paraguay_Pantanal_ParaguayRiver_1600BP	0.00052	0.000499	1.041	9333	9156	242866	0
YRI.DG	Bolivia_Lukurmata_Tiwanaku.SG	SouthernPatagonia_5100-7300BP	Paraguay_Pantanal_ParaguayRiver_1600BP	-8e-06	0.000501	-0.016	8898	8864	233851	0
YRI.DG	Argentina_Central_Plains_MarChiquita_1800BP	Chile_LosRieles_5100BP.AG	Paraguay_Pantanal_ParaguayRiver_1600BP	-0.000379	0.000502	-0.755	8062	8096	213894	0
YRI.DG	USA_CA_SantaCruz_1000BP.SG	Brazil_CentralEast_6800-10400BP	Paraguay_Pantanal_ParaguayRiver_1600BP	0.000707	0.000502	1.407	8803	8638	230608	0
YRI.DG	Argentina_Pampas_SouthSaladoRiver_800BP	Peru_CentralAndes_8600-9000BP	Paraguay_Pantanal_ParaguayRiver_1600BP	0.000779	0.000504	1.545	8701	8484	225013	0
YRI.DG	Cuba_PreCeramic.AG	Chile_LosRieles_5100BP.AG	Paraguay_Pantanal_ParaguayRiver_1600BP	0.000445	0.000504	0.884	8090	7996	214120	0
YRI.DG	Guadeloupe_AnseGourde_Ceramic.AG	Argentina_Pampas_6800-7700BP	Paraguay_Pantanal_ParaguayRiver_1600BP	0.000666	0.000504	1.321	6391	6272	158404	0
YRI.DG	Peru_LIP_Chanka.AG	SouthernPatagonia_5100-7300BP	Paraguay_Pantanal_ParaguayRiver_1600BP	0.001004	0.000504	1.99	8469	8286	220684	0
YRI.DG	Piapoco.DG	SouthernPatagonia_5100-7300BP	Paraguay_Pantanal_ParaguayRiver_1600BP	0.001111	0.000504	2.202	8461	8282	170045	0
YRI.DG	Guadeloupe_AnseGourde_Ceramic.AG	Brazil_CentralEast_6800-10400BP	Paraguay_Pantanal_ParaguayRiver_1600BP	-0.000125	0.000505	-0.247	6183	6208	155645	0
YRI.DG	Mayan.DG	Chile_LosRieles_5100BP.AG	Paraguay_Pantanal_ParaguayRiver_1600BP	0.00052	0.000505	1.029	7206	7129	149397	0
YRI.DG	Peru_Lima_LIP_650BP.AG	Brazil_CentralEast_6800-10400BP	Paraguay_Pantanal_ParaguayRiver_1600BP	0.000409	0.000505	0.81	8324	8174	216817	0
YRI.DG	Quechua.DG	Brazil_CentralEast_6800-10400BP	Paraguay_Pantanal_ParaguayRiver_1600BP	0.000463	0.000505	0.917	7801	7720	159062	0
YRI.DG	USA_CA_Goleta_1000BP.AG	Peru_CentralAndes_8600-9000BP	Paraguay_Pantanal_ParaguayRiver_1600BP	0.000192	0.000505	0.38	8280	8201	216180	0
YRI.DG	Argentina_Central_Hills_Traslasierra_2500BP	Peru_CentralAndes_8600-9000BP	Paraguay_Pantanal_ParaguayRiver_1600BP	0.000282	0.000507	0.556	9137	9056	239175	0
YRI.DG	Brazil_MG_C_Sumidouro_EH_HG_10400BP.SG	Brazil_CentralEast_6800-10400BP	Paraguay_Pantanal_ParaguayRiver_1600BP	-0.001052	0.000507	-2.075	8425	8673	228101	0
YRI.DG	Panama_IsthmoColombian_PreColonial.SG	SouthernPatagonia_5100-7300BP	Paraguay_Pantanal_ParaguayRiver_1600BP	0.000702	0.000507	1.386	6790	6620	177674	0
YRI.DG	Peru_ElBrujo_EIP_1300BP.AG	Brazil_CentralEast_6800-10400BP	Paraguay_Pantanal_ParaguayRiver_1600BP	0.00057	0.000507	1.125	6526	6433	169345	0
YRI.DG	USA_CA_SantaRosa_3200BP.AG	Argentina_Pampas_6800-7700BP	Paraguay_Pantanal_ParaguayRiver_1600BP	-0.000152	0.000507	-0.3	8601	8647	225310	0
YRI.DG	Bolivia_Lukurmata_Tiwanaku.SG	Peru_CentralAndes_8600-9000BP	Paraguay_Pantanal_ParaguayRiver_1600BP	-0.00091	0.000508	-1.791	8686	8856	230655	0
YRI.DG	Brazil_MG_C_Sumidouro_EH_HG_10100BP.SG	Argentina_Pampas_6800-7700BP	Paraguay_Pantanal_ParaguayRiver_1600BP	0.000453	0.000508	0.892	7827	7729	201208	0
YRI.DG	USA_Ancient_Beringian.SG	SouthernPatagonia_5100-7300BP	Paraguay_Pantanal_ParaguayRiver_1600BP	-0.000211	0.000508	-0.416	9107	9147	248165	0
YRI.DG	USA_CA_Goleta_1000BP.AG	SouthernPatagonia_5100-7300BP	Paraguay_Pantanal_ParaguayRiver_1600BP	0.000377	0.000508	0.742	8377	8268	218479	0
YRI.DG	Haiti_Diale1_Ceramic.AG	SouthernPatagonia_5100-7300BP	Paraguay_Pantanal_ParaguayRiver_1600BP	0.000769	0.000509	1.512	9452	9290	244028	0
YRI.DG	Panama_IsthmoColombian_PreColonial.SG	Peru_CentralAndes_8600-9000BP	Paraguay_Pantanal_ParaguayRiver_1600BP	0.000307	0.000509	0.603	6638	6512	174847	0
YRI.DG	Surui.DG	Brazil_CentralEast_6800-10400BP	Paraguay_Pantanal_ParaguayRiver_1600BP	0.000666	0.000509	1.308	7996	7897	161857	0
YRI.DG	USA_CA_SanMiguel_650BP.SG	Brazil_CentralEast_6800-10400BP	Paraguay_Pantanal_ParaguayRiver_1600BP	0.000762	0.000509	1.498	8585	8438	224971	0
YRI.DG	Bolivia_Akapana_Tiwanaku.SG	SouthernPatagonia_5100-7300BP	Paraguay_Pantanal_ParaguayRiver_1600BP	5e-06	0.00051	0.009	6978	6987	184414	0
YRI.DG	Curacao_Ceramic.AG	Chile_LosRieles_5100BP.AG	Paraguay_Pantanal_ParaguayRiver_1600BP	-0.000123	0.000511	-0.24	8005	8035	212605	0
YRI.DG	Mixe.DG	Brazil_CentralEast_6800-10400BP	Paraguay_Pantanal_ParaguayRiver_1600BP	0.001201	0.000511	2.351	7837	7649	159062	0
YRI.DG	USA_CA_SantaBarbara_900BP.AG	Brazil_CentralEast_6800-10400BP	Paraguay_Pantanal_ParaguayRiver_1600BP	0.000431	0.000511	0.843	7838	7705	203880	0
YRI.DG	USA_Nevada_SpiritCave_11000BP.SG	Argentina_Pampas_6800-7700BP	Paraguay_Pantanal_ParaguayRiver_1600BP	0.000419	0.000511	0.819	9043	8958	238491	0
YRI.DG	Argentina_ParanaRiver_LowerDelta_900BP	Argentina_Pampas_6800-7700BP	Paraguay_Pantanal_ParaguayRiver_1600BP	0.001079	0.000512	2.109	7722	7505	196880	0
YRI.DG	Mexico_Tayopa_1000BP.AG	Argentina_Pampas_CentralPampeanDunefields_LagunadelosPampas_10000BP	Paraguay_Pantanal_ParaguayRiver_1600BP	0.000257	0.000512	0.502	7524	7483	190683	0
YRI.DG	Argentina_Central_Hills_Traslasierra_800BP	Argentina_Pampas_CentralPampeanDunefields_LagunadelosPampas_10000BP	Paraguay_Pantanal_ParaguayRiver_1600BP	0.000238	0.000513	0.463	7591	7550	190817	0
YRI.DG	Chile_Conchali_700BP.AG	Brazil_CentralEast_6800-10400BP	Paraguay_Pantanal_ParaguayRiver_1600BP	6e-05	0.000513	0.117	8190	8159	213537	0
YRI.DG	Dominican_Samana_Ceramic.AG	Argentina_Pampas_CentralPampeanDunefields_LagunadelosPampas_10000BP	Paraguay_Pantanal_ParaguayRiver_1600BP	0.001166	0.000513	2.272	7603	7393	190000	0
YRI.DG	Quechua.DG	Argentina_Pampas_6800-7700BP	Paraguay_Pantanal_ParaguayRiver_1600BP	0.000368	0.000513	0.717	7925	7882	162154	0
YRI.DG	Peru_ElBrujo_EIP_1300BP.AG	Argentina_Pampas_6800-7700BP	Paraguay_Pantanal_ParaguayRiver_1600BP	3.3e-05	0.000514	0.063	6591	6613	171945	0
YRI.DG	Peru_ElBrujo_EIP_1300BP.AG	SouthernPatagonia_5100-7300BP	Paraguay_Pantanal_ParaguayRiver_1600BP	0.000842	0.000514	1.638	6772	6638	174826	0
YRI.DG	Piapoco.DG	Peru_CentralAndes_8600-9000BP	Paraguay_Pantanal_ParaguayRiver_1600BP	0.00128	0.000514	2.492	8348	8127	167633	0
YRI.DG	Belize_4900BP.AG	Chile_LosRieles_5100BP.AG	Paraguay_Pantanal_ParaguayRiver_1600BP	0.000237	0.000515	0.46	8039	7984	212428	0
YRI.DG	Chile_WesternArchipelago_Kaweskar_800BP.SG	Brazil_CentralEast_6800-10400BP	Paraguay_Pantanal_ParaguayRiver_1600BP	0.000984	0.000516	1.906	8924	8696	233631	0
YRI.DG	USA_Nevada_LovelockCave_600BP.SG	Argentina_Pampas_6800-7700BP	Paraguay_Pantanal_ParaguayRiver_1600BP	0.000553	0.000518	1.067	9137	9007	238842	0
YRI.DG	Argentina_Central_Plains_MarChiquita_700BP	Argentina_Pampas_CentralPampeanDunefields_LagunadelosPampas_10000BP	Paraguay_Pantanal_ParaguayRiver_1600BP	0.000385	0.000519	0.742	7596	7537	190916	0
YRI.DG	Bahamas_SouthAndros_Ceramic.DG	Peru_CentralAndes_8600-9000BP	Paraguay_Pantanal_ParaguayRiver_1600BP	0.001134	0.000519	2.185	9376	9098	240663	0
YRI.DG	Argentina_Northwest_SouthernPuna_Antofagasta_4600BP	Brazil_CentralEast_6800-10400BP	Paraguay_Pantanal_ParaguayRiver_1600BP	0.000514	0.00052	0.988	8644	8520	224548	0
YRI.DG	Chile_WesternArchipelago_Kaweskar_800BP.SG	Argentina_Pampas_6800-7700BP	Paraguay_Pantanal_ParaguayRiver_1600BP	-0.000913	0.00052	-1.755	8881	9120	239054	0
YRI.DG	Mixe.DG	Argentina_Pampas_6800-7700BP	Paraguay_Pantanal_ParaguayRiver_1600BP	0.001045	0.00052	2.012	7967	7808	162154	0
YRI.DG	USA_Ancient_Beringian.SG	Peru_CentralAndes_8600-9000BP	Paraguay_Pantanal_ParaguayRiver_1600BP	-0.000523	0.00052	-1.007	8922	9037	244063	0
YRI.DG	USA_CA_SantaCruz_1000BP.SG	Argentina_Pampas_6800-7700BP	Paraguay_Pantanal_ParaguayRiver_1600BP	0.000731	0.00052	1.406	8993	8844	235912	0
YRI.DG	SaintLucia_Lavoutte_Ceramic.AG	Argentina_Pampas_CentralPampeanDunefields_LagunadelosPampas_10000BP	Paraguay_Pantanal_ParaguayRiver_1600BP	0.001164	0.000521	2.236	7597	7390	189399	0
YRI.DG	Argentina_Central_Hills_NorthPunilla_700BP	Brazil_CentralEast_6800-10400BP	Paraguay_Pantanal_ParaguayRiver_1600BP	0.001158	0.000522	2.219	7086	6823	180894	0
YRI.DG	Argentina_ParanaRiver_MiddleParanaSaladoRivers_800BP	SouthernPatagonia_5100-7300BP	Paraguay_Pantanal_ParaguayRiver_1600BP	0.001216	0.000522	2.329	9352	9084	239641	0
YRI.DG	Peru_Lima_LIP_650BP.AG	Peru_CentralAndes_8600-9000BP	Paraguay_Pantanal_ParaguayRiver_1600BP	-0.000969	0.000522	-1.854	8572	8724	225963	0
YRI.DG	Argentina_Central_Hills_Calamuchita_700BP	Argentina_Pampas_CentralPampeanDunefields_LagunadelosPampas_10000BP	Paraguay_Pantanal_ParaguayRiver_1600BP	0.000254	0.000523	0.486	7579	7539	190906	0
YRI.DG	Dominican_PreCeramic.AG	Brazil_CentralEast_6800-10400BP	Paraguay_Pantanal_ParaguayRiver_1600BP	-0.000263	0.000523	-0.503	7761	7783	204498	0
YRI.DG	USA_Nevada_SpiritCave_11000BP.SG	Brazil_CentralEast_6800-10400BP	Paraguay_Pantanal_ParaguayRiver_1600BP	0.000455	0.000524	0.868	8888	8783	233112	0
YRI.DG	Mexico_Zapotec.DG	Argentina_Pampas_6800-7700BP	Paraguay_Pantanal_ParaguayRiver_1600BP	0.001141	0.000526	2.171	7971	7793	162137	0
YRI.DG	Peru_LIP_Pacapaccari_600BP.AG	SouthernPatagonia_5100-7300BP	Paraguay_Pantanal_ParaguayRiver_1600BP	0.000374	0.000526	0.712	8286	8211	215525	0
YRI.DG	Argentina_Pampas_Southern_2600BP	Argentina_Pampas_CentralPampeanDunefields_LagunadelosPampas_10000BP	Paraguay_Pantanal_ParaguayRiver_1600BP	-0.000395	0.000528	-0.748	7538	7597	190909	0
YRI.DG	Mexico_Queretaro_Medieval.SG	Chile_LosRieles_5100BP.AG	Paraguay_Pantanal_ParaguayRiver_1600BP	0.000834	0.000528	1.582	8075	7920	213206	0
YRI.DG	USA_CA_SantaRosa_3200BP.AG	Peru_CentralAndes_8600-9000BP	Paraguay_Pantanal_ParaguayRiver_1600BP	-0.000122	0.000528	-0.232	8757	8767	228564	0
YRI.DG	USA_Nevada_LovelockCave_600BP.SG	Brazil_CentralEast_6800-10400BP	Paraguay_Pantanal_ParaguayRiver_1600BP	0.000393	0.000528	0.743	8945	8828	233436	0
YRI.DG	Argentina_Central_Hills_NorthPunilla_700BP	Argentina_Pampas_6800-7700BP	Paraguay_Pantanal_ParaguayRiver_1600BP	0.00087	0.000529	1.642	7128	6945	183535	0
YRI.DG	Argentina_Central_Plains_WestSantiagodelEstero_1400BP	Argentina_Pampas_6800-7700BP	Paraguay_Pantanal_ParaguayRiver_1600BP	0.000412	0.000529	0.78	9054	8963	237655	0
YRI.DG	Venezuela_LasLocas_Ceramic.AG	Argentina_Pampas_CentralPampeanDunefields_LagunadelosPampas_10000BP	Paraguay_Pantanal_ParaguayRiver_1600BP	0.001187	0.000529	2.246	7454	7246	186373	0
YRI.DG	Brazil_MG_C_Sumidouro_EH_HG_10100BP.SG	SouthernPatagonia_5100-7300BP	Paraguay_Pantanal_ParaguayRiver_1600BP	0.001003	0.00053	1.892	8195	7987	207910	0
YRI.DG	Brazil_MG_C_Sumidouro_EH_HG_10400BP.SG	Argentina_Pampas_6800-7700BP	Paraguay_Pantanal_ParaguayRiver_1600BP	0.000429	0.00053	0.809	8774	8640	233173	0
YRI.DG	Peru_Ullujaya_EIP_1350BP.AG	Brazil_CentralEast_6800-10400BP	Paraguay_Pantanal_ParaguayRiver_1600BP	-0.000216	0.00053	-0.408	6145	6215	161182	0
YRI.DG	USA_CA_SantaRosa_3200BP.AG	SouthernPatagonia_5100-7300BP	Paraguay_Pantanal_ParaguayRiver_1600BP	0.000508	0.00053	0.959	8900	8794	231038	0
YRI.DG	Argentina_Central_Plains_EastCordoba_600BP	Argentina_Pampas_CentralPampeanDunefields_LagunadelosPampas_10000BP	Paraguay_Pantanal_ParaguayRiver_1600BP	0.000218	0.000531	0.41	7494	7465	189164	0
YRI.DG	Peru_Lima_LIP_650BP.AG	Argentina_Pampas_6800-7700BP	Paraguay_Pantanal_ParaguayRiver_1600BP	0.000575	0.000531	1.083	8499	8346	221425	0
YRI.DG	USA_CA_Goleta_1100BP.AG	Brazil_CentralEast_6800-10400BP	Paraguay_Pantanal_ParaguayRiver_1600BP	-0.000461	0.000531	-0.867	7859	7948	206450	0
YRI.DG	USA_CA_SanMiguel_650BP.SG	Argentina_Pampas_6800-7700BP	Paraguay_Pantanal_ParaguayRiver_1600BP	0.000275	0.000531	0.518	8713	8671	230145	0
YRI.DG	USA_CA_SanMiguel_650BP.SG	SouthernPatagonia_5100-7300BP	Paraguay_Pantanal_ParaguayRiver_1600BP	0.000431	0.000532	0.811	9052	8987	238569	0
YRI.DG	USA_CA_SantaBarbara_900BP.AG	Argentina_Pampas_6800-7700BP	Paraguay_Pantanal_ParaguayRiver_1600BP	0.000567	0.000532	1.066	7965	7810	206973	0
YRI.DG	Argentina_Northwest_SubandeanValleys_Belen_700BP	Chile_LosRieles_5100BP.AG	Paraguay_Pantanal_ParaguayRiver_1600BP	-9e-05	0.000533	-0.169	8046	8086	213378	0
YRI.DG	Dominican_PreCeramic.AG	Argentina_Pampas_6800-7700BP	Paraguay_Pantanal_ParaguayRiver_1600BP	0.000436	0.000533	0.818	7965	7825	207370	0
YRI.DG	Quechua.DG	SouthernPatagonia_5100-7300BP	Paraguay_Pantanal_ParaguayRiver_1600BP	0.000291	0.000533	0.547	8224	8176	167038	0
YRI.DG	USA_Nevada_SpiritCave_11000BP.SG	SouthernPatagonia_5100-7300BP	Paraguay_Pantanal_ParaguayRiver_1600BP	0.000803	0.000533	1.505	9457	9279	247336	0
YRI.DG	Argentina_Central_Hills_SouthPunilla_600BP	Argentina_Pampas_CentralPampeanDunefields_LagunadelosPampas_10000BP	Paraguay_Pantanal_ParaguayRiver_1600BP	-2.9e-05	0.000534	-0.055	7523	7529	190347	0
YRI.DG	Belize_4400BP.AG	Chile_LosRieles_5100BP.AG	Paraguay_Pantanal_ParaguayRiver_1600BP	0.000147	0.000534	0.275	7948	7928	211312	0
YRI.DG	Bolivia_Miraflores_MH.AG	Chile_LosRieles_5100BP.AG	Paraguay_Pantanal_ParaguayRiver_1600BP	-0.000944	0.000534	-1.767	7712	7887	206441	0
YRI.DG	Guadeloupe_AnseGourde_Ceramic.AG	SouthernPatagonia_5100-7300BP	Paraguay_Pantanal_ParaguayRiver_1600BP	0.000774	0.000534	1.451	6615	6478	162662	0
YRI.DG	USA_CA_Goleta_1500BP.AG	Brazil_CentralEast_6800-10400BP	Paraguay_Pantanal_ParaguayRiver_1600BP	0.000452	0.000534	0.845	6910	6843	178822	0
YRI.DG	USA_CA_LHolocene_Barbareno_Chumash.AG	Chile_LosRieles_5100BP.AG	Paraguay_Pantanal_ParaguayRiver_1600BP	-0.001099	0.000534	-2.058	7756	8032	210942	0
YRI.DG	Mixe.DG	Peru_CentralAndes_8600-9000BP	Paraguay_Pantanal_ParaguayRiver_1600BP	0.000887	0.000535	1.656	8102	7960	164728	0
YRI.DG	Peru_ElBrujo_EIP_1300BP.AG	Peru_CentralAndes_8600-9000BP	Paraguay_Pantanal_ParaguayRiver_1600BP	-0.001229	0.000535	-2.295	6581	6765	173556	0
YRI.DG	Peru_RioUncallane_1800BP.SG	Brazil_CentralEast_6800-10400BP	Paraguay_Pantanal_ParaguayRiver_1600BP	-0.000206	0.000535	-0.385	8793	8842	229678	0
YRI.DG	Surui.DG	Argentina_Pampas_6800-7700BP	Paraguay_Pantanal_ParaguayRiver_1600BP	0.000525	0.000536	0.979	8115	8049	165017	0
YRI.DG	USA_Nevada_LovelockCave_600BP.SG	SouthernPatagonia_5100-7300BP	Paraguay_Pantanal_ParaguayRiver_1600BP	0.0009	0.000537	1.675	9527	9312	247744	0
YRI.DG	Argentina_ParanaRiver_LowerDelta_900BP	SouthernPatagonia_5100-7300BP	Paraguay_Pantanal_ParaguayRiver_1600BP	0.001109	0.000539	2.057	8013	7776	203286	0
YRI.DG	Peru_CentralAndes_8600-9000BP	Chile_LosRieles_5100BP.AG	Paraguay_Pantanal_ParaguayRiver_1600BP	-0.000824	0.000539	-1.53	7924	8090	212446	0
YRI.DG	Bahamas_AbacoIsl_Ceramic.SG	Brazil_CentralEast_6800-10400BP	Paraguay_Pantanal_ParaguayRiver_1600BP	0.00143	0.00054	2.648	7774	7497	199279	0
YRI.DG	Guadeloupe_AnseGourde_Ceramic.AG	Peru_CentralAndes_8600-9000BP	Paraguay_Pantanal_ParaguayRiver_1600BP	0.000236	0.00054	0.437	6438	6418	160708	0
YRI.DG	Peru_LIP_Botigiriayocc_600BP.AG	Brazil_CentralEast_6800-10400BP	Paraguay_Pantanal_ParaguayRiver_1600BP	0.000367	0.00054	0.68	8732	8649	228709	0
YRI.DG	Peru_RioUncallane_1800BP.SG	Argentina_Pampas_6800-7700BP	Paraguay_Pantanal_ParaguayRiver_1600BP	-0.000674	0.00054	-1.248	8894	9054	234947	0
YRI.DG	Peru_Ullujaya_EIP_1350BP.AG	SouthernPatagonia_5100-7300BP	Paraguay_Pantanal_ParaguayRiver_1600BP	4.8e-05	0.00054	0.089	6349	6363	165523	0
YRI.DG	USA_Nevada_LovelockCave_1850BP.SG	Chile_LosRieles_5100BP.AG	Paraguay_Pantanal_ParaguayRiver_1600BP	-0.000472	0.00054	-0.876	8018	8096	214072	0
YRI.DG	Argentina_ParanaRiver_LowerDelta_900BP	Peru_CentralAndes_8600-9000BP	Paraguay_Pantanal_ParaguayRiver_1600BP	0.001048	0.000541	1.939	7913	7644	200326	0
YRI.DG	Brazil_MG_C_Sumidouro_EH_HG_10100BP.SG	Peru_CentralAndes_8600-9000BP	Paraguay_Pantanal_ParaguayRiver_1600BP	0.00086	0.000541	1.59	8040	7853	204796	0
YRI.DG	Peru_LaGalgada_4100BP.AG	Brazil_CentralEast_6800-10400BP	Paraguay_Pantanal_ParaguayRiver_1600BP	0.000696	0.000541	1.287	8516	8357	220561	0
YRI.DG	Peru_Lima_LIP_650BP.AG	SouthernPatagonia_5100-7300BP	Paraguay_Pantanal_ParaguayRiver_1600BP	0.000844	0.000541	1.56	8829	8587	228156	0
YRI.DG	Mayan.DG	Argentina_Pampas_CentralPampeanDunefields_LagunadelosPampas_10000BP	Paraguay_Pantanal_ParaguayRiver_1600BP	0.000648	0.000542	1.194	6835	6750	137792	0
YRI.DG	USA_CA_SanMiguel_650BP.SG	Peru_CentralAndes_8600-9000BP	Paraguay_Pantanal_ParaguayRiver_1600BP	4.8e-05	0.000542	0.089	8908	8886	234754	0
YRI.DG	Argentina_Central_Plains_MesopotamiaSantiagoDelEstero_1000BP	Brazil_CentralEast_6800-10400BP	Paraguay_Pantanal_ParaguayRiver_1600BP	0.00014	0.000543	0.258	8608	8578	224875	0
YRI.DG	USA_CA_CalaverasCounty_1500BP.AG	Brazil_CentralEast_6800-10400BP	Paraguay_Pantanal_ParaguayRiver_1600BP	0.000226	0.000543	0.417	7375	7343	192592	0
YRI.DG	USA_CA_Goleta_2600BP.AG	Argentina_Pampas_6800-7700BP	Paraguay_Pantanal_ParaguayRiver_1600BP	0.000362	0.000543	0.667	8016	7947	208472	0
YRI.DG	USA_CA_SanClemente_800BP.AG	Argentina_Pampas_CentralPampeanDunefields_LagunadelosPampas_10000BP	Paraguay_Pantanal_ParaguayRiver_1600BP	0.000781	0.000543	1.439	7526	7437	190174	0
YRI.DG	Brazil_Cabecuda_Sambaqui_3200BP.AG	Brazil_CentralEast_6800-10400BP	Paraguay_Pantanal_ParaguayRiver_1600BP	0.000369	0.000544	0.678	6563	6506	169330	0
YRI.DG	Mexico_Trincheras_LaPlaya_600BP.AG	Chile_LosRieles_5100BP.AG	Paraguay_Pantanal_ParaguayRiver_1600BP	-0.000345	0.000544	-0.634	7611	7626	204550	0
YRI.DG	Bahamas_Ceramic.AG	Chile_LosRieles_5100BP.AG	Paraguay_Pantanal_ParaguayRiver_1600BP	-2.7e-05	0.000545	-0.049	7956	7916	209889	0
YRI.DG	Cuba_PreCeramic.AG	Argentina_Pampas_CentralPampeanDunefields_LagunadelosPampas_10000BP	Paraguay_Pantanal_ParaguayRiver_1600BP	0.001404	0.000545	2.575	7631	7396	190581	0
YRI.DG	Peru_Ullujaya_EIP_1350BP.AG	Argentina_Pampas_6800-7700BP	Paraguay_Pantanal_ParaguayRiver_1600BP	-0.000361	0.000545	-0.662	6190	6294	163253	0
YRI.DG	USA_CA_Goleta_2600BP.AG	Brazil_CentralEast_6800-10400BP	Paraguay_Pantanal_ParaguayRiver_1600BP	0.000783	0.000545	1.437	7959	7799	205174	0
YRI.DG	Argentina_Central_Hills_SouthPunilla_2800BP	Brazil_CentralEast_6800-10400BP	Paraguay_Pantanal_ParaguayRiver_1600BP	0.000244	0.000546	0.447	8666	8602	226351	0
YRI.DG	Brazil_JabuticabeiraII_Sambaqui_2400BP.AG	Argentina_Pampas_CentralPampeanDunefields_LagunadelosPampas_10000BP	Paraguay_Pantanal_ParaguayRiver_1600BP	0.0006	0.000547	1.098	7566	7463	190357	0
YRI.DG	USA_CA_SantaBarbara_1700BP.AG	Brazil_CentralEast_6800-10400BP	Paraguay_Pantanal_ParaguayRiver_1600BP	0.000776	0.000547	1.419	7739	7596	202343	0
YRI.DG	Chile_WesternArchipelago_Kaweskar_1200BP.SG	Brazil_CentralEast_6800-10400BP	Paraguay_Pantanal_ParaguayRiver_1600BP	0.00062	0.000548	1.13	8521	8377	228064	0
YRI.DG	Argentina_Central_Hills_NorthPunilla_700BP	Peru_CentralAndes_8600-9000BP	Paraguay_Pantanal_ParaguayRiver_1600BP	0.000639	0.000549	1.165	7270	7097	185861	0
YRI.DG	Brazil_Cabecuda_Sambaqui_3200BP.AG	Argentina_Pampas_6800-7700BP	Paraguay_Pantanal_ParaguayRiver_1600BP	0.000654	0.000549	1.19	6655	6587	171259	0
YRI.DG	USA_CA_SantaCruz_1000BP.SG	SouthernPatagonia_5100-7300BP	Paraguay_Pantanal_ParaguayRiver_1600BP	0.000542	0.00055	0.987	9365	9231	244709	0
YRI.DG	Argentina_Central_Hills_NorthPunilla_700BP	SouthernPatagonia_5100-7300BP	Paraguay_Pantanal_ParaguayRiver_1600BP	0.00112	0.000551	2.032	7387	7103	187740	0
YRI.DG	Argentina_Central_Plains_NorthDulceRiver_500BP	Argentina_Pampas_CentralPampeanDunefields_LagunadelosPampas_10000BP	Paraguay_Pantanal_ParaguayRiver_1600BP	0.000346	0.000551	0.628	7428	7339	186241	0
YRI.DG	Argentina_Northwest_SouthernPuna_Antofagasta_1200BP	Chile_LosRieles_5100BP.AG	Paraguay_Pantanal_ParaguayRiver_1600BP	-0.000982	0.000551	-1.783	7757	7966	207976	0
YRI.DG	Brazil_MG_C_Sumidouro_EH_HG_10400BP.SG	SouthernPatagonia_5100-7300BP	Paraguay_Pantanal_ParaguayRiver_1600BP	0.001076	0.000551	1.953	9224	8940	241502	0
YRI.DG	USA_CA_Goleta_1100BP.AG	Argentina_Pampas_6800-7700BP	Paraguay_Pantanal_ParaguayRiver_1600BP	-0.000619	0.000551	-1.124	7953	8091	209846	0
YRI.DG	USA_CA_SanClemente_900BP.SG	Chile_LosRieles_5100BP.AG	Paraguay_Pantanal_ParaguayRiver_1600BP	0.000175	0.000551	0.317	7995	7982	213937	0
YRI.DG	Belize_7400BP.AG	Brazil_CentralEast_6800-10400BP	Paraguay_Pantanal_ParaguayRiver_1600BP	-0.000541	0.000552	-0.981	6104	6151	161389	0
YRI.DG	Peru_Laramate_900BP.AG	Argentina_Pampas_CentralPampeanDunefields_LagunadelosPampas_10000BP	Paraguay_Pantanal_ParaguayRiver_1600BP	-0.000486	0.000552	-0.881	7333	7442	186894	0
YRI.DG	USA_CA_Carpinteria_7000BP.AG	Chile_LosRieles_5100BP.AG	Paraguay_Pantanal_ParaguayRiver_1600BP	-0.001358	0.000552	-2.46	7437	7699	199733	0
YRI.DG	USA_CA_Goleta_1500BP.AG	Argentina_Pampas_6800-7700BP	Paraguay_Pantanal_ParaguayRiver_1600BP	9.1e-05	0.000552	0.164	6991	6985	181200	0
YRI.DG	USA_CA_SanNicolas_1600BP.SG	Argentina_Pampas_CentralPampeanDunefields_LagunadelosPampas_10000BP	Paraguay_Pantanal_ParaguayRiver_1600BP	0.000337	0.000552	0.61	7497	7458	190094	0
YRI.DG	USA_CA_SantaBarbara_900BP.AG	SouthernPatagonia_5100-7300BP	Paraguay_Pantanal_ParaguayRiver_1600BP	0.001138	0.000552	2.061	8167	7868	210504	0
YRI.DG	Argentina_Central_Plains_MesopotamiaSantiagoDelEstero_1000BP	Argentina_Pampas_6800-7700BP	Paraguay_Pantanal_ParaguayRiver_1600BP	0.000409	0.000553	0.74	8806	8725	229870	0
YRI.DG	Argentina_Central_Plains_WestSantiagodelEstero_1400BP	Brazil_CentralEast_6800-10400BP	Paraguay_Pantanal_ParaguayRiver_1600BP	0.001235	0.000553	2.231	8980	8677	232365	0
YRI.DG	Chile_Conchali_700BP.AG	Argentina_Pampas_6800-7700BP	Paraguay_Pantanal_ParaguayRiver_1600BP	-0.000994	0.000553	-1.796	8189	8405	217385	0
YRI.DG	Chile_LosRieles_12000BP.SG	Argentina_Pampas_6800-7700BP	Paraguay_Pantanal_ParaguayRiver_1600BP	0.000108	0.000553	0.195	9075	9059	238357	0
YRI.DG	Bahamas_EleutheraIsl_Ceramic.SG	Peru_CentralAndes_8600-9000BP	Paraguay_Pantanal_ParaguayRiver_1600BP	0.000872	0.000554	1.574	9348	9117	244036	0
YRI.DG	Peru_SanSebastian_LIP_600BP.AG	Brazil_CentralEast_6800-10400BP	Paraguay_Pantanal_ParaguayRiver_1600BP	0.000607	0.000554	1.095	7507	7397	194702	0
YRI.DG	USA_Nevada_SpiritCave_11000BP.SG	Peru_CentralAndes_8600-9000BP	Paraguay_Pantanal_ParaguayRiver_1600BP	-0.000258	0.000554	-0.466	9220	9272	243239	0
YRI.DG	Argentina_Pampas_CentralPampeanDunefields_1600BP	Brazil_CentralEast_6800-10400BP	Paraguay_Pantanal_ParaguayRiver_1600BP	-0.0002	0.000555	-0.361	6804	6839	179743	0
YRI.DG	Canada_ASO.SG	Argentina_Pampas_6800-7700BP	Paraguay_Pantanal_ParaguayRiver_1600BP	-9.1e-05	0.000555	-0.165	6489	6510	178097	0
YRI.DG	USA_CA_Goleta_1900BP.AG	Brazil_CentralEast_6800-10400BP	Paraguay_Pantanal_ParaguayRiver_1600BP	-0.000103	0.000555	-0.185	7783	7814	204863	0
YRI.DG	Chile_Conchali_700BP.AG	SouthernPatagonia_5100-7300BP	Paraguay_Pantanal_ParaguayRiver_1600BP	-0.000317	0.000556	-0.57	8462	8523	221759	0
YRI.DG	Peru_LaGalgada_4100BP.AG	Argentina_Pampas_6800-7700BP	Paraguay_Pantanal_ParaguayRiver_1600BP	-0.000114	0.000556	-0.205	8549	8570	225101	0
YRI.DG	USA_CA_Goleta_1900BP.AG	Argentina_Pampas_6800-7700BP	Paraguay_Pantanal_ParaguayRiver_1600BP	-0.000509	0.000556	-0.915	7840	7956	208096	0
YRI.DG	USA_CA_SantaRosa_3000BP.AG	Chile_LosRieles_5100BP.AG	Paraguay_Pantanal_ParaguayRiver_1600BP	-0.000923	0.000556	-1.659	7767	7926	208534	0
YRI.DG	Argentina_Central_Plains_MarChiquita_3900BP	Brazil_CentralEast_6800-10400BP	Paraguay_Pantanal_ParaguayRiver_1600BP	0.000497	0.000557	0.891	5155	5092	134361	0
YRI.DG	Argentina_Northwest_SouthernPuna_Antofagasta_4600BP	Peru_CentralAndes_8600-9000BP	Paraguay_Pantanal_ParaguayRiver_1600BP	-0.000641	0.000557	-1.151	8892	9048	234127	0
YRI.DG	Bahamas_AbacoIsl_Ceramic.SG	Argentina_Pampas_6800-7700BP	Paraguay_Pantanal_ParaguayRiver_1600BP	0.001294	0.000557	2.323	7878	7628	203668	0
YRI.DG	Canada_ASO.SG	Brazil_CentralEast_6800-10400BP	Paraguay_Pantanal_ParaguayRiver_1600BP	0.000162	0.000557	0.292	6358	6323	174050	0
YRI.DG	Canada_BigBar_5700BP.SG	Brazil_CentralEast_6800-10400BP	Paraguay_Pantanal_ParaguayRiver_1600BP	0.000362	0.000557	0.65	6381	6344	163412	0
YRI.DG	Curacao_Ceramic.AG	Argentina_Pampas_CentralPampeanDunefields_LagunadelosPampas_10000BP	Paraguay_Pantanal_ParaguayRiver_1600BP	0.00114	0.000557	2.048	7508	7297	187564	0
YRI.DG	Peru_RioUncallane_1800BP.SG	SouthernPatagonia_5100-7300BP	Paraguay_Pantanal_ParaguayRiver_1600BP	-0.00057	0.000557	-1.023	9294	9429	243590	0
YRI.DG	USA_CA_PointSal_1500BP.SG	Chile_LosRieles_5100BP.AG	Paraguay_Pantanal_ParaguayRiver_1600BP	6.6e-05	0.000557	0.118	7502	7482	200617	0
YRI.DG	Bolivia_MonolitoDescabezado_Tiwanaku.SG	Brazil_CentralEast_6800-10400BP	Paraguay_Pantanal_ParaguayRiver_1600BP	0.000529	0.000558	0.948	6653	6559	174975	0
YRI.DG	USA_Anzick_realigned.SG	Brazil_CentralEast_6800-10400BP	Paraguay_Pantanal_ParaguayRiver_1600BP	-0.000732	0.000559	-1.309	8706	8874	233574	0
YRI.DG	USA_CA_CalaverasCounty_600BP.AG	Argentina_Pampas_CentralPampeanDunefields_LagunadelosPampas_10000BP	Paraguay_Pantanal_ParaguayRiver_1600BP	0.000861	0.000559	1.54	7393	7291	185049	0
YRI.DG	Brazil_Cabecuda_Sambaqui_3200BP.AG	SouthernPatagonia_5100-7300BP	Paraguay_Pantanal_ParaguayRiver_1600BP	0.000818	0.00056	1.461	6845	6694	174509	0
YRI.DG	Chile_LosRieles_12000BP.SG	Brazil_CentralEast_6800-10400BP	Paraguay_Pantanal_ParaguayRiver_1600BP	-0.00051	0.00056	-0.911	8857	8977	232984	0
YRI.DG	Surui.DG	Peru_CentralAndes_8600-9000BP	Paraguay_Pantanal_ParaguayRiver_1600BP	0.000714	0.00056	1.274	8309	8190	167631	0
YRI.DG	USA_CA_CalaverasCounty_1500BP.AG	Argentina_Pampas_6800-7700BP	Paraguay_Pantanal_ParaguayRiver_1600BP	0.000291	0.00056	0.519	7482	7426	195292	0
YRI.DG	USA_CA_Ojai_1400BP.AG	Chile_LosRieles_5100BP.AG	Paraguay_Pantanal_ParaguayRiver_1600BP	-0.000836	0.00056	-1.493	7860	8034	210335	0
YRI.DG	USA_CA_SantaBarbara_1700BP.AG	Argentina_Pampas_6800-7700BP	Paraguay_Pantanal_ParaguayRiver_1600BP	8.2e-05	0.00056	0.147	7802	7796	205479	0
YRI.DG	Argentina_Central_Plains_WestSantiagodelEstero_1400BP	Peru_CentralAndes_8600-9000BP	Paraguay_Pantanal_ParaguayRiver_1600BP	0.000532	0.000561	0.949	9288	9146	242391	0
YRI.DG	Argentina_ParanaRiver_UpperDelta_700BP	Brazil_CentralEast_6800-10400BP	Paraguay_Pantanal_ParaguayRiver_1600BP	0.001084	0.000561	1.933	5352	5213	137973	0
YRI.DG	Bahamas_EleutheraIsl_Ceramic.SG	SouthernPatagonia_5100-7300BP	Paraguay_Pantanal_ParaguayRiver_1600BP	0.000967	0.000561	1.724	9513	9289	248135	0
YRI.DG	Chile_Conchali_700BP.AG	Peru_CentralAndes_8600-9000BP	Paraguay_Pantanal_ParaguayRiver_1600BP	-0.000186	0.000561	-0.331	8416	8454	219841	0
YRI.DG	Chile_WesternArchipelago_Kaweskar_800BP.SG	Peru_CentralAndes_8600-9000BP	Paraguay_Pantanal_ParaguayRiver_1600BP	0.000297	0.000562	0.529	9235	9154	243892	0
YRI.DG	USA_CA_SantaRosa_7400BP.AG	Chile_LosRieles_5100BP.AG	Paraguay_Pantanal_ParaguayRiver_1600BP	-0.001284	0.000562	-2.284	7840	8131	211306	0
YRI.DG	Brazil_Cabecuda_Sambaqui_3200BP.AG	Peru_CentralAndes_8600-9000BP	Paraguay_Pantanal_ParaguayRiver_1600BP	0.001002	0.000563	1.78	6790	6621	173121	0
YRI.DG	Argentina_Central_Hills_SouthPunilla_2800BP	Argentina_Pampas_6800-7700BP	Paraguay_Pantanal_ParaguayRiver_1600BP	-0.000349	0.000564	-0.618	8787	8862	231279	0
YRI.DG	Argentina_Central_Plains_MarChiquita_2500BP	Chile_LosRieles_5100BP.AG	Paraguay_Pantanal_ParaguayRiver_1600BP	1.7e-05	0.000564	0.031	7338	7315	194117	0
YRI.DG	Argentina_Central_Plains_NorthSantiagodelEstero_500BP	Argentina_Pampas_6800-7700BP	Paraguay_Pantanal_ParaguayRiver_1600BP	-0.000461	0.000564	-0.817	7090	7169	185722	0
YRI.DG	Peru_Highlands_LIP_Chimu.AG	Chile_LosRieles_5100BP.AG	Paraguay_Pantanal_ParaguayRiver_1600BP	5e-05	0.000564	0.089	7673	7699	203590	0
YRI.DG	Peru_LIP_Botigiriayocc_600BP.AG	Argentina_Pampas_6800-7700BP	Paraguay_Pantanal_ParaguayRiver_1600BP	0.000237	0.000564	0.421	8930	8884	233842	0
YRI.DG	Brazil_MG_C_Sumidouro_EH_HG_10400BP.SG	Peru_CentralAndes_8600-9000BP	Paraguay_Pantanal_ParaguayRiver_1600BP	0.000613	0.000565	1.086	8969	8840	237598	0
YRI.DG	USA_CA_Goleta_1100BP.AG	Peru_CentralAndes_8600-9000BP	Paraguay_Pantanal_ParaguayRiver_1600BP	-0.000763	0.000565	-1.351	8060	8220	212203	0
YRI.DG	USA_CA_Goleta_1100BP.AG	SouthernPatagonia_5100-7300BP	Paraguay_Pantanal_ParaguayRiver_1600BP	7.5e-05	0.000565	0.132	8185	8173	213995	0
YRI.DG	Argentina_Northwest_SouthernPuna_Antofagasta_4600BP	Argentina_Pampas_6800-7700BP	Paraguay_Pantanal_ParaguayRiver_1600BP	0.000226	0.000566	0.399	8772	8726	229675	0
YRI.DG	Canada_BigBar_5700BP.SG	Argentina_Pampas_6800-7700BP	Paraguay_Pantanal_ParaguayRiver_1600BP	2.8e-05	0.000566	0.05	6528	6523	166876	0
YRI.DG	Chile_Yamana_BeagleChannel_800BP.SG	Chile_LosRieles_5100BP.AG	Paraguay_Pantanal_ParaguayRiver_1600BP	-0.001418	0.000566	-2.505	7815	8115	214250	0
YRI.DG	Peru_Cuncaicha_4200BP.AG	Brazil_CentralEast_6800-10400BP	Paraguay_Pantanal_ParaguayRiver_1600BP	0.000262	0.000566	0.464	7556	7517	198496	0
YRI.DG	USA_Nevada_LovelockCave_600BP.SG	Peru_CentralAndes_8600-9000BP	Paraguay_Pantanal_ParaguayRiver_1600BP	0.00029	0.000566	0.512	9304	9228	243625	0
YRI.DG	Argentina_Northwest_SubandeanValleys_Aconquija_1600BP	Chile_LosRieles_5100BP.AG	Paraguay_Pantanal_ParaguayRiver_1600BP	-0.0007	0.000567	-1.235	7915	8055	212763	0
YRI.DG	Belize_5500BP.AG	Brazil_CentralEast_6800-10400BP	Paraguay_Pantanal_ParaguayRiver_1600BP	0.000631	0.000567	1.112	7729	7612	200756	0
YRI.DG	Peru_LaGalgada_4100BP.AG	SouthernPatagonia_5100-7300BP	Paraguay_Pantanal_ParaguayRiver_1600BP	0.000488	0.000567	0.86	8888	8765	230692	0
YRI.DG	Surui.DG	SouthernPatagonia_5100-7300BP	Paraguay_Pantanal_ParaguayRiver_1600BP	0.000496	0.000567	0.875	8423	8345	170043	0
YRI.DG	USA_CA_SantaBarbara_1700BP.AG	SouthernPatagonia_5100-7300BP	Paraguay_Pantanal_ParaguayRiver_1600BP	0.000314	0.000567	0.554	7995	7926	209062	0
YRI.DG	USA_CA_SantaBarbara_900BP.AG	Peru_CentralAndes_8600-9000BP	Paraguay_Pantanal_ParaguayRiver_1600BP	0.000581	0.000567	1.025	8066	7877	208788	0
YRI.DG	Argentina_Central_Plains_MarChiquita_1800BP	Argentina_Pampas_CentralPampeanDunefields_LagunadelosPampas_10000BP	Paraguay_Pantanal_ParaguayRiver_1600BP	-0.000142	0.000568	-0.25	7544	7580	190575	0
YRI.DG	Argentina_Northwest_PrePuna_600BP	Brazil_CentralEast_6800-10400BP	Paraguay_Pantanal_ParaguayRiver_1600BP	0.000991	0.000568	1.746	6948	6775	177688	0
YRI.DG	Argentina_Northwest_SouthernPuna_Antofagasta_4600BP	SouthernPatagonia_5100-7300BP	Paraguay_Pantanal_ParaguayRiver_1600BP	-0.000368	0.000568	-0.648	9039	9143	237862	0
YRI.DG	Belize_7400BP.AG	Argentina_Pampas_6800-7700BP	Paraguay_Pantanal_ParaguayRiver_1600BP	-0.000591	0.000568	-1.041	6154	6243	163350	0
YRI.DG	Peru_SanSebastian_LIP_600BP.AG	Argentina_Pampas_6800-7700BP	Paraguay_Pantanal_ParaguayRiver_1600BP	0.000458	0.000568	0.807	7575	7505	197550	0
YRI.DG	USA_Anzick_realigned.SG	Argentina_Pampas_6800-7700BP	Paraguay_Pantanal_ParaguayRiver_1600BP	-0.000362	0.000568	-0.638	8935	9026	238958	0
YRI.DG	Argentina_Central_Hills_SierrasChicas_1700BP	Brazil_CentralEast_6800-10400BP	Paraguay_Pantanal_ParaguayRiver_1600BP	0.00102	0.000569	1.794	5302	5141	134273	0
YRI.DG	Mexico_ChichenItza_MayaLowlands_LClassic.AG	Argentina_Central_Hills_SierrasChicas_JesusMaria_8500BP	Paraguay_Pantanal_ParaguayRiver_1600BP	0.000164	0.00057	0.288	3208	3199	85033	0
YRI.DG	Peru_RioUncallane_1800BP.SG	Peru_CentralAndes_8600-9000BP	Paraguay_Pantanal_ParaguayRiver_1600BP	-0.001167	0.00057	-2.046	9050	9338	239575	0
YRI.DG	Bahamas_CrookedIsl_Ceramic.AG	Chile_LosRieles_5100BP.AG	Paraguay_Pantanal_ParaguayRiver_1600BP	0.000295	0.000571	0.517	7944	7877	209902	0
YRI.DG	Mexico_Zapotec.DG	Peru_CentralAndes_8600-9000BP	Paraguay_Pantanal_ParaguayRiver_1600BP	0.001381	0.000571	2.416	8149	7918	164710	0
YRI.DG	Peru_LaGalgada_4100BP.AG	Peru_CentralAndes_8600-9000BP	Paraguay_Pantanal_ParaguayRiver_1600BP	-0.00119	0.000571	-2.084	8584	8854	228171	0
YRI.DG	Argentina_Central_Hills_SierrasChicas_700BP	Chile_LosRieles_5100BP.AG	Paraguay_Pantanal_ParaguayRiver_1600BP	0.000249	0.000572	0.436	7873	7842	207488	0
YRI.DG	Argentina_ParanaRiver_UpperDelta_700BP	Argentina_Pampas_6800-7700BP	Paraguay_Pantanal_ParaguayRiver_1600BP	0.001323	0.000572	2.312	5438	5246	139971	0
YRI.DG	Brazil_CentralEast_6800-10400BP	Argentina_Pampas_CentralPampeanDunefields_LagunadelosPampas_10000BP	Paraguay_Pantanal_ParaguayRiver_1600BP	0.000602	0.000572	1.052	7180	7121	181243	0
YRI.DG	USA_CA_SanClemente_900BP.SG	Argentina_Pampas_CentralPampeanDunefields_LagunadelosPampas_10000BP	Paraguay_Pantanal_ParaguayRiver_1600BP	0.00043	0.000572	0.752	7478	7457	190637	0
YRI.DG	Argentina_Central_Plains_NorthSantiagodelEstero_500BP	Brazil_CentralEast_6800-10400BP	Paraguay_Pantanal_ParaguayRiver_1600BP	0.000607	0.000573	1.059	7087	6965	182469	0
YRI.DG	Argentina_Northwest_NorthernPuna_Cochinoca_700BP	Chile_LosRieles_5100BP.AG	Paraguay_Pantanal_ParaguayRiver_1600BP	-0.000456	0.000573	-0.797	8072	8096	214162	0
YRI.DG	Chile_WesternArchipelago_Kaweskar_1200BP.SG	Argentina_Pampas_6800-7700BP	Paraguay_Pantanal_ParaguayRiver_1600BP	-0.000743	0.000573	-1.296	8536	8713	233244	0
YRI.DG	Mexico_Trincheras_LaPlaya_900BP.AG	Brazil_CentralEast_6800-10400BP	Paraguay_Pantanal_ParaguayRiver_1600BP	0.000108	0.000573	0.189	5935	5933	156307	0
YRI.DG	USA_CA_SantaCruz_1000BP.SG	Peru_CentralAndes_8600-9000BP	Paraguay_Pantanal_ParaguayRiver_1600BP	0.000311	0.000573	0.543	9149	9066	240690	0
YRI.DG	Argentina_Central_Plains_WestSantiagodelEstero_1400BP	SouthernPatagonia_5100-7300BP	Paraguay_Pantanal_ParaguayRiver_1600BP	0.000667	0.000574	1.162	9435	9284	246337	0
YRI.DG	Peru_Ullujaya_MH_950BP.AG	Brazil_CentralEast_6800-10400BP	Paraguay_Pantanal_ParaguayRiver_1600BP	-7.8e-05	0.000575	-0.136	6201	6215	163099	0
YRI.DG	Belize_7400BP.AG	SouthernPatagonia_5100-7300BP	Paraguay_Pantanal_ParaguayRiver_1600BP	0.000298	0.000576	0.517	6320	6239	165623	0
YRI.DG	Dominican_PreCeramic.AG	SouthernPatagonia_5100-7300BP	Paraguay_Pantanal_ParaguayRiver_1600BP	0.001437	0.000576	2.496	8236	7875	210951	0
YRI.DG	Dominican_PreCeramic.AG	Peru_CentralAndes_8600-9000BP	Paraguay_Pantanal_ParaguayRiver_1600BP	-0.000136	0.000577	-0.235	7994	7990	209243	0
YRI.DG	USA_CA_PacificGrove_5200BP.AG	Argentina_Pampas_6800-7700BP	Paraguay_Pantanal_ParaguayRiver_1600BP	0.000307	0.000577	0.532	6731	6684	173353	0
YRI.DG	Argentina_Central_Hills_Traslasierra_2500BP	Chile_LosRieles_5100BP.AG	Paraguay_Pantanal_ParaguayRiver_1600BP	-0.000488	0.000578	-0.844	7915	7980	210971	0
YRI.DG	Argentina_Central_Plains_MarChiquita_3900BP	Argentina_Pampas_6800-7700BP	Paraguay_Pantanal_ParaguayRiver_1600BP	0.000496	0.000578	0.858	5204	5161	136176	0
YRI.DG	Peru_RioUncallane_1600BP.SG	Argentina_Pampas_CentralPampeanDunefields_LagunadelosPampas_10000BP	Paraguay_Pantanal_ParaguayRiver_1600BP	-0.000576	0.000578	-0.996	7503	7613	190517	0
YRI.DG	Argentina_Central_Plains_MesopotamiaSantiagoDelEstero_1000BP	SouthernPatagonia_5100-7300BP	Paraguay_Pantanal_ParaguayRiver_1600BP	0.000226	0.000579	0.391	9138	9087	237848	0
YRI.DG	Argentina_Pampas_SouthSaladoRiver_800BP	Chile_LosRieles_5100BP.AG	Paraguay_Pantanal_ParaguayRiver_1600BP	-3.7e-05	0.000579	-0.064	7678	7637	203475	0
YRI.DG	Belize_4600BP.AG	Chile_LosRieles_5100BP.AG	Paraguay_Pantanal_ParaguayRiver_1600BP	-3.2e-05	0.000579	-0.055	7610	7594	202309	0
YRI.DG	Brazil_MG_C_LapaDoSanto_EH_HG_9200BP.AG	Argentina_Pampas_6800-7700BP	Paraguay_Pantanal_ParaguayRiver_1600BP	-0.000104	0.000579	-0.179	7022	7040	183672	0
YRI.DG	Chile_LosRieles_5100BP.AG	Brazil_CentralEast_6800-10400BP	Paraguay_Pantanal_ParaguayRiver_1600BP	0.001028	0.000579	1.774	8010	7815	206761	0
YRI.DG	Canada_ASO.SG	Peru_CentralAndes_8600-9000BP	Paraguay_Pantanal_ParaguayRiver_1600BP	-8.5e-05	0.00058	-0.147	6649	6658	181627	0
YRI.DG	Chile_WesternArchipelago_Kaweskar_1200BP.SG	Peru_CentralAndes_8600-9000BP	Paraguay_Pantanal_ParaguayRiver_1600BP	-0.00075	0.00058	-1.293	8749	8927	237891	0
YRI.DG	Peru_LIP_Botigiriayocc_600BP.AG	Peru_CentralAndes_8600-9000BP	Paraguay_Pantanal_ParaguayRiver_1600BP	-0.001293	0.00058	-2.227	8944	9258	238665	0
YRI.DG	Pima.DG	Chile_LosRieles_5100BP.AG	Paraguay_Pantanal_ParaguayRiver_1600BP	-0.000138	0.00058	-0.238	7183	7205	149397	0
YRI.DG	USA_CA_Goleta_2600BP.AG	SouthernPatagonia_5100-7300BP	Paraguay_Pantanal_ParaguayRiver_1600BP	0.000989	0.00058	1.706	8268	8058	212504	0
YRI.DG	Bahamas_AbacoIsl_Ceramic.SG	SouthernPatagonia_5100-7300BP	Paraguay_Pantanal_ParaguayRiver_1600BP	0.001259	0.000581	2.164	8221	7958	211031	0
YRI.DG	Dominican_Ceramic.AG	Argentina_Central_Hills_SierrasChicas_JesusMaria_8500BP	Paraguay_Pantanal_ParaguayRiver_1600BP	0.000384	0.000581	0.66	3227	3188	85046	0
YRI.DG	Mexico_Chihuahua_Medieval.SG	Argentina_Pampas_6800-7700BP	Paraguay_Pantanal_ParaguayRiver_1600BP	0.000733	0.000581	1.263	6064	5954	160541	0
YRI.DG	Belize_5500BP.AG	Argentina_Pampas_6800-7700BP	Paraguay_Pantanal_ParaguayRiver_1600BP	0.000494	0.000582	0.849	7823	7750	203558	0
YRI.DG	Belize_9400BP.AG	Brazil_CentralEast_6800-10400BP	Paraguay_Pantanal_ParaguayRiver_1600BP	0.000526	0.000582	0.904	5379	5319	139429	0
YRI.DG	Peru_Ullujaya_MH_950BP.AG	Argentina_Pampas_6800-7700BP	Paraguay_Pantanal_ParaguayRiver_1600BP	8.7e-05	0.000582	0.149	6298	6290	165188	0
YRI.DG	Chile_CaletaHuelen_MH_1100BP.AG	Brazil_CentralEast_6800-10400BP	Paraguay_Pantanal_ParaguayRiver_1600BP	-5.2e-05	0.000583	-0.09	5187	5210	136021	0
YRI.DG	Peru_LIP_Botigiriayocc_600BP.AG	SouthernPatagonia_5100-7300BP	Paraguay_Pantanal_ParaguayRiver_1600BP	0.000443	0.000583	0.76	9272	9159	241722	0
YRI.DG	USA_CA_Goleta_2600BP.AG	Peru_CentralAndes_8600-9000BP	Paraguay_Pantanal_ParaguayRiver_1600BP	0.000409	0.000583	0.702	8170	8068	210756	0
YRI.DG	USA_CA_LHolocene_Barbareno_Chumash.AG	Argentina_Pampas_CentralPampeanDunefields_LagunadelosPampas_10000BP	Paraguay_Pantanal_ParaguayRiver_1600BP	0.000915	0.000583	1.571	7332	7172	184414	0
YRI.DG	USA_CA_SanNicolas_4800BP.SG	Chile_LosRieles_5100BP.AG	Paraguay_Pantanal_ParaguayRiver_1600BP	-0.000416	0.000583	-0.714	8022	8110	213685	0
YRI.DG	Argentina_BeagleChannel_Yamana_1500BP.AG	Brazil_CentralEast_6800-10400BP	Paraguay_Pantanal_ParaguayRiver_1600BP	5.1e-05	0.000584	0.088	7103	7081	185264	0
YRI.DG	Argentina_Central_Hills_SouthPunilla_2800BP	SouthernPatagonia_5100-7300BP	Paraguay_Pantanal_ParaguayRiver_1600BP	2.8e-05	0.000585	0.048	9184	9173	239365	0
YRI.DG	Belize_7400BP.AG	Peru_CentralAndes_8600-9000BP	Paraguay_Pantanal_ParaguayRiver_1600BP	-0.000961	0.000585	-1.644	6203	6331	164517	0
YRI.DG	Canada_ASO.SG	SouthernPatagonia_5100-7300BP	Paraguay_Pantanal_ParaguayRiver_1600BP	0.000102	0.000585	0.174	6773	6750	184618	0
YRI.DG	Mexico_Chihuahua_Medieval.SG	Brazil_CentralEast_6800-10400BP	Paraguay_Pantanal_ParaguayRiver_1600BP	0.000139	0.000585	0.237	5901	5885	157145	0
YRI.DG	Peru_MH_LIP_Lambayeque.AG	Chile_LosRieles_5100BP.AG	Paraguay_Pantanal_ParaguayRiver_1600BP	-0.000578	0.000585	-0.988	7584	7701	201850	0
YRI.DG	USA_CA_Goleta_4800BP.AG	Chile_LosRieles_5100BP.AG	Paraguay_Pantanal_ParaguayRiver_1600BP	-0.000448	0.000585	-0.766	7440	7584	198168	0
YRI.DG	Belize_4900BP.AG	Argentina_Pampas_CentralPampeanDunefields_LagunadelosPampas_10000BP	Paraguay_Pantanal_ParaguayRiver_1600BP	0.000354	0.000586	0.604	7439	7410	187574	0
YRI.DG	USA_CA_CalaverasCounty_1500BP.AG	SouthernPatagonia_5100-7300BP	Paraguay_Pantanal_ParaguayRiver_1600BP	0.000536	0.000586	0.915	7671	7562	199013	0
YRI.DG	Brazil_Limao_Sambaqui_1900BP.AG	Chile_LosRieles_5100BP.AG	Paraguay_Pantanal_ParaguayRiver_1600BP	0.000852	0.000587	1.45	6961	6812	181246	0
YRI.DG	Mexico_Queretaro_Medieval.SG	Argentina_Pampas_CentralPampeanDunefields_LagunadelosPampas_10000BP	Paraguay_Pantanal_ParaguayRiver_1600BP	0.000237	0.000587	0.404	7472	7448	189838	0
YRI.DG	USA_CA_Malibu_3400BP.AG	Brazil_CentralEast_6800-10400BP	Paraguay_Pantanal_ParaguayRiver_1600BP	0.000782	0.000587	1.332	5140	5042	131566	0
YRI.DG	Argentina_Central_Hills_SouthPunilla_2800BP	Peru_CentralAndes_8600-9000BP	Paraguay_Pantanal_ParaguayRiver_1600BP	0.000537	0.000588	0.914	9097	8962	235692	0
YRI.DG	Bolivia_MonolitoDescabezado_Tiwanaku.SG	Argentina_Pampas_6800-7700BP	Paraguay_Pantanal_ParaguayRiver_1600BP	0.000686	0.000588	1.167	6741	6614	177671	0
YRI.DG	USA_Anzick_realigned.SG	SouthernPatagonia_5100-7300BP	Paraguay_Pantanal_ParaguayRiver_1600BP	-0.00081	0.000588	-1.377	9286	9487	247829	0
YRI.DG	USA_CA_Goleta_1500BP.AG	SouthernPatagonia_5100-7300BP	Paraguay_Pantanal_ParaguayRiver_1600BP	0.001465	0.000588	2.492	7267	6991	183975	0
YRI.DG	Belize_4400BP.AG	Argentina_Pampas_CentralPampeanDunefields_LagunadelosPampas_10000BP	Paraguay_Pantanal_ParaguayRiver_1600BP	0.000516	0.000589	0.876	7375	7285	185205	0
YRI.DG	Brazil_JabuticabeiraII_Sambaqui_2200BP.AG	Argentina_Pampas_6800-7700BP	Paraguay_Pantanal_ParaguayRiver_1600BP	0.00121	0.000589	2.054	7046	6834	181192	0
YRI.DG	Peru_Cotahuasi_Tiwanaku.SG	Argentina_Pampas_6800-7700BP	Paraguay_Pantanal_ParaguayRiver_1600BP	0.000458	0.000589	0.778	5332	5251	141494	0
YRI.DG	USA_Anzick_realigned.SG	Peru_CentralAndes_8600-9000BP	Paraguay_Pantanal_ParaguayRiver_1600BP	-1e-05	0.000589	-0.016	9188	9175	243765	0
YRI.DG	Argentina_Central_Hills_NorthCordoba_900BP	Chile_LosRieles_5100BP.AG	Paraguay_Pantanal_ParaguayRiver_1600BP	-0.000637	0.00059	-1.081	8036	8139	213888	0
YRI.DG	Argentina_Northwest_SouthernPuna_Antofagasta_1200BP	Argentina_Pampas_CentralPampeanDunefields_LagunadelosPampas_10000BP	Paraguay_Pantanal_ParaguayRiver_1600BP	-0.000297	0.00059	-0.504	7311	7380	184914	0
YRI.DG	Bahamas_Ceramic.AG	Argentina_Pampas_CentralPampeanDunefields_LagunadelosPampas_10000BP	Paraguay_Pantanal_ParaguayRiver_1600BP	0.000534	0.00059	0.905	7341	7235	184192	0
YRI.DG	Peru_Cullcunche_Tiwanaku.SG	Brazil_CentralEast_6800-10400BP	Paraguay_Pantanal_ParaguayRiver_1600BP	-0.000702	0.00059	-1.19	4925	5024	131922	0
YRI.DG	Peru_SanSebastian_LIP_600BP.AG	Peru_CentralAndes_8600-9000BP	Paraguay_Pantanal_ParaguayRiver_1600BP	-0.000556	0.00059	-0.941	7631	7731	199314	0
YRI.DG	Piapoco.DG	Chile_LosRieles_5100BP.AG	Paraguay_Pantanal_ParaguayRiver_1600BP	0.0003	0.00059	0.508	7280	7237	149397	0
YRI.DG	USA_CA_CastroVille_900BP.AG	Brazil_CentralEast_6800-10400BP	Paraguay_Pantanal_ParaguayRiver_1600BP	0.000288	0.00059	0.487	5956	5928	155177	0
YRI.DG	Mixtec_2.DG	Brazil_CentralEast_6800-10400BP	Paraguay_Pantanal_ParaguayRiver_1600BP	0.000475	0.000591	0.805	7522	7451	158679	0
YRI.DG	Argentina_Central_Hills_Occientales_1900BP	Brazil_CentralEast_6800-10400BP	Paraguay_Pantanal_ParaguayRiver_1600BP	0.00106	0.000592	1.792	5792	5638	148711	0
YRI.DG	Bahamas_AbacoIsl_Ceramic.SG	Peru_CentralAndes_8600-9000BP	Paraguay_Pantanal_ParaguayRiver_1600BP	0.000861	0.000592	1.454	8060	7890	207644	0
YRI.DG	Peru_Cuncaicha_4200BP.AG	Argentina_Pampas_6800-7700BP	Paraguay_Pantanal_ParaguayRiver_1600BP	0.000389	0.000592	0.657	7664	7592	200832	0
YRI.DG	USA_AK_PaleoAleut.AG	Argentina_Pampas_6800-7700BP	Paraguay_Pantanal_ParaguayRiver_1600BP	-1.1e-05	0.000592	-0.019	4387	4400	117173	0
YRI.DG	Argentina_Central_Plains_NorthSantiagodelEstero_500BP	Peru_CentralAndes_8600-9000BP	Paraguay_Pantanal_ParaguayRiver_1600BP	0.000601	0.000593	1.012	7351	7233	188600	0
YRI.DG	Argentina_Pampas_CentralPampeanDunefields_1600BP	Peru_CentralAndes_8600-9000BP	Paraguay_Pantanal_ParaguayRiver_1600BP	-0.000636	0.000593	-1.074	6942	7047	183291	0
YRI.DG	Chile_LosRieles_5100BP.AG	Argentina_Pampas_6800-7700BP	Paraguay_Pantanal_ParaguayRiver_1600BP	-0.000157	0.000593	-0.264	8002	8056	210270	0
YRI.DG	Peru_SanSebastian_LIP_600BP.AG	SouthernPatagonia_5100-7300BP	Paraguay_Pantanal_ParaguayRiver_1600BP	0.000802	0.000593	1.351	7759	7602	200745	0
YRI.DG	Argentina_Pampas_6800-7700BP	Argentina_Pampas_CentralPampeanDunefields_LagunadelosPampas_10000BP	Paraguay_Pantanal_ParaguayRiver_1600BP	-0.000793	0.000594	-1.335	7231	7378	184848	0
YRI.DG	Nahua.DG	Brazil_CentralEast_6800-10400BP	Paraguay_Pantanal_ParaguayRiver_1600BP	0.001365	0.000594	2.297	7832	7619	158885	0
YRI.DG	USA_CA_SantaRosa_7400BP.AG	Argentina_Pampas_CentralPampeanDunefields_LagunadelosPampas_10000BP	Paraguay_Pantanal_ParaguayRiver_1600BP	-0.000108	0.000594	-0.182	7282	7332	185724	0
YRI.DG	USA_Nevada_LovelockCave_1850BP.SG	Argentina_Pampas_CentralPampeanDunefields_LagunadelosPampas_10000BP	Paraguay_Pantanal_ParaguayRiver_1600BP	-0.000242	0.000594	-0.407	7521	7574	190569	0
YRI.DG	Argentina_Central_Plains_MesopotamiaSantiagoDelEstero_1000BP	Peru_CentralAndes_8600-9000BP	Paraguay_Pantanal_ParaguayRiver_1600BP	0.000325	0.000595	0.547	8998	8948	234283	0
YRI.DG	Brazil_MG_C_LapaDoSanto_EH_HG_9500BP.AG	Brazil_CentralEast_6800-10400BP	Paraguay_Pantanal_ParaguayRiver_1600BP	-0.000995	0.000595	-1.671	5145	5293	139315	0
YRI.DG	USA_CA_PacificGrove_5200BP.AG	Brazil_CentralEast_6800-10400BP	Paraguay_Pantanal_ParaguayRiver_1600BP	0.000625	0.000595	1.052	6639	6535	170428	0
YRI.DG	Mexico_CoyoteCave_950BP.AG	Argentina_Pampas_6800-7700BP	Paraguay_Pantanal_ParaguayRiver_1600BP	0.000429	0.000596	0.719	5419	5350	142371	0
YRI.DG	Argentina_NorthTierradelFuego_Selknam_500BP.AG	Argentina_Pampas_6800-7700BP	Paraguay_Pantanal_ParaguayRiver_1600BP	-0.001313	0.000597	-2.198	5248	5447	137847	0
YRI.DG	Canada_BigBar_5700BP.SG	SouthernPatagonia_5100-7300BP	Paraguay_Pantanal_ParaguayRiver_1600BP	0.000107	0.000597	0.179	6766	6748	172478	0
YRI.DG	Argentina_NorthTierradelFuego_Selknam_500BP.AG	Brazil_CentralEast_6800-10400BP	Paraguay_Pantanal_ParaguayRiver_1600BP	0.000275	0.000598	0.46	5284	5240	135932	0
YRI.DG	Argentina_Northwest_SubandeanValleys_Hualfin_2400BP	Chile_LosRieles_5100BP.AG	Paraguay_Pantanal_ParaguayRiver_1600BP	-0.001033	0.000598	-1.726	7377	7567	197567	0
YRI.DG	Argentina_Pampas_CentralPampeanDunefields_1600BP	SouthernPatagonia_5100-7300BP	Paraguay_Pantanal_ParaguayRiver_1600BP	-0.001054	0.000598	-1.763	6900	7094	184325	0
YRI.DG	Bolivia_Miraflores_MH.AG	Argentina_Pampas_CentralPampeanDunefields_LagunadelosPampas_10000BP	Paraguay_Pantanal_ParaguayRiver_1600BP	0.000321	0.000598	0.537	7221	7206	181955	0
YRI.DG	Haiti_Diale1_Ceramic.AG	Chile_LosRieles_5100BP.AG	Paraguay_Pantanal_ParaguayRiver_1600BP	-2.9e-05	0.000598	-0.048	8055	8068	212616	0
YRI.DG	Mexico_Trincheras_LaPlaya_600BP.AG	Argentina_Pampas_CentralPampeanDunefields_LagunadelosPampas_10000BP	Paraguay_Pantanal_ParaguayRiver_1600BP	0.000236	0.000598	0.395	6958	6912	176789	0
YRI.DG	Argentina_Central_Hills_SierrasChicas_1700BP	Argentina_Pampas_6800-7700BP	Paraguay_Pantanal_ParaguayRiver_1600BP	0.000485	0.000599	0.809	5323	5263	136209	0
YRI.DG	Argentina_Central_Plains_MarChiquita_3900BP	Peru_CentralAndes_8600-9000BP	Paraguay_Pantanal_ParaguayRiver_1600BP	0.000734	0.000599	1.226	5302	5210	137311	0
YRI.DG	Argentina_ParanaRiver_UpperDelta_700BP	SouthernPatagonia_5100-7300BP	Paraguay_Pantanal_ParaguayRiver_1600BP	0.000977	0.000599	1.632	5521	5398	142652	0
YRI.DG	Belize_9400BP.AG	Argentina_Pampas_6800-7700BP	Paraguay_Pantanal_ParaguayRiver_1600BP	0.000725	0.000599	1.21	5489	5370	140913	0
YRI.DG	USA_AK_PaleoAleut.AG	SouthernPatagonia_5100-7300BP	Paraguay_Pantanal_ParaguayRiver_1600BP	-0.000846	0.000599	-1.412	4425	4539	119715	0
YRI.DG	USA_CA_Goleta_1900BP.AG	SouthernPatagonia_5100-7300BP	Paraguay_Pantanal_ParaguayRiver_1600BP	-0.000261	0.000599	-0.436	8051	8117	211928	0
YRI.DG	Argentina_Northwest_SubandeanValleys_Ambato_1200BP	Brazil_CentralEast_6800-10400BP	Paraguay_Pantanal_ParaguayRiver_1600BP	9.3e-05	0.0006	0.154	4605	4568	120043	0
YRI.DG	Peru_CentralAndes_8600-9000BP	Argentina_Pampas_CentralPampeanDunefields_LagunadelosPampas_10000BP	Paraguay_Pantanal_ParaguayRiver_1600BP	7.5e-05	0.0006	0.125	7437	7445	188071	0
YRI.DG	RN.Zapotec1.masked	Brazil_CentralEast_6800-10400BP	Paraguay_Pantanal_ParaguayRiver_1600BP	0.000807	0.0006	1.347	3836	3785	65668	0
YRI.DG	USA_AK_PaleoAleut.AG	Brazil_CentralEast_6800-10400BP	Paraguay_Pantanal_ParaguayRiver_1600BP	-0.000147	0.0006	-0.245	4292	4329	115139	0
YRI.DG	USA_CA_PointSal_1500BP.SG	Argentina_Pampas_CentralPampeanDunefields_LagunadelosPampas_10000BP	Paraguay_Pantanal_ParaguayRiver_1600BP	0.000368	0.0006	0.613	7037	6992	178797	0
YRI.DG	USA_CA_SantaRosa_3200BP.AG	Chile_LosRieles_5100BP.AG	Paraguay_Pantanal_ParaguayRiver_1600BP	-3.4e-05	0.0006	-0.057	7785	7781	205517	0
YRI.DG	Argentina_Central_Plains_MarChiquita_3900BP	SouthernPatagonia_5100-7300BP	Paraguay_Pantanal_ParaguayRiver_1600BP	0.000874	0.000601	1.454	5358	5246	138323	0
YRI.DG	Bolivia_Akapana_Tiwanaku.SG	Chile_LosRieles_5100BP.AG	Paraguay_Pantanal_ParaguayRiver_1600BP	-0.000819	0.000601	-1.363	6051	6161	162527	0
YRI.DG	Chile_CaletaHuelen_MH_1100BP.AG	Argentina_Pampas_6800-7700BP	Paraguay_Pantanal_ParaguayRiver_1600BP	-0.000445	0.000601	-0.741	5231	5311	137924	0
YRI.DG	USA_CA_Malibu_3400BP.AG	SouthernPatagonia_5100-7300BP	Paraguay_Pantanal_ParaguayRiver_1600BP	0.00093	0.000601	1.547	5317	5163	135540	0
YRI.DG	Mexico_Chihuahua_Medieval.SG	SouthernPatagonia_5100-7300BP	Paraguay_Pantanal_ParaguayRiver_1600BP	0.00011	0.000602	0.182	6235	6213	165979	0
YRI.DG	Peru_Cotahuasi_Tiwanaku.SG	Brazil_CentralEast_6800-10400BP	Paraguay_Pantanal_ParaguayRiver_1600BP	0.000603	0.000602	1.003	5287	5201	139542	0
YRI.DG	Mixtec_2.DG	Argentina_Pampas_6800-7700BP	Paraguay_Pantanal_ParaguayRiver_1600BP	0.000329	0.000603	0.546	7629	7590	161770	0
YRI.DG	Pima.DG	Argentina_Pampas_CentralPampeanDunefields_LagunadelosPampas_10000BP	Paraguay_Pantanal_ParaguayRiver_1600BP	-0.00016	0.000603	-0.265	6804	6829	137794	0
YRI.DG	RN.Zapotec1.masked	Argentina_Pampas_6800-7700BP	Paraguay_Pantanal_ParaguayRiver_1600BP	0.000443	0.000603	0.735	3910	3883	66976	0
YRI.DG	USA_CA_CalaverasCounty_1500BP.AG	Peru_CentralAndes_8600-9000BP	Paraguay_Pantanal_ParaguayRiver_1600BP	-0.000655	0.000603	-1.085	7502	7624	197501	0
YRI.DG	USA_CA_Goleta_1900BP.AG	Peru_CentralAndes_8600-9000BP	Paraguay_Pantanal_ParaguayRiver_1600BP	-0.000557	0.000603	-0.924	7953	8063	210205	0
YRI.DG	Bolivia_MonolitoDescabezado_Tiwanaku.SG	Peru_CentralAndes_8600-9000BP	Paraguay_Pantanal_ParaguayRiver_1600BP	-0.000184	0.000604	-0.304	6784	6812	180252	0
YRI.DG	Brazil_JabuticabeiraII_Sambaqui_2200BP.AG	Brazil_CentralEast_6800-10400BP	Paraguay_Pantanal_ParaguayRiver_1600BP	0.001461	0.000604	2.419	6993	6716	178963	0
YRI.DG	RN.Maya1.masked	Argentina_Pampas_6800-7700BP	Paraguay_Pantanal_ParaguayRiver_1600BP	0.000957	0.000604	1.583	3927	3874	66976	0
YRI.DG	USA_CA_Goleta_1500BP.AG	Peru_CentralAndes_8600-9000BP	Paraguay_Pantanal_ParaguayRiver_1600BP	0.000466	0.000604	0.772	7151	7047	182677	0
YRI.DG	Argentina_Northwest_SubandeanValleys_Aconquija_1600BP	Argentina_Pampas_CentralPampeanDunefields_LagunadelosPampas_10000BP	Paraguay_Pantanal_ParaguayRiver_1600BP	-6.3e-05	0.000605	-0.104	7474	7500	189550	0
YRI.DG	Argentina_ParanaRiver_UpperDelta_700BP	Peru_CentralAndes_8600-9000BP	Paraguay_Pantanal_ParaguayRiver_1600BP	0.000789	0.000605	1.303	5517	5378	141408	0
YRI.DG	Bolivia_MonolitoDescabezado_Tiwanaku.SG	SouthernPatagonia_5100-7300BP	Paraguay_Pantanal_ParaguayRiver_1600BP	0.000288	0.000605	0.475	6920	6871	182446	0
YRI.DG	Peru_Lauricocha_5800BP.AG	Brazil_CentralEast_6800-10400BP	Paraguay_Pantanal_ParaguayRiver_1600BP	-2.5e-05	0.000605	-0.041	6147	6153	159658	0
YRI.DG	Peru_Ullujaya_MH_950BP.AG	SouthernPatagonia_5100-7300BP	Paraguay_Pantanal_ParaguayRiver_1600BP	8.5e-05	0.000605	0.14	6393	6375	167491	0
YRI.DG	Argentina_BeagleChannel_Yamana_1500BP.AG	Argentina_Pampas_6800-7700BP	Paraguay_Pantanal_ParaguayRiver_1600BP	-0.000865	0.000606	-1.429	7086	7247	187357	0
YRI.DG	USA_CA_SantaBarbara_1700BP.AG	Peru_CentralAndes_8600-9000BP	Paraguay_Pantanal_ParaguayRiver_1600BP	0.000143	0.000606	0.235	7909	7878	207414	0
YRI.DG	Argentina_Northwest_SubandeanValleys_Belen_700BP	Argentina_Pampas_CentralPampeanDunefields_LagunadelosPampas_10000BP	Paraguay_Pantanal_ParaguayRiver_1600BP	0.000864	0.000607	1.423	7541	7491	190144	0
YRI.DG	Chile_LosRieles_12000BP.SG	SouthernPatagonia_5100-7300BP	Paraguay_Pantanal_ParaguayRiver_1600BP	-0.000703	0.000607	-1.159	9403	9581	247194	0
YRI.DG	Chile_PicaOcho_700BP.AG	Brazil_CentralEast_6800-10400BP	Paraguay_Pantanal_ParaguayRiver_1600BP	0.000564	0.000607	0.929	5738	5659	148458	0
YRI.DG	Peru_LIP_Chanka.AG	Chile_LosRieles_5100BP.AG	Paraguay_Pantanal_ParaguayRiver_1600BP	-0.001369	0.000607	-2.256	7336	7647	198758	0
YRI.DG	Brazil_MG_C_LapaDoSanto_EH_HG_9200BP.AG	SouthernPatagonia_5100-7300BP	Paraguay_Pantanal_ParaguayRiver_1600BP	0.000849	0.000608	1.396	7234	7068	186815	0
YRI.DG	USA_CA_NewCuyama_1300BP.SG	Brazil_CentralEast_6800-10400BP	Paraguay_Pantanal_ParaguayRiver_1600BP	0.000164	0.000608	0.27	5060	5028	135359	0
YRI.DG	Bolivia_Lukurmata_Tiwanaku.SG	Chile_LosRieles_5100BP.AG	Paraguay_Pantanal_ParaguayRiver_1600BP	-0.000552	0.000609	-0.906	7710	7761	204795	0
YRI.DG	Brazil_MG_C_LapaDoSanto_EH_HG_9500BP.AG	Argentina_Pampas_6800-7700BP	Paraguay_Pantanal_ParaguayRiver_1600BP	0.000446	0.000609	0.733	5274	5202	140459	0
YRI.DG	RN.Quechua.masked	Argentina_Pampas_6800-7700BP	Paraguay_Pantanal_ParaguayRiver_1600BP	0.000313	0.000609	0.513	3911	3900	66976	0
YRI.DG	USA_AK_Ancient_Athabaskan_1100BP.DG	Chile_LosRieles_5100BP.AG	Paraguay_Pantanal_ParaguayRiver_1600BP	-0.000435	0.000609	-0.714	7834	7927	213857	0
YRI.DG	Argentina_Northwest_PrePuna_600BP	Argentina_Pampas_6800-7700BP	Paraguay_Pantanal_ParaguayRiver_1600BP	0.000673	0.00061	1.104	7041	6939	181119	0
YRI.DG	Belize_5500BP.AG	SouthernPatagonia_5100-7300BP	Paraguay_Pantanal_ParaguayRiver_1600BP	0.000455	0.00061	0.746	8005	7914	207292	0
YRI.DG	Chile_CaletaHuelen_MH_1100BP.AG	SouthernPatagonia_5100-7300BP	Paraguay_Pantanal_ParaguayRiver_1600BP	0.000131	0.00061	0.215	5390	5369	140184	0
YRI.DG	Chile_PicaOcho_700BP.AG	Argentina_Pampas_6800-7700BP	Paraguay_Pantanal_ParaguayRiver_1600BP	-0.000339	0.00061	-0.555	5730	5772	149929	0
YRI.DG	Mexico_Trincheras_LaPlaya_1900BP.AG	Brazil_CentralEast_6800-10400BP	Paraguay_Pantanal_ParaguayRiver_1600BP	0.000746	0.00061	1.223	5221	5116	135062	0
YRI.DG	Peru_LIP_Ychsma.AG	Argentina_Pampas_6800-7700BP	Paraguay_Pantanal_ParaguayRiver_1600BP	0.000449	0.00061	0.737	4410	4377	114538	0
YRI.DG	RN.Quechua.masked	Brazil_CentralEast_6800-10400BP	Paraguay_Pantanal_ParaguayRiver_1600BP	0.000546	0.00061	0.896	3839	3810	65668	0
YRI.DG	USA_CA_Malibu_3400BP.AG	Argentina_Pampas_6800-7700BP	Paraguay_Pantanal_ParaguayRiver_1600BP	0.000523	0.00061	0.857	5148	5082	133267	0
YRI.DG	Argentina_Central_Hills_Occientales_1900BP	Argentina_Pampas_6800-7700BP	Paraguay_Pantanal_ParaguayRiver_1600BP	0.000439	0.000611	0.719	5802	5744	150313	0
YRI.DG	Mexico_Trincheras_LaPlaya_900BP.AG	Argentina_Pampas_6800-7700BP	Paraguay_Pantanal_ParaguayRiver_1600BP	8.6e-05	0.000611	0.14	6003	6000	157877	0
YRI.DG	Karitiana.DG	Chile_LosRieles_5100BP.AG	Paraguay_Pantanal_ParaguayRiver_1600BP	0.000515	0.000612	0.841	7313	7237	149397	0
YRI.DG	Mexico_Trincheras_LaPlaya_900BP.AG	SouthernPatagonia_5100-7300BP	Paraguay_Pantanal_ParaguayRiver_1600BP	0.000229	0.000612	0.374	6075	6052	160198	0
YRI.DG	Nahua.DG	Argentina_Pampas_6800-7700BP	Paraguay_Pantanal_ParaguayRiver_1600BP	0.000881	0.000612	1.44	7923	7797	161975	0
YRI.DG	RN.Aymara.masked	Argentina_Pampas_6800-7700BP	Paraguay_Pantanal_ParaguayRiver_1600BP	0.000371	0.000612	0.606	3913	3889	66976	0
YRI.DG	RN.Quechua.masked	SouthernPatagonia_5100-7300BP	Paraguay_Pantanal_ParaguayRiver_1600BP	0.000244	0.000612	0.398	4046	4033	68974	0
YRI.DG	Brazil_MG_C_LapaDoSanto_EH_HG_9200BP.AG	Peru_CentralAndes_8600-9000BP	Paraguay_Pantanal_ParaguayRiver_1600BP	0.000249	0.000613	0.407	7128	7072	185529	0
YRI.DG	Peru_Lauricocha_3500BP.AG	Argentina_Pampas_6800-7700BP	Paraguay_Pantanal_ParaguayRiver_1600BP	-0.00087	0.000613	-1.42	5979	6112	158198	0
YRI.DG	USA_CA_SanNicolas_4800BP.SG	Argentina_Pampas_CentralPampeanDunefields_LagunadelosPampas_10000BP	Paraguay_Pantanal_ParaguayRiver_1600BP	0.00037	0.000613	0.603	7553	7485	190454	0
YRI.DG	Chile_LosRieles_5100BP.AG	SouthernPatagonia_5100-7300BP	Paraguay_Pantanal_ParaguayRiver_1600BP	-0.000115	0.000614	-0.186	8214	8232	214213	0
YRI.DG	Mixtec_1.DG	Brazil_CentralEast_6800-10400BP	Paraguay_Pantanal_ParaguayRiver_1600BP	0.00095	0.000614	1.548	7723	7578	158596	0
YRI.DG	Peru_Cullcunche_Tiwanaku.SG	Argentina_Pampas_6800-7700BP	Paraguay_Pantanal_ParaguayRiver_1600BP	-0.000353	0.000614	-0.576	5031	5065	133830	0
YRI.DG	Peru_LIP_Pacapaccari_600BP.AG	Chile_LosRieles_5100BP.AG	Paraguay_Pantanal_ParaguayRiver_1600BP	-0.000902	0.000614	-1.469	7283	7475	194666	0
YRI.DG	USA_CA_CastroVille_900BP.AG	Argentina_Pampas_6800-7700BP	Paraguay_Pantanal_ParaguayRiver_1600BP	0.000389	0.000614	0.634	6042	5985	157501	0
YRI.DG	Argentina_Northwest_PrePuna_600BP	Peru_CentralAndes_8600-9000BP	Paraguay_Pantanal_ParaguayRiver_1600BP	0.000225	0.000615	0.366	7182	7142	184177	0
YRI.DG	Mexico_Chihuahua_Medieval.SG	Peru_CentralAndes_8600-9000BP	Paraguay_Pantanal_ParaguayRiver_1600BP	-0.000163	0.000615	-0.265	6115	6150	163469	0
YRI.DG	SouthernPatagonia_5100-7300BP	Argentina_Pampas_CentralPampeanDunefields_LagunadelosPampas_10000BP	Paraguay_Pantanal_ParaguayRiver_1600BP	-0.000941	0.000615	-1.529	7422	7625	190779	0
YRI.DG	USA_CA_Carpinteria_7000BP.AG	Argentina_Pampas_CentralPampeanDunefields_LagunadelosPampas_10000BP	Paraguay_Pantanal_ParaguayRiver_1600BP	-0.000142	0.000615	-0.231	6890	6942	174416	0
YRI.DG	Argentina_Northwest_SubandeanValleys_Ambato_1200BP	Argentina_Pampas_6800-7700BP	Paraguay_Pantanal_ParaguayRiver_1600BP	-0.000763	0.000616	-1.238	4670	4749	122481	0
YRI.DG	Brazil_JabuticabeiraII_Sambaqui_2200BP.AG	Peru_CentralAndes_8600-9000BP	Paraguay_Pantanal_ParaguayRiver_1600BP	0.00157	0.000616	2.549	7179	6883	183410	0
YRI.DG	Brazil_JabuticabeiraII_Sambaqui_2200BP.AG	SouthernPatagonia_5100-7300BP	Paraguay_Pantanal_ParaguayRiver_1600BP	0.001144	0.000616	1.856	7232	7020	185143	0
YRI.DG	Peru_Lauricocha_3500BP.AG	Brazil_CentralEast_6800-10400BP	Paraguay_Pantanal_ParaguayRiver_1600BP	-0.000354	0.000616	-0.574	5928	5992	155375	0
YRI.DG	RN.Aymara.masked	Brazil_CentralEast_6800-10400BP	Paraguay_Pantanal_ParaguayRiver_1600BP	0.000543	0.000617	0.879	3834	3800	65668	0
YRI.DG	Belize_5500BP.AG	Peru_CentralAndes_8600-9000BP	Paraguay_Pantanal_ParaguayRiver_1600BP	0.000992	0.000618	1.607	7991	7795	205785	0
YRI.DG	Canada_BigBar_5700BP.SG	Peru_CentralAndes_8600-9000BP	Paraguay_Pantanal_ParaguayRiver_1600BP	-0.000166	0.000618	-0.269	6641	6668	169859	0
YRI.DG	Chile_LosRieles_5100BP.AG	Peru_CentralAndes_8600-9000BP	Paraguay_Pantanal_ParaguayRiver_1600BP	0.000591	0.000618	0.956	8214	8090	212446	0
YRI.DG	Peru_Cuncaicha_4200BP.AG	SouthernPatagonia_5100-7300BP	Paraguay_Pantanal_ParaguayRiver_1600BP	-0.00031	0.000618	-0.502	7769	7831	204672	0
YRI.DG	USA_CA_Goleta_1000BP.AG	Chile_LosRieles_5100BP.AG	Paraguay_Pantanal_ParaguayRiver_1600BP	-0.00015	0.000618	-0.242	7369	7358	195423	0
YRI.DG	Chile_CaletaHuelen_MH_1100BP.AG	Peru_CentralAndes_8600-9000BP	Paraguay_Pantanal_ParaguayRiver_1600BP	-0.000543	0.000619	-0.876	5308	5392	139123	0
YRI.DG	Peru_MH_LIP_Lambayeque.AG	Argentina_Pampas_CentralPampeanDunefields_LagunadelosPampas_10000BP	Paraguay_Pantanal_ParaguayRiver_1600BP	1.9e-05	0.000619	0.03	6977	6978	175975	0
YRI.DG	PuertoRico_Ceramic.AG	Argentina_Central_Hills_SierrasChicas_JesusMaria_8500BP	Paraguay_Pantanal_ParaguayRiver_1600BP	0.000141	0.000619	0.228	3215	3200	84956	0
YRI.DG	Argentina_Central_Plains_SouthCordoba_100BP	Brazil_CentralEast_6800-10400BP	Paraguay_Pantanal_ParaguayRiver_1600BP	0.001413	0.00062	2.28	5887	5666	149682	0
YRI.DG	Argentina_Northwest_PrePuna_600BP	SouthernPatagonia_5100-7300BP	Paraguay_Pantanal_ParaguayRiver_1600BP	0.000848	0.00062	1.367	7329	7167	186664	0
YRI.DG	Peru_Cuncaicha_4200BP.AG	Peru_CentralAndes_8600-9000BP	Paraguay_Pantanal_ParaguayRiver_1600BP	-0.001502	0.00062	-2.425	7595	7894	203115	0
YRI.DG	RN.Zapotec1.masked	SouthernPatagonia_5100-7300BP	Paraguay_Pantanal_ParaguayRiver_1600BP	0.000488	0.00062	0.787	4046	4009	68974	0
YRI.DG	Argentina_Central_Plains_NorthSantiagodelEstero_500BP	SouthernPatagonia_5100-7300BP	Paraguay_Pantanal_ParaguayRiver_1600BP	0.000126	0.000621	0.203	7415	7392	191009	0
YRI.DG	Argentina_ParanaRiver_LowerDelta_900BP	Chile_LosRieles_5100BP.AG	Paraguay_Pantanal_ParaguayRiver_1600BP	0.000668	0.000621	1.074	6852	6726	177451	0
YRI.DG	Bolivia_Putuni_Tiwanaku.SG	Argentina_Pampas_6800-7700BP	Paraguay_Pantanal_ParaguayRiver_1600BP	0.000456	0.000621	0.735	5469	5402	143446	0
YRI.DG	Peru_Ullujaya_MH_950BP.AG	Peru_CentralAndes_8600-9000BP	Paraguay_Pantanal_ParaguayRiver_1600BP	-0.001661	0.000621	-2.674	6243	6507	166430	0
YRI.DG	Argentina_Central_Plains_MesopotamiaSantiagoDelEstero_400BP	Argentina_Central_Hills_SierrasChicas_JesusMaria_8500BP	Paraguay_Pantanal_ParaguayRiver_1600BP	-0.000971	0.000622	-1.562	3177	3264	84962	0
YRI.DG	Argentina_Pampas_CentralPampeanDunefields_LagunadelosPampas_10000BP	Brazil_CentralEast_6800-10400BP	Paraguay_Pantanal_ParaguayRiver_1600BP	-0.000869	0.000622	-1.397	6957	7121	181243	0
YRI.DG	Bahamas_CrookedIsl_Ceramic.AG	Argentina_Pampas_CentralPampeanDunefields_LagunadelosPampas_10000BP	Paraguay_Pantanal_ParaguayRiver_1600BP	0.000749	0.000622	1.203	7315	7199	183824	0
YRI.DG	Peru_Highlands_LIP_Chimu.AG	Argentina_Pampas_CentralPampeanDunefields_LagunadelosPampas_10000BP	Paraguay_Pantanal_ParaguayRiver_1600BP	0.001125	0.000622	1.809	7063	6880	176182	0
YRI.DG	USA_CA_SantaRosa_3000BP.AG	Argentina_Pampas_CentralPampeanDunefields_LagunadelosPampas_10000BP	Paraguay_Pantanal_ParaguayRiver_1600BP	0.00035	0.000622	0.563	7212	7103	181311	0
YRI.DG	Argentina_Central_Hills_SierrasChicas_1700BP	SouthernPatagonia_5100-7300BP	Paraguay_Pantanal_ParaguayRiver_1600BP	0.0007	0.000623	1.123	5457	5323	138445	0
YRI.DG	Mixtec_2.DG	Peru_CentralAndes_8600-9000BP	Paraguay_Pantanal_ParaguayRiver_1600BP	0.000514	0.000623	0.826	7790	7706	164328	0
YRI.DG	Mexico_CoyoteCave_950BP.AG	Brazil_CentralEast_6800-10400BP	Paraguay_Pantanal_ParaguayRiver_1600BP	0.000713	0.000624	1.141	5402	5312	140994	0
YRI.DG	Mexico_Trincheras_LaPlaya_2500BP.TW	Argentina_Pampas_6800-7700BP	Paraguay_Pantanal_ParaguayRiver_1600BP	-0.000101	0.000624	-0.162	5227	5241	138320	0
YRI.DG	RN.Aymara.masked	SouthernPatagonia_5100-7300BP	Paraguay_Pantanal_ParaguayRiver_1600BP	0.000317	0.000624	0.509	4040	4015	68974	0
YRI.DG	RN.Maya1.masked	Brazil_CentralEast_6800-10400BP	Paraguay_Pantanal_ParaguayRiver_1600BP	0.000971	0.000624	1.556	3849	3791	65668	0
YRI.DG	Bolivia_Putuni_Tiwanaku.SG	Brazil_CentralEast_6800-10400BP	Paraguay_Pantanal_ParaguayRiver_1600BP	0.001102	0.000625	1.764	5416	5269	141518	0
YRI.DG	Mexico_Medio_CasasGrandes.AG	Argentina_Pampas_6800-7700BP	Paraguay_Pantanal_ParaguayRiver_1600BP	-0.000277	0.000625	-0.443	4279	4314	112491	0
YRI.DG	USA_CA_PacificGrove_5200BP.AG	SouthernPatagonia_5100-7300BP	Paraguay_Pantanal_ParaguayRiver_1600BP	0.001031	0.000625	1.65	6962	6784	177080	0
YRI.DG	Argentina_ParanaRiver_MiddleParanaSaladoRivers_800BP	Chile_LosRieles_5100BP.AG	Paraguay_Pantanal_ParaguayRiver_1600BP	0.000313	0.000626	0.5	7983	7932	208378	0
YRI.DG	Peru_Lauricocha_3500BP.AG	SouthernPatagonia_5100-7300BP	Paraguay_Pantanal_ParaguayRiver_1600BP	0.000551	0.000626	0.881	6220	6130	161821	0
YRI.DG	RN.Maya1.masked	SouthernPatagonia_5100-7300BP	Paraguay_Pantanal_ParaguayRiver_1600BP	0.000873	0.000626	1.394	4060	3999	68974	0
YRI.DG	USA_CA_CastroVille_900BP.AG	Peru_CentralAndes_8600-9000BP	Paraguay_Pantanal_ParaguayRiver_1600BP	-0.000139	0.000626	-0.222	6089	6098	159019	0
YRI.DG	Argentina_Central_Hills_SierrasChicas_1700BP	Peru_CentralAndes_8600-9000BP	Paraguay_Pantanal_ParaguayRiver_1600BP	0.000963	0.000627	1.537	5456	5305	137463	0
YRI.DG	Bahamas_SouthAndros_Ceramic.DG	Chile_LosRieles_5100BP.AG	Paraguay_Pantanal_ParaguayRiver_1600BP	0.001499	0.000627	2.389	8206	7890	211276	0
YRI.DG	Belize_9400BP.AG	Peru_CentralAndes_8600-9000BP	Paraguay_Pantanal_ParaguayRiver_1600BP	0.000512	0.000627	0.816	5520	5429	142049	0
YRI.DG	Panama_IsthmoColombian_PreColonial.SG	Chile_LosRieles_5100BP.AG	Paraguay_Pantanal_ParaguayRiver_1600BP	-8.2e-05	0.000627	-0.131	5782	5727	153873	0
YRI.DG	Argentina_Northwest_NorthernPuna_Cochinoca_700BP	Argentina_Pampas_CentralPampeanDunefields_LagunadelosPampas_10000BP	Paraguay_Pantanal_ParaguayRiver_1600BP	0.00047	0.000628	0.749	7560	7495	190901	0
YRI.DG	Brazil_Limao_Sambaqui_1900BP.AG	Argentina_Pampas_CentralPampeanDunefields_LagunadelosPampas_10000BP	Paraguay_Pantanal_ParaguayRiver_1600BP	0.001033	0.000628	1.646	6279	6208	157582	0
YRI.DG	Mixtec_2.DG	SouthernPatagonia_5100-7300BP	Paraguay_Pantanal_ParaguayRiver_1600BP	0.000737	0.000628	1.174	7954	7833	166637	0
YRI.DG	Peru_LIP_Ychsma.AG	Brazil_CentralEast_6800-10400BP	Paraguay_Pantanal_ParaguayRiver_1600BP	0.000933	0.000628	1.486	4391	4275	113150	0
YRI.DG	USA_AK_PaleoAleut.AG	Peru_CentralAndes_8600-9000BP	Paraguay_Pantanal_ParaguayRiver_1600BP	-0.000818	0.000628	-1.303	4388	4501	118802	0
YRI.DG	USA_Ancient_Beringian.SG	Chile_LosRieles_5100BP.AG	Paraguay_Pantanal_ParaguayRiver_1600BP	-0.000606	0.000629	-0.963	7733	7895	214268	0
YRI.DG	Bolivia_MH_Iroco_1050BP.AG	Brazil_CentralEast_6800-10400BP	Paraguay_Pantanal_ParaguayRiver_1600BP	0.00029	0.00063	0.461	5805	5766	148651	0
YRI.DG	Chile_LosRieles_12000BP.SG	Peru_CentralAndes_8600-9000BP	Paraguay_Pantanal_ParaguayRiver_1600BP	-0.000927	0.00063	-1.471	9204	9441	243133	0
YRI.DG	Peru_Lauricocha_5800BP.AG	Argentina_Pampas_6800-7700BP	Paraguay_Pantanal_ParaguayRiver_1600BP	-0.000649	0.00063	-1.03	6187	6306	162824	0
YRI.DG	USA_CA_NewCuyama_1300BP.SG	Argentina_Pampas_6800-7700BP	Paraguay_Pantanal_ParaguayRiver_1600BP	0.000112	0.00063	0.179	5155	5128	137935	0
YRI.DG	USA_CA_NewCuyama_1300BP.SG	SouthernPatagonia_5100-7300BP	Paraguay_Pantanal_ParaguayRiver_1600BP	0.000256	0.00063	0.407	5351	5325	142405	0
YRI.DG	RN.Pima.masked	Argentina_Pampas_6800-7700BP	Paraguay_Pantanal_ParaguayRiver_1600BP	0.000125	0.000631	0.198	3883	3884	66976	0
YRI.DG	RN.Zapotec1.masked	Peru_CentralAndes_8600-9000BP	Paraguay_Pantanal_ParaguayRiver_1600BP	0.000758	0.000631	1.202	3970	3918	67902	0
YRI.DG	USA_CA_PacificGrove_5200BP.AG	Peru_CentralAndes_8600-9000BP	Paraguay_Pantanal_ParaguayRiver_1600BP	0.000332	0.000631	0.525	6825	6759	175549	0
YRI.DG	RN.Kaqchikel.masked	Argentina_Pampas_6800-7700BP	Paraguay_Pantanal_ParaguayRiver_1600BP	0.000771	0.000632	1.22	3926	3874	66976	0
YRI.DG	USA_CA_Malibu_3400BP.AG	Peru_CentralAndes_8600-9000BP	Paraguay_Pantanal_ParaguayRiver_1600BP	0.001034	0.000632	1.635	5275	5144	134501	0
YRI.DG	Argentina_Northwest_SubandeanValleys_Ambato_1200BP	Peru_CentralAndes_8600-9000BP	Paraguay_Pantanal_ParaguayRiver_1600BP	-0.000566	0.000633	-0.894	4795	4816	124707	0
YRI.DG	Mixtec_1.DG	Argentina_Pampas_6800-7700BP	Paraguay_Pantanal_ParaguayRiver_1600BP	0.000787	0.000633	1.242	7849	7736	161679	0
YRI.DG	USA_AK_Ancient_Athabaskan_1100BP.DG	Argentina_Pampas_CentralPampeanDunefields_LagunadelosPampas_10000BP	Paraguay_Pantanal_ParaguayRiver_1600BP	-0.001022	0.000633	-1.616	7289	7484	190516	0
YRI.DG	Argentina_Central_Hills_NorthCordoba_900BP	Argentina_Pampas_CentralPampeanDunefields_LagunadelosPampas_10000BP	Paraguay_Pantanal_ParaguayRiver_1600BP	-0.000214	0.000634	-0.337	7532	7553	190615	0
YRI.DG	Argentina_Central_Hills_NorthPunilla_700BP	Chile_LosRieles_5100BP.AG	Paraguay_Pantanal_ParaguayRiver_1600BP	0.000482	0.000634	0.761	6466	6309	168838	0
YRI.DG	Belize_9400BP.AG	SouthernPatagonia_5100-7300BP	Paraguay_Pantanal_ParaguayRiver_1600BP	0.000793	0.000634	1.251	5584	5470	143202	0
YRI.DG	Argentina_Central_Plains_SouthCordoba_100BP	Argentina_Pampas_6800-7700BP	Paraguay_Pantanal_ParaguayRiver_1600BP	-0.000122	0.000635	-0.193	5861	5881	152552	0
YRI.DG	Argentina_Northwest_SubandeanValleys_Ambato_1200BP	SouthernPatagonia_5100-7300BP	Paraguay_Pantanal_ParaguayRiver_1600BP	-0.000359	0.000635	-0.564	4867	4867	126448	0
YRI.DG	Mexico_CuevaDeLosMuertosChiquitos_1100BP.AG	Argentina_Central_Hills_SierrasChicas_JesusMaria_8500BP	Paraguay_Pantanal_ParaguayRiver_1600BP	0.000186	0.000635	0.293	3202	3174	84845	0
YRI.DG	RN.Quechua.masked	Peru_CentralAndes_8600-9000BP	Paraguay_Pantanal_ParaguayRiver_1600BP	-0.001694	0.000635	-2.669	3904	4022	67902	0
YRI.DG	Argentina_BeagleChannel_Yamana_1500BP.AG	Peru_CentralAndes_8600-9000BP	Paraguay_Pantanal_ParaguayRiver_1600BP	-0.000383	0.000636	-0.601	7226	7279	188991	0
YRI.DG	Mexico_Trincheras_LaPlaya_2500BP.TW	Brazil_CentralEast_6800-10400BP	Paraguay_Pantanal_ParaguayRiver_1600BP	0.000206	0.000636	0.324	5206	5180	136763	0
YRI.DG	Peru_Cotahuasi_Tiwanaku.SG	Peru_CentralAndes_8600-9000BP	Paraguay_Pantanal_ParaguayRiver_1600BP	-0.000912	0.000636	-1.434	5332	5464	143341	0
YRI.DG	USA_CA_Ojai_1400BP.AG	Argentina_Pampas_CentralPampeanDunefields_LagunadelosPampas_10000BP	Paraguay_Pantanal_ParaguayRiver_1600BP	0.000324	0.000636	0.509	7342	7273	184524	0
YRI.DG	Peru_Cullcunche_Tiwanaku.SG	SouthernPatagonia_5100-7300BP	Paraguay_Pantanal_ParaguayRiver_1600BP	-0.000394	0.000637	-0.618	5183	5241	137264	0
YRI.DG	USA_CA_CastroVille_900BP.AG	SouthernPatagonia_5100-7300BP	Paraguay_Pantanal_ParaguayRiver_1600BP	0.000752	0.000637	1.179	6209	6083	160250	0
YRI.DG	Karitiana.DG	Argentina_Pampas_CentralPampeanDunefields_LagunadelosPampas_10000BP	Paraguay_Pantanal_ParaguayRiver_1600BP	0.001207	0.000638	1.892	6956	6793	137793	0
YRI.DG	Peru_LIP_Ychsma.AG	Peru_CentralAndes_8600-9000BP	Paraguay_Pantanal_ParaguayRiver_1600BP	-0.001261	0.000638	-1.975	4394	4549	115497	0
YRI.DG	RN.Kaqchikel.masked	Brazil_CentralEast_6800-10400BP	Paraguay_Pantanal_ParaguayRiver_1600BP	0.000914	0.000638	1.433	3847	3788	65668	0
YRI.DG	Brazil_MG_C_Sumidouro_EH_HG_10100BP.SG	Chile_LosRieles_5100BP.AG	Paraguay_Pantanal_ParaguayRiver_1600BP	0.000343	0.000639	0.536	7022	6987	181397	0
YRI.DG	Mexico_Trincheras_LaPlaya_2800BP.AG	Argentina_Pampas_6800-7700BP	Paraguay_Pantanal_ParaguayRiver_1600BP	0.000384	0.000639	0.602	4134	4095	110000	0
YRI.DG	Mixtec_1.DG	SouthernPatagonia_5100-7300BP	Paraguay_Pantanal_ParaguayRiver_1600BP	0.00072	0.00064	1.124	8142	8013	166542	0
YRI.DG	Nahua.DG	Peru_CentralAndes_8600-9000BP	Paraguay_Pantanal_ParaguayRiver_1600BP	0.000844	0.00064	1.32	8057	7927	164543	0
YRI.DG	Nahua.DG	SouthernPatagonia_5100-7300BP	Paraguay_Pantanal_ParaguayRiver_1600BP	0.001149	0.00064	1.795	8246	8054	166851	0
YRI.DG	RN.Pima.masked	SouthernPatagonia_5100-7300BP	Paraguay_Pantanal_ParaguayRiver_1600BP	6.6e-05	0.00064	0.103	4024	4021	68974	0
YRI.DG	Brazil_MG_C_LapaDoSanto_EH_HG_9500BP.AG	Peru_CentralAndes_8600-9000BP	Paraguay_Pantanal_ParaguayRiver_1600BP	0.000326	0.000641	0.508	5338	5283	141432	0
YRI.DG	Mexico_Trincheras_LaPlaya_2500BP.TW	SouthernPatagonia_5100-7300BP	Paraguay_Pantanal_ParaguayRiver_1600BP	0.000321	0.000642	0.499	5423	5377	141379	0
YRI.DG	RN.Kaqchikel.masked	SouthernPatagonia_5100-7300BP	Paraguay_Pantanal_ParaguayRiver_1600BP	0.000899	0.000642	1.401	4059	4001	68974	0
YRI.DG	Argentina_Central_Plains_MarChiquita_700BP	Argentina_Central_Hills_SierrasChicas_JesusMaria_8500BP	Paraguay_Pantanal_ParaguayRiver_1600BP	-0.000918	0.000643	-1.427	3176	3262	85047	0
YRI.DG	Mexico_Medio_CasasGrandes.AG	Brazil_CentralEast_6800-10400BP	Paraguay_Pantanal_ParaguayRiver_1600BP	-0.000642	0.000643	-0.998	4206	4281	111109	0
YRI.DG	Mexico_Trincheras_LaPlaya_900BP.AG	Peru_CentralAndes_8600-9000BP	Paraguay_Pantanal_ParaguayRiver_1600BP	-7.2e-05	0.000643	-0.112	6020	6029	159125	0
YRI.DG	Peru_Cotahuasi_Tiwanaku.SG	SouthernPatagonia_5100-7300BP	Paraguay_Pantanal_ParaguayRiver_1600BP	-3.3e-05	0.000643	-0.052	5467	5468	144924	0
YRI.DG	Piapoco.DG	Argentina_Pampas_CentralPampeanDunefields_LagunadelosPampas_10000BP	Paraguay_Pantanal_ParaguayRiver_1600BP	0.001221	0.000643	1.901	6921	6759	137792	0
YRI.DG	RN.Inga.masked	Brazil_CentralEast_6800-10400BP	Paraguay_Pantanal_ParaguayRiver_1600BP	0.001109	0.000643	1.725	3850	3789	65668	0
YRI.DG	Argentina_Central_Hills_Traslasierra_2500BP	Argentina_Pampas_CentralPampeanDunefields_LagunadelosPampas_10000BP	Paraguay_Pantanal_ParaguayRiver_1600BP	-0.000127	0.000644	-0.198	7418	7402	187738	0
YRI.DG	Argentina_Northwest_SubandeanValleys_Hualfin_2400BP	Argentina_Pampas_CentralPampeanDunefields_LagunadelosPampas_10000BP	Paraguay_Pantanal_ParaguayRiver_1600BP	-0.000177	0.000644	-0.275	6794	6810	172324	0
YRI.DG	USA_CA_NewCuyama_1300BP.SG	Peru_CentralAndes_8600-9000BP	Paraguay_Pantanal_ParaguayRiver_1600BP	-0.000179	0.000644	-0.278	5236	5246	140339	0
YRI.DG	Chile_PicaOcho_700BP.AG	Peru_CentralAndes_8600-9000BP	Paraguay_Pantanal_ParaguayRiver_1600BP	-0.001124	0.000645	-1.744	5763	5923	150982	0
YRI.DG	RN.Pima.masked	Brazil_CentralEast_6800-10400BP	Paraguay_Pantanal_ParaguayRiver_1600BP	0.00018	0.000645	0.279	3815	3808	65668	0
YRI.DG	Bolivia_MH_Tiwanaku.AG	Brazil_CentralEast_6800-10400BP	Paraguay_Pantanal_ParaguayRiver_1600BP	-2.3e-05	0.000646	-0.035	3614	3615	93522	0
YRI.DG	Mexico_Zapotec.DG	Chile_LosRieles_5100BP.AG	Paraguay_Pantanal_ParaguayRiver_1600BP	0.000275	0.000646	0.426	7096	7054	146857	0
YRI.DG	Argentina_Central_Plains_SouthCordoba_100BP	Peru_CentralAndes_8600-9000BP	Paraguay_Pantanal_ParaguayRiver_1600BP	0.000631	0.000647	0.975	6046	5940	155332	0
YRI.DG	USA_CA_SanMiguel_650BP.SG	Chile_LosRieles_5100BP.AG	Paraguay_Pantanal_ParaguayRiver_1600BP	-0.000306	0.000647	-0.474	7720	7768	206367	0
YRI.DG	Argentina_Central_Hills_Traslasierra_800BP	Argentina_Central_Hills_SierrasChicas_JesusMaria_8500BP	Paraguay_Pantanal_ParaguayRiver_1600BP	-0.001208	0.000648	-1.866	3171	3273	85019	0
YRI.DG	Argentina_NorthTierradelFuego_Selknam_500BP.AG	Peru_CentralAndes_8600-9000BP	Paraguay_Pantanal_ParaguayRiver_1600BP	-3.8e-05	0.000648	-0.059	5371	5400	139245	0
YRI.DG	Peru_LIP_Ychsma.AG	SouthernPatagonia_5100-7300BP	Paraguay_Pantanal_ParaguayRiver_1600BP	0.000245	0.000648	0.378	4499	4483	116273	0
YRI.DG	Argentina_Central_Hills_Occientales_1900BP	Peru_CentralAndes_8600-9000BP	Paraguay_Pantanal_ParaguayRiver_1600BP	0.000516	0.000649	0.794	5886	5802	151378	0
YRI.DG	Bolivia_Putuni_Tiwanaku.SG	SouthernPatagonia_5100-7300BP	Paraguay_Pantanal_ParaguayRiver_1600BP	-0.000133	0.000649	-0.205	5524	5541	147098	0
YRI.DG	Dominican_PreCeramic.AG	Chile_LosRieles_5100BP.AG	Paraguay_Pantanal_ParaguayRiver_1600BP	-0.000484	0.000649	-0.747	7172	7198	192490	0
YRI.DG	Peru_ElBrujo_EIP_1300BP.AG	Chile_LosRieles_5100BP.AG	Paraguay_Pantanal_ParaguayRiver_1600BP	-2.2e-05	0.000649	-0.034	6048	6105	160456	0
YRI.DG	Peru_Highlands_Chinchawas_MH.AG	Brazil_CentralEast_6800-10400BP	Paraguay_Pantanal_ParaguayRiver_1600BP	0.001271	0.000649	1.96	4346	4214	110264	0
YRI.DG	Peru_Lima_LIP_650BP.AG	Chile_LosRieles_5100BP.AG	Paraguay_Pantanal_ParaguayRiver_1600BP	-0.000418	0.000649	-0.644	7548	7584	200506	0
YRI.DG	RN.Aymara.masked	Peru_CentralAndes_8600-9000BP	Paraguay_Pantanal_ParaguayRiver_1600BP	-0.001468	0.000649	-2.261	3910	4001	67902	0
YRI.DG	Mixe.DG	Chile_LosRieles_5100BP.AG	Paraguay_Pantanal_ParaguayRiver_1600BP	0.00034	0.00065	0.523	7106	7057	146873	0
YRI.DG	USA_CA_Goleta_4800BP.AG	Argentina_Pampas_CentralPampeanDunefields_LagunadelosPampas_10000BP	Paraguay_Pantanal_ParaguayRiver_1600BP	0.001016	0.00065	1.563	6830	6662	170292	0
YRI.DG	Mexico_CoyoteCave_950BP.AG	SouthernPatagonia_5100-7300BP	Paraguay_Pantanal_ParaguayRiver_1600BP	0.001219	0.000651	1.871	5563	5393	144184	0
YRI.DG	Mexico_Tayopa_1000BP.AG	Argentina_Central_Hills_SierrasChicas_JesusMaria_8500BP	Paraguay_Pantanal_ParaguayRiver_1600BP	0.000358	0.000651	0.55	3222	3186	84956	0
YRI.DG	Mexico_Trincheras_LaPlaya_1900BP.AG	Argentina_Pampas_6800-7700BP	Paraguay_Pantanal_ParaguayRiver_1600BP	0.000631	0.000651	0.97	5245	5155	136073	0
YRI.DG	Peru_Highlands_Chinchawas_MH.AG	Argentina_Pampas_6800-7700BP	Paraguay_Pantanal_ParaguayRiver_1600BP	0.000854	0.000652	1.31	4338	4258	111452	0
YRI.DG	RN.Wayuu.masked	Brazil_CentralEast_6800-10400BP	Paraguay_Pantanal_ParaguayRiver_1600BP	0.001038	0.000654	1.588	3851	3782	65668	0
YRI.DG	Argentina_Central_Hills_Calamuchita_700BP	Argentina_Central_Hills_SierrasChicas_JesusMaria_8500BP	Paraguay_Pantanal_ParaguayRiver_1600BP	-0.000954	0.000655	-1.457	3178	3260	85041	0
YRI.DG	Argentina_Central_Hills_Occientales_1900BP	SouthernPatagonia_5100-7300BP	Paraguay_Pantanal_ParaguayRiver_1600BP	0.000329	0.000655	0.503	5921	5859	152436	0
YRI.DG	Argentina_Central_Hills_SierrasChicas_700BP	Argentina_Pampas_CentralPampeanDunefields_LagunadelosPampas_10000BP	Paraguay_Pantanal_ParaguayRiver_1600BP	0.000387	0.000655	0.591	7311	7243	182805	0
YRI.DG	Argentina_Central_Plains_MarChiquita_2500BP	Argentina_Pampas_CentralPampeanDunefields_LagunadelosPampas_10000BP	Paraguay_Pantanal_ParaguayRiver_1600BP	0.000333	0.000655	0.507	6712	6688	168551	0
YRI.DG	Quechua.DG	Chile_LosRieles_5100BP.AG	Paraguay_Pantanal_ParaguayRiver_1600BP	-0.000961	0.000655	-1.467	7047	7189	146872	0
YRI.DG	Peru_Ullujaya_EIP_1350BP.AG	Chile_LosRieles_5100BP.AG	Paraguay_Pantanal_ParaguayRiver_1600BP	-0.001188	0.000656	-1.812	5679	5886	153173	0
YRI.DG	SaintLucia_Lavoutte_Ceramic.AG	Argentina_Central_Hills_SierrasChicas_JesusMaria_8500BP	Paraguay_Pantanal_ParaguayRiver_1600BP	6e-06	0.000656	0.009	3203	3198	84420	0
YRI.DG	Chile_PicaOcho_700BP.AG	SouthernPatagonia_5100-7300BP	Paraguay_Pantanal_ParaguayRiver_1600BP	0.000126	0.000657	0.192	5858	5835	151920	0
YRI.DG	Argentina_Pampas_Southern_2600BP	Argentina_Central_Hills_SierrasChicas_JesusMaria_8500BP	Paraguay_Pantanal_ParaguayRiver_1600BP	-0.001175	0.000658	-1.786	3181	3273	85044	0
YRI.DG	Dominican_Samana_Ceramic.AG	Argentina_Central_Hills_SierrasChicas_JesusMaria_8500BP	Paraguay_Pantanal_ParaguayRiver_1600BP	0.000118	0.000658	0.179	3204	3197	84807	0
YRI.DG	Haiti_Diale1_Ceramic.AG	Argentina_Pampas_CentralPampeanDunefields_LagunadelosPampas_10000BP	Paraguay_Pantanal_ParaguayRiver_1600BP	0.00139	0.000658	2.113	7593	7338	188145	0
YRI.DG	Mixtec_1.DG	Peru_CentralAndes_8600-9000BP	Paraguay_Pantanal_ParaguayRiver_1600BP	0.00044	0.000658	0.668	7957	7891	164238	0
YRI.DG	USA_CA_Goleta_1000BP.AG	Argentina_Pampas_CentralPampeanDunefields_LagunadelosPampas_10000BP	Paraguay_Pantanal_ParaguayRiver_1600BP	0.000467	0.000658	0.709	6721	6677	169456	0
YRI.DG	Bahamas_EleutheraIsl_Ceramic.SG	Chile_LosRieles_5100BP.AG	Paraguay_Pantanal_ParaguayRiver_1600BP	0.000853	0.000659	1.295	8128	7945	214257	0
YRI.DG	Bolivia_MH_Iroco_1050BP.AG	SouthernPatagonia_5100-7300BP	Paraguay_Pantanal_ParaguayRiver_1600BP	-0.000185	0.000659	-0.281	6024	6052	153639	0
YRI.DG	RN.Maya1.masked	Peru_CentralAndes_8600-9000BP	Paraguay_Pantanal_ParaguayRiver_1600BP	0.000827	0.000659	1.254	3982	3921	67902	0
YRI.DG	Argentina_Central_Plains_WestSantiagodelEstero_1400BP	Chile_LosRieles_5100BP.AG	Paraguay_Pantanal_ParaguayRiver_1600BP	9.8e-05	0.00066	0.148	8033	8012	213134	0
YRI.DG	Brazil_MG_C_LapaDoSanto_EH_HG_9500BP.AG	SouthernPatagonia_5100-7300BP	Paraguay_Pantanal_ParaguayRiver_1600BP	0.001109	0.00066	1.682	5420	5259	142371	0
YRI.DG	Brazil_SP_S_Laranjal_MH_HG_6600BP.AG	Argentina_Pampas_6800-7700BP	Paraguay_Pantanal_ParaguayRiver_1600BP	0.000224	0.00066	0.339	4649	4631	121452	0
YRI.DG	RN.Mixe.masked	Argentina_Pampas_6800-7700BP	Paraguay_Pantanal_ParaguayRiver_1600BP	0.000486	0.000661	0.734	3906	3885	66976	0
YRI.DG	Argentina_Pampas_CentralPampeanDunefields_LagunadelosPampas_10000BP	Peru_CentralAndes_8600-9000BP	Paraguay_Pantanal_ParaguayRiver_1600BP	-0.001003	0.000662	-1.515	7252	7445	188071	0
YRI.DG	Guadeloupe_AnseGourde_Ceramic.AG	Chile_LosRieles_5100BP.AG	Paraguay_Pantanal_ParaguayRiver_1600BP	-0.001338	0.000662	-2.022	5585	5765	144349	0
YRI.DG	Mexico_Trincheras_LaPlaya_2800BP.AG	Brazil_CentralEast_6800-10400BP	Paraguay_Pantanal_ParaguayRiver_1600BP	-0.000173	0.000663	-0.261	4102	4117	109224	0
YRI.DG	Peru_Lauricocha_5800BP.AG	SouthernPatagonia_5100-7300BP	Paraguay_Pantanal_ParaguayRiver_1600BP	-0.000359	0.000663	-0.541	6415	6471	166699	0
YRI.DG	RN.Kaqchikel.masked	Peru_CentralAndes_8600-9000BP	Paraguay_Pantanal_ParaguayRiver_1600BP	0.001061	0.000663	1.601	3985	3909	67902	0
YRI.DG	RN.Mixe.masked	SouthernPatagonia_5100-7300BP	Paraguay_Pantanal_ParaguayRiver_1600BP	0.000925	0.000663	1.394	4054	3996	68974	0
YRI.DG	Bolivia_Putuni_Tiwanaku.SG	Peru_CentralAndes_8600-9000BP	Paraguay_Pantanal_ParaguayRiver_1600BP	-0.000365	0.000664	-0.55	5473	5529	145467	0
YRI.DG	RN.Pima.masked	Peru_CentralAndes_8600-9000BP	Paraguay_Pantanal_ParaguayRiver_1600BP	-5e-06	0.000664	-0.008	3945	3940	67902	0
YRI.DG	Argentina_Central_Hills_Calamuchita_2600BP	Argentina_Pampas_6800-7700BP	Paraguay_Pantanal_ParaguayRiver_1600BP	0.001085	0.000665	1.633	4329	4211	110303	0
YRI.DG	Argentina_Central_Hills_Comechingones_500BP	Brazil_CentralEast_6800-10400BP	Paraguay_Pantanal_ParaguayRiver_1600BP	0.001357	0.000665	2.041	4922	4756	125717	0
YRI.DG	Argentina_Northwest_SouthernPuna_Antofagasta_2100BP	Brazil_CentralEast_6800-10400BP	Paraguay_Pantanal_ParaguayRiver_1600BP	0.000986	0.000665	1.482	4198	4080	106706	0
YRI.DG	RN.Mixtec.masked	Brazil_CentralEast_6800-10400BP	Paraguay_Pantanal_ParaguayRiver_1600BP	0.001133	0.000665	1.702	3860	3777	65668	0
YRI.DG	Argentina_Pampas_CentralPampeanDunefields_LagunadelosPampas_10000BP	SouthernPatagonia_5100-7300BP	Paraguay_Pantanal_ParaguayRiver_1600BP	-0.001621	0.000666	-2.432	7304	7625	190779	0
YRI.DG	Belize_4600BP.AG	Argentina_Pampas_CentralPampeanDunefields_LagunadelosPampas_10000BP	Paraguay_Pantanal_ParaguayRiver_1600BP	0.00041	0.000666	0.615	6965	6889	174726	0
YRI.DG	Argentina_Central_Plains_SouthCordoba_100BP	SouthernPatagonia_5100-7300BP	Paraguay_Pantanal_ParaguayRiver_1600BP	0.000654	0.000667	0.981	6139	6034	157567	0
YRI.DG	Bolivia_MH_Iroco_1050BP.AG	Argentina_Pampas_6800-7700BP	Paraguay_Pantanal_ParaguayRiver_1600BP	7.5e-05	0.000667	0.113	5916	5914	150774	0
YRI.DG	Brazil_SP_S_Laranjal_MH_HG_6600BP.AG	Brazil_CentralEast_6800-10400BP	Paraguay_Pantanal_ParaguayRiver_1600BP	-0.000627	0.000667	-0.94	4607	4677	120541	0
YRI.DG	Chile_Yamana_BeagleChannel_800BP.SG	Argentina_Pampas_CentralPampeanDunefields_LagunadelosPampas_10000BP	Paraguay_Pantanal_ParaguayRiver_1600BP	-0.00065	0.000667	-0.974	7399	7497	190897	0
YRI.DG	Peru_MH_LIP_ElBrujo_850BP.AG	Brazil_CentralEast_6800-10400BP	Paraguay_Pantanal_ParaguayRiver_1600BP	-0.00034	0.000667	-0.51	3986	4023	103680	0
YRI.DG	USA_CA_SanClemente_800BP.AG	Argentina_Central_Hills_SierrasChicas_JesusMaria_8500BP	Paraguay_Pantanal_ParaguayRiver_1600BP	0.000204	0.000667	0.306	3182	3191	84762	0
YRI.DG	Venezuela_LasLocas_Ceramic.AG	Argentina_Central_Hills_SierrasChicas_JesusMaria_8500BP	Paraguay_Pantanal_ParaguayRiver_1600BP	5.8e-05	0.000667	0.087	3164	3150	83803	0
YRI.DG	Argentina_Central_Hills_Comechingones_1200BP	Brazil_CentralEast_6800-10400BP	Paraguay_Pantanal_ParaguayRiver_1600BP	0.000718	0.000668	1.074	4184	4093	106701	0
YRI.DG	Mexico_CoyoteCave_950BP.AG	Peru_CentralAndes_8600-9000BP	Paraguay_Pantanal_ParaguayRiver_1600BP	0.000795	0.000668	1.191	5519	5394	143253	0
YRI.DG	USA_Ancient_Beringian.SG	Argentina_Pampas_CentralPampeanDunefields_LagunadelosPampas_10000BP	Paraguay_Pantanal_ParaguayRiver_1600BP	9.7e-05	0.000669	0.145	7312	7302	190924	0
YRI.DG	Bolivia_MH_Iroco_1050BP.AG	Peru_CentralAndes_8600-9000BP	Paraguay_Pantanal_ParaguayRiver_1600BP	-0.001283	0.00067	-1.916	5886	6074	152470	0
YRI.DG	RN.Wayuu.masked	Argentina_Pampas_6800-7700BP	Paraguay_Pantanal_ParaguayRiver_1600BP	0.000951	0.00067	1.419	3928	3861	66976	0
YRI.DG	USA_CA_SantaCruz_1000BP.SG	Chile_LosRieles_5100BP.AG	Paraguay_Pantanal_ParaguayRiver_1600BP	0.000427	0.00067	0.638	7978	7888	211393	0
YRI.DG	Bolivia_Akapana_Tiwanaku.SG	Argentina_Pampas_CentralPampeanDunefields_LagunadelosPampas_10000BP	Paraguay_Pantanal_ParaguayRiver_1600BP	0.000211	0.000671	0.314	5640	5599	142805	0
YRI.DG	Bolivia_MH_Tiwanaku.AG	Argentina_Pampas_6800-7700BP	Paraguay_Pantanal_ParaguayRiver_1600BP	0.000208	0.000671	0.31	3669	3652	94668	0
YRI.DG	Brazil_MG_C_Sumidouro_EH_HG_10400BP.SG	Chile_LosRieles_5100BP.AG	Paraguay_Pantanal_ParaguayRiver_1600BP	0.000514	0.000671	0.766	7845	7731	209438	0
YRI.DG	Mexico_Trincheras_LaPlaya_1900BP.AG	SouthernPatagonia_5100-7300BP	Paraguay_Pantanal_ParaguayRiver_1600BP	0.00118	0.000671	1.759	5377	5213	137867	0
YRI.DG	Peru_LIP_Botigiriayocc_600BP.AG	Chile_LosRieles_5100BP.AG	Paraguay_Pantanal_ParaguayRiver_1600BP	0.000413	0.000672	0.615	7950	7863	210405	0
YRI.DG	RN.Mixe.masked	Brazil_CentralEast_6800-10400BP	Paraguay_Pantanal_ParaguayRiver_1600BP	0.000633	0.000672	0.941	3834	3803	65668	0
YRI.DG	RN.Mixtec.masked	Argentina_Pampas_6800-7700BP	Paraguay_Pantanal_ParaguayRiver_1600BP	0.001073	0.000672	1.598	3935	3866	66976	0
YRI.DG	USA_CA_SantaBarbara_900BP.AG	Chile_LosRieles_5100BP.AG	Paraguay_Pantanal_ParaguayRiver_1600BP	-8.1e-05	0.000672	-0.12	7286	7258	192661	0
YRI.DG	Argentina_ParanaRiver_MiddleParanaSaladoRivers_800BP	Argentina_Pampas_CentralPampeanDunefields_LagunadelosPampas_10000BP	Paraguay_Pantanal_ParaguayRiver_1600BP	0.000173	0.000673	0.257	7419	7386	185858	0
YRI.DG	Bolivia_MH_Tiwanaku.AG	SouthernPatagonia_5100-7300BP	Paraguay_Pantanal_ParaguayRiver_1600BP	0.000125	0.000673	0.186	3759	3730	96095	0
YRI.DG	Argentina_Central_Hills_SouthPunilla_600BP	Argentina_Central_Hills_SierrasChicas_JesusMaria_8500BP	Paraguay_Pantanal_ParaguayRiver_1600BP	-0.001258	0.000674	-1.867	3161	3257	84928	0
YRI.DG	Bolivia_MH_Tiwanaku.AG	Peru_CentralAndes_8600-9000BP	Paraguay_Pantanal_ParaguayRiver_1600BP	-0.001342	0.000674	-1.991	3655	3791	95536	0
YRI.DG	Mexico_Trincheras_LaPlaya_2800BP.AG	SouthernPatagonia_5100-7300BP	Paraguay_Pantanal_ParaguayRiver_1600BP	0.000602	0.000674	0.893	4231	4161	111456	0
YRI.DG	Peru_MH_LIP_ElBrujo_850BP.AG	Argentina_Pampas_6800-7700BP	Paraguay_Pantanal_ParaguayRiver_1600BP	-0.000864	0.000674	-1.281	4001	4109	105108	0
YRI.DG	Argentina_Pampas_CentralPampeanDunefields_1600BP	Chile_LosRieles_5100BP.AG	Paraguay_Pantanal_ParaguayRiver_1600BP	-0.000994	0.000675	-1.472	6331	6501	171017	0
YRI.DG	Argentina_Northwest_SouthernPuna_Antofagasta_4600BP	Chile_LosRieles_5100BP.AG	Paraguay_Pantanal_ParaguayRiver_1600BP	6.9e-05	0.000676	0.102	7805	7791	206187	0
YRI.DG	Chile_WesternArchipelago_Kaweskar_1200BP.SG	Chile_LosRieles_5100BP.AG	Paraguay_Pantanal_ParaguayRiver_1600BP	-0.001108	0.000676	-1.638	7592	7824	209118	0
YRI.DG	Peru_LIP_Pacapaccari_600BP.AG	Argentina_Pampas_CentralPampeanDunefields_LagunadelosPampas_10000BP	Paraguay_Pantanal_ParaguayRiver_1600BP	0.000643	0.000676	0.952	6693	6619	167701	0
YRI.DG	Bolivia_Lukurmata_Tiwanaku.SG	Argentina_Pampas_CentralPampeanDunefields_LagunadelosPampas_10000BP	Paraguay_Pantanal_ParaguayRiver_1600BP	0.000336	0.000677	0.497	7158	7091	180515	0
YRI.DG	RN.Inga.masked	SouthernPatagonia_5100-7300BP	Paraguay_Pantanal_ParaguayRiver_1600BP	0.000668	0.000677	0.986	4065	4011	68974	0
YRI.DG	Mexico_Trincheras_LaPlaya_2500BP.TW	Peru_CentralAndes_8600-9000BP	Paraguay_Pantanal_ParaguayRiver_1600BP	-3.8e-05	0.000678	-0.056	5352	5352	139886	0
YRI.DG	Peru_Laramate_900BP.AG	Argentina_Central_Hills_SierrasChicas_JesusMaria_8500BP	Paraguay_Pantanal_ParaguayRiver_1600BP	-0.001084	0.000678	-1.598	3135	3204	83788	0
YRI.DG	RN.Inga.masked	Argentina_Pampas_6800-7700BP	Paraguay_Pantanal_ParaguayRiver_1600BP	0.00092	0.000678	1.357	3932	3874	66976	0
YRI.DG	Argentina_Central_Hills_Calamuchita_2600BP	Brazil_CentralEast_6800-10400BP	Paraguay_Pantanal_ParaguayRiver_1600BP	0.001465	0.000679	2.157	4294	4132	108940	0
YRI.DG	Mayan.DG	Argentina_Central_Hills_SierrasChicas_JesusMaria_8500BP	Paraguay_Pantanal_ParaguayRiver_1600BP	0.000373	0.000679	0.549	2906	2883	62137	0
YRI.DG	USA_CA_SanNicolas_1600BP.SG	Argentina_Central_Hills_SierrasChicas_JesusMaria_8500BP	Paraguay_Pantanal_ParaguayRiver_1600BP	-0.000713	0.000679	-1.049	3148	3200	84663	0
YRI.DG	Argentina_Central_Hills_SierrasChicas_4100BP	Brazil_CentralEast_6800-10400BP	Paraguay_Pantanal_ParaguayRiver_1600BP	0.001547	0.000681	2.273	3949	3766	100167	0
YRI.DG	USA_Nevada_LovelockCave_600BP.SG	Chile_LosRieles_5100BP.AG	Paraguay_Pantanal_ParaguayRiver_1600BP	0.000321	0.000681	0.47	8128	8059	214101	0
YRI.DG	USA_Nevada_SpiritCave_11000BP.SG	Chile_LosRieles_5100BP.AG	Paraguay_Pantanal_ParaguayRiver_1600BP	0.000302	0.000681	0.443	8069	7993	213818	0
YRI.DG	Mexico_Trincheras_LaPlaya_1900BP.AG	Peru_CentralAndes_8600-9000BP	Paraguay_Pantanal_ParaguayRiver_1600BP	0.000349	0.000682	0.512	5273	5219	136923	0
YRI.DG	Peru_LIP_Chanka.AG	Argentina_Pampas_CentralPampeanDunefields_LagunadelosPampas_10000BP	Paraguay_Pantanal_ParaguayRiver_1600BP	0.001048	0.000682	1.536	6801	6633	171340	0
YRI.DG	Argentina_Central_Hills_Calamuchita_4200BP	Argentina_Pampas_6800-7700BP	Paraguay_Pantanal_ParaguayRiver_1600BP	0.000789	0.000683	1.156	4272	4187	108363	0
YRI.DG	Argentina_Central_Hills_Calamuchita_4200BP	Brazil_CentralEast_6800-10400BP	Paraguay_Pantanal_ParaguayRiver_1600BP	0.000539	0.000683	0.789	4230	4167	107178	0
YRI.DG	RN.Guahibo	Argentina_Pampas_6800-7700BP	Paraguay_Pantanal_ParaguayRiver_1600BP	0.00132	0.000683	1.933	3944	3860	66976	0
YRI.DG	USA_CA_Goleta_1100BP.AG	Chile_LosRieles_5100BP.AG	Paraguay_Pantanal_ParaguayRiver_1600BP	-0.001603	0.000684	-2.345	7191	7503	194165	0
YRI.DG	Mexico_Medio_CasasGrandes.AG	SouthernPatagonia_5100-7300BP	Paraguay_Pantanal_ParaguayRiver_1600BP	-0.000563	0.000685	-0.821	4348	4414	114564	0
YRI.DG	USA_Anzick_realigned.SG	Chile_LosRieles_5100BP.AG	Paraguay_Pantanal_ParaguayRiver_1600BP	-0.000986	0.000685	-1.439	7887	8098	214132	0
YRI.DG	Argentina_Central_Hills_Comechingones_1200BP	Argentina_Pampas_6800-7700BP	Paraguay_Pantanal_ParaguayRiver_1600BP	-0.000261	0.000686	-0.381	4163	4183	107671	0
YRI.DG	Argentina_ParanaRiver_LowerDelta_1600BP	Brazil_CentralEast_6800-10400BP	Paraguay_Pantanal_ParaguayRiver_1600BP	0.000544	0.000686	0.793	4197	4155	107139	0
YRI.DG	Belize_5600BP.AG	Brazil_CentralEast_6800-10400BP	Paraguay_Pantanal_ParaguayRiver_1600BP	-0.000607	0.000686	-0.884	3810	3869	101375	0
YRI.DG	Brazil_SP_S_Laranjal_MH_HG_6600BP.AG	Peru_CentralAndes_8600-9000BP	Paraguay_Pantanal_ParaguayRiver_1600BP	6.4e-05	0.000686	0.093	4726	4718	122420	0
YRI.DG	Mexico_Medio_CasasGrandes.AG	Peru_CentralAndes_8600-9000BP	Paraguay_Pantanal_ParaguayRiver_1600BP	-0.000864	0.000686	-1.261	4317	4408	113674	0
YRI.DG	RN.Guahibo	Brazil_CentralEast_6800-10400BP	Paraguay_Pantanal_ParaguayRiver_1600BP	0.001126	0.000688	1.638	3861	3786	65668	0
YRI.DG	Argentina_ParanaRiver_UpperDelta_700BP	Chile_LosRieles_5100BP.AG	Paraguay_Pantanal_ParaguayRiver_1600BP	-0.000354	0.000689	-0.513	4878	4929	129616	0
YRI.DG	Argentina_Central_Hills_SouthPunilla_2800BP	Chile_LosRieles_5100BP.AG	Paraguay_Pantanal_ParaguayRiver_1600BP	-0.000728	0.00069	-1.054	7813	7964	207861	0
YRI.DG	Panama_IsthmoColombian_PreColonial.SG	Argentina_Pampas_CentralPampeanDunefields_LagunadelosPampas_10000BP	Paraguay_Pantanal_ParaguayRiver_1600BP	-0.000224	0.00069	-0.325	5358	5333	137881	0
YRI.DG	Quechua.DG	Argentina_Pampas_CentralPampeanDunefields_LagunadelosPampas_10000BP	Paraguay_Pantanal_ParaguayRiver_1600BP	-0.000573	0.00069	-0.831	6670	6747	135430	0
YRI.DG	Brazil_CentralEast_6800-10400BP	Argentina_Central_Hills_SierrasChicas_JesusMaria_8500BP	Paraguay_Pantanal_ParaguayRiver_1600BP	-0.000525	0.000691	-0.76	3084	3141	81966	0
YRI.DG	Brazil_Limao_Sambaqui_2700BP.AG	Brazil_CentralEast_6800-10400BP	Paraguay_Pantanal_ParaguayRiver_1600BP	0.000822	0.000691	1.19	4041	3963	102392	0
YRI.DG	Belize_7400BP.AG	Chile_LosRieles_5100BP.AG	Paraguay_Pantanal_ParaguayRiver_1600BP	-0.000688	0.000692	-0.994	5723	5798	153057	0
YRI.DG	Brazil_JabuticabeiraII_Sambaqui_2400BP.AG	Argentina_Central_Hills_SierrasChicas_JesusMaria_8500BP	Paraguay_Pantanal_ParaguayRiver_1600BP	-0.000246	0.000692	-0.356	3201	3206	84879	0
YRI.DG	Brazil_MG_C_Sumidouro_EH_HG_10100BP.SG	Argentina_Pampas_CentralPampeanDunefields_LagunadelosPampas_10000BP	Paraguay_Pantanal_ParaguayRiver_1600BP	0.000157	0.000692	0.227	6602	6559	165518	0
YRI.DG	USA_CA_Goleta_1900BP.AG	Chile_LosRieles_5100BP.AG	Paraguay_Pantanal_ParaguayRiver_1600BP	-0.000582	0.000692	-0.841	7229	7341	193249	0
YRI.DG	Belize_5500BP.AG	Chile_LosRieles_5100BP.AG	Paraguay_Pantanal_ParaguayRiver_1600BP	-0.00051	0.000693	-0.736	7124	7221	188875	0
YRI.DG	Guadeloupe_AnseGourde_Ceramic.AG	Argentina_Pampas_CentralPampeanDunefields_LagunadelosPampas_10000BP	Paraguay_Pantanal_ParaguayRiver_1600BP	0.000544	0.000693	0.786	5323	5285	129256	0
YRI.DG	Peru_Cuncaicha_4200BP.AG	Chile_LosRieles_5100BP.AG	Paraguay_Pantanal_ParaguayRiver_1600BP	-0.000163	0.000693	-0.235	6999	7029	186454	0
YRI.DG	RN.Guarani	SouthernPatagonia_5100-7300BP	Paraguay_Pantanal_ParaguayRiver_1600BP	0.001724	0.000693	2.487	4082	3962	68971	0
YRI.DG	Bahamas_AbacoIsl_Ceramic.SG	Chile_LosRieles_5100BP.AG	Paraguay_Pantanal_ParaguayRiver_1600BP	0.000576	0.000694	0.83	6982	6876	182842	0
YRI.DG	Mexico_Trincheras_LaPlaya_2800BP.AG	Peru_CentralAndes_8600-9000BP	Paraguay_Pantanal_ParaguayRiver_1600BP	-2.4e-05	0.000694	-0.034	4196	4189	110652	0
YRI.DG	Surui.DG	Chile_LosRieles_5100BP.AG	Paraguay_Pantanal_ParaguayRiver_1600BP	-0.000246	0.000694	-0.354	7258	7297	149395	0
YRI.DG	USA_CA_SantaBarbara_1700BP.AG	Chile_LosRieles_5100BP.AG	Paraguay_Pantanal_ParaguayRiver_1600BP	-0.000901	0.000694	-1.298	7116	7288	191336	0
YRI.DG	Argentina_ParanaRiver_LowerDelta_900BP	Argentina_Pampas_CentralPampeanDunefields_LagunadelosPampas_10000BP	Paraguay_Pantanal_ParaguayRiver_1600BP	0.0007	0.000695	1.007	6401	6284	159035	0
YRI.DG	Curacao_Ceramic.AG	Argentina_Central_Hills_SierrasChicas_JesusMaria_8500BP	Paraguay_Pantanal_ParaguayRiver_1600BP	-2.2e-05	0.000695	-0.031	3171	3171	84116	0
YRI.DG	RN.Embera	Argentina_Pampas_6800-7700BP	Paraguay_Pantanal_ParaguayRiver_1600BP	0.000171	0.000695	0.246	3890	3882	66976	0
YRI.DG	RN.Wayuu.masked	SouthernPatagonia_5100-7300BP	Paraguay_Pantanal_ParaguayRiver_1600BP	0.000589	0.000695	0.848	4046	4010	68974	0
YRI.DG	Argentina_Central_Hills_Comechingones_500BP	Peru_CentralAndes_8600-9000BP	Paraguay_Pantanal_ParaguayRiver_1600BP	0.000711	0.000696	1.022	4994	4909	128258	0
YRI.DG	Argentina_Central_Plains_MesopotamiaSantiagoDelEstero_1000BP	Chile_LosRieles_5100BP.AG	Paraguay_Pantanal_ParaguayRiver_1600BP	0.000158	0.000696	0.226	7850	7797	206670	0
YRI.DG	Belize_5600BP.AG	Argentina_Pampas_6800-7700BP	Paraguay_Pantanal_ParaguayRiver_1600BP	0.000239	0.000696	0.344	3893	3868	102006	0
YRI.DG	Peru_Highlands_Chinchawas_MH.AG	Peru_CentralAndes_8600-9000BP	Paraguay_Pantanal_ParaguayRiver_1600BP	-0.001049	0.000696	-1.508	4297	4411	112216	0
YRI.DG	USA_CA_Goleta_1500BP.AG	Chile_LosRieles_5100BP.AG	Paraguay_Pantanal_ParaguayRiver_1600BP	-0.000761	0.000696	-1.093	6413	6543	169790	0
YRI.DG	Brazil_MG_C_LapaDoSanto_EH_HG_9200BP.AG	Chile_LosRieles_5100BP.AG	Paraguay_Pantanal_ParaguayRiver_1600BP	0.000409	0.000697	0.587	6488	6418	170877	0
YRI.DG	Cuba_PreCeramic.AG	Argentina_Central_Hills_SierrasChicas_JesusMaria_8500BP	Paraguay_Pantanal_ParaguayRiver_1600BP	0.001005	0.000698	1.44	3239	3156	84850	0
YRI.DG	Mexico_Zapotec.DG	Argentina_Pampas_CentralPampeanDunefields_LagunadelosPampas_10000BP	Paraguay_Pantanal_ParaguayRiver_1600BP	0.001119	0.000698	1.603	6758	6606	135415	0
YRI.DG	Argentina_Central_Hills_Comechingones_1200BP	Peru_CentralAndes_8600-9000BP	Paraguay_Pantanal_ParaguayRiver_1600BP	0.000317	0.000699	0.454	4229	4189	108188	0
YRI.DG	Argentina_Central_Hills_Comechingones_500BP	Argentina_Pampas_6800-7700BP	Paraguay_Pantanal_ParaguayRiver_1600BP	0.00057	0.000699	0.815	4941	4863	127214	0
YRI.DG	Argentina_Central_Plains_NorthDulceRiver_500BP	Argentina_Central_Hills_SierrasChicas_JesusMaria_8500BP	Paraguay_Pantanal_ParaguayRiver_1600BP	-9.7e-05	0.000699	-0.139	3167	3191	83790	0
YRI.DG	Chile_WesternArchipelago_Kaweskar_800BP.SG	Chile_LosRieles_5100BP.AG	Paraguay_Pantanal_ParaguayRiver_1600BP	-0.001262	0.000699	-1.805	7850	8120	214146	0
YRI.DG	Peru_SanSebastian_LIP_600BP.AG	Chile_LosRieles_5100BP.AG	Paraguay_Pantanal_ParaguayRiver_1600BP	-0.000151	0.000699	-0.216	6948	6976	183922	0
YRI.DG	USA_CA_SantaRosa_3200BP.AG	Argentina_Pampas_CentralPampeanDunefields_LagunadelosPampas_10000BP	Paraguay_Pantanal_ParaguayRiver_1600BP	0.000211	0.000699	0.302	7127	7097	179223	0
YRI.DG	USA_CA_SantaRosa_4900BP.AG	Peru_CentralAndes_8600-9000BP	Paraguay_Pantanal_ParaguayRiver_1600BP	-5.4e-05	0.000699	-0.078	4056	4060	105287	0
YRI.DG	Argentina_Northwest_SouthernPuna_Antofagasta_2100BP	Argentina_Pampas_6800-7700BP	Paraguay_Pantanal_ParaguayRiver_1600BP	0.000639	0.0007	0.913	4228	4170	108392	0
YRI.DG	Peru_Highlands_Chinchawas_MH.AG	SouthernPatagonia_5100-7300BP	Paraguay_Pantanal_ParaguayRiver_1600BP	0.001667	0.0007	2.379	4492	4297	112800	0
YRI.DG	RN.Guarani	Brazil_CentralEast_6800-10400BP	Paraguay_Pantanal_ParaguayRiver_1600BP	0.001681	0.0007	2.402	3869	3759	65665	0
YRI.DG	RN.Mixe.masked	Peru_CentralAndes_8600-9000BP	Paraguay_Pantanal_ParaguayRiver_1600BP	0.000401	0.0007	0.574	3955	3936	67902	0
YRI.DG	RN.Mixtec.masked	SouthernPatagonia_5100-7300BP	Paraguay_Pantanal_ParaguayRiver_1600BP	0.001535	0.0007	2.192	4085	3973	68974	0
YRI.DG	USA_CA_SantaRosa_4900BP.AG	Brazil_CentralEast_6800-10400BP	Paraguay_Pantanal_ParaguayRiver_1600BP	-0.000795	0.0007	-1.136	3960	4050	103915	0
YRI.DG	Argentina_Central_Hills_SierrasChicas_4100BP	Argentina_Pampas_6800-7700BP	Paraguay_Pantanal_ParaguayRiver_1600BP	0.000594	0.000701	0.848	3947	3877	101521	0
YRI.DG	Peru_LaGalgada_4100BP.AG	Chile_LosRieles_5100BP.AG	Paraguay_Pantanal_ParaguayRiver_1600BP	-0.000399	0.000701	-0.57	7719	7801	205068	0
YRI.DG	USA_CA_CalaverasCounty_1500BP.AG	Chile_LosRieles_5100BP.AG	Paraguay_Pantanal_ParaguayRiver_1600BP	5.5e-05	0.000701	0.078	6838	6828	180995	0
YRI.DG	Brazil_SP_S_Laranjal_MH_HG_6600BP.AG	SouthernPatagonia_5100-7300BP	Paraguay_Pantanal_ParaguayRiver_1600BP	0.000745	0.000702	1.061	4784	4689	123217	0
YRI.DG	RN.Inga.masked	Peru_CentralAndes_8600-9000BP	Paraguay_Pantanal_ParaguayRiver_1600BP	0.000928	0.000702	1.322	3996	3917	67902	0
YRI.DG	Argentina_Central_Hills_Calamuchita_4200BP	SouthernPatagonia_5100-7300BP	Paraguay_Pantanal_ParaguayRiver_1600BP	0.00039	0.000703	0.555	4333	4290	109580	0
YRI.DG	Argentina_Central_Hills_Comechingones_500BP	SouthernPatagonia_5100-7300BP	Paraguay_Pantanal_ParaguayRiver_1600BP	0.001064	0.000703	1.512	5069	4942	129211	0
YRI.DG	Canada_ASO.SG	Chile_LosRieles_5100BP.AG	Paraguay_Pantanal_ParaguayRiver_1600BP	-0.00138	0.000704	-1.96	5682	5902	159567	0
YRI.DG	Brazil_Cabecuda_Sambaqui_3200BP.AG	Chile_LosRieles_5100BP.AG	Paraguay_Pantanal_ParaguayRiver_1600BP	-5.4e-05	0.000705	-0.076	6068	6095	159026	0
YRI.DG	RN.Embera	Brazil_CentralEast_6800-10400BP	Paraguay_Pantanal_ParaguayRiver_1600BP	6.6e-05	0.000705	0.094	3810	3804	65668	0
YRI.DG	Argentina_Central_Hills_SierrasChicas_4100BP	SouthernPatagonia_5100-7300BP	Paraguay_Pantanal_ParaguayRiver_1600BP	0.000949	0.000706	1.345	4042	3933	103394	0
YRI.DG	USA_CA_SantaRosa_4900BP.AG	Argentina_Pampas_6800-7700BP	Paraguay_Pantanal_ParaguayRiver_1600BP	-0.000525	0.000706	-0.743	3996	4060	104819	0
YRI.DG	RN.Mixtec.masked	Peru_CentralAndes_8600-9000BP	Paraguay_Pantanal_ParaguayRiver_1600BP	0.001013	0.000707	1.434	3982	3908	67902	0
YRI.DG	USA_Alaska_TrailCreek_9000BP.SG	Brazil_CentralEast_6800-10400BP	Paraguay_Pantanal_ParaguayRiver_1600BP	0.00032	0.000707	0.453	3322	3284	85880	0
YRI.DG	Peru_MH_LIP_ElBrujo_850BP.AG	SouthernPatagonia_5100-7300BP	Paraguay_Pantanal_ParaguayRiver_1600BP	-0.000582	0.000708	-0.822	4097	4159	106635	0
YRI.DG	Argentina_Central_Hills_Calamuchita_2600BP	Peru_CentralAndes_8600-9000BP	Paraguay_Pantanal_ParaguayRiver_1600BP	0.001386	0.000709	1.954	4390	4231	111198	0
YRI.DG	Brazil_Limao_Sambaqui_2700BP.AG	Argentina_Pampas_6800-7700BP	Paraguay_Pantanal_ParaguayRiver_1600BP	0.000651	0.000709	0.918	4047	3968	103141	0
YRI.DG	RN.Guahibo	SouthernPatagonia_5100-7300BP	Paraguay_Pantanal_ParaguayRiver_1600BP	0.000423	0.000709	0.596	4048	4020	68974	0
YRI.DG	USA_WA_Kennewick.SG	Brazil_CentralEast_6800-10400BP	Paraguay_Pantanal_ParaguayRiver_1600BP	0.000486	0.00071	0.684	3234	3183	88877	0
YRI.DG	Argentina_ParanaRiver_LowerDelta_1600BP	Peru_CentralAndes_8600-9000BP	Paraguay_Pantanal_ParaguayRiver_1600BP	0.000332	0.000711	0.467	4354	4314	110869	0
YRI.DG	Belize_9400BP.AG	Chile_LosRieles_5100BP.AG	Paraguay_Pantanal_ParaguayRiver_1600BP	0.000741	0.000711	1.042	5060	4971	131606	0
YRI.DG	Mexico_Pericues_Unknown.SG	SouthernPatagonia_5100-7300BP	Paraguay_Pantanal_ParaguayRiver_1600BP	-0.000308	0.000711	-0.434	3330	3352	90650	0
YRI.DG	USA_CA_Goleta_2600BP.AG	Chile_LosRieles_5100BP.AG	Paraguay_Pantanal_ParaguayRiver_1600BP	-2e-06	0.000711	-0.003	7337	7337	193190	0
YRI.DG	Argentina_Pampas_6800-7700BP	Argentina_Central_Hills_SierrasChicas_JesusMaria_8500BP	Paraguay_Pantanal_ParaguayRiver_1600BP	-0.001046	0.000712	-1.468	3125	3175	83086	0
YRI.DG	RN.Guahibo	Peru_CentralAndes_8600-9000BP	Paraguay_Pantanal_ParaguayRiver_1600BP	0.001304	0.000712	1.83	3994	3904	67902	0
YRI.DG	RN.Surui	Brazil_CentralEast_6800-10400BP	Paraguay_Pantanal_ParaguayRiver_1600BP	0.000406	0.000712	0.57	3847	3821	65668	0
YRI.DG	Argentina_Northwest_SouthernPuna_Antofagasta_2100BP	Peru_CentralAndes_8600-9000BP	Paraguay_Pantanal_ParaguayRiver_1600BP	0.000463	0.000714	0.648	4276	4229	109604	0
YRI.DG	Canada_BigBar_5700BP.SG	Chile_LosRieles_5100BP.AG	Paraguay_Pantanal_ParaguayRiver_1600BP	-0.000394	0.000714	-0.552	5809	5868	150406	0
YRI.DG	Canada_LateDorset.SG	Argentina_Pampas_6800-7700BP	Paraguay_Pantanal_ParaguayRiver_1600BP	-0.000293	0.000714	-0.41	2806	2833	79227	0
YRI.DG	Peru_MH_LIP_ElBrujo_850BP.AG	Peru_CentralAndes_8600-9000BP	Paraguay_Pantanal_ParaguayRiver_1600BP	-0.001147	0.000715	-1.604	4027	4146	105932	0
YRI.DG	Brazil_JabuticabeiraII_Sambaqui_2200BP.AG	Chile_LosRieles_5100BP.AG	Paraguay_Pantanal_ParaguayRiver_1600BP	0.000398	0.000716	0.555	6381	6314	167486	0
YRI.DG	Mixe.DG	Argentina_Pampas_CentralPampeanDunefields_LagunadelosPampas_10000BP	Paraguay_Pantanal_ParaguayRiver_1600BP	0.001006	0.000716	1.405	6771	6633	135431	0
YRI.DG	Peru_Lima_LIP_650BP.AG	Argentina_Pampas_CentralPampeanDunefields_LagunadelosPampas_10000BP	Paraguay_Pantanal_ParaguayRiver_1600BP	0.001437	0.000716	2.008	7153	6877	176820	0
YRI.DG	Belize_4400BP.AG	Argentina_Central_Hills_SierrasChicas_JesusMaria_8500BP	Paraguay_Pantanal_ParaguayRiver_1600BP	-0.000135	0.000717	-0.189	3153	3150	83350	0
YRI.DG	Argentina_Central_Plains_EastCordoba_600BP	Argentina_Central_Hills_SierrasChicas_JesusMaria_8500BP	Paraguay_Pantanal_ParaguayRiver_1600BP	-0.000462	0.000718	-0.643	3167	3228	84568	0
YRI.DG	Canada_LateDorset.SG	Brazil_CentralEast_6800-10400BP	Paraguay_Pantanal_ParaguayRiver_1600BP	0.000263	0.000718	0.367	2796	2786	77751	0
YRI.DG	Mexico_Trincheras_LaPlaya_900BP.AG	Chile_LosRieles_5100BP.AG	Paraguay_Pantanal_ParaguayRiver_1600BP	-0.000199	0.000718	-0.277	5571	5600	148384	0
YRI.DG	USA_CA_CalaverasCounty_600BP.AG	Argentina_Central_Hills_SierrasChicas_JesusMaria_8500BP	Paraguay_Pantanal_ParaguayRiver_1600BP	-0.000225	0.000718	-0.314	3169	3174	83054	0
YRI.DG	USA_CA_Carmel_600BP.AG	Brazil_CentralEast_6800-10400BP	Paraguay_Pantanal_ParaguayRiver_1600BP	0.001574	0.000718	2.193	3044	2926	77344	0
YRI.DG	USA_Nevada_LovelockCave_600BP.SG	Argentina_Pampas_CentralPampeanDunefields_LagunadelosPampas_10000BP	Paraguay_Pantanal_ParaguayRiver_1600BP	0.000718	0.000718	1	7627	7490	190592	0
YRI.DG	Argentina_Central_Hills_SierrasChicas_1700BP	Chile_LosRieles_5100BP.AG	Paraguay_Pantanal_ParaguayRiver_1600BP	0.000121	0.00072	0.168	4936	4915	127113	0
YRI.DG	RN.Wayuu.masked	Peru_CentralAndes_8600-9000BP	Paraguay_Pantanal_ParaguayRiver_1600BP	0.001125	0.00072	1.562	3986	3912	67902	0
YRI.DG	Bahamas_SouthAndros_Ceramic.DG	Argentina_Pampas_CentralPampeanDunefields_LagunadelosPampas_10000BP	Paraguay_Pantanal_ParaguayRiver_1600BP	0.001111	0.000721	1.54	7613	7403	188339	0
YRI.DG	Bahamas_Ceramic.AG	Argentina_Central_Hills_SierrasChicas_JesusMaria_8500BP	Paraguay_Pantanal_ParaguayRiver_1600BP	0.000158	0.000723	0.218	3159	3122	82885	0
YRI.DG	Peru_ElBrujo_EIP_1300BP.AG	Argentina_Pampas_CentralPampeanDunefields_LagunadelosPampas_10000BP	Paraguay_Pantanal_ParaguayRiver_1600BP	0.000747	0.000723	1.033	5521	5428	137681	0
YRI.DG	RN.Cabecar.masked	Argentina_Pampas_6800-7700BP	Paraguay_Pantanal_ParaguayRiver_1600BP	0.00055	0.000724	0.76	3926	3879	66976	0
YRI.DG	USA_Nevada_SpiritCave_11000BP.SG	Argentina_Pampas_CentralPampeanDunefields_LagunadelosPampas_10000BP	Paraguay_Pantanal_ParaguayRiver_1600BP	0.000185	0.000724	0.255	7505	7486	190445	0
YRI.DG	RN.Waunana	Brazil_CentralEast_6800-10400BP	Paraguay_Pantanal_ParaguayRiver_1600BP	0.000907	0.000725	1.252	3843	3786	65668	0
YRI.DG	Brazil_Limao_Sambaqui_2700BP.AG	Peru_CentralAndes_8600-9000BP	Paraguay_Pantanal_ParaguayRiver_1600BP	0.001372	0.000726	1.89	4131	3985	103915	0
YRI.DG	Mexico_Pericues_Unknown.SG	Brazil_CentralEast_6800-10400BP	Paraguay_Pantanal_ParaguayRiver_1600BP	3e-05	0.000726	0.041	3166	3166	85635	0
YRI.DG	RN.Cabecar.masked	Brazil_CentralEast_6800-10400BP	Paraguay_Pantanal_ParaguayRiver_1600BP	0.000749	0.000726	1.031	3849	3794	65668	0
YRI.DG	Peru_RioUncallane_1600BP.SG	Argentina_Central_Hills_SierrasChicas_JesusMaria_8500BP	Paraguay_Pantanal_ParaguayRiver_1600BP	-0.001731	0.000727	-2.381	3157	3285	84835	0
YRI.DG	USA_Alaska_TrailCreek_9000BP.SG	Argentina_Pampas_6800-7700BP	Paraguay_Pantanal_ParaguayRiver_1600BP	-0.00152	0.000727	-2.091	3308	3450	87620	0
YRI.DG	Argentina_Central_Hills_Calamuchita_4200BP	Peru_CentralAndes_8600-9000BP	Paraguay_Pantanal_ParaguayRiver_1600BP	0.00021	0.000728	0.288	4292	4269	109117	0
YRI.DG	Argentina_ParanaRiver_LowerDelta_1600BP	Argentina_Pampas_6800-7700BP	Paraguay_Pantanal_ParaguayRiver_1600BP	-0.000152	0.000728	-0.209	4245	4276	109112	0
YRI.DG	Bolivia_MonolitoDescabezado_Tiwanaku.SG	Chile_LosRieles_5100BP.AG	Paraguay_Pantanal_ParaguayRiver_1600BP	-0.000341	0.000728	-0.469	6082	6137	162647	0
YRI.DG	Mexico_Pericues_Unknown.SG	Argentina_Pampas_6800-7700BP	Paraguay_Pantanal_ParaguayRiver_1600BP	0.000624	0.000728	0.857	3261	3208	87524	0
YRI.DG	Chile_CaletaHuelen_MH_1100BP.AG	Chile_LosRieles_5100BP.AG	Paraguay_Pantanal_ParaguayRiver_1600BP	-0.001445	0.000729	-1.984	4795	4990	128599	0
YRI.DG	Surui.DG	Argentina_Pampas_CentralPampeanDunefields_LagunadelosPampas_10000BP	Paraguay_Pantanal_ParaguayRiver_1600BP	0.001142	0.00073	1.564	6947	6797	137791	0
YRI.DG	Argentina_Central_Hills_NorthPunilla_700BP	Argentina_Pampas_CentralPampeanDunefields_LagunadelosPampas_10000BP	Paraguay_Pantanal_ParaguayRiver_1600BP	0.001186	0.000731	1.622	5977	5740	147236	0
YRI.DG	Argentina_Central_Plains_NorthSantiagodelEstero_500BP	Chile_LosRieles_5100BP.AG	Paraguay_Pantanal_ParaguayRiver_1600BP	0.000446	0.000731	0.611	6508	6433	168855	0
YRI.DG	Chile_LosRieles_12000BP.SG	Chile_LosRieles_5100BP.AG	Paraguay_Pantanal_ParaguayRiver_1600BP	-0.001157	0.000731	-1.581	7967	8214	213572	0
YRI.DG	USA_WA_Kennewick.SG	Argentina_Pampas_6800-7700BP	Paraguay_Pantanal_ParaguayRiver_1600BP	0.000189	0.000731	0.258	3317	3301	91185	0
YRI.DG	Argentina_ParanaRiver_LowerDelta_1600BP	SouthernPatagonia_5100-7300BP	Paraguay_Pantanal_ParaguayRiver_1600BP	0.000414	0.000732	0.566	4407	4372	112345	0
YRI.DG	Belize_4900BP.AG	Argentina_Central_Hills_SierrasChicas_JesusMaria_8500BP	Paraguay_Pantanal_ParaguayRiver_1600BP	-0.000892	0.000732	-1.219	3141	3214	83954	0
YRI.DG	USA_CA_Goleta_1100BP.AG	Argentina_Pampas_CentralPampeanDunefields_LagunadelosPampas_10000BP	Paraguay_Pantanal_ParaguayRiver_1600BP	0.000683	0.000732	0.934	6631	6518	166285	0
YRI.DG	USA_CA_LHolocene_Barbareno_Chumash.AG	Argentina_Central_Hills_SierrasChicas_JesusMaria_8500BP	Paraguay_Pantanal_ParaguayRiver_1600BP	-0.000313	0.000732	-0.428	3100	3139	83081	0
YRI.DG	Nahua.DG	Chile_LosRieles_5100BP.AG	Paraguay_Pantanal_ParaguayRiver_1600BP	0.000396	0.000733	0.54	7046	6988	146713	0
YRI.DG	USA_CA_PacificGrove_5200BP.AG	Chile_LosRieles_5100BP.AG	Paraguay_Pantanal_ParaguayRiver_1600BP	-0.000406	0.000733	-0.555	6082	6147	159861	0
YRI.DG	USA_CA_SantaCruz_1000BP.SG	Argentina_Pampas_CentralPampeanDunefields_LagunadelosPampas_10000BP	Paraguay_Pantanal_ParaguayRiver_1600BP	0.000198	0.000733	0.269	7430	7392	188389	0
YRI.DG	Belize_5600BP.AG	SouthernPatagonia_5100-7300BP	Paraguay_Pantanal_ParaguayRiver_1600BP	-0.000932	0.000734	-1.269	3877	3973	102936	0
YRI.DG	Dominican_PreCeramic.AG	Argentina_Pampas_CentralPampeanDunefields_LagunadelosPampas_10000BP	Paraguay_Pantanal_ParaguayRiver_1600BP	0.000991	0.000734	1.35	6617	6412	164890	0
YRI.DG	Bahamas_EleutheraIsl_Ceramic.SG	Argentina_Pampas_CentralPampeanDunefields_LagunadelosPampas_10000BP	Paraguay_Pantanal_ParaguayRiver_1600BP	0.001443	0.000735	1.964	7617	7342	190908	0
YRI.DG	RN.Waunana	Argentina_Pampas_6800-7700BP	Paraguay_Pantanal_ParaguayRiver_1600BP	0.000943	0.000735	1.282	3932	3869	66976	0
YRI.DG	Argentina_BeagleChannel_Yamana_1500BP.AG	Chile_LosRieles_5100BP.AG	Paraguay_Pantanal_ParaguayRiver_1600BP	-0.001731	0.000737	-2.349	6514	6818	175699	0
YRI.DG	Argentina_Northwest_SouthernPuna_Antofagasta_500BP	Brazil_CentralEast_6800-10400BP	Paraguay_Pantanal_ParaguayRiver_1600BP	-0.000365	0.000737	-0.496	3351	3385	87514	0
YRI.DG	Brazil_MG_C_Sumidouro_EH_HG_10400BP.SG	Argentina_Pampas_CentralPampeanDunefields_LagunadelosPampas_10000BP	Paraguay_Pantanal_ParaguayRiver_1600BP	-0.000212	0.000737	-0.287	7304	7330	187920	0
YRI.DG	RN.Guaymi	Brazil_CentralEast_6800-10400BP	Paraguay_Pantanal_ParaguayRiver_1600BP	0.000533	0.000737	0.723	3834	3802	65668	0
YRI.DG	Argentina_Central_Hills_SierrasChicas_JesusMaria_8500BP	Brazil_CentralEast_6800-10400BP	Paraguay_Pantanal_ParaguayRiver_1600BP	0.000202	0.000738	0.274	3171	3141	81966	0
YRI.DG	Mexico_Trincheras_LaPlaya_600BP.AG	Argentina_Central_Hills_SierrasChicas_JesusMaria_8500BP	Paraguay_Pantanal_ParaguayRiver_1600BP	6.7e-05	0.000738	0.091	3022	3024	80968	0
YRI.DG	USA_Alaska_TrailCreek_9000BP.SG	Peru_CentralAndes_8600-9000BP	Paraguay_Pantanal_ParaguayRiver_1600BP	9e-06	0.000738	0.013	3448	3455	88955	0
YRI.DG	USA_WA_Kennewick.SG	SouthernPatagonia_5100-7300BP	Paraguay_Pantanal_ParaguayRiver_1600BP	0.00018	0.000738	0.244	3482	3471	95092	0
YRI.DG	Argentina_Central_Plains_MarChiquita_3900BP	Chile_LosRieles_5100BP.AG	Paraguay_Pantanal_ParaguayRiver_1600BP	-8e-05	0.00074	-0.108	4780	4809	127292	0
YRI.DG	Argentina_Northwest_SubandeanValleys_Aconquija_1600BP	Argentina_Central_Hills_SierrasChicas_JesusMaria_8500BP	Paraguay_Pantanal_ParaguayRiver_1600BP	-0.000623	0.00074	-0.842	3165	3215	84622	0
YRI.DG	Peru_LIP_Botigiriayocc_600BP.AG	Argentina_Pampas_CentralPampeanDunefields_LagunadelosPampas_10000BP	Paraguay_Pantanal_ParaguayRiver_1600BP	0.000641	0.00074	0.866	7446	7327	186465	0
YRI.DG	Peru_Ullujaya_EIP_1350BP.AG	Argentina_Pampas_CentralPampeanDunefields_LagunadelosPampas_10000BP	Paraguay_Pantanal_ParaguayRiver_1600BP	-0.000341	0.00074	-0.461	5189	5221	130679	0
YRI.DG	Argentina_Northwest_SouthernPuna_Antofagasta_2100BP	SouthernPatagonia_5100-7300BP	Paraguay_Pantanal_ParaguayRiver_1600BP	0.00121	0.000741	1.633	4321	4184	110503	0
YRI.DG	Mexico_CoyoteCave_950BP.AG	Chile_LosRieles_5100BP.AG	Paraguay_Pantanal_ParaguayRiver_1600BP	-0.000429	0.000741	-0.579	5030	5088	134344	0
YRI.DG	RN.Embera	SouthernPatagonia_5100-7300BP	Paraguay_Pantanal_ParaguayRiver_1600BP	0.000284	0.000741	0.383	4035	4011	68974	0
YRI.DG	Argentina_Central_Hills_Comechingones_1200BP	SouthernPatagonia_5100-7300BP	Paraguay_Pantanal_ParaguayRiver_1600BP	0.000208	0.000742	0.281	4264	4236	108849	0
YRI.DG	Argentina_Central_Hills_SierrasChicas_JesusMaria_8500BP	Argentina_Pampas_6800-7700BP	Paraguay_Pantanal_ParaguayRiver_1600BP	0.000439	0.000743	0.591	3222	3175	83086	0
YRI.DG	Mexico_Chihuahua_Medieval.SG	Chile_LosRieles_5100BP.AG	Paraguay_Pantanal_ParaguayRiver_1600BP	-0.000684	0.000743	-0.92	5339	5438	144508	0
YRI.DG	Mixtec_2.DG	Chile_LosRieles_5100BP.AG	Paraguay_Pantanal_ParaguayRiver_1600BP	0.000697	0.000743	0.938	6886	6784	146541	0
YRI.DG	USA_CA_Ojai_1400BP.AG	Argentina_Central_Hills_SierrasChicas_JesusMaria_8500BP	Paraguay_Pantanal_ParaguayRiver_1600BP	0.001419	0.000743	1.911	3219	3095	82881	0
YRI.DG	Brazil_Cabecuda_Sambaqui_3200BP.AG	Argentina_Pampas_CentralPampeanDunefields_LagunadelosPampas_10000BP	Paraguay_Pantanal_ParaguayRiver_1600BP	0.000802	0.000744	1.078	5610	5478	138178	0
YRI.DG	RN.Cabecar.masked	SouthernPatagonia_5100-7300BP	Paraguay_Pantanal_ParaguayRiver_1600BP	0.000576	0.000744	0.774	4054	4008	68974	0
YRI.DG	RN.Surui	Argentina_Pampas_6800-7700BP	Paraguay_Pantanal_ParaguayRiver_1600BP	0.000107	0.000744	0.144	3916	3914	66976	0
YRI.DG	Canada_6500BP.SG	Argentina_Pampas_6800-7700BP	Paraguay_Pantanal_ParaguayRiver_1600BP	0.000546	0.000745	0.732	2940	2895	77866	0
YRI.DG	RN.Surui	SouthernPatagonia_5100-7300BP	Paraguay_Pantanal_ParaguayRiver_1600BP	0.000116	0.000745	0.155	4049	4038	68974	0
YRI.DG	Canada_6500BP.SG	Brazil_CentralEast_6800-10400BP	Paraguay_Pantanal_ParaguayRiver_1600BP	0.000558	0.000746	0.747	2840	2798	75921	0
YRI.DG	Mexico_Pericues_Unknown.SG	Peru_CentralAndes_8600-9000BP	Paraguay_Pantanal_ParaguayRiver_1600BP	0.000289	0.000746	0.388	3294	3280	89223	0
YRI.DG	Peru_Ullujaya_MH_950BP.AG	Chile_LosRieles_5100BP.AG	Paraguay_Pantanal_ParaguayRiver_1600BP	-0.001449	0.000746	-1.943	5737	5962	154996	0
YRI.DG	RN.Hulliche.masked	Brazil_CentralEast_6800-10400BP	Paraguay_Pantanal_ParaguayRiver_1600BP	-8.4e-05	0.000746	-0.112	3802	3795	65320	0
YRI.DG	USA_CA_SanMiguel_650BP.SG	Argentina_Pampas_CentralPampeanDunefields_LagunadelosPampas_10000BP	Paraguay_Pantanal_ParaguayRiver_1600BP	-4.1e-05	0.000746	-0.056	7250	7271	183770	0
YRI.DG	USA_CA_SantaRosa_4900BP.AG	SouthernPatagonia_5100-7300BP	Paraguay_Pantanal_ParaguayRiver_1600BP	-0.000443	0.000746	-0.594	4071	4124	105759	0
YRI.DG	Argentina_Central_Hills_SierrasChicas_4100BP	Peru_CentralAndes_8600-9000BP	Paraguay_Pantanal_ParaguayRiver_1600BP	0.000326	0.000747	0.437	3993	3946	102608	0
YRI.DG	Canada_ASO.SG	Argentina_Pampas_CentralPampeanDunefields_LagunadelosPampas_10000BP	Paraguay_Pantanal_ParaguayRiver_1600BP	0.000634	0.000747	0.849	5496	5406	142272	0
YRI.DG	Brazil_Limao_Sambaqui_2700BP.AG	SouthernPatagonia_5100-7300BP	Paraguay_Pantanal_ParaguayRiver_1600BP	0.001587	0.000748	2.122	4174	4010	104384	0
YRI.DG	RN.Ojibwa.masked	Brazil_CentralEast_6800-10400BP	Paraguay_Pantanal_ParaguayRiver_1600BP	0.000312	0.000748	0.418	3667	3675	63926	0
YRI.DG	Belize_7400BP.AG	Argentina_Pampas_CentralPampeanDunefields_LagunadelosPampas_10000BP	Paraguay_Pantanal_ParaguayRiver_1600BP	-0.000401	0.000749	-0.535	5147	5195	131523	0
YRI.DG	Peru_Cotahuasi_Tiwanaku.SG	Chile_LosRieles_5100BP.AG	Paraguay_Pantanal_ParaguayRiver_1600BP	-0.000192	0.000749	-0.256	4815	4840	130080	0
YRI.DG	USA_WA_Kennewick.SG	Peru_CentralAndes_8600-9000BP	Paraguay_Pantanal_ParaguayRiver_1600BP	0.000178	0.000749	0.237	3399	3375	93224	0
YRI.DG	SouthernPatagonia_5100-7300BP	Argentina_Central_Hills_SierrasChicas_JesusMaria_8500BP	Paraguay_Pantanal_ParaguayRiver_1600BP	-0.00069	0.00075	-0.92	3170	3254	84971	0
YRI.DG	USA_Alaska_TrailCreek_9000BP.SG	SouthernPatagonia_5100-7300BP	Paraguay_Pantanal_ParaguayRiver_1600BP	-0.000552	0.00075	-0.737	3479	3520	90146	0
YRI.DG	Chile_PicaOcho_700BP.AG	Chile_LosRieles_5100BP.AG	Paraguay_Pantanal_ParaguayRiver_1600BP	-0.001287	0.000751	-1.715	5266	5448	141247	0
YRI.DG	Canada_LateDorset.SG	SouthernPatagonia_5100-7300BP	Paraguay_Pantanal_ParaguayRiver_1600BP	-3.7e-05	0.000752	-0.049	2929	2933	81342	0
YRI.DG	RN.Cabecar.masked	Peru_CentralAndes_8600-9000BP	Paraguay_Pantanal_ParaguayRiver_1600BP	0.001184	0.000752	1.573	3990	3903	67902	0
YRI.DG	RN.Embera	Peru_CentralAndes_8600-9000BP	Paraguay_Pantanal_ParaguayRiver_1600BP	0.000555	0.000752	0.738	3961	3916	67902	0
YRI.DG	USA_CA_Malibu_3400BP.AG	Chile_LosRieles_5100BP.AG	Paraguay_Pantanal_ParaguayRiver_1600BP	7e-05	0.000753	0.093	4740	4745	124136	0
YRI.DG	USA_CA_SanClemente_900BP.SG	Argentina_Central_Hills_SierrasChicas_JesusMaria_8500BP	Paraguay_Pantanal_ParaguayRiver_1600BP	5.4e-05	0.000753	0.072	3173	3191	84930	0
YRI.DG	USA_CA_SantaBarbara_900BP.AG	Argentina_Pampas_CentralPampeanDunefields_LagunadelosPampas_10000BP	Paraguay_Pantanal_ParaguayRiver_1600BP	0.00058	0.000753	0.77	6538	6433	163672	0
YRI.DG	Peru_CentralAndes_8600-9000BP	Argentina_Central_Hills_SierrasChicas_JesusMaria_8500BP	Paraguay_Pantanal_ParaguayRiver_1600BP	-0.00139	0.000754	-1.842	3132	3235	84056	0
YRI.DG	USA_CA_CastroVille_900BP.AG	Chile_LosRieles_5100BP.AG	Paraguay_Pantanal_ParaguayRiver_1600BP	-0.000866	0.000754	-1.149	5503	5630	146732	0
YRI.DG	USA_CA_Carmel_600BP.AG	Argentina_Pampas_6800-7700BP	Paraguay_Pantanal_ParaguayRiver_1600BP	0.001212	0.000755	1.605	3054	2962	78046	0
YRI.DG	Argentina_Northwest_SouthernPuna_Antofagasta_500BP	Argentina_Pampas_6800-7700BP	Paraguay_Pantanal_ParaguayRiver_1600BP	-0.000564	0.000756	-0.746	3411	3455	89121	0
YRI.DG	Argentina_Northwest_SouthernPuna_Antofagasta_500BP	Peru_CentralAndes_8600-9000BP	Paraguay_Pantanal_ParaguayRiver_1600BP	-0.000914	0.000756	-1.21	3468	3559	90621	0
YRI.DG	Canada_BigBar_5700BP.SG	Argentina_Pampas_CentralPampeanDunefields_LagunadelosPampas_10000BP	Paraguay_Pantanal_ParaguayRiver_1600BP	-0.000479	0.000756	-0.634	5419	5484	136537	0
YRI.DG	Mexico_Queretaro_Medieval.SG	Argentina_Central_Hills_SierrasChicas_JesusMaria_8500BP	Paraguay_Pantanal_ParaguayRiver_1600BP	0.000694	0.000756	0.918	3206	3138	84685	0
YRI.DG	USA_CA_SanNicolas_4800BP.SG	Argentina_Central_Hills_SierrasChicas_JesusMaria_8500BP	Paraguay_Pantanal_ParaguayRiver_1600BP	0.000276	0.000756	0.365	3203	3192	84820	0
YRI.DG	Bolivia_Pumapunku_Tiwanaku.SG	Brazil_CentralEast_6800-10400BP	Paraguay_Pantanal_ParaguayRiver_1600BP	0.000157	0.000757	0.208	2820	2811	75317	0
YRI.DG	RN.Waunana	SouthernPatagonia_5100-7300BP	Paraguay_Pantanal_ParaguayRiver_1600BP	0.000648	0.000758	0.854	4045	3999	68974	0
YRI.DG	USA_CA_PacificGrove_5200BP.AG	Argentina_Pampas_CentralPampeanDunefields_LagunadelosPampas_10000BP	Paraguay_Pantanal_ParaguayRiver_1600BP	0.001371	0.000759	1.807	5701	5510	139167	0
YRI.DG	Bolivia_Pumapunku_Tiwanaku.SG	Argentina_Pampas_6800-7700BP	Paraguay_Pantanal_ParaguayRiver_1600BP	0.000292	0.00076	0.384	2846	2825	76273	0
YRI.DG	Peru_EIP_Moche.AG	Brazil_CentralEast_6800-10400BP	Paraguay_Pantanal_ParaguayRiver_1600BP	0.000998	0.00076	1.314	2467	2410	63376	0
YRI.DG	Peru_LaGalgada_4100BP.AG	Argentina_Pampas_CentralPampeanDunefields_LagunadelosPampas_10000BP	Paraguay_Pantanal_ParaguayRiver_1600BP	0.000653	0.00076	0.859	7181	7064	178951	0
YRI.DG	Pima.DG	Argentina_Central_Hills_SierrasChicas_JesusMaria_8500BP	Paraguay_Pantanal_ParaguayRiver_1600BP	-4.9e-05	0.00076	-0.065	2915	2917	62137	0
YRI.DG	RN.Chilote.masked	Brazil_CentralEast_6800-10400BP	Paraguay_Pantanal_ParaguayRiver_1600BP	-0.001154	0.00076	-1.518	3698	3728	63847	0
YRI.DG	Argentina_Central_Plains_WestSantiagodelEstero_1400BP	Argentina_Pampas_CentralPampeanDunefields_LagunadelosPampas_10000BP	Paraguay_Pantanal_ParaguayRiver_1600BP	-0.000584	0.000761	-0.767	7502	7613	190033	0
YRI.DG	Bahamas_AbacoIsl_Ceramic.SG	Argentina_Pampas_CentralPampeanDunefields_LagunadelosPampas_10000BP	Paraguay_Pantanal_ParaguayRiver_1600BP	0.000772	0.000761	1.015	6541	6415	162945	0
YRI.DG	RN.Chane	SouthernPatagonia_5100-7300BP	Paraguay_Pantanal_ParaguayRiver_1600BP	0.001875	0.000761	2.464	4088	3957	68965	0
YRI.DG	Peru_Lima_EIP_1450BP.AG	Brazil_CentralEast_6800-10400BP	Paraguay_Pantanal_ParaguayRiver_1600BP	0.000801	0.000762	1.052	3168	3106	81667	0
YRI.DG	RN.Guaymi	Argentina_Pampas_6800-7700BP	Paraguay_Pantanal_ParaguayRiver_1600BP	0.000521	0.000763	0.682	3914	3882	66976	0
YRI.DG	Argentina_Northwest_PrePuna_600BP	Chile_LosRieles_5100BP.AG	Paraguay_Pantanal_ParaguayRiver_1600BP	-0.000332	0.000764	-0.435	6275	6330	164063	0
YRI.DG	Mixtec_1.DG	Chile_LosRieles_5100BP.AG	Paraguay_Pantanal_ParaguayRiver_1600BP	-0.00049	0.000764	-0.642	6973	7044	146454	0
YRI.DG	USA_Nevada_LovelockCave_1850BP.SG	Argentina_Central_Hills_SierrasChicas_JesusMaria_8500BP	Paraguay_Pantanal_ParaguayRiver_1600BP	0.000115	0.000764	0.15	3208	3174	84841	0
YRI.DG	Chile_WesternArchipelago_Kaweskar_1200BP.SG	Argentina_Pampas_CentralPampeanDunefields_LagunadelosPampas_10000BP	Paraguay_Pantanal_ParaguayRiver_1600BP	0.000622	0.000765	0.813	7248	7132	186266	0
YRI.DG	Chile_WesternArchipelago_Kaweskar_800BP.SG	Argentina_Pampas_CentralPampeanDunefields_LagunadelosPampas_10000BP	Paraguay_Pantanal_ParaguayRiver_1600BP	3.4e-05	0.000765	0.045	7466	7460	190803	0
YRI.DG	Peru_Lima_EIP_1450BP.AG	Argentina_Pampas_6800-7700BP	Paraguay_Pantanal_ParaguayRiver_1600BP	0.000828	0.000765	1.083	3250	3190	82895	0
YRI.DG	Belize_5600BP.AG	Peru_CentralAndes_8600-9000BP	Paraguay_Pantanal_ParaguayRiver_1600BP	4.4e-05	0.000766	0.058	3946	3944	102409	0
YRI.DG	Argentina_Central_Plains_MarChiquita_3900BP	Argentina_Pampas_CentralPampeanDunefields_LagunadelosPampas_10000BP	Paraguay_Pantanal_ParaguayRiver_1600BP	0.000416	0.000767	0.543	4366	4348	108910	0
YRI.DG	Argentina_Northwest_SouthernPuna_Antofagasta_500BP	SouthernPatagonia_5100-7300BP	Paraguay_Pantanal_ParaguayRiver_1600BP	-0.000148	0.000767	-0.193	3581	3596	91843	0
YRI.DG	Argentina_NorthTierradelFuego_Selknam_500BP.AG	Chile_LosRieles_5100BP.AG	Paraguay_Pantanal_ParaguayRiver_1600BP	-0.001726	0.000768	-2.247	4803	5038	128620	0
YRI.DG	Bahamas_CrookedIsl_Ceramic.AG	Argentina_Central_Hills_SierrasChicas_JesusMaria_8500BP	Paraguay_Pantanal_ParaguayRiver_1600BP	0.001096	0.000768	1.427	3169	3085	82894	0
YRI.DG	RN.Guaymi	Peru_CentralAndes_8600-9000BP	Paraguay_Pantanal_ParaguayRiver_1600BP	0.001143	0.000768	1.487	3989	3912	67902	0
YRI.DG	RN.Guaymi	SouthernPatagonia_5100-7300BP	Paraguay_Pantanal_ParaguayRiver_1600BP	0.000866	0.000768	1.127	4059	4003	68974	0
YRI.DG	RN.Kogi	Brazil_CentralEast_6800-10400BP	Paraguay_Pantanal_ParaguayRiver_1600BP	0.001104	0.000769	1.436	3849	3777	65668	0
YRI.DG	RN.Quechua.masked	Chile_LosRieles_5100BP.AG	Paraguay_Pantanal_ParaguayRiver_1600BP	-0.000924	0.000769	-1.201	3497	3559	61011	0
YRI.DG	Argentina_Northwest_SouthernPuna_Antofagasta_1200BP	Argentina_Central_Hills_SierrasChicas_JesusMaria_8500BP	Paraguay_Pantanal_ParaguayRiver_1600BP	-0.000819	0.00077	-1.065	3118	3166	82805	0
YRI.DG	RN.Kogi	Argentina_Pampas_6800-7700BP	Paraguay_Pantanal_ParaguayRiver_1600BP	0.001152	0.00077	1.495	3925	3850	66976	0
YRI.DG	RN.Zapotec1.masked	Chile_LosRieles_5100BP.AG	Paraguay_Pantanal_ParaguayRiver_1600BP	-0.00039	0.00077	-0.507	3505	3526	61011	0
YRI.DG	USA_CA_SantaRosa_7400BP.AG	Argentina_Central_Hills_SierrasChicas_JesusMaria_8500BP	Paraguay_Pantanal_ParaguayRiver_1600BP	-0.000275	0.00077	-0.357	3141	3154	83378	0
YRI.DG	Chile_Conchali_700BP.AG	Argentina_Pampas_CentralPampeanDunefields_LagunadelosPampas_10000BP	Paraguay_Pantanal_ParaguayRiver_1600BP	0.000438	0.000771	0.568	6887	6811	172304	0
YRI.DG	RN.Ojibwa.masked	SouthernPatagonia_5100-7300BP	Paraguay_Pantanal_ParaguayRiver_1600BP	-3.2e-05	0.000771	-0.042	3856	3879	67110	0
YRI.DG	Argentina_Central_Hills_SierrasChicas_JesusMaria_8500BP	SouthernPatagonia_5100-7300BP	Paraguay_Pantanal_ParaguayRiver_1600BP	0.00047	0.000772	0.608	3292	3254	84971	0
YRI.DG	Argentina_Central_Hills_SouthPunilla_2800BP	Argentina_Pampas_CentralPampeanDunefields_LagunadelosPampas_10000BP	Paraguay_Pantanal_ParaguayRiver_1600BP	0.000313	0.000772	0.405	7423	7365	185564	0
YRI.DG	Canada_LateDorset.SG	Peru_CentralAndes_8600-9000BP	Paraguay_Pantanal_ParaguayRiver_1600BP	-0.000161	0.000772	-0.208	2882	2891	80400	0
YRI.DG	Peru_Lauricocha_5800BP.AG	Chile_LosRieles_5100BP.AG	Paraguay_Pantanal_ParaguayRiver_1600BP	-0.001286	0.000772	-1.666	5604	5796	149242	0
YRI.DG	Argentina_Central_Plains_MesopotamiaSantiagoDelEstero_1000BP	Argentina_Pampas_CentralPampeanDunefields_LagunadelosPampas_10000BP	Paraguay_Pantanal_ParaguayRiver_1600BP	0.000127	0.000774	0.164	7328	7298	184424	0
YRI.DG	Bolivia_Putuni_Tiwanaku.SG	Chile_LosRieles_5100BP.AG	Paraguay_Pantanal_ParaguayRiver_1600BP	-4.8e-05	0.000774	-0.063	4930	4936	131724	0
YRI.DG	Argentina_Northwest_SouthernPuna_Antofagasta_4600BP	Argentina_Pampas_CentralPampeanDunefields_LagunadelosPampas_10000BP	Paraguay_Pantanal_ParaguayRiver_1600BP	-0.000107	0.000775	-0.138	7309	7328	184820	0
YRI.DG	RN.Karitiana	Brazil_CentralEast_6800-10400BP	Paraguay_Pantanal_ParaguayRiver_1600BP	0.001155	0.000775	1.49	3875	3804	65668	0
YRI.DG	RN.Waunana	Peru_CentralAndes_8600-9000BP	Paraguay_Pantanal_ParaguayRiver_1600BP	0.000697	0.000775	0.9	3974	3921	67902	0
YRI.DG	USA_AK_PaleoAleut.AG	Chile_LosRieles_5100BP.AG	Paraguay_Pantanal_ParaguayRiver_1600BP	-0.000145	0.000775	-0.188	3986	4040	108209	0
YRI.DG	USA_NM_Chaco.AG	Brazil_CentralEast_6800-10400BP	Paraguay_Pantanal_ParaguayRiver_1600BP	0.001909	0.000775	2.462	2429	2297	62892	0
YRI.DG	RN.Surui	Peru_CentralAndes_8600-9000BP	Paraguay_Pantanal_ParaguayRiver_1600BP	0.000274	0.000776	0.353	3980	3959	67902	0
YRI.DG	USA_CA_Carmel_600BP.AG	SouthernPatagonia_5100-7300BP	Paraguay_Pantanal_ParaguayRiver_1600BP	0.001929	0.000776	2.485	3115	2963	78971	0
YRI.DG	Argentina_Pampas_CentralPampeanDunefields_LagunadelosPampas_10000BP	Chile_LosRieles_5100BP.AG	Paraguay_Pantanal_ParaguayRiver_1600BP	-0.00122	0.000777	-1.571	6311	6514	166837	0
YRI.DG	Peru_Cullcunche_Tiwanaku.SG	Chile_LosRieles_5100BP.AG	Paraguay_Pantanal_ParaguayRiver_1600BP	-0.000292	0.000777	-0.376	4587	4623	123078	0
YRI.DG	Mixtec_2.DG	Argentina_Pampas_CentralPampeanDunefields_LagunadelosPampas_10000BP	Paraguay_Pantanal_ParaguayRiver_1600BP	5.7e-05	0.000778	0.073	6486	6478	135121	0
YRI.DG	Peru_RioUncallane_1800BP.SG	Argentina_Pampas_CentralPampeanDunefields_LagunadelosPampas_10000BP	Paraguay_Pantanal_ParaguayRiver_1600BP	-0.000854	0.000778	-1.097	7418	7579	188051	0
YRI.DG	Bolivia_MH_Iroco_1050BP.AG	Chile_LosRieles_5100BP.AG	Paraguay_Pantanal_ParaguayRiver_1600BP	-0.00055	0.00078	-0.705	5348	5425	139990	0
YRI.DG	Brazil_SP_S_Moraes_MH_HG_5800BP.AG	Argentina_Pampas_6800-7700BP	Paraguay_Pantanal_ParaguayRiver_1600BP	0.000943	0.00078	1.209	3195	3120	81110	0
YRI.DG	Peru_SanSebastian_LIP_600BP.AG	Argentina_Pampas_CentralPampeanDunefields_LagunadelosPampas_10000BP	Paraguay_Pantanal_ParaguayRiver_1600BP	0.001449	0.00078	1.858	6348	6121	156670	0
YRI.DG	Canada_6500BP.SG	Peru_CentralAndes_8600-9000BP	Paraguay_Pantanal_ParaguayRiver_1600BP	-5.9e-05	0.000781	-0.076	2966	2957	79514	0
YRI.DG	Canada_6500BP.SG	SouthernPatagonia_5100-7300BP	Paraguay_Pantanal_ParaguayRiver_1600BP	0.001421	0.000781	1.819	3065	2948	80927	0
YRI.DG	RN.Aymara.masked	Chile_LosRieles_5100BP.AG	Paraguay_Pantanal_ParaguayRiver_1600BP	-0.00124	0.000781	-1.588	3492	3564	61011	0
YRI.DG	RN.Chipewyan.masked	Brazil_CentralEast_6800-10400BP	Paraguay_Pantanal_ParaguayRiver_1600BP	-0.000417	0.000781	-0.534	3566	3604	62370	0
YRI.DG	RN.Karitiana	Argentina_Pampas_6800-7700BP	Paraguay_Pantanal_ParaguayRiver_1600BP	0.001576	0.000781	2.019	3966	3864	66976	0
YRI.DG	Chile_Yamana_BeagleChannel_800BP.SG	Argentina_Central_Hills_SierrasChicas_JesusMaria_8500BP	Paraguay_Pantanal_ParaguayRiver_1600BP	-0.001031	0.000782	-1.318	3117	3222	85035	0
YRI.DG	RN.Kogi	SouthernPatagonia_5100-7300BP	Paraguay_Pantanal_ParaguayRiver_1600BP	0.001142	0.000782	1.461	4071	3989	68974	0
YRI.DG	RN.Ojibwa.masked	Argentina_Pampas_6800-7700BP	Paraguay_Pantanal_ParaguayRiver_1600BP	0.000238	0.000782	0.304	3737	3759	65175	0
YRI.DG	USA_CA_Goleta_1500BP.AG	Argentina_Pampas_CentralPampeanDunefields_LagunadelosPampas_10000BP	Paraguay_Pantanal_ParaguayRiver_1600BP	0.000601	0.000782	0.769	5861	5774	145066	0
YRI.DG	Nahua.DG	Argentina_Pampas_CentralPampeanDunefields_LagunadelosPampas_10000BP	Paraguay_Pantanal_ParaguayRiver_1600BP	0.00102	0.000783	1.303	6758	6620	135277	0
YRI.DG	Peru_EIP_Moche.AG	Argentina_Pampas_6800-7700BP	Paraguay_Pantanal_ParaguayRiver_1600BP	0.00054	0.000784	0.69	2479	2441	64162	0
YRI.DG	USA_CA_CalaverasCounty_1500BP.AG	Argentina_Pampas_CentralPampeanDunefields_LagunadelosPampas_10000BP	Paraguay_Pantanal_ParaguayRiver_1600BP	0.001471	0.000784	1.875	6271	6042	155343	0
YRI.DG	USA_CA_Carmel_600BP.AG	Peru_CentralAndes_8600-9000BP	Paraguay_Pantanal_ParaguayRiver_1600BP	0.000386	0.000784	0.492	3058	3031	78592	0
YRI.DG	USA_CA_Goleta_2600BP.AG	Argentina_Pampas_CentralPampeanDunefields_LagunadelosPampas_10000BP	Paraguay_Pantanal_ParaguayRiver_1600BP	0.001188	0.000784	1.516	6694	6497	165504	0
YRI.DG	Argentina_ParanaRiver_UpperDelta_700BP	Argentina_Pampas_CentralPampeanDunefields_LagunadelosPampas_10000BP	Paraguay_Pantanal_ParaguayRiver_1600BP	0.000787	0.000785	1.002	4491	4431	112231	0
YRI.DG	RN.Arhuaco.masked	Brazil_CentralEast_6800-10400BP	Paraguay_Pantanal_ParaguayRiver_1600BP	0.000813	0.000785	1.035	3663	3627	63067	0
YRI.DG	RN.Chilote.masked	Peru_CentralAndes_8600-9000BP	Paraguay_Pantanal_ParaguayRiver_1600BP	-0.001037	0.000785	-1.321	3816	3861	66019	0
YRI.DG	USA_CA_Monterey_1000BP.AG	Brazil_CentralEast_6800-10400BP	Paraguay_Pantanal_ParaguayRiver_1600BP	-0.000131	0.000785	-0.166	2330	2344	59845	0
YRI.DG	Argentina_Northwest_SubandeanValleys_Ambato_1200BP	Chile_LosRieles_5100BP.AG	Paraguay_Pantanal_ParaguayRiver_1600BP	-0.000529	0.000786	-0.673	4212	4213	110594	0
YRI.DG	Peru_LIP_Ychsma.AG	Chile_LosRieles_5100BP.AG	Paraguay_Pantanal_ParaguayRiver_1600BP	-0.001134	0.000786	-1.443	4026	4138	107623	0
YRI.DG	Argentina_Central_Hills_SierrasChicas_JesusMaria_8500BP	Peru_CentralAndes_8600-9000BP	Paraguay_Pantanal_ParaguayRiver_1600BP	-0.000137	0.000788	-0.174	3225	3235	84056	0
YRI.DG	RN.Diaguita.masked	Argentina_Pampas_6800-7700BP	Paraguay_Pantanal_ParaguayRiver_1600BP	-0.000142	0.000788	-0.18	3788	3800	65162	0
YRI.DG	Bahamas_SouthAndros_Ceramic.DG	Argentina_Central_Hills_SierrasChicas_JesusMaria_8500BP	Paraguay_Pantanal_ParaguayRiver_1600BP	-0.000145	0.000789	-0.184	3176	3188	83797	0
YRI.DG	USA_CA_Goleta_1900BP.AG	Argentina_Pampas_CentralPampeanDunefields_LagunadelosPampas_10000BP	Paraguay_Pantanal_ParaguayRiver_1600BP	-0.000563	0.000789	-0.713	6438	6530	164522	0
YRI.DG	Argentina_Northwest_SubandeanValleys_Belen_700BP	Argentina_Central_Hills_SierrasChicas_JesusMaria_8500BP	Paraguay_Pantanal_ParaguayRiver_1600BP	-0.000859	0.00079	-1.087	3134	3246	84808	0
YRI.DG	RN.Algonquin.masked	SouthernPatagonia_5100-7300BP	Paraguay_Pantanal_ParaguayRiver_1600BP	-0.001279	0.00079	-1.619	3779	3805	65757	0
YRI.DG	USA_CA_PointSal_1500BP.SG	Argentina_Central_Hills_SierrasChicas_JesusMaria_8500BP	Paraguay_Pantanal_ParaguayRiver_1600BP	3.8e-05	0.00079	0.048	2987	2988	79709	0
YRI.DG	Belize_5500BP.AG	Argentina_Pampas_CentralPampeanDunefields_LagunadelosPampas_10000BP	Paraguay_Pantanal_ParaguayRiver_1600BP	0.000377	0.000791	0.476	6482	6421	162252	0
YRI.DG	Brazil_SP_S_Moraes_MH_HG_5800BP.AG	Brazil_CentralEast_6800-10400BP	Paraguay_Pantanal_ParaguayRiver_1600BP	-0.00031	0.000791	-0.392	3111	3143	80405	0
YRI.DG	Peru_Lima_EIP_1450BP.AG	Peru_CentralAndes_8600-9000BP	Paraguay_Pantanal_ParaguayRiver_1600BP	-0.000493	0.000791	-0.623	3244	3292	83869	0
YRI.DG	Bolivia_Pumapunku_Tiwanaku.SG	Peru_CentralAndes_8600-9000BP	Paraguay_Pantanal_ParaguayRiver_1600BP	-0.000711	0.000792	-0.897	2860	2919	77284	0
YRI.DG	Brazil_GalhetaIV_Sambaqui_1200BP.AG	Argentina_Pampas_6800-7700BP	Paraguay_Pantanal_ParaguayRiver_1600BP	0.001625	0.000792	2.051	2653	2542	66622	0
YRI.DG	Brazil_JabuticabeiraII_Sambaqui_2200BP.AG	Argentina_Pampas_CentralPampeanDunefields_LagunadelosPampas_10000BP	Paraguay_Pantanal_ParaguayRiver_1600BP	0.001409	0.000793	1.776	5871	5667	145189	0
YRI.DG	Peru_EIP_Moche.AG	Peru_CentralAndes_8600-9000BP	Paraguay_Pantanal_ParaguayRiver_1600BP	-0.000104	0.000793	-0.131	2514	2516	64617	0
YRI.DG	RN.Bribri.masked	Brazil_CentralEast_6800-10400BP	Paraguay_Pantanal_ParaguayRiver_1600BP	0.000339	0.000793	0.427	3743	3710	64174	0
YRI.DG	RN.Hulliche.masked	Peru_CentralAndes_8600-9000BP	Paraguay_Pantanal_ParaguayRiver_1600BP	-0.000485	0.000793	-0.612	3909	3928	67547	0
YRI.DG	USA_AK_Ancient_Athabaskan_1100BP.DG	Argentina_Central_Hills_SierrasChicas_JesusMaria_8500BP	Paraguay_Pantanal_ParaguayRiver_1600BP	-0.000592	0.000793	-0.747	3112	3162	84872	0
YRI.DG	Bolivia_MonolitoDescabezado_Tiwanaku.SG	Argentina_Pampas_CentralPampeanDunefields_LagunadelosPampas_10000BP	Paraguay_Pantanal_ParaguayRiver_1600BP	0.000103	0.000794	0.13	5520	5505	141016	0
YRI.DG	Mexico_Guanajuato_Medieval.SG	Brazil_CentralEast_6800-10400BP	Paraguay_Pantanal_ParaguayRiver_1600BP	-0.000774	0.000795	-0.974	2516	2580	68369	0
YRI.DG	Peru_MH_LIP_Lambayeque.AG	Argentina_Central_Hills_SierrasChicas_JesusMaria_8500BP	Paraguay_Pantanal_ParaguayRiver_1600BP	-0.000598	0.000795	-0.753	2964	3004	78986	0
YRI.DG	RN.Ojibwa.masked	Peru_CentralAndes_8600-9000BP	Paraguay_Pantanal_ParaguayRiver_1600BP	-0.000117	0.000795	-0.147	3783	3805	66071	0
YRI.DG	Chile_CaletaHuelen_MH_1100BP.AG	Argentina_Pampas_CentralPampeanDunefields_LagunadelosPampas_10000BP	Paraguay_Pantanal_ParaguayRiver_1600BP	0.000766	0.000796	0.962	4440	4357	110738	0
YRI.DG	Brazil_GalhetaIV_Sambaqui_1200BP.AG	Brazil_CentralEast_6800-10400BP	Paraguay_Pantanal_ParaguayRiver_1600BP	0.001343	0.000797	1.686	2619	2534	66195	0
YRI.DG	Mexico_Trincheras_LaPlaya_2500BP.TW	Chile_LosRieles_5100BP.AG	Paraguay_Pantanal_ParaguayRiver_1600BP	-0.000579	0.000797	-0.727	4743	4817	127436	0
YRI.DG	USA_CA_NewCuyama_1300BP.SG	Chile_LosRieles_5100BP.AG	Paraguay_Pantanal_ParaguayRiver_1600BP	-0.000201	0.000797	-0.252	4639	4664	124778	0
YRI.DG	Peru_Ullujaya_MH_950BP.AG	Argentina_Pampas_CentralPampeanDunefields_LagunadelosPampas_10000BP	Paraguay_Pantanal_ParaguayRiver_1600BP	3.2e-05	0.000798	0.04	5186	5182	131872	0
YRI.DG	RN.Karitiana	Peru_CentralAndes_8600-9000BP	Paraguay_Pantanal_ParaguayRiver_1600BP	0.001489	0.000798	1.867	4013	3912	67902	0
YRI.DG	Peru_Lima_EIP_1450BP.AG	SouthernPatagonia_5100-7300BP	Paraguay_Pantanal_ParaguayRiver_1600BP	0.001057	0.000799	1.324	3317	3231	84407	0
YRI.DG	USA_CA_SantaBarbara_1700BP.AG	Argentina_Pampas_CentralPampeanDunefields_LagunadelosPampas_10000BP	Paraguay_Pantanal_ParaguayRiver_1600BP	0.000886	0.000799	1.109	6499	6355	162209	0
YRI.DG	Argentina_Central_Hills_Occientales_1900BP	Chile_LosRieles_5100BP.AG	Paraguay_Pantanal_ParaguayRiver_1600BP	3e-05	0.0008	0.038	5404	5399	141498	0
YRI.DG	Peru_Highlands_LIP_Chimu.AG	Argentina_Central_Hills_SierrasChicas_JesusMaria_8500BP	Paraguay_Pantanal_ParaguayRiver_1600BP	-0.00043	0.0008	-0.537	3025	3071	79744	0
YRI.DG	RN.Maya1.masked	Chile_LosRieles_5100BP.AG	Paraguay_Pantanal_ParaguayRiver_1600BP	0.000652	0.000801	0.814	3535	3503	61011	0
YRI.DG	USA_CA_Carpinteria_7000BP.AG	Argentina_Central_Hills_SierrasChicas_JesusMaria_8500BP	Paraguay_Pantanal_ParaguayRiver_1600BP	-0.00196	0.000801	-2.445	2939	3073	79233	0
YRI.DG	Argentina_Central_Hills_NorthCordoba_900BP	Argentina_Central_Hills_SierrasChicas_JesusMaria_8500BP	Paraguay_Pantanal_ParaguayRiver_1600BP	-0.001968	0.000803	-2.45	3131	3308	84946	0
YRI.DG	Brazil_MG_C_LapaDoSanto_EH_HG_9200BP.AG	Argentina_Pampas_CentralPampeanDunefields_LagunadelosPampas_10000BP	Paraguay_Pantanal_ParaguayRiver_1600BP	0.0003	0.000803	0.374	5837	5792	146743	0
YRI.DG	Argentina_Central_Plains_NorthSantiagodelEstero_500BP	Argentina_Pampas_CentralPampeanDunefields_LagunadelosPampas_10000BP	Paraguay_Pantanal_ParaguayRiver_1600BP	0.000402	0.000804	0.5	6045	5985	151581	0
YRI.DG	Peru_Cuncaicha_4200BP.AG	Argentina_Pampas_CentralPampeanDunefields_LagunadelosPampas_10000BP	Paraguay_Pantanal_ParaguayRiver_1600BP	0.000217	0.000804	0.27	6279	6244	158968	0
YRI.DG	RN.Karitiana	SouthernPatagonia_5100-7300BP	Paraguay_Pantanal_ParaguayRiver_1600BP	0.001388	0.000804	1.727	4094	3999	68974	0
YRI.DG	Peru_Lauricocha_3500BP.AG	Chile_LosRieles_5100BP.AG	Paraguay_Pantanal_ParaguayRiver_1600BP	-0.001099	0.000805	-1.366	5445	5604	145343	0
YRI.DG	Bolivia_Pumapunku_Tiwanaku.SG	SouthernPatagonia_5100-7300BP	Paraguay_Pantanal_ParaguayRiver_1600BP	0.000338	0.000806	0.419	2918	2899	78012	0
YRI.DG	Brazil_MG_C_LapaDoSanto_EH_HG_9500BP.AG	Chile_LosRieles_5100BP.AG	Paraguay_Pantanal_ParaguayRiver_1600BP	0.000377	0.000806	0.467	4894	4845	131874	0
YRI.DG	Brazil_RN_ALE_MH_HG_4600BP.AG	Brazil_CentralEast_6800-10400BP	Paraguay_Pantanal_ParaguayRiver_1600BP	0.000826	0.000806	1.025	2803	2750	71026	0
YRI.DG	Brazil_RN_ALE_MH_HG_4600BP.AG	Peru_CentralAndes_8600-9000BP	Paraguay_Pantanal_ParaguayRiver_1600BP	0.000732	0.000806	0.909	2864	2807	72119	0
YRI.DG	Mexico_Chihuahua_Medieval.SG	Argentina_Pampas_CentralPampeanDunefields_LagunadelosPampas_10000BP	Paraguay_Pantanal_ParaguayRiver_1600BP	0.000201	0.000806	0.25	4991	4965	128417	0
YRI.DG	Mexico_Guanajuato_Medieval.SG	Argentina_Pampas_6800-7700BP	Paraguay_Pantanal_ParaguayRiver_1600BP	0.000106	0.000806	0.132	2630	2616	69823	0
YRI.DG	USA_NM_Chaco.AG	Peru_CentralAndes_8600-9000BP	Paraguay_Pantanal_ParaguayRiver_1600BP	0.001068	0.000807	1.323	2445	2374	63921	0
YRI.DG	Argentina_Central_Hills_SierrasChicas_700BP	Argentina_Central_Hills_SierrasChicas_JesusMaria_8500BP	Paraguay_Pantanal_ParaguayRiver_1600BP	-0.001135	0.000808	-1.405	3103	3197	82245	0
YRI.DG	RN.Diaguita.masked	SouthernPatagonia_5100-7300BP	Paraguay_Pantanal_ParaguayRiver_1600BP	-0.000183	0.000809	-0.226	3930	3948	67109	0
YRI.DG	Chane.DG	Chile_LosRieles_5100BP.AG	Paraguay_Pantanal_ParaguayRiver_1600BP	0.001543	0.00081	1.904	7268	7042	146668	0
YRI.DG	Mexico_Guanajuato_Medieval.SG	Peru_CentralAndes_8600-9000BP	Paraguay_Pantanal_ParaguayRiver_1600BP	-0.00031	0.00081	-0.383	2662	2675	70961	0
YRI.DG	RN.Zapotec1.masked	Argentina_Pampas_CentralPampeanDunefields_LagunadelosPampas_10000BP	Paraguay_Pantanal_ParaguayRiver_1600BP	0.000356	0.00081	0.44	3319	3302	55843	0
YRI.DG	Piapoco.DG	Argentina_Central_Hills_SierrasChicas_JesusMaria_8500BP	Paraguay_Pantanal_ParaguayRiver_1600BP	0.000404	0.000811	0.498	2944	2922	62136	0
YRI.DG	Argentina_Central_Plains_SouthCordoba_100BP	Chile_LosRieles_5100BP.AG	Paraguay_Pantanal_ParaguayRiver_1600BP	-0.000466	0.000812	-0.575	5244	5308	137905	0
YRI.DG	Belize_9400BP.AG	Argentina_Pampas_CentralPampeanDunefields_LagunadelosPampas_10000BP	Paraguay_Pantanal_ParaguayRiver_1600BP	0.000653	0.000812	0.804	4586	4518	115014	0
YRI.DG	USA_NM_Chaco.AG	Argentina_Pampas_6800-7700BP	Paraguay_Pantanal_ParaguayRiver_1600BP	0.001002	0.000812	1.233	2424	2357	63473	0
YRI.DG	Brazil_RN_ALE_MH_HG_4600BP.AG	Argentina_Pampas_6800-7700BP	Paraguay_Pantanal_ParaguayRiver_1600BP	0.000443	0.000813	0.545	2802	2779	71569	0
YRI.DG	RN.Kaqchikel.masked	Chile_LosRieles_5100BP.AG	Paraguay_Pantanal_ParaguayRiver_1600BP	0.000783	0.000813	0.963	3530	3492	61011	0
YRI.DG	RN.Pima.masked	Chile_LosRieles_5100BP.AG	Paraguay_Pantanal_ParaguayRiver_1600BP	-6.7e-05	0.000813	-0.082	3505	3511	61011	0
YRI.DG	Brazil_JabuticabeiraII_Sambaqui_102_Sambaqui_1300BP.AG	Chile_LosRieles_5100BP.AG	Paraguay_Pantanal_ParaguayRiver_1600BP	0.001008	0.000814	1.238	4462	4347	114235	0
YRI.DG	RN.Chipewyan.masked	SouthernPatagonia_5100-7300BP	Paraguay_Pantanal_ParaguayRiver_1600BP	-0.00103	0.000814	-1.266	3739	3831	65521	0
YRI.DG	USA_CA_Monterey_1000BP.AG	Peru_CentralAndes_8600-9000BP	Paraguay_Pantanal_ParaguayRiver_1600BP	-0.000995	0.000814	-1.222	2367	2425	60913	0
YRI.DG	Mexico_Medio_CasasGrandes.AG	Chile_LosRieles_5100BP.AG	Paraguay_Pantanal_ParaguayRiver_1600BP	-0.001259	0.000815	-1.546	3919	4051	104803	0
YRI.DG	RN.Chipewyan.masked	Argentina_Pampas_6800-7700BP	Paraguay_Pantanal_ParaguayRiver_1600BP	-0.000177	0.000815	-0.217	3656	3677	63616	0
YRI.DG	Argentina_Northwest_SubandeanValleys_Ambato_1200BP	Argentina_Pampas_CentralPampeanDunefields_LagunadelosPampas_10000BP	Paraguay_Pantanal_ParaguayRiver_1600BP	-0.001543	0.000816	-1.892	3864	3982	99699	0
YRI.DG	Bolivia_Miraflores_MH.AG	Argentina_Central_Hills_SierrasChicas_JesusMaria_8500BP	Paraguay_Pantanal_ParaguayRiver_1600BP	-0.000953	0.000816	-1.168	3065	3150	81620	0
YRI.DG	Brazil_Limao_Sambaqui_1900BP.AG	Argentina_Central_Hills_SierrasChicas_JesusMaria_8500BP	Paraguay_Pantanal_ParaguayRiver_1600BP	0.000354	0.000816	0.434	2785	2777	72817	0
YRI.DG	Mexico_Trincheras_LaPlaya_1900BP.AG	Chile_LosRieles_5100BP.AG	Paraguay_Pantanal_ParaguayRiver_1600BP	0.000287	0.000816	0.352	4846	4809	128353	0
YRI.DG	Peru_Highlands_Chinchawas_MH.AG	Chile_LosRieles_5100BP.AG	Paraguay_Pantanal_ParaguayRiver_1600BP	0.001079	0.000816	1.323	4100	3986	105576	0
YRI.DG	Mexico_Trincheras_LaPlaya_2800BP.AG	Chile_LosRieles_5100BP.AG	Paraguay_Pantanal_ParaguayRiver_1600BP	0.000294	0.000817	0.36	3852	3822	103694	0
YRI.DG	Argentina_Pampas_CentralPampeanDunefields_1600BP	Argentina_Pampas_CentralPampeanDunefields_LagunadelosPampas_10000BP	Paraguay_Pantanal_ParaguayRiver_1600BP	-0.000988	0.000818	-1.207	5614	5756	143712	0
YRI.DG	Bolivia_MH_Tiwanaku.AG	Chile_LosRieles_5100BP.AG	Paraguay_Pantanal_ParaguayRiver_1600BP	-0.002025	0.000818	-2.476	3329	3490	89155	0
YRI.DG	USA_NM_Chaco.AG	SouthernPatagonia_5100-7300BP	Paraguay_Pantanal_ParaguayRiver_1600BP	0.001344	0.000818	1.642	2460	2374	64432	0
YRI.DG	Argentina_Central_Hills_Traslasierra_2500BP	Argentina_Central_Hills_SierrasChicas_JesusMaria_8500BP	Paraguay_Pantanal_ParaguayRiver_1600BP	-0.001177	0.000819	-1.437	3155	3251	84082	0
YRI.DG	RN.Arhuaco.masked	Argentina_Pampas_6800-7700BP	Paraguay_Pantanal_ParaguayRiver_1600BP	0.000935	0.000819	1.141	3749	3694	64333	0
YRI.DG	USA_CA_SantaRosa_3000BP.AG	Argentina_Central_Hills_SierrasChicas_JesusMaria_8500BP	Paraguay_Pantanal_ParaguayRiver_1600BP	0.000517	0.000819	0.63	3150	3078	82119	0
YRI.DG	Argentina_Central_Plains_MarChiquita_2500BP	Argentina_Central_Hills_SierrasChicas_JesusMaria_8500BP	Paraguay_Pantanal_ParaguayRiver_1600BP	-0.001335	0.00082	-1.627	2882	2959	76699	0
YRI.DG	RN.Kogi	Peru_CentralAndes_8600-9000BP	Paraguay_Pantanal_ParaguayRiver_1600BP	0.000812	0.000821	0.99	3975	3920	67902	0
YRI.DG	USA_CA_CastroVille_900BP.AG	Argentina_Pampas_CentralPampeanDunefields_LagunadelosPampas_10000BP	Paraguay_Pantanal_ParaguayRiver_1600BP	0.000539	0.000821	0.656	4972	4904	125248	0
YRI.DG	Bolivia_Putuni_Tiwanaku.SG	Argentina_Pampas_CentralPampeanDunefields_LagunadelosPampas_10000BP	Paraguay_Pantanal_ParaguayRiver_1600BP	-2.3e-05	0.000822	-0.027	4466	4469	114523	0
YRI.DG	Brazil_RN_ALE_MH_HG_4600BP.AG	SouthernPatagonia_5100-7300BP	Paraguay_Pantanal_ParaguayRiver_1600BP	0.000558	0.000822	0.679	2866	2831	72563	0
YRI.DG	Peru_LIP_Pacapaccari_600BP.AG	Argentina_Central_Hills_SierrasChicas_JesusMaria_8500BP	Paraguay_Pantanal_ParaguayRiver_1600BP	0.000693	0.000822	0.842	2939	2885	76668	0
YRI.DG	USA_CA_Monterey_1000BP.AG	Argentina_Pampas_6800-7700BP	Paraguay_Pantanal_ParaguayRiver_1600BP	0.000136	0.000822	0.165	2371	2374	60539	0
YRI.DG	RN.Algonquin.masked	Argentina_Pampas_6800-7700BP	Paraguay_Pantanal_ParaguayRiver_1600BP	-0.000869	0.000823	-1.056	3657	3685	63830	0
YRI.DG	RN.Quechua.masked	Argentina_Pampas_CentralPampeanDunefields_LagunadelosPampas_10000BP	Paraguay_Pantanal_ParaguayRiver_1600BP	9e-06	0.000823	0.011	3313	3319	55843	0
YRI.DG	Argentina_BeagleChannel_Yamana_1500BP.AG	Argentina_Pampas_CentralPampeanDunefields_LagunadelosPampas_10000BP	Paraguay_Pantanal_ParaguayRiver_1600BP	-0.000378	0.000824	-0.459	5814	5870	148064	0
YRI.DG	Haiti_Diale1_Ceramic.AG	Argentina_Central_Hills_SierrasChicas_JesusMaria_8500BP	Paraguay_Pantanal_ParaguayRiver_1600BP	0.000902	0.000824	1.095	3239	3168	84130	0
YRI.DG	RN.Mixe.masked	Chile_LosRieles_5100BP.AG	Paraguay_Pantanal_ParaguayRiver_1600BP	-0.000182	0.000825	-0.221	3508	3521	61011	0
YRI.DG	Karitiana.DG	Argentina_Central_Hills_SierrasChicas_JesusMaria_8500BP	Paraguay_Pantanal_ParaguayRiver_1600BP	-4.6e-05	0.000826	-0.055	2939	2943	62137	0
YRI.DG	Argentina_Central_Hills_Calamuchita_2600BP	Chile_LosRieles_5100BP.AG	Paraguay_Pantanal_ParaguayRiver_1600BP	0.001309	0.000827	1.584	4060	3925	103702	0
YRI.DG	Brazil_SP_S_Moraes_MH_HG_5800BP.AG	Peru_CentralAndes_8600-9000BP	Paraguay_Pantanal_ParaguayRiver_1600BP	0.000253	0.000827	0.306	3190	3167	81646	0
YRI.DG	USA_CA_Goleta_4800BP.AG	Argentina_Central_Hills_SierrasChicas_JesusMaria_8500BP	Paraguay_Pantanal_ParaguayRiver_1600BP	0.00082	0.000827	0.992	2979	2919	78194	0
YRI.DG	USA_CA_Malibu_3400BP.AG	Argentina_Pampas_CentralPampeanDunefields_LagunadelosPampas_10000BP	Paraguay_Pantanal_ParaguayRiver_1600BP	0.001654	0.000827	2	4332	4188	106875	0
YRI.DG	Brazil_SP_S_Laranjal_MH_HG_6600BP.AG	Chile_LosRieles_5100BP.AG	Paraguay_Pantanal_ParaguayRiver_1600BP	-1.8e-05	0.000828	-0.022	4324	4326	114163	0
YRI.DG	RN.Diaguita.masked	Peru_CentralAndes_8600-9000BP	Paraguay_Pantanal_ParaguayRiver_1600BP	-0.000655	0.000828	-0.792	3825	3853	66056	0
YRI.DG	Argentina_Northwest_NorthernPuna_Cochinoca_700BP	Argentina_Central_Hills_SierrasChicas_JesusMaria_8500BP	Paraguay_Pantanal_ParaguayRiver_1600BP	-0.000764	0.000829	-0.921	3185	3230	85044	0
YRI.DG	Chane.DG	Argentina_Pampas_CentralPampeanDunefields_LagunadelosPampas_10000BP	Paraguay_Pantanal_ParaguayRiver_1600BP	0.001623	0.000829	1.958	6831	6611	135256	0
YRI.DG	Mixtec_1.DG	Argentina_Pampas_CentralPampeanDunefields_LagunadelosPampas_10000BP	Paraguay_Pantanal_ParaguayRiver_1600BP	0.001182	0.000829	1.425	6722	6563	135026	0
YRI.DG	RN.Diaguita.masked	Brazil_CentralEast_6800-10400BP	Paraguay_Pantanal_ParaguayRiver_1600BP	0.000621	0.000829	0.749	3716	3706	63881	0
YRI.DG	RN.Bribri.masked	Argentina_Pampas_6800-7700BP	Paraguay_Pantanal_ParaguayRiver_1600BP	0.000524	0.00083	0.632	3814	3806	65432	0
YRI.DG	RN.Chipewyan.masked	Peru_CentralAndes_8600-9000BP	Paraguay_Pantanal_ParaguayRiver_1600BP	-0.000646	0.00083	-0.778	3681	3715	64502	0
YRI.DG	RN.Algonquin.masked	Brazil_CentralEast_6800-10400BP	Paraguay_Pantanal_ParaguayRiver_1600BP	-0.000854	0.000831	-1.028	3574	3598	62574	0
YRI.DG	RN.Cree.masked	Brazil_CentralEast_6800-10400BP	Paraguay_Pantanal_ParaguayRiver_1600BP	-7.1e-05	0.000831	-0.085	3188	3198	55606	0
YRI.DG	Brazil_MG_C_Sumidouro_EH_HG_10200BP.SG	Brazil_CentralEast_6800-10400BP	Paraguay_Pantanal_ParaguayRiver_1600BP	-0.001754	0.000832	-2.109	2411	2517	63651	0
YRI.DG	Argentina_Central_Hills_Comechingones_500BP	Chile_LosRieles_5100BP.AG	Paraguay_Pantanal_ParaguayRiver_1600BP	0.000267	0.000834	0.32	4562	4530	119208	0
YRI.DG	RN.Chono.masked	Brazil_CentralEast_6800-10400BP	Paraguay_Pantanal_ParaguayRiver_1600BP	0.001271	0.000834	1.524	3566	3495	60899	0
YRI.DG	USA_Ancient_Beringian.SG	Argentina_Central_Hills_SierrasChicas_JesusMaria_8500BP	Paraguay_Pantanal_ParaguayRiver_1600BP	0.00065	0.000834	0.78	3142	3088	85040	0
YRI.DG	Mexico_Guanajuato_Medieval.SG	SouthernPatagonia_5100-7300BP	Paraguay_Pantanal_ParaguayRiver_1600BP	-0.00095	0.000835	-1.139	2659	2724	71865	0
YRI.DG	Mexico_Trincheras_LaPlaya_900BP.AG	Argentina_Pampas_CentralPampeanDunefields_LagunadelosPampas_10000BP	Paraguay_Pantanal_ParaguayRiver_1600BP	-0.000578	0.000835	-0.691	4899	4972	125393	0
YRI.DG	RN.Wayuu.masked	Chile_LosRieles_5100BP.AG	Paraguay_Pantanal_ParaguayRiver_1600BP	0.000254	0.000835	0.304	3527	3510	61011	0
YRI.DG	RN.Arhuaco.masked	SouthernPatagonia_5100-7300BP	Paraguay_Pantanal_ParaguayRiver_1600BP	0.000738	0.000836	0.883	3868	3836	66249	0
YRI.DG	Mexico_CoyoteCave_950BP.AG	Argentina_Pampas_CentralPampeanDunefields_LagunadelosPampas_10000BP	Paraguay_Pantanal_ParaguayRiver_1600BP	0.000897	0.000837	1.072	4519	4416	113941	0
YRI.DG	Peru_LIP_Ychsma.AG	Argentina_Pampas_CentralPampeanDunefields_LagunadelosPampas_10000BP	Paraguay_Pantanal_ParaguayRiver_1600BP	0.000604	0.000837	0.722	3640	3586	91609	0
YRI.DG	RN.Bribri.masked	Peru_CentralAndes_8600-9000BP	Paraguay_Pantanal_ParaguayRiver_1600BP	-0.000145	0.000837	-0.173	3858	3854	66341	0
YRI.DG	Argentina_GranChaco_HumidChaco_1400BP	Chile_LosRieles_5100BP.AG	Paraguay_Pantanal_ParaguayRiver_1600BP	0.000634	0.000838	0.757	3826	3761	98323	0
YRI.DG	Brazil_MG_C_Sumidouro_EH_HG_10200BP.SG	Argentina_Pampas_6800-7700BP	Paraguay_Pantanal_ParaguayRiver_1600BP	-0.000512	0.000838	-0.611	2489	2526	64821	0
YRI.DG	RN.Aymara.masked	Argentina_Pampas_CentralPampeanDunefields_LagunadelosPampas_10000BP	Paraguay_Pantanal_ParaguayRiver_1600BP	0.000446	0.000838	0.532	3323	3298	55843	0
YRI.DG	RN.Maya1.masked	Argentina_Pampas_CentralPampeanDunefields_LagunadelosPampas_10000BP	Paraguay_Pantanal_ParaguayRiver_1600BP	0.000623	0.000838	0.744	3332	3301	55843	0
YRI.DG	Bolivia_MH_Iroco_1050BP.AG	Argentina_Pampas_CentralPampeanDunefields_LagunadelosPampas_10000BP	Paraguay_Pantanal_ParaguayRiver_1600BP	0.00012	0.00084	0.143	4932	4918	122089	0
YRI.DG	Brazil_SP_S_Moraes_MH_HG_5800BP.AG	SouthernPatagonia_5100-7300BP	Paraguay_Pantanal_ParaguayRiver_1600BP	0.001516	0.00084	1.805	3286	3164	82182	0
YRI.DG	Chile_LosRieles_5100BP.AG	Argentina_Pampas_CentralPampeanDunefields_LagunadelosPampas_10000BP	Paraguay_Pantanal_ParaguayRiver_1600BP	0.001447	0.00084	1.721	6755	6514	166837	0
YRI.DG	Mixe.DG	Argentina_Central_Hills_SierrasChicas_JesusMaria_8500BP	Paraguay_Pantanal_ParaguayRiver_1600BP	0.00074	0.00084	0.882	2895	2850	61089	0
YRI.DG	USA_CA_Monterey_1000BP.AG	SouthernPatagonia_5100-7300BP	Paraguay_Pantanal_ParaguayRiver_1600BP	-6.7e-05	0.00084	-0.08	2395	2393	61256	0
YRI.DG	Mexico_Trincheras_LaPlaya_1900BP.AG	Argentina_Pampas_CentralPampeanDunefields_LagunadelosPampas_10000BP	Paraguay_Pantanal_ParaguayRiver_1600BP	-0.000515	0.000841	-0.612	4316	4372	109331	0
YRI.DG	Peru_EIP_Moche.AG	SouthernPatagonia_5100-7300BP	Paraguay_Pantanal_ParaguayRiver_1600BP	0.001178	0.000843	1.397	2578	2485	65005	0
YRI.DG	Peru_MH_LIP_ElBrujo_850BP.AG	Chile_LosRieles_5100BP.AG	Paraguay_Pantanal_ParaguayRiver_1600BP	-0.000792	0.000843	-0.94	3777	3855	98876	0
YRI.DG	RN.Yaghan.masked	Brazil_CentralEast_6800-10400BP	Paraguay_Pantanal_ParaguayRiver_1600BP	-0.000719	0.000843	-0.853	3472	3510	60213	0
YRI.DG	RN.Mixtec.masked	Chile_LosRieles_5100BP.AG	Paraguay_Pantanal_ParaguayRiver_1600BP	0.000387	0.000844	0.458	3530	3509	61011	0
YRI.DG	Peru_Lauricocha_3500BP.AG	Argentina_Pampas_CentralPampeanDunefields_LagunadelosPampas_10000BP	Paraguay_Pantanal_ParaguayRiver_1600BP	-0.000201	0.000845	-0.238	5035	5061	126923	0
YRI.DG	USA_CA_Goleta_1000BP.AG	Argentina_Central_Hills_SierrasChicas_JesusMaria_8500BP	Paraguay_Pantanal_ParaguayRiver_1600BP	0.000411	0.000845	0.486	2947	2905	77568	0
YRI.DG	RN.Parakana	Brazil_CentralEast_6800-10400BP	Paraguay_Pantanal_ParaguayRiver_1600BP	0.001596	0.000846	1.886	3790	3690	64607	0
YRI.DG	Mexico_Trincheras_LaPlaya_2500BP.TW	Argentina_Pampas_CentralPampeanDunefields_LagunadelosPampas_10000BP	Paraguay_Pantanal_ParaguayRiver_1600BP	-0.000582	0.000847	-0.687	4372	4438	112575	0
YRI.DG	USA_AK_PaleoAleut.AG	Argentina_Pampas_CentralPampeanDunefields_LagunadelosPampas_10000BP	Paraguay_Pantanal_ParaguayRiver_1600BP	0.000155	0.000847	0.183	3695	3703	93903	0
YRI.DG	Argentina_Central_Hills_SierrasChicas_1700BP	Argentina_Pampas_CentralPampeanDunefields_LagunadelosPampas_10000BP	Paraguay_Pantanal_ParaguayRiver_1600BP	-0.000238	0.000848	-0.281	4366	4376	108798	0
YRI.DG	Argentina_Northwest_PrePuna_600BP	Argentina_Pampas_CentralPampeanDunefields_LagunadelosPampas_10000BP	Paraguay_Pantanal_ParaguayRiver_1600BP	0.000125	0.000848	0.147	5871	5853	146477	0
YRI.DG	Argentina_Central_Hills_Comechingones_1200BP	Chile_LosRieles_5100BP.AG	Paraguay_Pantanal_ParaguayRiver_1600BP	-0.000325	0.000849	-0.383	3895	3928	102173	0
YRI.DG	Quechua.DG	Argentina_Central_Hills_SierrasChicas_JesusMaria_8500BP	Paraguay_Pantanal_ParaguayRiver_1600BP	-0.000631	0.000849	-0.743	2868	2908	61089	0
YRI.DG	Argentina_Pampas_SouthSaladoRiver_800BP	Argentina_Central_Hills_SierrasChicas_JesusMaria_8500BP	Paraguay_Pantanal_ParaguayRiver_1600BP	0.000121	0.000851	0.143	3071	3050	80053	0
YRI.DG	Brazil_MG_C_Sumidouro_EH_HG_10400BP.SG	Argentina_Central_Hills_SierrasChicas_JesusMaria_8500BP	Paraguay_Pantanal_ParaguayRiver_1600BP	0.000352	0.000852	0.413	3139	3109	83797	0
YRI.DG	Argentina_NorthTierradelFuego_Selknam_500BP.AG	Argentina_Pampas_CentralPampeanDunefields_LagunadelosPampas_10000BP	Paraguay_Pantanal_ParaguayRiver_1600BP	-0.000744	0.000853	-0.871	4325	4400	109440	0
YRI.DG	Brazil_CubataoI_Sambaqui_2700BP.AG	Brazil_CentralEast_6800-10400BP	Paraguay_Pantanal_ParaguayRiver_1600BP	-0.000179	0.000853	-0.21	2126	2129	54584	0
YRI.DG	Argentina_Northwest_SubandeanValleys_Hualfin_2400BP	Argentina_Central_Hills_SierrasChicas_JesusMaria_8500BP	Paraguay_Pantanal_ParaguayRiver_1600BP	-0.000589	0.000855	-0.689	2933	2991	78184	0
YRI.DG	Mexico_Zapotec.DG	Argentina_Central_Hills_SierrasChicas_JesusMaria_8500BP	Paraguay_Pantanal_ParaguayRiver_1600BP	0.000763	0.000855	0.892	2887	2840	61081	0
YRI.DG	Peru_Cotahuasi_Tiwanaku.SG	Argentina_Pampas_CentralPampeanDunefields_LagunadelosPampas_10000BP	Paraguay_Pantanal_ParaguayRiver_1600BP	0.00132	0.000855	1.544	4441	4293	112441	0
YRI.DG	RN.Pima.masked	Argentina_Pampas_CentralPampeanDunefields_LagunadelosPampas_10000BP	Paraguay_Pantanal_ParaguayRiver_1600BP	-0.000489	0.000857	-0.571	3294	3316	55843	0
YRI.DG	Chile_LosRieles_12000BP.SG	Argentina_Pampas_CentralPampeanDunefields_LagunadelosPampas_10000BP	Paraguay_Pantanal_ParaguayRiver_1600BP	-0.001072	0.000858	-1.25	7486	7690	190298	0
YRI.DG	Brazil_GalhetaIV_Sambaqui_1200BP.AG	SouthernPatagonia_5100-7300BP	Paraguay_Pantanal_ParaguayRiver_1600BP	0.002091	0.000859	2.435	2685	2545	67229	0
YRI.DG	Brazil_MG_C_Sumidouro_EH_HG_10200BP.SG	Peru_CentralAndes_8600-9000BP	Paraguay_Pantanal_ParaguayRiver_1600BP	-4.7e-05	0.000859	-0.055	2557	2554	66048	0
YRI.DG	Chile_PicaOcho_700BP.AG	Argentina_Pampas_CentralPampeanDunefields_LagunadelosPampas_10000BP	Paraguay_Pantanal_ParaguayRiver_1600BP	-0.000402	0.000859	-0.467	4761	4809	119871	0
YRI.DG	Peru_Cullcunche_Tiwanaku.SG	Argentina_Pampas_CentralPampeanDunefields_LagunadelosPampas_10000BP	Paraguay_Pantanal_ParaguayRiver_1600BP	-0.001018	0.000859	-1.185	4135	4244	106229	0
YRI.DG	RN.Arhuaco.masked	Peru_CentralAndes_8600-9000BP	Paraguay_Pantanal_ParaguayRiver_1600BP	0.001621	0.000859	1.887	3825	3729	65224	0
YRI.DG	Argentina_Central_Hills_Occientales_1900BP	Argentina_Pampas_CentralPampeanDunefields_LagunadelosPampas_10000BP	Paraguay_Pantanal_ParaguayRiver_1600BP	-0.000175	0.00086	-0.204	4776	4797	120141	0
YRI.DG	Brazil_MG_C_LapaDoSanto_EH_HG_9500BP.AG	Argentina_Pampas_CentralPampeanDunefields_LagunadelosPampas_10000BP	Paraguay_Pantanal_ParaguayRiver_1600BP	0.000568	0.00086	0.66	4431	4366	113429	0
YRI.DG	Brazil_GalhetaIV_Sambaqui_1200BP.AG	Peru_CentralAndes_8600-9000BP	Paraguay_Pantanal_ParaguayRiver_1600BP	0.002022	0.000862	2.345	2678	2539	66955	0
YRI.DG	RN.Inga.masked	Chile_LosRieles_5100BP.AG	Paraguay_Pantanal_ParaguayRiver_1600BP	-0.00033	0.000862	-0.383	3520	3530	61011	0
YRI.DG	RN.Kaqchikel.masked	Argentina_Pampas_CentralPampeanDunefields_LagunadelosPampas_10000BP	Paraguay_Pantanal_ParaguayRiver_1600BP	0.000617	0.000862	0.716	3335	3299	55843	0
YRI.DG	Argentina_ParanaRiver_MiddleParanaSaladoRivers_800BP	Argentina_Central_Hills_SierrasChicas_JesusMaria_8500BP	Paraguay_Pantanal_ParaguayRiver_1600BP	-0.001053	0.000864	-1.22	3141	3213	83406	0
YRI.DG	Bolivia_Lukurmata_Tiwanaku.SG	Argentina_Central_Hills_SierrasChicas_JesusMaria_8500BP	Paraguay_Pantanal_ParaguayRiver_1600BP	-0.000291	0.000865	-0.337	3088	3141	81771	0
YRI.DG	RN.Algonquin.masked	Peru_CentralAndes_8600-9000BP	Paraguay_Pantanal_ParaguayRiver_1600BP	-0.001194	0.000867	-1.378	3707	3720	64718	0
YRI.DG	Belize_4600BP.AG	Argentina_Central_Hills_SierrasChicas_JesusMaria_8500BP	Paraguay_Pantanal_ParaguayRiver_1600BP	-0.000474	0.000868	-0.546	3011	3059	79836	0
YRI.DG	Brazil_MG_C_Sumidouro_EH_HG_10200BP.SG	SouthernPatagonia_5100-7300BP	Paraguay_Pantanal_ParaguayRiver_1600BP	-0.000341	0.000869	-0.393	2588	2608	67109	0
YRI.DG	RN.Chono.masked	Argentina_Pampas_6800-7700BP	Paraguay_Pantanal_ParaguayRiver_1600BP	-0.001109	0.000869	-1.277	3567	3676	62101	0
YRI.DG	Brazil_SP_S_Laranjal_MH_HG_6600BP.AG	Argentina_Pampas_CentralPampeanDunefields_LagunadelosPampas_10000BP	Paraguay_Pantanal_ParaguayRiver_1600BP	0.000136	0.000871	0.156	3935	3922	99145	0
YRI.DG	Brazil_Limao_Sambaqui_2700BP.AG	Chile_LosRieles_5100BP.AG	Paraguay_Pantanal_ParaguayRiver_1600BP	-0.000361	0.000872	-0.415	3749	3784	97743	0
YRI.DG	RN.Guahibo	Chile_LosRieles_5100BP.AG	Paraguay_Pantanal_ParaguayRiver_1600BP	0.000336	0.000873	0.384	3532	3512	61011	0
YRI.DG	USA_CA_NewCuyama_1300BP.SG	Argentina_Pampas_CentralPampeanDunefields_LagunadelosPampas_10000BP	Paraguay_Pantanal_ParaguayRiver_1600BP	0.000461	0.000873	0.528	4285	4234	110236	0
YRI.DG	USA_CA_SantaRosa_3200BP.AG	Argentina_Central_Hills_SierrasChicas_JesusMaria_8500BP	Paraguay_Pantanal_ParaguayRiver_1600BP	0.000196	0.000874	0.224	3088	3053	80842	0
YRI.DG	Brazil_MG_C_Sumidouro_EH_HG_10100BP.SG	Argentina_Central_Hills_SierrasChicas_JesusMaria_8500BP	Paraguay_Pantanal_ParaguayRiver_1600BP	-0.000475	0.000876	-0.542	2754	2820	74248	0
YRI.DG	RN.Cree.masked	Argentina_Pampas_6800-7700BP	Paraguay_Pantanal_ParaguayRiver_1600BP	0.000124	0.000876	0.142	3260	3276	56729	0
YRI.DG	Argentina_Central_Hills_Calamuchita_4200BP	Chile_LosRieles_5100BP.AG	Paraguay_Pantanal_ParaguayRiver_1600BP	-0.00081	0.000877	-0.923	3936	4019	102764	0
YRI.DG	RN.Bribri.masked	SouthernPatagonia_5100-7300BP	Paraguay_Pantanal_ParaguayRiver_1600BP	0.000654	0.000877	0.746	3960	3926	67388	0
YRI.DG	Belize_5600BP.AG	Chile_LosRieles_5100BP.AG	Paraguay_Pantanal_ParaguayRiver_1600BP	-0.001229	0.000878	-1.399	3595	3715	97358	0
YRI.DG	RN.Parakana	Argentina_Pampas_6800-7700BP	Paraguay_Pantanal_ParaguayRiver_1600BP	0.001752	0.000878	1.997	3861	3753	65871	0
YRI.DG	Chile_LIP_Pukara_700BP.AG	Brazil_CentralEast_6800-10400BP	Paraguay_Pantanal_ParaguayRiver_1600BP	-0.000458	0.000879	-0.522	2179	2210	57232	0
YRI.DG	USA_Nevada_SpiritCave_11000BP.SG	Argentina_Central_Hills_SierrasChicas_JesusMaria_8500BP	Paraguay_Pantanal_ParaguayRiver_1600BP	-0.000552	0.000879	-0.629	3129	3173	84800	0
YRI.DG	RN.Embera	Chile_LosRieles_5100BP.AG	Paraguay_Pantanal_ParaguayRiver_1600BP	-0.000458	0.00088	-0.52	3505	3534	61011	0
YRI.DG	RN.Inga.masked	Argentina_Pampas_CentralPampeanDunefields_LagunadelosPampas_10000BP	Paraguay_Pantanal_ParaguayRiver_1600BP	0.000933	0.00088	1.06	3338	3294	55843	0
YRI.DG	RN.Parakana	SouthernPatagonia_5100-7300BP	Paraguay_Pantanal_ParaguayRiver_1600BP	0.001928	0.00088	2.19	4007	3880	67817	0
YRI.DG	Argentina_ParanaRiver_LowerDelta_1600BP	Chile_LosRieles_5100BP.AG	Paraguay_Pantanal_ParaguayRiver_1600BP	0.000696	0.000882	0.79	3866	3797	99038	0
YRI.DG	Peru_LIP_Chanka.AG	Argentina_Central_Hills_SierrasChicas_JesusMaria_8500BP	Paraguay_Pantanal_ParaguayRiver_1600BP	-0.000849	0.000883	-0.961	2901	2975	77828	0
YRI.DG	RN.Teribe.masked	Brazil_CentralEast_6800-10400BP	Paraguay_Pantanal_ParaguayRiver_1600BP	0.000283	0.000883	0.321	3672	3658	63130	0
YRI.DG	Surui.DG	Argentina_Central_Hills_SierrasChicas_JesusMaria_8500BP	Paraguay_Pantanal_ParaguayRiver_1600BP	-0.000374	0.000883	-0.423	2928	2954	62136	0
YRI.DG	RN.Cree.masked	Peru_CentralAndes_8600-9000BP	Paraguay_Pantanal_ParaguayRiver_1600BP	0.000371	0.000884	0.42	3304	3293	57545	0
YRI.DG	Chile_LIP_Pukara_700BP.AG	SouthernPatagonia_5100-7300BP	Paraguay_Pantanal_ParaguayRiver_1600BP	-0.001488	0.000885	-1.681	2213	2302	58541	0
YRI.DG	Brazil_CubataoI_Sambaqui_2700BP.AG	Argentina_Pampas_6800-7700BP	Paraguay_Pantanal_ParaguayRiver_1600BP	0.001005	0.000886	1.134	2145	2093	54924	0
YRI.DG	RN.Guahibo	Argentina_Pampas_CentralPampeanDunefields_LagunadelosPampas_10000BP	Paraguay_Pantanal_ParaguayRiver_1600BP	0.00035	0.000886	0.395	3324	3305	55843	0
YRI.DG	USA_CA_SantaBarbara_900BP.AG	Argentina_Central_Hills_SierrasChicas_JesusMaria_8500BP	Paraguay_Pantanal_ParaguayRiver_1600BP	-0.000521	0.000886	-0.587	2877	2893	75654	0
YRI.DG	Bolivia_MH_Tiwanaku.AG	Argentina_Pampas_CentralPampeanDunefields_LagunadelosPampas_10000BP	Paraguay_Pantanal_ParaguayRiver_1600BP	0.000347	0.000887	0.391	3054	3048	75598	0
YRI.DG	RN.Guarani	Chile_LosRieles_5100BP.AG	Paraguay_Pantanal_ParaguayRiver_1600BP	0.00075	0.000887	0.846	3539	3492	61009	0
YRI.DG	USA_CA_SantaRosa_4900BP.AG	Chile_LosRieles_5100BP.AG	Paraguay_Pantanal_ParaguayRiver_1600BP	-0.001566	0.000888	-1.762	3728	3885	100284	0
YRI.DG	Peru_Ullujaya_EIP_1350BP.AG	Argentina_Central_Hills_SierrasChicas_JesusMaria_8500BP	Paraguay_Pantanal_ParaguayRiver_1600BP	-0.000949	0.000889	-1.068	2290	2348	61316	0
YRI.DG	USA_CA_SantaCruz_1000BP.SG	Argentina_Central_Hills_SierrasChicas_JesusMaria_8500BP	Paraguay_Pantanal_ParaguayRiver_1600BP	0.00016	0.000889	0.18	3177	3163	83976	0
YRI.DG	Argentina_ParanaRiver_LowerDelta_900BP	Argentina_Central_Hills_SierrasChicas_JesusMaria_8500BP	Paraguay_Pantanal_ParaguayRiver_1600BP	-9.4e-05	0.00089	-0.106	2754	2741	71819	0
YRI.DG	USA_CA_SanMiguel_650BP.SG	Argentina_Central_Hills_SierrasChicas_JesusMaria_8500BP	Paraguay_Pantanal_ParaguayRiver_1600BP	9.8e-05	0.000891	0.11	3099	3079	81943	0
YRI.DG	RN.Cree.masked	SouthernPatagonia_5100-7300BP	Paraguay_Pantanal_ParaguayRiver_1600BP	1.8e-05	0.000893	0.02	3374	3382	58451	0
YRI.DG	RN.Teribe.masked	Argentina_Pampas_6800-7700BP	Paraguay_Pantanal_ParaguayRiver_1600BP	4.7e-05	0.000893	0.052	3739	3738	64401	0
YRI.DG	RN.Chono.masked	SouthernPatagonia_5100-7300BP	Paraguay_Pantanal_ParaguayRiver_1600BP	-0.001554	0.000894	-1.739	3676	3776	63949	0
YRI.DG	RN.Jamamadi	Brazil_CentralEast_6800-10400BP	Paraguay_Pantanal_ParaguayRiver_1600BP	0.001779	0.000894	1.99	3871	3753	65552	0
YRI.DG	Argentina_Central_Hills_SierrasChicas_4100BP	Chile_LosRieles_5100BP.AG	Paraguay_Pantanal_ParaguayRiver_1600BP	0.000847	0.000895	0.946	3648	3564	94414	0
YRI.DG	Argentina_Central_Hills_Comechingones_4100BP	Argentina_Pampas_6800-7700BP	Paraguay_Pantanal_ParaguayRiver_1600BP	0.000809	0.000897	0.902	1997	1949	50965	0
YRI.DG	USA_Alaska_TrailCreek_9000BP.SG	Chile_LosRieles_5100BP.AG	Paraguay_Pantanal_ParaguayRiver_1600BP	-0.001095	0.000898	-1.22	3028	3116	79621	0
YRI.DG	Argentina_Central_Plains_MesopotamiaSantiagoDelEstero_1000BP	Argentina_Central_Hills_SierrasChicas_JesusMaria_8500BP	Paraguay_Pantanal_ParaguayRiver_1600BP	-0.001235	0.0009	-1.373	3086	3189	82631	0
YRI.DG	Chile_LIP_Pukara_600BP.AG	Argentina_Pampas_6800-7700BP	Paraguay_Pantanal_ParaguayRiver_1600BP	0.000609	0.0009	0.677	1785	1765	46124	0
YRI.DG	RN.Chono.masked	Peru_CentralAndes_8600-9000BP	Paraguay_Pantanal_ParaguayRiver_1600BP	0.000616	0.0009	0.684	3663	3662	62952	0
YRI.DG	RN.Mixtec.masked	Argentina_Pampas_CentralPampeanDunefields_LagunadelosPampas_10000BP	Paraguay_Pantanal_ParaguayRiver_1600BP	0.001201	0.0009	1.334	3345	3287	55843	0
YRI.DG	Argentina_Northwest_SouthernPuna_Antofagasta_2100BP	Chile_LosRieles_5100BP.AG	Paraguay_Pantanal_ParaguayRiver_1600BP	0.00072	0.000902	0.798	3890	3818	100199	0
YRI.DG	RN.Parakana	Peru_CentralAndes_8600-9000BP	Paraguay_Pantanal_ParaguayRiver_1600BP	0.00148	0.000902	1.64	3928	3829	66778	0
YRI.DG	USA_Nevada_LovelockCave_600BP.SG	Argentina_Central_Hills_SierrasChicas_JesusMaria_8500BP	Paraguay_Pantanal_ParaguayRiver_1600BP	-0.000356	0.000902	-0.394	3215	3245	84846	0
YRI.DG	Peru_Kaillachuro_Unknown.SG	Brazil_CentralEast_6800-10400BP	Paraguay_Pantanal_ParaguayRiver_1600BP	-0.000187	0.000904	-0.207	1904	1903	48615	0
YRI.DG	Peru_Lima_LIP_650BP.AG	Argentina_Central_Hills_SierrasChicas_JesusMaria_8500BP	Paraguay_Pantanal_ParaguayRiver_1600BP	-0.001106	0.000904	-1.223	2944	3041	79125	0
YRI.DG	Argentina_Central_Hills_Calamuchita_2600BP	Argentina_Pampas_CentralPampeanDunefields_LagunadelosPampas_10000BP	Paraguay_Pantanal_ParaguayRiver_1600BP	0.001011	0.000905	1.116	3564	3475	88280	0
YRI.DG	Argentina_Central_Hills_Comechingones_4100BP	Brazil_CentralEast_6800-10400BP	Paraguay_Pantanal_ParaguayRiver_1600BP	0.001808	0.000906	1.995	2004	1916	50382	0
YRI.DG	Argentina_Central_Hills_Comechingones_4100BP	SouthernPatagonia_5100-7300BP	Paraguay_Pantanal_ParaguayRiver_1600BP	0.001065	0.000906	1.175	2036	1983	51721	0
YRI.DG	Argentina_GranChaco_HumidChaco_200BP	Brazil_CentralEast_6800-10400BP	Paraguay_Pantanal_ParaguayRiver_1600BP	0.000421	0.000907	0.465	1864	1846	47873	0
YRI.DG	Canada_LateDorset.SG	Chile_LosRieles_5100BP.AG	Paraguay_Pantanal_ParaguayRiver_1600BP	0.00034	0.000907	0.375	2590	2565	72103	0
YRI.DG	Mixtec_2.DG	Argentina_Central_Hills_SierrasChicas_JesusMaria_8500BP	Paraguay_Pantanal_ParaguayRiver_1600BP	-0.000862	0.000907	-0.951	2745	2798	60953	0
YRI.DG	RN.Wayuu.masked	Argentina_Pampas_CentralPampeanDunefields_LagunadelosPampas_10000BP	Paraguay_Pantanal_ParaguayRiver_1600BP	0.001012	0.000907	1.115	3333	3287	55843	0
YRI.DG	RN.Guarani	Argentina_Pampas_CentralPampeanDunefields_LagunadelosPampas_10000BP	Paraguay_Pantanal_ParaguayRiver_1600BP	0.001538	0.000909	1.692	3345	3258	55841	0
YRI.DG	USA_WA_Kennewick.SG	Chile_LosRieles_5100BP.AG	Paraguay_Pantanal_ParaguayRiver_1600BP	-8e-06	0.000909	-0.009	2878	2879	80478	0
YRI.DG	Argentina_Central_Hills_Comechingones_500BP	Argentina_Pampas_CentralPampeanDunefields_LagunadelosPampas_10000BP	Paraguay_Pantanal_ParaguayRiver_1600BP	0.001001	0.00091	1.101	4081	3979	101382	0
YRI.DG	Chile_WesternArchipelago_Kaweskar_800BP.SG	Argentina_Central_Hills_SierrasChicas_JesusMaria_8500BP	Paraguay_Pantanal_ParaguayRiver_1600BP	-0.001326	0.00091	-1.457	3125	3238	84995	0
YRI.DG	Mexico_ChichenItza_MayaLowlands_LClassic.AG	Argentina_Northwest_SouthernPuna_Antofagasta_PeñasdelasTrampas1.1_8800BP	Paraguay_Pantanal_ParaguayRiver_1600BP	0.000721	0.000911	0.791	894	879	23012	0
YRI.DG	Mexico_Medio_CasasGrandes.AG	Argentina_Pampas_CentralPampeanDunefields_LagunadelosPampas_10000BP	Paraguay_Pantanal_ParaguayRiver_1600BP	6.9e-05	0.000911	0.075	3572	3566	89931	0
YRI.DG	RN.Mixe.masked	Argentina_Pampas_CentralPampeanDunefields_LagunadelosPampas_10000BP	Paraguay_Pantanal_ParaguayRiver_1600BP	-1.6e-05	0.000911	-0.017	3318	3318	55843	0
YRI.DG	Chile_LIP_Pukara_700BP.AG	Argentina_Pampas_6800-7700BP	Paraguay_Pantanal_ParaguayRiver_1600BP	-0.001048	0.000912	-1.149	2178	2240	57828	0
YRI.DG	Guadeloupe_AnseGourde_Ceramic.AG	Argentina_Central_Hills_SierrasChicas_JesusMaria_8500BP	Paraguay_Pantanal_ParaguayRiver_1600BP	5.7e-05	0.000912	0.062	2254	2273	58032	0
YRI.DG	Mexico_Trincheras_LaPlaya_2800BP.AG	Argentina_Pampas_CentralPampeanDunefields_LagunadelosPampas_10000BP	Paraguay_Pantanal_ParaguayRiver_1600BP	0.001093	0.000912	1.199	3490	3394	88582	0
YRI.DG	RN.Arara	Brazil_CentralEast_6800-10400BP	Paraguay_Pantanal_ParaguayRiver_1600BP	0.001274	0.000913	1.395	3606	3531	62844	0
YRI.DG	Bolivia_Akapana_Tiwanaku.SG	Argentina_Central_Hills_SierrasChicas_JesusMaria_8500BP	Paraguay_Pantanal_ParaguayRiver_1600BP	-0.000251	0.000914	-0.274	2461	2493	65658	0
YRI.DG	RN.Cabecar.masked	Chile_LosRieles_5100BP.AG	Paraguay_Pantanal_ParaguayRiver_1600BP	0.00011	0.000914	0.121	3519	3512	61011	0
YRI.DG	Mexico_Pericues_Unknown.SG	Chile_LosRieles_5100BP.AG	Paraguay_Pantanal_ParaguayRiver_1600BP	0.000123	0.000915	0.135	2885	2875	78658	0
YRI.DG	Argentina_Central_Plains_EastCordoba_3700BP	Brazil_CentralEast_6800-10400BP	Paraguay_Pantanal_ParaguayRiver_1600BP	0.000256	0.000916	0.279	1993	1975	51176	0
YRI.DG	Peru_Lauricocha_5800BP.AG	Argentina_Pampas_CentralPampeanDunefields_LagunadelosPampas_10000BP	Paraguay_Pantanal_ParaguayRiver_1600BP	-9.8e-05	0.000916	-0.107	5235	5248	130356	0
YRI.DG	Bahamas_EleutheraIsl_Ceramic.SG	Argentina_Central_Hills_SierrasChicas_JesusMaria_8500BP	Paraguay_Pantanal_ParaguayRiver_1600BP	0.001115	0.000917	1.217	3264	3170	85038	0
YRI.DG	Peru_LaGalgada_4100BP.AG	Argentina_Central_Hills_SierrasChicas_JesusMaria_8500BP	Paraguay_Pantanal_ParaguayRiver_1600BP	-0.001399	0.000917	-1.526	3002	3114	80565	0
YRI.DG	Argentina_GranChaco_HumidChaco_1400BP	Argentina_Pampas_CentralPampeanDunefields_LagunadelosPampas_10000BP	Paraguay_Pantanal_ParaguayRiver_1600BP	0.001614	0.000918	1.758	3658	3500	88975	0
YRI.DG	Argentina_Northwest_SouthernPuna_Antofagasta_4600BP	Argentina_Central_Hills_SierrasChicas_JesusMaria_8500BP	Paraguay_Pantanal_ParaguayRiver_1600BP	-0.00067	0.000918	-0.73	3089	3144	82606	0
YRI.DG	RN.Teribe.masked	SouthernPatagonia_5100-7300BP	Paraguay_Pantanal_ParaguayRiver_1600BP	-0.000751	0.000918	-0.818	3865	3915	66337	0
YRI.DG	RN.Surui	Chile_LosRieles_5100BP.AG	Paraguay_Pantanal_ParaguayRiver_1600BP	-0.000802	0.000919	-0.872	3520	3568	61011	0
YRI.DG	Uruguay_Rocha_PreColonial.SG	Brazil_CentralEast_6800-10400BP	Paraguay_Pantanal_ParaguayRiver_1600BP	0.000602	0.000919	0.655	1765	1732	46794	0
YRI.DG	Dominican_Ceramic.AG	Argentina_Northwest_SouthernPuna_Antofagasta_PeñasdelasTrampas1.1_8800BP	Paraguay_Pantanal_ParaguayRiver_1600BP	0.00057	0.000921	0.618	893	880	23012	0
YRI.DG	Brazil_Cabecuda_Sambaqui_3200BP.AG	Argentina_Central_Hills_SierrasChicas_JesusMaria_8500BP	Paraguay_Pantanal_ParaguayRiver_1600BP	3.1e-05	0.000922	0.034	2459	2457	64084	0
YRI.DG	RN.Kaingang.masked	Argentina_Pampas_6800-7700BP	Paraguay_Pantanal_ParaguayRiver_1600BP	0.0011	0.000922	1.192	3351	3284	57102	0
YRI.DG	RN.Embera	Argentina_Pampas_CentralPampeanDunefields_LagunadelosPampas_10000BP	Paraguay_Pantanal_ParaguayRiver_1600BP	-0.000427	0.000923	-0.462	3299	3322	55843	0
YRI.DG	RN.Yaghan.masked	Peru_CentralAndes_8600-9000BP	Paraguay_Pantanal_ParaguayRiver_1600BP	-0.000594	0.000924	-0.643	3608	3604	62237	0
YRI.DG	Chile_WesternArchipelago_Kaweskar_1200BP.SG	Argentina_Central_Hills_SierrasChicas_JesusMaria_8500BP	Paraguay_Pantanal_ParaguayRiver_1600BP	0.000267	0.000925	0.289	3063	3040	83113	0
YRI.DG	Peru_MH_LIP_ElBrujo_850BP.AG	Argentina_Pampas_CentralPampeanDunefields_LagunadelosPampas_10000BP	Paraguay_Pantanal_ParaguayRiver_1600BP	0.000586	0.000925	0.634	3420	3371	84900	0
YRI.DG	RN.Arara	Peru_CentralAndes_8600-9000BP	Paraguay_Pantanal_ParaguayRiver_1600BP	0.002291	0.000925	2.476	3751	3602	64997	0
YRI.DG	Brazil_CubataoI_Sambaqui_2700BP.AG	SouthernPatagonia_5100-7300BP	Paraguay_Pantanal_ParaguayRiver_1600BP	0.001258	0.000926	1.359	2198	2123	55588	0
YRI.DG	Peru_RioUncallane_1800BP.SG	Argentina_Central_Hills_SierrasChicas_JesusMaria_8500BP	Paraguay_Pantanal_ParaguayRiver_1600BP	-0.001532	0.000926	-1.654	3135	3264	83732	0
YRI.DG	RN.Jamamadi	Peru_CentralAndes_8600-9000BP	Paraguay_Pantanal_ParaguayRiver_1600BP	0.001936	0.000927	2.088	4019	3879	67776	0
YRI.DG	Peru_LIP_Botigiriayocc_600BP.AG	Argentina_Central_Hills_SierrasChicas_JesusMaria_8500BP	Paraguay_Pantanal_ParaguayRiver_1600BP	-0.000376	0.000928	-0.405	3101	3132	83104	0
YRI.DG	Argentina_Central_Plains_SouthCordoba_100BP	Argentina_Pampas_CentralPampeanDunefields_LagunadelosPampas_10000BP	Paraguay_Pantanal_ParaguayRiver_1600BP	0.000391	0.000929	0.421	4948	4900	123200	0
YRI.DG	Dominican_PreCeramic.AG	Argentina_Central_Hills_SierrasChicas_JesusMaria_8500BP	Paraguay_Pantanal_ParaguayRiver_1600BP	0.000194	0.000929	0.209	2909	2890	76175	0
YRI.DG	Peru_ElBrujo_EIP_1300BP.AG	Argentina_Central_Hills_SierrasChicas_JesusMaria_8500BP	Paraguay_Pantanal_ParaguayRiver_1600BP	2.5e-05	0.000929	0.027	2416	2420	63489	0
YRI.DG	RN.Kaingang.masked	Brazil_CentralEast_6800-10400BP	Paraguay_Pantanal_ParaguayRiver_1600BP	0.000171	0.000929	0.184	3261	3240	55979	0
YRI.DG	RN.Waunana	Chile_LosRieles_5100BP.AG	Paraguay_Pantanal_ParaguayRiver_1600BP	-0.000244	0.000929	-0.263	3509	3526	61011	0
YRI.DG	Argentina_Central_Plains_WestSantiagodelEstero_1400BP	Argentina_Central_Hills_SierrasChicas_JesusMaria_8500BP	Paraguay_Pantanal_ParaguayRiver_1600BP	-0.000355	0.00093	-0.382	3229	3259	84787	0
YRI.DG	Brazil_JabuticabeiraII_Sambaqui_102_Sambaqui_1300BP.AG	Argentina_Pampas_CentralPampeanDunefields_LagunadelosPampas_10000BP	Paraguay_Pantanal_ParaguayRiver_1600BP	0.002446	0.00093	2.629	4052	3811	98546	0
YRI.DG	Peru_Lima_EIP_1450BP.AG	Chile_LosRieles_5100BP.AG	Paraguay_Pantanal_ParaguayRiver_1600BP	0.000106	0.00093	0.114	2966	2958	77256	0
YRI.DG	RN.Ojibwa.masked	Chile_LosRieles_5100BP.AG	Paraguay_Pantanal_ParaguayRiver_1600BP	-0.000811	0.00093	-0.872	3369	3424	59423	0
YRI.DG	Panama_IsthmoColombian_PreColonial.SG	Argentina_Central_Hills_SierrasChicas_JesusMaria_8500BP	Paraguay_Pantanal_ParaguayRiver_1600BP	-0.000444	0.000931	-0.477	2323	2323	61716	0
YRI.DG	RN.Chane	Argentina_Pampas_CentralPampeanDunefields_LagunadelosPampas_10000BP	Paraguay_Pantanal_ParaguayRiver_1600BP	0.001992	0.000931	2.139	3349	3238	55835	0
YRI.DG	Uruguay_Rocha_PreColonial.SG	Argentina_Pampas_6800-7700BP	Paraguay_Pantanal_ParaguayRiver_1600BP	0.000862	0.000931	0.925	1804	1772	47592	0
YRI.DG	RN.Arara	Argentina_Pampas_6800-7700BP	Paraguay_Pantanal_ParaguayRiver_1600BP	0.001715	0.000933	1.839	3693	3583	64101	0
YRI.DG	RN.Jamamadi	SouthernPatagonia_5100-7300BP	Paraguay_Pantanal_ParaguayRiver_1600BP	0.001789	0.000935	1.913	4100	3973	68848	0
YRI.DG	Argentina_Central_Hills_Comechingones_4100BP	Peru_CentralAndes_8600-9000BP	Paraguay_Pantanal_ParaguayRiver_1600BP	0.001069	0.000936	1.143	2005	1951	51308	0
YRI.DG	Argentina_Northwest_SouthernPuna_Antofagasta_2100BP	Argentina_Pampas_CentralPampeanDunefields_LagunadelosPampas_10000BP	Paraguay_Pantanal_ParaguayRiver_1600BP	0.000916	0.000939	0.976	3476	3397	86508	0
YRI.DG	Peru_Highlands_Chinchawas_MH.AG	Argentina_Pampas_CentralPampeanDunefields_LagunadelosPampas_10000BP	Paraguay_Pantanal_ParaguayRiver_1600BP	0.001531	0.000939	1.63	3658	3521	89540	0
YRI.DG	USA_Anzick_realigned.SG	Argentina_Central_Hills_SierrasChicas_JesusMaria_8500BP	Paraguay_Pantanal_ParaguayRiver_1600BP	-0.00099	0.000939	-1.055	3151	3235	84981	0
YRI.DG	Argentina_Central_Hills_SierrasChicas_4100BP	Argentina_Pampas_CentralPampeanDunefields_LagunadelosPampas_10000BP	Paraguay_Pantanal_ParaguayRiver_1600BP	0.000242	0.00094	0.258	3237	3232	81230	0
YRI.DG	Argentina_Central_Plains_MesopotamiaSantiagoDelEstero_400BP	Argentina_Northwest_SouthernPuna_Antofagasta_PeñasdelasTrampas1.1_8800BP	Paraguay_Pantanal_ParaguayRiver_1600BP	0.000336	0.00094	0.358	893	891	23011	0
YRI.DG	Canada_700BP.SG	Argentina_Pampas_6800-7700BP	Paraguay_Pantanal_ParaguayRiver_1600BP	-0.000718	0.00094	-0.764	1360	1394	37976	0
YRI.DG	USA_CA_SantaBarbara_4900BP.AG	Brazil_CentralEast_6800-10400BP	Paraguay_Pantanal_ParaguayRiver_1600BP	0.000259	0.00094	0.275	1937	1924	49561	0
YRI.DG	Argentina_GranChaco_HumidChaco_200BP	Argentina_Pampas_6800-7700BP	Paraguay_Pantanal_ParaguayRiver_1600BP	0.0004	0.000942	0.425	1902	1883	49038	0
YRI.DG	Chile_LIP_Pukara_600BP.AG	Peru_CentralAndes_8600-9000BP	Paraguay_Pantanal_ParaguayRiver_1600BP	-0.001773	0.000943	-1.88	1786	1875	46611	0
YRI.DG	Nahua.DG	Argentina_Central_Hills_SierrasChicas_JesusMaria_8500BP	Paraguay_Pantanal_ParaguayRiver_1600BP	0.000985	0.000943	1.044	2867	2807	60998	0
YRI.DG	Peru_Kaillachuro_Unknown.SG	Argentina_Pampas_6800-7700BP	Paraguay_Pantanal_ParaguayRiver_1600BP	-0.000883	0.000944	-0.935	1909	1962	49504	0
YRI.DG	Chile_LIP_Pukara_600BP.AG	Brazil_CentralEast_6800-10400BP	Paraguay_Pantanal_ParaguayRiver_1600BP	0.000576	0.000945	0.609	1786	1769	45462	0
YRI.DG	Argentina_Central_Plains_EastCordoba_3700BP	Argentina_Pampas_6800-7700BP	Paraguay_Pantanal_ParaguayRiver_1600BP	-0.000393	0.000946	-0.416	2006	2037	51742	0
YRI.DG	Peru_Kaillachuro_Unknown.SG	SouthernPatagonia_5100-7300BP	Paraguay_Pantanal_ParaguayRiver_1600BP	0.00016	0.000947	0.169	2002	1990	51305	0
YRI.DG	Argentina_Central_Hills_Comechingones_1200BP	Argentina_Pampas_CentralPampeanDunefields_LagunadelosPampas_10000BP	Paraguay_Pantanal_ParaguayRiver_1600BP	-0.000769	0.000948	-0.811	3458	3524	86325	0
YRI.DG	Argentina_Central_Plains_EastCordoba_3700BP	Peru_CentralAndes_8600-9000BP	Paraguay_Pantanal_ParaguayRiver_1600BP	2.7e-05	0.000949	0.028	2034	2034	52135	0
YRI.DG	Argentina_Central_Plains_EastCordoba_3700BP	SouthernPatagonia_5100-7300BP	Paraguay_Pantanal_ParaguayRiver_1600BP	0.000679	0.000949	0.715	2061	2028	52506	0
YRI.DG	USA_CA_SantaRosa_4900BP.AG	Argentina_Pampas_CentralPampeanDunefields_LagunadelosPampas_10000BP	Paraguay_Pantanal_ParaguayRiver_1600BP	0.000481	0.000949	0.507	3326	3286	83781	0
YRI.DG	Brazil_CubataoI_Sambaqui_2700BP.AG	Peru_CentralAndes_8600-9000BP	Paraguay_Pantanal_ParaguayRiver_1600BP	0.000473	0.00095	0.498	2153	2120	55273	0
YRI.DG	Argentina_Central_Hills_NorthPunilla_700BP	Argentina_Central_Hills_SierrasChicas_JesusMaria_8500BP	Paraguay_Pantanal_ParaguayRiver_1600BP	-0.000613	0.000951	-0.644	2588	2613	68462	0
YRI.DG	Argentina_ParanaRiver_LowerDelta_1600BP	Argentina_Pampas_CentralPampeanDunefields_LagunadelosPampas_10000BP	Paraguay_Pantanal_ParaguayRiver_1600BP	-0.000562	0.000951	-0.591	3571	3622	89193	0
YRI.DG	RN.Guaymi	Chile_LosRieles_5100BP.AG	Paraguay_Pantanal_ParaguayRiver_1600BP	0.000126	0.000951	0.133	3530	3521	61011	0
YRI.DG	USA_CA_SantaBarbara_1700BP.AG	Argentina_Central_Hills_SierrasChicas_JesusMaria_8500BP	Paraguay_Pantanal_ParaguayRiver_1600BP	-0.000426	0.000955	-0.446	2847	2879	75208	0
YRI.DG	Chile_LIP_Pukara_600BP.AG	SouthernPatagonia_5100-7300BP	Paraguay_Pantanal_ParaguayRiver_1600BP	-0.000221	0.000956	-0.232	1815	1826	46992	0
YRI.DG	RN.Kogi	Chile_LosRieles_5100BP.AG	Paraguay_Pantanal_ParaguayRiver_1600BP	0.00084	0.000956	0.878	3548	3496	61011	0
YRI.DG	RN.Palikur.masked	Brazil_CentralEast_6800-10400BP	Paraguay_Pantanal_ParaguayRiver_1600BP	0.00031	0.000958	0.324	3457	3437	59393	0
YRI.DG	USA_CA_Goleta_3000BP.AG	Brazil_CentralEast_6800-10400BP	Paraguay_Pantanal_ParaguayRiver_1600BP	-0.001575	0.000958	-1.644	1821	1897	48419	0
YRI.DG	RN.Teribe.masked	Peru_CentralAndes_8600-9000BP	Paraguay_Pantanal_ParaguayRiver_1600BP	-0.000618	0.000959	-0.645	3782	3833	65302	0
YRI.DG	USA_CA_Goleta_1100BP.AG	Argentina_Central_Hills_SierrasChicas_JesusMaria_8500BP	Paraguay_Pantanal_ParaguayRiver_1600BP	-0.000855	0.00096	-0.891	2870	2935	76275	0
YRI.DG	USA_CA_Goleta_3000BP.AG	Argentina_Pampas_6800-7700BP	Paraguay_Pantanal_ParaguayRiver_1600BP	-0.000841	0.00096	-0.876	1867	1900	48808	0
YRI.DG	Chile_LosRieles_5100BP.AG	Argentina_Central_Hills_SierrasChicas_JesusMaria_8500BP	Paraguay_Pantanal_ParaguayRiver_1600BP	0.000143	0.000962	0.148	2912	2901	76401	0
YRI.DG	Chile_Conchali_700BP.AG	Argentina_Central_Hills_SierrasChicas_JesusMaria_8500BP	Paraguay_Pantanal_ParaguayRiver_1600BP	3.7e-05	0.000963	0.039	3006	3004	78530	0
YRI.DG	Argentina_Pampas_CentralPampeanDunefields_1600BP	Argentina_Central_Hills_SierrasChicas_JesusMaria_8500BP	Paraguay_Pantanal_ParaguayRiver_1600BP	-0.001497	0.000964	-1.553	2550	2652	68239	0
YRI.DG	Belize_7400BP.AG	Argentina_Central_Hills_SierrasChicas_JesusMaria_8500BP	Paraguay_Pantanal_ParaguayRiver_1600BP	-0.001614	0.000965	-1.673	2275	2351	61868	0
YRI.DG	Argentina_Central_Hills_Calamuchita_4200BP	Argentina_Pampas_CentralPampeanDunefields_LagunadelosPampas_10000BP	Paraguay_Pantanal_ParaguayRiver_1600BP	0.000324	0.000966	0.336	3560	3532	87127	0
YRI.DG	Argentina_GranChaco_HumidChaco_200BP	SouthernPatagonia_5100-7300BP	Paraguay_Pantanal_ParaguayRiver_1600BP	0.000672	0.000966	0.696	1959	1925	50436	0
YRI.DG	Mixtec_1.DG	Argentina_Central_Hills_SierrasChicas_JesusMaria_8500BP	Paraguay_Pantanal_ParaguayRiver_1600BP	0.000477	0.000966	0.494	2837	2808	60919	0
YRI.DG	Argentina_Northwest_SouthernPuna_Antofagasta_500BP	Chile_LosRieles_5100BP.AG	Paraguay_Pantanal_ParaguayRiver_1600BP	-0.001897	0.000967	-1.963	3046	3199	80604	0
YRI.DG	Belize_5600BP.AG	Argentina_Pampas_CentralPampeanDunefields_LagunadelosPampas_10000BP	Paraguay_Pantanal_ParaguayRiver_1600BP	0.000653	0.000967	0.676	3253	3200	82039	0
YRI.DG	Peru_EIP_Moche.AG	Chile_LosRieles_5100BP.AG	Paraguay_Pantanal_ParaguayRiver_1600BP	0.00065	0.000967	0.672	2356	2312	60567	0
YRI.DG	RN.Waunana	Argentina_Pampas_CentralPampeanDunefields_LagunadelosPampas_10000BP	Paraguay_Pantanal_ParaguayRiver_1600BP	0.000725	0.000968	0.749	3330	3289	55843	0
YRI.DG	USA_CA_Goleta_1500BP.AG	Argentina_Central_Hills_SierrasChicas_JesusMaria_8500BP	Paraguay_Pantanal_ParaguayRiver_1600BP	0.000819	0.000968	0.847	2597	2542	67270	0
YRI.DG	Argentina_Central_Hills_SouthPunilla_2800BP	Argentina_Central_Hills_SierrasChicas_JesusMaria_8500BP	Paraguay_Pantanal_ParaguayRiver_1600BP	-0.001643	0.00097	-1.695	3101	3238	83183	0
YRI.DG	Bahamas_AbacoIsl_Ceramic.SG	Argentina_Central_Hills_SierrasChicas_JesusMaria_8500BP	Paraguay_Pantanal_ParaguayRiver_1600BP	0.001379	0.00097	1.421	2808	2707	72991	0
YRI.DG	Argentina_Central_Hills_SierrasChicas_JesusMaria_8500BP	Chile_LosRieles_5100BP.AG	Paraguay_Pantanal_ParaguayRiver_1600BP	-0.000582	0.000971	-0.599	2856	2901	76401	0
YRI.DG	Canada_6500BP.SG	Chile_LosRieles_5100BP.AG	Paraguay_Pantanal_ParaguayRiver_1600BP	0.000905	0.000972	0.932	2568	2505	69313	0
YRI.DG	RN.Cabecar.masked	Argentina_Pampas_CentralPampeanDunefields_LagunadelosPampas_10000BP	Paraguay_Pantanal_ParaguayRiver_1600BP	0.00068	0.000972	0.7	3327	3284	55843	0
YRI.DG	USA_Alaska_TrailCreek_9000BP.SG	Argentina_Pampas_CentralPampeanDunefields_LagunadelosPampas_10000BP	Paraguay_Pantanal_ParaguayRiver_1600BP	-0.001177	0.000972	-1.211	2826	2910	71760	0
YRI.DG	RN.Karitiana	Chile_LosRieles_5100BP.AG	Paraguay_Pantanal_ParaguayRiver_1600BP	-2e-06	0.000973	-0.002	3538	3538	61011	0
YRI.DG	USA_CA_Goleta_1900BP.AG	Argentina_Central_Hills_SierrasChicas_JesusMaria_8500BP	Paraguay_Pantanal_ParaguayRiver_1600BP	0.000253	0.000973	0.26	2898	2879	75987	0
YRI.DG	Canada_LateDorset.SG	Argentina_Pampas_CentralPampeanDunefields_LagunadelosPampas_10000BP	Paraguay_Pantanal_ParaguayRiver_1600BP	0.000137	0.000975	0.14	2356	2347	62945	0
YRI.DG	Chile_LosRieles_12000BP.SG	Argentina_Central_Hills_SierrasChicas_JesusMaria_8500BP	Paraguay_Pantanal_ParaguayRiver_1600BP	-0.000621	0.000975	-0.637	3198	3250	84859	0
YRI.DG	RN.Chane	Chile_LosRieles_5100BP.AG	Paraguay_Pantanal_ParaguayRiver_1600BP	0.00086	0.000975	0.882	3540	3489	61002	0
YRI.DG	RN.Arara	SouthernPatagonia_5100-7300BP	Paraguay_Pantanal_ParaguayRiver_1600BP	0.002498	0.000976	2.56	3828	3666	66012	0
YRI.DG	USA_CA_Carmel_600BP.AG	Chile_LosRieles_5100BP.AG	Paraguay_Pantanal_ParaguayRiver_1600BP	0.000548	0.000976	0.562	2850	2809	73959	0
YRI.DG	Peru_Kaillachuro_Unknown.SG	Peru_CentralAndes_8600-9000BP	Paraguay_Pantanal_ParaguayRiver_1600BP	-0.002488	0.000978	-2.543	1915	2027	50508	0
YRI.DG	Argentina_GranChaco_HumidChaco_200BP	Peru_CentralAndes_8600-9000BP	Paraguay_Pantanal_ParaguayRiver_1600BP	0.000866	0.000979	0.885	1952	1907	49733	0
YRI.DG	Uruguay_Rocha_PreColonial.SG	SouthernPatagonia_5100-7300BP	Paraguay_Pantanal_ParaguayRiver_1600BP	0.000733	0.000981	0.747	1865	1833	48985	0
YRI.DG	Canada_700BP.SG	Brazil_CentralEast_6800-10400BP	Paraguay_Pantanal_ParaguayRiver_1600BP	-0.000596	0.000983	-0.606	1374	1385	37495	0
YRI.DG	USA_CA_SantaBarbara_4900BP.AG	Argentina_Pampas_6800-7700BP	Paraguay_Pantanal_ParaguayRiver_1600BP	0.000194	0.000983	0.198	1944	1941	49773	0
YRI.DG	Brazil_JabuticabeiraII_Sambaqui_2200BP.AG	Argentina_Central_Hills_SierrasChicas_JesusMaria_8500BP	Paraguay_Pantanal_ParaguayRiver_1600BP	0.000692	0.000984	0.703	2587	2540	67479	0
YRI.DG	Brazil_Limao_Sambaqui_2700BP.AG	Argentina_Pampas_CentralPampeanDunefields_LagunadelosPampas_10000BP	Paraguay_Pantanal_ParaguayRiver_1600BP	0.001664	0.000984	1.691	3424	3284	83658	0
YRI.DG	Brazil_MG_C_LapaDoSanto_EH_HG_9200BP.AG	Argentina_Central_Hills_SierrasChicas_JesusMaria_8500BP	Paraguay_Pantanal_ParaguayRiver_1600BP	-0.001243	0.000985	-1.262	2544	2629	67924	0
YRI.DG	Brazil_RN_ALE_MH_HG_4600BP.AG	Chile_LosRieles_5100BP.AG	Paraguay_Pantanal_ParaguayRiver_1600BP	-0.000295	0.000985	-0.3	2598	2617	67594	0
YRI.DG	USA_CA_CalaverasCounty_1500BP.AG	Argentina_Central_Hills_SierrasChicas_JesusMaria_8500BP	Paraguay_Pantanal_ParaguayRiver_1600BP	0.001071	0.000985	1.087	2758	2682	71419	0
YRI.DG	USA_CA_SantaBarbara_4900BP.AG	SouthernPatagonia_5100-7300BP	Paraguay_Pantanal_ParaguayRiver_1600BP	0.000496	0.000985	0.503	1977	1946	50198	0
YRI.DG	Bolivia_Pumapunku_Tiwanaku.SG	Chile_LosRieles_5100BP.AG	Paraguay_Pantanal_ParaguayRiver_1600BP	-0.000134	0.000987	-0.136	2609	2618	70601	0
YRI.DG	Canada_MDorset.AG	SouthernPatagonia_5100-7300BP	Paraguay_Pantanal_ParaguayRiver_1600BP	-0.001931	0.000987	-1.955	1293	1361	36421	0
YRI.DG	USA_CA_SantaBarbara_4900BP.AG	Peru_CentralAndes_8600-9000BP	Paraguay_Pantanal_ParaguayRiver_1600BP	-0.000875	0.000987	-0.886	1939	1977	49982	0
YRI.DG	Peru_Cuncaicha_4200BP.AG	Argentina_Central_Hills_SierrasChicas_JesusMaria_8500BP	Paraguay_Pantanal_ParaguayRiver_1600BP	8.9e-05	0.000988	0.09	2806	2800	74159	0
YRI.DG	PuertoRico_Ceramic.AG	Argentina_Northwest_SouthernPuna_Antofagasta_PeñasdelasTrampas1.1_8800BP	Paraguay_Pantanal_ParaguayRiver_1600BP	0.000848	0.000988	0.859	901	878	23008	0
YRI.DG	RN.Palikur.masked	Peru_CentralAndes_8600-9000BP	Paraguay_Pantanal_ParaguayRiver_1600BP	0.001065	0.000988	1.077	3598	3532	61431	0
YRI.DG	Bolivia_MonolitoDescabezado_Tiwanaku.SG	Argentina_Central_Hills_SierrasChicas_JesusMaria_8500BP	Paraguay_Pantanal_ParaguayRiver_1600BP	-0.001416	0.000989	-1.431	2474	2567	66044	0
YRI.DG	Mexico_Guanajuato_Medieval.SG	Chile_LosRieles_5100BP.AG	Paraguay_Pantanal_ParaguayRiver_1600BP	-1.1e-05	0.000991	-0.011	2347	2348	63214	0
YRI.DG	Uruguay_Rocha_PreColonial.SG	Peru_CentralAndes_8600-9000BP	Paraguay_Pantanal_ParaguayRiver_1600BP	0.00107	0.000992	1.079	1849	1798	48336	0
YRI.DG	RN.Maleku.masked	Brazil_CentralEast_6800-10400BP	Paraguay_Pantanal_ParaguayRiver_1600BP	0.00065	0.000994	0.653	3163	3123	53973	0
YRI.DG	RN.Palikur.masked	SouthernPatagonia_5100-7300BP	Paraguay_Pantanal_ParaguayRiver_1600BP	0.000978	0.000994	0.984	3667	3604	62400	0
YRI.DG	USA_NM_Chaco.AG	Chile_LosRieles_5100BP.AG	Paraguay_Pantanal_ParaguayRiver_1600BP	0.001671	0.000996	1.677	2275	2176	59692	0
YRI.DG	Argentina_Pampas_CentralPampeanDunefields_LagunadelosPampas_10000BP	Argentina_Central_Hills_SierrasChicas_JesusMaria_8500BP	Paraguay_Pantanal_ParaguayRiver_1600BP	-0.001865	0.000997	-1.871	2567	2694	68452	0
YRI.DG	Belize_MHolocene.AG	Brazil_CentralEast_6800-10400BP	Paraguay_Pantanal_ParaguayRiver_1600BP	-0.001162	0.000997	-1.166	1558	1603	41496	0
YRI.DG	USA_CA_Carpinteria_4000BP.AG	Brazil_CentralEast_6800-10400BP	Paraguay_Pantanal_ParaguayRiver_1600BP	0.000637	0.000997	0.639	1367	1354	36006	0
YRI.DG	RN.Hulliche.masked	Argentina_Pampas_CentralPampeanDunefields_LagunadelosPampas_10000BP	Paraguay_Pantanal_ParaguayRiver_1600BP	-0.000161	0.000999	-0.161	3293	3295	55550	0
YRI.DG	RN.Palikur.masked	Argentina_Pampas_6800-7700BP	Paraguay_Pantanal_ParaguayRiver_1600BP	0.001707	0.001	1.706	3555	3457	60561	0
YRI.DG	USA_WA_Kennewick.SG	Argentina_Pampas_CentralPampeanDunefields_LagunadelosPampas_10000BP	Paraguay_Pantanal_ParaguayRiver_1600BP	0.000533	0.001	0.533	2806	2767	73891	0
YRI.DG	Argentina_ParanaRiver_UpperDelta_700BP	Argentina_Central_Hills_SierrasChicas_JesusMaria_8500BP	Paraguay_Pantanal_ParaguayRiver_1600BP	-0.000154	0.001001	-0.154	1997	2010	52445	0
YRI.DG	Argentina_Northwest_SouthernPuna_Antofagasta_500BP	Argentina_Pampas_CentralPampeanDunefields_LagunadelosPampas_10000BP	Paraguay_Pantanal_ParaguayRiver_1600BP	-0.000887	0.001002	-0.885	2831	2895	72231	0
YRI.DG	Canada_700BP.SG	SouthernPatagonia_5100-7300BP	Paraguay_Pantanal_ParaguayRiver_1600BP	-0.000587	0.001003	-0.585	1403	1422	38818	0
YRI.DG	USA_CA_Carpinteria_4000BP.AG	Argentina_Pampas_6800-7700BP	Paraguay_Pantanal_ParaguayRiver_1600BP	0.000873	0.001003	0.871	1379	1355	36263	0
YRI.DG	Argentina_GranChaco_DryChaco_1900BP	Brazil_CentralEast_6800-10400BP	Paraguay_Pantanal_ParaguayRiver_1600BP	0.002555	0.001004	2.545	1679	1578	41399	0
YRI.DG	USA_CA_Malibu_3400BP.AG	Argentina_Central_Hills_SierrasChicas_JesusMaria_8500BP	Paraguay_Pantanal_ParaguayRiver_1600BP	0.000547	0.001006	0.544	1951	1904	50432	0
YRI.DG	USA_CA_Goleta_3000BP.AG	Peru_CentralAndes_8600-9000BP	Paraguay_Pantanal_ParaguayRiver_1600BP	-0.001316	0.001008	-1.305	1874	1938	49089	0
YRI.DG	Brazil_GalhetaIV_Sambaqui_1200BP.AG	Chile_LosRieles_5100BP.AG	Paraguay_Pantanal_ParaguayRiver_1600BP	-0.000973	0.001009	-0.965	2393	2455	63477	0
YRI.DG	Peru_SanSebastian_LIP_600BP.AG	Argentina_Central_Hills_SierrasChicas_JesusMaria_8500BP	Paraguay_Pantanal_ParaguayRiver_1600BP	-0.000543	0.001009	-0.538	2757	2797	72906	0
YRI.DG	Argentina_Central_Plains_MarChiquita_700BP	Argentina_Northwest_SouthernPuna_Antofagasta_PeñasdelasTrampas1.1_8800BP	Paraguay_Pantanal_ParaguayRiver_1600BP	0.000344	0.001012	0.34	895	885	23012	0
YRI.DG	RN.Diaguita.masked	Argentina_Pampas_CentralPampeanDunefields_LagunadelosPampas_10000BP	Paraguay_Pantanal_ParaguayRiver_1600BP	-0.000102	0.001013	-0.101	3213	3210	54339	0
YRI.DG	Argentina_Northwest_PrePuna_600BP	Argentina_Central_Hills_SierrasChicas_JesusMaria_8500BP	Paraguay_Pantanal_ParaguayRiver_1600BP	0.000828	0.001014	0.817	2557	2502	66867	0
YRI.DG	RN.Karitiana	Argentina_Pampas_CentralPampeanDunefields_LagunadelosPampas_10000BP	Paraguay_Pantanal_ParaguayRiver_1600BP	0.001121	0.001014	1.105	3356	3293	55843	0
YRI.DG	USA_CA_Goleta_3000BP.AG	SouthernPatagonia_5100-7300BP	Paraguay_Pantanal_ParaguayRiver_1600BP	-0.000676	0.001014	-0.666	1875	1908	49376	0
YRI.DG	RN.Surui	Argentina_Pampas_CentralPampeanDunefields_LagunadelosPampas_10000BP	Paraguay_Pantanal_ParaguayRiver_1600BP	0.000881	0.001016	0.867	3357	3308	55843	0
YRI.DG	Argentina_Pampas_Southern_2600BP	Argentina_Northwest_SouthernPuna_Antofagasta_PeñasdelasTrampas1.1_8800BP	Paraguay_Pantanal_ParaguayRiver_1600BP	5.2e-05	0.001017	0.051	888	890	23012	0
YRI.DG	RN.Guaymi	Argentina_Pampas_CentralPampeanDunefields_LagunadelosPampas_10000BP	Paraguay_Pantanal_ParaguayRiver_1600BP	0.000893	0.001017	0.878	3339	3288	55843	0
YRI.DG	RN.Kaingang.masked	SouthernPatagonia_5100-7300BP	Paraguay_Pantanal_ParaguayRiver_1600BP	0.000825	0.001017	0.811	3456	3397	58785	0
YRI.DG	Belize_MHolocene.AG	Argentina_Pampas_6800-7700BP	Paraguay_Pantanal_ParaguayRiver_1600BP	-0.000727	0.001019	-0.713	1586	1620	41654	0
YRI.DG	RN.Chilote.masked	Argentina_Pampas_CentralPampeanDunefields_LagunadelosPampas_10000BP	Paraguay_Pantanal_ParaguayRiver_1600BP	-0.000977	0.001019	-0.959	3213	3244	54273	0
YRI.DG	RN.Maleku.masked	Argentina_Pampas_6800-7700BP	Paraguay_Pantanal_ParaguayRiver_1600BP	0.00121	0.001019	1.187	3225	3157	55050	0
YRI.DG	Chane.DG	Argentina_Central_Hills_SierrasChicas_JesusMaria_8500BP	Paraguay_Pantanal_ParaguayRiver_1600BP	0.000694	0.001021	0.68	2907	2864	61005	0
YRI.DG	USA_CA_Goleta_2600BP.AG	Argentina_Central_Hills_SierrasChicas_JesusMaria_8500BP	Paraguay_Pantanal_ParaguayRiver_1600BP	0.001554	0.001021	1.522	2979	2861	75973	0
YRI.DG	RN.Diaguita.masked	Chile_LosRieles_5100BP.AG	Paraguay_Pantanal_ParaguayRiver_1600BP	-0.001742	0.001023	-1.703	3394	3489	59338	0
YRI.DG	RN.Ticuna.masked	Brazil_CentralEast_6800-10400BP	Paraguay_Pantanal_ParaguayRiver_1600BP	0.000395	0.001023	0.386	3140	3118	53824	0
YRI.DG	Peru_Lima_EIP_1450BP.AG	Argentina_Pampas_CentralPampeanDunefields_LagunadelosPampas_10000BP	Paraguay_Pantanal_ParaguayRiver_1600BP	0.000844	0.001024	0.825	2689	2632	66928	0
YRI.DG	Canada_BigBar_5700BP.SG	Argentina_Central_Hills_SierrasChicas_JesusMaria_8500BP	Paraguay_Pantanal_ParaguayRiver_1600BP	0.000658	0.001026	0.641	2345	2305	61138	0
YRI.DG	RN.Ticuna.masked	Argentina_Pampas_6800-7700BP	Paraguay_Pantanal_ParaguayRiver_1600BP	0.001546	0.001027	1.506	3258	3171	54955	0
YRI.DG	Belize_5500BP.AG	Argentina_Central_Hills_SierrasChicas_JesusMaria_8500BP	Paraguay_Pantanal_ParaguayRiver_1600BP	0.000424	0.001029	0.413	2847	2815	74869	0
YRI.DG	RN.Kaingang.masked	Peru_CentralAndes_8600-9000BP	Paraguay_Pantanal_ParaguayRiver_1600BP	0.001448	0.001029	1.407	3414	3303	57872	0
YRI.DG	RN.Kogi	Argentina_Pampas_CentralPampeanDunefields_LagunadelosPampas_10000BP	Paraguay_Pantanal_ParaguayRiver_1600BP	0.000636	0.001029	0.618	3334	3299	55843	0
YRI.DG	Argentina_Pampas_SouthSaladoRiver_3300BP	Brazil_CentralEast_6800-10400BP	Paraguay_Pantanal_ParaguayRiver_1600BP	0.000779	0.00103	0.757	1690	1652	42813	0
YRI.DG	Brazil_SP_S_Moraes_MH_HG_5800BP.AG	Chile_LosRieles_5100BP.AG	Paraguay_Pantanal_ParaguayRiver_1600BP	-0.000552	0.00103	-0.536	2933	2975	76118	0
YRI.DG	RN.Toba.masked	Argentina_Pampas_CentralPampeanDunefields_LagunadelosPampas_10000BP	Paraguay_Pantanal_ParaguayRiver_1600BP	0.002195	0.00103	2.131	3382	3260	55685	0
YRI.DG	Canada_6500BP.SG	Argentina_Pampas_CentralPampeanDunefields_LagunadelosPampas_10000BP	Paraguay_Pantanal_ParaguayRiver_1600BP	-6.1e-05	0.001033	-0.059	2425	2428	62715	0
YRI.DG	Argentina_BeagleChannel_Yamana_1500BP.AG	Argentina_Central_Hills_SierrasChicas_JesusMaria_8500BP	Paraguay_Pantanal_ParaguayRiver_1600BP	-0.000458	0.001035	-0.443	2670	2703	70324	0
YRI.DG	USA_CA_Monterey_1000BP.AG	Chile_LosRieles_5100BP.AG	Paraguay_Pantanal_ParaguayRiver_1600BP	-0.001253	0.001035	-1.21	2191	2263	57367	0
YRI.DG	Canada_ASO.SG	Argentina_Central_Hills_SierrasChicas_JesusMaria_8500BP	Paraguay_Pantanal_ParaguayRiver_1600BP	0.00123	0.001036	1.188	2363	2285	63595	0
YRI.DG	Peru_Ullujaya_MH_950BP.AG	Argentina_Central_Hills_SierrasChicas_JesusMaria_8500BP	Paraguay_Pantanal_ParaguayRiver_1600BP	-0.001351	0.001036	-1.304	2296	2380	62261	0
YRI.DG	RN.Ojibwa.masked	Argentina_Pampas_CentralPampeanDunefields_LagunadelosPampas_10000BP	Paraguay_Pantanal_ParaguayRiver_1600BP	-0.000189	0.001037	-0.183	3165	3210	54355	0
YRI.DG	Dominican_Samana_Ceramic.AG	Argentina_Northwest_SouthernPuna_Antofagasta_PeñasdelasTrampas1.1_8800BP	Paraguay_Pantanal_ParaguayRiver_1600BP	0.000216	0.001038	0.208	889	884	22998	0
YRI.DG	RN.Algonquin.masked	Chile_LosRieles_5100BP.AG	Paraguay_Pantanal_ParaguayRiver_1600BP	-9.4e-05	0.001042	-0.09	3291	3299	58120	0
YRI.DG	Chile_CaletaHuelen_MH_1100BP.AG	Argentina_Central_Hills_SierrasChicas_JesusMaria_8500BP	Paraguay_Pantanal_ParaguayRiver_1600BP	0.000292	0.001043	0.28	1950	1930	51558	0
YRI.DG	Peru_EIP_Moche.AG	Argentina_Pampas_CentralPampeanDunefields_LagunadelosPampas_10000BP	Paraguay_Pantanal_ParaguayRiver_1600BP	0.000216	0.001044	0.207	2081	2063	51843	0
YRI.DG	USA_CA_Carpinteria_4000BP.AG	Peru_CentralAndes_8600-9000BP	Paraguay_Pantanal_ParaguayRiver_1600BP	0.0005	0.001044	0.479	1398	1378	36369	0
YRI.DG	RN.Arhuaco.masked	Chile_LosRieles_5100BP.AG	Paraguay_Pantanal_ParaguayRiver_1600BP	0.001054	0.001046	1.008	3389	3327	58601	0
YRI.DG	RN.Maleku.masked	Peru_CentralAndes_8600-9000BP	Paraguay_Pantanal_ParaguayRiver_1600BP	0.000641	0.001046	0.613	3253	3227	55853	0
YRI.DG	RN.Bribri.masked	Chile_LosRieles_5100BP.AG	Paraguay_Pantanal_ParaguayRiver_1600BP	-0.000582	0.001048	-0.555	3405	3471	59616	0
YRI.DG	Argentina_Central_Hills_SierrasChicas_JesusMaria_8500BP	Argentina_Pampas_CentralPampeanDunefields_LagunadelosPampas_10000BP	Paraguay_Pantanal_ParaguayRiver_1600BP	-0.000103	0.001049	-0.098	2687	2694	68452	0
YRI.DG	Canada_700BP.SG	Peru_CentralAndes_8600-9000BP	Paraguay_Pantanal_ParaguayRiver_1600BP	-0.000859	0.001049	-0.819	1394	1426	38457	0
YRI.DG	Mexico_Pericues_Unknown.SG	Argentina_Pampas_CentralPampeanDunefields_LagunadelosPampas_10000BP	Paraguay_Pantanal_ParaguayRiver_1600BP	-0.000242	0.00105	-0.23	2733	2750	70107	0
YRI.DG	Argentina_Pampas_SouthSaladoRiver_3300BP	SouthernPatagonia_5100-7300BP	Paraguay_Pantanal_ParaguayRiver_1600BP	0.00082	0.001051	0.78	1768	1730	44821	0
YRI.DG	RN.Purepecha.masked	Brazil_CentralEast_6800-10400BP	Paraguay_Pantanal_ParaguayRiver_1600BP	0.000482	0.001052	0.458	2558	2533	43682	0
YRI.DG	RN.Chipewyan.masked	Chile_LosRieles_5100BP.AG	Paraguay_Pantanal_ParaguayRiver_1600BP	-0.001099	0.001053	-1.043	3280	3355	57964	0
YRI.DG	Peru_Lauricocha_5800BP.AG	Argentina_Central_Hills_SierrasChicas_JesusMaria_8500BP	Paraguay_Pantanal_ParaguayRiver_1600BP	-0.001564	0.001056	-1.481	2206	2298	59083	0
YRI.DG	RN.Maleku.masked	SouthernPatagonia_5100-7300BP	Paraguay_Pantanal_ParaguayRiver_1600BP	0.000836	0.001056	0.791	3331	3285	56740	0
YRI.DG	Venezuela_LasLocas_Ceramic.AG	Argentina_Northwest_SouthernPuna_Antofagasta_PeñasdelasTrampas1.1_8800BP	Paraguay_Pantanal_ParaguayRiver_1600BP	0.000525	0.001056	0.497	893	874	22867	0
YRI.DG	Argentina_Central_Plains_NorthSantiagodelEstero_500BP	Argentina_Central_Hills_SierrasChicas_JesusMaria_8500BP	Paraguay_Pantanal_ParaguayRiver_1600BP	-0.001451	0.001057	-1.373	2601	2702	69588	0
YRI.DG	Peru_Lauricocha_3500BP.AG	Argentina_Central_Hills_SierrasChicas_JesusMaria_8500BP	Paraguay_Pantanal_ParaguayRiver_1600BP	-0.001664	0.001057	-1.574	2136	2232	57589	0
YRI.DG	Bolivia_Putuni_Tiwanaku.SG	Argentina_Central_Hills_SierrasChicas_JesusMaria_8500BP	Paraguay_Pantanal_ParaguayRiver_1600BP	-0.000284	0.001061	-0.268	2026	2042	54154	0
YRI.DG	Belize_9400BP.AG	Argentina_Central_Hills_SierrasChicas_JesusMaria_8500BP	Paraguay_Pantanal_ParaguayRiver_1600BP	-0.001912	0.001062	-1.799	1994	2103	53261	0
YRI.DG	Argentina_Pampas_SouthSaladoRiver_3300BP	Argentina_Pampas_6800-7700BP	Paraguay_Pantanal_ParaguayRiver_1600BP	-0.000473	0.001064	-0.445	1726	1744	43594	0
YRI.DG	RN.Ticuna.masked	SouthernPatagonia_5100-7300BP	Paraguay_Pantanal_ParaguayRiver_1600BP	0.002082	0.001064	1.957	3362	3240	56586	0
YRI.DG	Bolivia_Pumapunku_Tiwanaku.SG	Argentina_Pampas_CentralPampeanDunefields_LagunadelosPampas_10000BP	Paraguay_Pantanal_ParaguayRiver_1600BP	-0.000184	0.001066	-0.173	2322	2333	60303	0
YRI.DG	Belize_MHolocene.AG	SouthernPatagonia_5100-7300BP	Paraguay_Pantanal_ParaguayRiver_1600BP	0.000199	0.001067	0.186	1620	1613	41990	0
YRI.DG	Brazil_SP_S_Moraes_MH_HG_5800BP.AG	Argentina_Pampas_CentralPampeanDunefields_LagunadelosPampas_10000BP	Paraguay_Pantanal_ParaguayRiver_1600BP	0.000927	0.001067	0.868	2722	2660	66991	0
YRI.DG	Mexico_Trincheras_LaPlaya_900BP.AG	Argentina_Central_Hills_SierrasChicas_JesusMaria_8500BP	Paraguay_Pantanal_ParaguayRiver_1600BP	-0.001298	0.001067	-1.217	2259	2337	60610	0
YRI.DG	Peru_LIP_Ychsma.AG	Argentina_Central_Hills_SierrasChicas_JesusMaria_8500BP	Paraguay_Pantanal_ParaguayRiver_1600BP	0.000602	0.001067	0.564	1683	1648	43839	0
YRI.DG	RN.Chipewyan.masked	Argentina_Pampas_CentralPampeanDunefields_LagunadelosPampas_10000BP	Paraguay_Pantanal_ParaguayRiver_1600BP	-0.001072	0.001067	-1.005	3056	3137	53043	0
YRI.DG	Argentina_Central_Plains_MesopotamiaSantiagoDelEstero_1700BP	Brazil_CentralEast_6800-10400BP	Paraguay_Pantanal_ParaguayRiver_1600BP	0.000227	0.001068	0.212	1361	1344	34691	0
YRI.DG	Argentina_Central_Plains_MesopotamiaSantiagoDelEstero_1700BP	Argentina_Pampas_6800-7700BP	Paraguay_Pantanal_ParaguayRiver_1600BP	-7.1e-05	0.001069	-0.067	1352	1353	35041	0
YRI.DG	Mexico_CuevaDeLosMuertosChiquitos_1100BP.AG	Argentina_Northwest_SouthernPuna_Antofagasta_PeñasdelasTrampas1.1_8800BP	Paraguay_Pantanal_ParaguayRiver_1600BP	0.000371	0.001069	0.347	889	881	22999	0
YRI.DG	Argentina_Central_Hills_Traslasierra_800BP	Argentina_Northwest_SouthernPuna_Antofagasta_PeñasdelasTrampas1.1_8800BP	Paraguay_Pantanal_ParaguayRiver_1600BP	-0.000653	0.001072	-0.609	893	905	23011	0
YRI.DG	RN.Purepecha.masked	Argentina_Pampas_6800-7700BP	Paraguay_Pantanal_ParaguayRiver_1600BP	-0.001051	0.001073	-0.98	2554	2609	44518	0
YRI.DG	USA_CA_PacificGrove_5200BP.AG	Argentina_Central_Hills_SierrasChicas_JesusMaria_8500BP	Paraguay_Pantanal_ParaguayRiver_1600BP	0.000393	0.001073	0.366	2447	2423	63062	0
YRI.DG	Mexico_Tayopa_1000BP.AG	Argentina_Northwest_SouthernPuna_Antofagasta_PeñasdelasTrampas1.1_8800BP	Paraguay_Pantanal_ParaguayRiver_1600BP	0.001368	0.001074	1.274	902	876	23008	0
YRI.DG	RN.Ticuna.masked	Peru_CentralAndes_8600-9000BP	Paraguay_Pantanal_ParaguayRiver_1600BP	0.001428	0.001075	1.328	3273	3190	55703	0
YRI.DG	Argentina_Pampas_SouthSaladoRiver_3300BP	Peru_CentralAndes_8600-9000BP	Paraguay_Pantanal_ParaguayRiver_1600BP	0.001062	0.001076	0.987	1745	1693	44223	0
YRI.DG	Argentina_Central_Hills_SierrasChicas_1700BP	Argentina_Central_Hills_SierrasChicas_JesusMaria_8500BP	Paraguay_Pantanal_ParaguayRiver_1600BP	0.000534	0.001077	0.496	1949	1903	50301	0
YRI.DG	USA_CA_CastroVille_900BP.AG	Argentina_Central_Hills_SierrasChicas_JesusMaria_8500BP	Paraguay_Pantanal_ParaguayRiver_1600BP	-0.00192	0.001077	-1.782	2156	2268	58372	0
YRI.DG	Belize_MHolocene.AG	Peru_CentralAndes_8600-9000BP	Paraguay_Pantanal_ParaguayRiver_1600BP	-0.000527	0.001079	-0.489	1619	1645	41798	0
YRI.DG	Mexico_Chihuahua_Medieval.SG	Argentina_Central_Hills_SierrasChicas_JesusMaria_8500BP	Paraguay_Pantanal_ParaguayRiver_1600BP	0.001462	0.00108	1.353	2185	2101	57622	0
YRI.DG	USA_NM_Chaco.AG	Argentina_Pampas_CentralPampeanDunefields_LagunadelosPampas_10000BP	Paraguay_Pantanal_ParaguayRiver_1600BP	0.002114	0.00108	1.958	2027	1921	50915	0
YRI.DG	Argentina_Central_Hills_Occientales_1900BP	Argentina_Central_Hills_SierrasChicas_JesusMaria_8500BP	Paraguay_Pantanal_ParaguayRiver_1600BP	-0.001102	0.001083	-1.017	2156	2218	56899	0
YRI.DG	Bolivia_MH_Iroco_1050BP.AG	Argentina_Central_Hills_SierrasChicas_JesusMaria_8500BP	Paraguay_Pantanal_ParaguayRiver_1600BP	0.000221	0.001083	0.204	2175	2163	55859	0
YRI.DG	Chile_PicaOcho_700BP.AG	Argentina_Central_Hills_SierrasChicas_JesusMaria_8500BP	Paraguay_Pantanal_ParaguayRiver_1600BP	-0.000897	0.001083	-0.828	2192	2243	57564	0
YRI.DG	RN.Arhuaco.masked	Argentina_Pampas_CentralPampeanDunefields_LagunadelosPampas_10000BP	Paraguay_Pantanal_ParaguayRiver_1600BP	0.000981	0.001083	0.906	3194	3152	53641	0
YRI.DG	RN.Piapoco.masked	Argentina_Pampas_6800-7700BP	Paraguay_Pantanal_ParaguayRiver_1600BP	0.00155	0.001084	1.43	2800	2728	47529	0
YRI.DG	Peru_Laramate_900BP.AG	Argentina_Northwest_SouthernPuna_Antofagasta_PeñasdelasTrampas1.1_8800BP	Paraguay_Pantanal_ParaguayRiver_1600BP	-0.000981	0.001087	-0.903	879	899	22844	0
YRI.DG	Mexico_Guanajuato_Medieval.SG	Argentina_Pampas_CentralPampeanDunefields_LagunadelosPampas_10000BP	Paraguay_Pantanal_ParaguayRiver_1600BP	-0.001455	0.001088	-1.337	2128	2209	55402	0
YRI.DG	RN.Algonquin.masked	Argentina_Pampas_CentralPampeanDunefields_LagunadelosPampas_10000BP	Paraguay_Pantanal_ParaguayRiver_1600BP	-0.001578	0.001088	-1.45	3102	3151	53231	0
YRI.DG	USA_CA_NewCuyama_1300BP.SG	Argentina_Central_Hills_SierrasChicas_JesusMaria_8500BP	Paraguay_Pantanal_ParaguayRiver_1600BP	-6.9e-05	0.001088	-0.063	1889	1893	50442	0
YRI.DG	RN.Purepecha.masked	SouthernPatagonia_5100-7300BP	Paraguay_Pantanal_ParaguayRiver_1600BP	0.000192	0.001089	0.176	2675	2668	45813	0
YRI.DG	Argentina_Central_Hills_Calamuchita_700BP	Argentina_Northwest_SouthernPuna_Antofagasta_PeñasdelasTrampas1.1_8800BP	Paraguay_Pantanal_ParaguayRiver_1600BP	-0.000782	0.001091	-0.717	881	903	23006	0
YRI.DG	RN.Piapoco.masked	Brazil_CentralEast_6800-10400BP	Paraguay_Pantanal_ParaguayRiver_1600BP	0.000146	0.001092	0.133	2687	2680	46568	0
YRI.DG	Argentina_NorthTierradelFuego_Selknam_500BP.AG	Argentina_Central_Hills_SierrasChicas_JesusMaria_8500BP	Paraguay_Pantanal_ParaguayRiver_1600BP	-0.000996	0.001093	-0.911	1943	1998	51329	0
YRI.DG	USA_CA_Carpinteria_4000BP.AG	SouthernPatagonia_5100-7300BP	Paraguay_Pantanal_ParaguayRiver_1600BP	0.00051	0.001093	0.467	1421	1399	36585	0
YRI.DG	Argentina_Central_Plains_SouthCordoba_100BP	Argentina_Central_Hills_SierrasChicas_JesusMaria_8500BP	Paraguay_Pantanal_ParaguayRiver_1600BP	-0.000961	0.001098	-0.876	2109	2163	55869	0
YRI.DG	Argentina_Central_Plains_MarChiquita_3900BP	Argentina_Central_Hills_SierrasChicas_JesusMaria_8500BP	Paraguay_Pantanal_ParaguayRiver_1600BP	-0.001205	0.001099	-1.096	1909	1986	51307	0
YRI.DG	Brazil_MG_C_Sumidouro_EH_HG_10200BP.SG	Argentina_Pampas_CentralPampeanDunefields_LagunadelosPampas_10000BP	Paraguay_Pantanal_ParaguayRiver_1600BP	-0.000433	0.0011	-0.394	2090	2114	54325	0
YRI.DG	Mexico_CoyoteCave_950BP.AG	Argentina_Central_Hills_SierrasChicas_JesusMaria_8500BP	Paraguay_Pantanal_ParaguayRiver_1600BP	0.001215	0.0011	1.105	2088	2021	55022	0
YRI.DG	Brazil_JabuticabeiraII_Sambaqui_2400BP.AG	Argentina_Northwest_SouthernPuna_Antofagasta_PeñasdelasTrampas1.1_8800BP	Paraguay_Pantanal_ParaguayRiver_1600BP	0.000369	0.001101	0.335	897	887	22988	0
YRI.DG	RN.Piapoco.masked	Peru_CentralAndes_8600-9000BP	Paraguay_Pantanal_ParaguayRiver_1600BP	0.000619	0.001101	0.563	2801	2777	48190	0
YRI.DG	Belize_4000BP.AG	Brazil_CentralEast_6800-10400BP	Paraguay_Pantanal_ParaguayRiver_1600BP	0.002199	0.001103	1.993	1225	1164	31253	0
YRI.DG	SaintLucia_Lavoutte_Ceramic.AG	Argentina_Northwest_SouthernPuna_Antofagasta_PeñasdelasTrampas1.1_8800BP	Paraguay_Pantanal_ParaguayRiver_1600BP	0.000816	0.001103	0.74	897	877	22862	0
YRI.DG	Brazil_SC_S_JAB_LH_HG_2500BP.AG	Brazil_CentralEast_6800-10400BP	Paraguay_Pantanal_ParaguayRiver_1600BP	0.0009	0.001104	0.815	1033	1013	27517	0
YRI.DG	USA_AK_PaleoAleut.AG	Argentina_Central_Hills_SierrasChicas_JesusMaria_8500BP	Paraguay_Pantanal_ParaguayRiver_1600BP	-0.001708	0.001104	-1.547	1570	1640	43148	0
YRI.DG	Argentina_Central_Plains_MesopotamiaSantiagoDelEstero_1700BP	SouthernPatagonia_5100-7300BP	Paraguay_Pantanal_ParaguayRiver_1600BP	0.001127	0.001109	1.016	1382	1343	35476	0
YRI.DG	Peru_Cotahuasi_Tiwanaku.SG	Argentina_Central_Hills_SierrasChicas_JesusMaria_8500BP	Paraguay_Pantanal_ParaguayRiver_1600BP	-0.000246	0.001109	-0.222	2035	2048	53470	0
YRI.DG	Cuba_PreCeramic.AG	Argentina_Northwest_SouthernPuna_Antofagasta_PeñasdelasTrampas1.1_8800BP	Paraguay_Pantanal_ParaguayRiver_1600BP	0.001682	0.00111	1.516	904	863	22981	0
YRI.DG	RN.Parakana	Chile_LosRieles_5100BP.AG	Paraguay_Pantanal_ParaguayRiver_1600BP	-0.000133	0.001111	-0.12	3450	3458	60019	0
YRI.DG	USA_CA_SanClemente_800BP.AG	Argentina_Northwest_SouthernPuna_Antofagasta_PeñasdelasTrampas1.1_8800BP	Paraguay_Pantanal_ParaguayRiver_1600BP	2.3e-05	0.001111	0.02	876	882	22953	0
YRI.DG	RN.Bribri.masked	Argentina_Pampas_CentralPampeanDunefields_LagunadelosPampas_10000BP	Paraguay_Pantanal_ParaguayRiver_1600BP	0.00016	0.001112	0.144	3227	3235	54544	0
YRI.DG	RN.Quechua.masked	Argentina_Central_Hills_SierrasChicas_JesusMaria_8500BP	Paraguay_Pantanal_ParaguayRiver_1600BP	-0.001788	0.001112	-1.607	1334	1381	24580	0
YRI.DG	PuertoRico_Ceramic.WGC	Brazil_CentralEast_6800-10400BP	Paraguay_Pantanal_ParaguayRiver_1600BP	0.000501	0.001114	0.45	1056	1046	28956	0
YRI.DG	RN.Aymara.masked	Argentina_Central_Hills_SierrasChicas_JesusMaria_8500BP	Paraguay_Pantanal_ParaguayRiver_1600BP	-0.001554	0.001114	-1.395	1340	1377	24580	0
YRI.DG	Argentina_Central_Plains_EastCordoba_3700BP	Chile_LosRieles_5100BP.AG	Paraguay_Pantanal_ParaguayRiver_1600BP	-0.000956	0.001115	-0.858	1844	1890	48584	0
YRI.DG	Brazil_CubataoI_Sambaqui_2700BP.AG	Chile_LosRieles_5100BP.AG	Paraguay_Pantanal_ParaguayRiver_1600BP	-0.000217	0.001115	-0.195	1987	1999	51961	0
YRI.DG	Peru_Cullcunche_Tiwanaku.SG	Argentina_Central_Hills_SierrasChicas_JesusMaria_8500BP	Paraguay_Pantanal_ParaguayRiver_1600BP	-0.000158	0.001117	-0.141	1935	1943	50803	0
YRI.DG	Argentina_Central_Hills_SouthPunilla_600BP	Argentina_Northwest_SouthernPuna_Antofagasta_PeñasdelasTrampas1.1_8800BP	Paraguay_Pantanal_ParaguayRiver_1600BP	-0.001405	0.001121	-1.253	876	903	22986	0
YRI.DG	Brazil_SP_S_Laranjal_MH_HG_6600BP.AG	Argentina_Central_Hills_SierrasChicas_JesusMaria_8500BP	Paraguay_Pantanal_ParaguayRiver_1600BP	-0.001845	0.001121	-1.646	1762	1849	47132	0
YRI.DG	Mayan.DG	Argentina_Northwest_SouthernPuna_Antofagasta_PeñasdelasTrampas1.1_8800BP	Paraguay_Pantanal_ParaguayRiver_1600BP	0.000923	0.001122	0.823	801	786	16343	0
YRI.DG	RN.Jamamadi	Chile_LosRieles_5100BP.AG	Paraguay_Pantanal_ParaguayRiver_1600BP	0.002302	0.001122	2.052	3608	3468	60899	0
YRI.DG	RN.Cree.masked	Chile_LosRieles_5100BP.AG	Paraguay_Pantanal_ParaguayRiver_1600BP	0.000177	0.001124	0.158	2909	2938	51631	0
YRI.DG	RN.Purepecha.masked	Peru_CentralAndes_8600-9000BP	Paraguay_Pantanal_ParaguayRiver_1600BP	0.000335	0.001124	0.298	2626	2610	45123	0
YRI.DG	Mexico_Trincheras_LaPlaya_2500BP.TW	Argentina_Central_Hills_SierrasChicas_JesusMaria_8500BP	Paraguay_Pantanal_ParaguayRiver_1600BP	-0.000541	0.001126	-0.481	2015	2044	53962	0
YRI.DG	RN.Piapoco.masked	SouthernPatagonia_5100-7300BP	Paraguay_Pantanal_ParaguayRiver_1600BP	0.000777	0.001126	0.69	2884	2845	48949	0
YRI.DG	RN.Zapotec1.masked	Argentina_Central_Hills_SierrasChicas_JesusMaria_8500BP	Paraguay_Pantanal_ParaguayRiver_1600BP	-0.000879	0.001126	-0.781	1344	1366	24580	0
YRI.DG	Brazil_SC_S_JAB_LH_HG_2500BP.AG	SouthernPatagonia_5100-7300BP	Paraguay_Pantanal_ParaguayRiver_1600BP	0.001706	0.001129	1.511	1065	1017	28164	0
YRI.DG	Uruguay_Rocha_PreColonial.SG	Chile_LosRieles_5100BP.AG	Paraguay_Pantanal_ParaguayRiver_1600BP	0.00077	0.001129	0.681	1632	1598	43278	0
YRI.DG	Brazil_CentralEast_6800-10400BP	Argentina_Northwest_SouthernPuna_Antofagasta_PeñasdelasTrampas1.1_8800BP	Paraguay_Pantanal_ParaguayRiver_1600BP	-0.000756	0.00113	-0.669	872	876	22479	0
YRI.DG	Brazil_GalhetaIV_Sambaqui_1200BP.AG	Argentina_Pampas_CentralPampeanDunefields_LagunadelosPampas_10000BP	Paraguay_Pantanal_ParaguayRiver_1600BP	0.001253	0.001131	1.109	2242	2174	54547	0
YRI.DG	RN.Teribe.masked	Chile_LosRieles_5100BP.AG	Paraguay_Pantanal_ParaguayRiver_1600BP	-0.000148	0.001131	-0.13	3385	3394	58635	0
YRI.DG	USA_CA_SantaBarbara_4900BP.AG	Chile_LosRieles_5100BP.AG	Paraguay_Pantanal_ParaguayRiver_1600BP	-0.001315	0.001132	-1.161	1808	1870	47858	0
YRI.DG	RN.Maya1.masked	Argentina_Central_Hills_SierrasChicas_JesusMaria_8500BP	Paraguay_Pantanal_ParaguayRiver_1600BP	-0.000988	0.001137	-0.869	1341	1368	24580	0
YRI.DG	Argentina_GranChaco_HumidChaco_1400BP	Argentina_Central_Hills_SierrasChicas_JesusMaria_8500BP	Paraguay_Pantanal_ParaguayRiver_1600BP	-0.000524	0.001138	-0.46	1573	1598	41371	0
YRI.DG	Argentina_Central_Plains_MesopotamiaSantiagoDelEstero_1700BP	Peru_CentralAndes_8600-9000BP	Paraguay_Pantanal_ParaguayRiver_1600BP	-0.000215	0.00114	-0.188	1370	1373	35252	0
YRI.DG	Argentina_Central_Plains_MarChiquita_1800BP	Argentina_Northwest_SouthernPuna_Antofagasta_PeñasdelasTrampas1.1_8800BP	Paraguay_Pantanal_ParaguayRiver_1600BP	0.000826	0.001141	0.724	911	877	22977	0
YRI.DG	Argentina_Central_Plains_NorthDulceRiver_500BP	Argentina_Northwest_SouthernPuna_Antofagasta_PeñasdelasTrampas1.1_8800BP	Paraguay_Pantanal_ParaguayRiver_1600BP	0.000173	0.001143	0.151	888	887	22777	0
YRI.DG	Brazil_RN_ALE_MH_HG_4600BP.AG	Argentina_Pampas_CentralPampeanDunefields_LagunadelosPampas_10000BP	Paraguay_Pantanal_ParaguayRiver_1600BP	-0.000785	0.001143	-0.687	2339	2385	58646	0
YRI.DG	RN.Kaqchikel.masked	Argentina_Central_Hills_SierrasChicas_JesusMaria_8500BP	Paraguay_Pantanal_ParaguayRiver_1600BP	-0.000494	0.001144	-0.432	1352	1363	24580	0
YRI.DG	Argentina_Central_Plains_EastCordoba_600BP	Argentina_Northwest_SouthernPuna_Antofagasta_PeñasdelasTrampas1.1_8800BP	Paraguay_Pantanal_ParaguayRiver_1600BP	0.001586	0.001146	1.383	900	871	22911	0
YRI.DG	Brazil_SC_S_JAB_LH_HG_2500BP.AG	Peru_CentralAndes_8600-9000BP	Paraguay_Pantanal_ParaguayRiver_1600BP	0.001655	0.001146	1.445	1055	1011	27962	0
YRI.DG	RN.Chono.masked	Argentina_Pampas_CentralPampeanDunefields_LagunadelosPampas_10000BP	Paraguay_Pantanal_ParaguayRiver_1600BP	0.00016	0.001146	0.14	3074	3039	51769	0
YRI.DG	Mexico_Trincheras_LaPlaya_1900BP.AG	Argentina_Central_Hills_SierrasChicas_JesusMaria_8500BP	Paraguay_Pantanal_ParaguayRiver_1600BP	0.000717	0.001148	0.625	2073	2034	53596	0
YRI.DG	RN.Cree.masked	Argentina_Pampas_CentralPampeanDunefields_LagunadelosPampas_10000BP	Paraguay_Pantanal_ParaguayRiver_1600BP	0.000792	0.001149	0.69	2799	2753	47341	0
YRI.DG	Argentina_Pampas_6800-7700BP	Argentina_Northwest_SouthernPuna_Antofagasta_PeñasdelasTrampas1.1_8800BP	Paraguay_Pantanal_ParaguayRiver_1600BP	5e-05	0.001152	0.043	885	885	22695	0
YRI.DG	Belize_4000BP.AG	Argentina_Pampas_6800-7700BP	Paraguay_Pantanal_ParaguayRiver_1600BP	0.000327	0.001154	0.283	1220	1218	31630	0
YRI.DG	Brazil_SC_S_JAB_LH_HG_2500BP.AG	Argentina_Pampas_6800-7700BP	Paraguay_Pantanal_ParaguayRiver_1600BP	0.001016	0.001154	0.88	1043	1015	27782	0
YRI.DG	Belize_4900BP.AG	Argentina_Northwest_SouthernPuna_Antofagasta_PeñasdelasTrampas1.1_8800BP	Paraguay_Pantanal_ParaguayRiver_1600BP	0.000225	0.001157	0.194	881	872	22875	0
YRI.DG	Argentina_Central_Hills_Comechingones_4100BP	Chile_LosRieles_5100BP.AG	Paraguay_Pantanal_ParaguayRiver_1600BP	-0.001353	0.001158	-1.168	1812	1877	47720	0
YRI.DG	PuertoRico_Ceramic.WGC	Argentina_Pampas_6800-7700BP	Paraguay_Pantanal_ParaguayRiver_1600BP	0.00024	0.001159	0.207	1076	1072	29491	0
YRI.DG	RN.Yaqui.masked	Brazil_CentralEast_6800-10400BP	Paraguay_Pantanal_ParaguayRiver_1600BP	0.001375	0.001161	1.184	1880	1837	33044	0
YRI.DG	RN.Yaghan.masked	Argentina_Pampas_CentralPampeanDunefields_LagunadelosPampas_10000BP	Paraguay_Pantanal_ParaguayRiver_1600BP	-0.001226	0.001162	-1.055	2996	3055	51192	0
YRI.DG	Mexico_Baja_IronSprings_Unknown.SG	Peru_CentralAndes_8600-9000BP	Paraguay_Pantanal_ParaguayRiver_1600BP	-0.000375	0.001164	-0.322	1095	1101	30126	0
YRI.DG	USA_CA_SanNicolas_1600BP.SG	Argentina_Northwest_SouthernPuna_Antofagasta_PeñasdelasTrampas1.1_8800BP	Paraguay_Pantanal_ParaguayRiver_1600BP	0.000934	0.001166	0.801	887	858	22913	0
YRI.DG	Peru_Kaillachuro_Unknown.SG	Chile_LosRieles_5100BP.AG	Paraguay_Pantanal_ParaguayRiver_1600BP	-6.3e-05	0.001168	-0.054	1727	1730	44513	0
YRI.DG	USA_CA_Monterey_1000BP.AG	Argentina_Pampas_CentralPampeanDunefields_LagunadelosPampas_10000BP	Paraguay_Pantanal_ParaguayRiver_1600BP	0.000179	0.001168	0.153	1985	1976	48722	0
YRI.DG	Chile_LIP_Pukara_700BP.AG	Argentina_Pampas_CentralPampeanDunefields_LagunadelosPampas_10000BP	Paraguay_Pantanal_ParaguayRiver_1600BP	0.000347	0.001169	0.297	1862	1846	46334	0
YRI.DG	USA_CA_CalaverasCounty_600BP.AG	Argentina_Northwest_SouthernPuna_Antofagasta_PeñasdelasTrampas1.1_8800BP	Paraguay_Pantanal_ParaguayRiver_1600BP	-0.000177	0.001171	-0.151	888	884	22684	0
YRI.DG	Mexico_Baja_IronSprings_Unknown.SG	Brazil_CentralEast_6800-10400BP	Paraguay_Pantanal_ParaguayRiver_1600BP	-0.001353	0.001172	-1.155	1026	1057	28753	0
YRI.DG	Argentina_Central_Hills_Comechingones_500BP	Argentina_Central_Hills_SierrasChicas_JesusMaria_8500BP	Paraguay_Pantanal_ParaguayRiver_1600BP	0.000965	0.001174	0.822	1864	1818	48181	0
YRI.DG	Mexico_Baja_IronSprings_Unknown.SG	Argentina_Pampas_6800-7700BP	Paraguay_Pantanal_ParaguayRiver_1600BP	-0.000228	0.001174	-0.194	1087	1083	29488	0
YRI.DG	Curacao_Ceramic.AG	Argentina_Northwest_SouthernPuna_Antofagasta_PeñasdelasTrampas1.1_8800BP	Paraguay_Pantanal_ParaguayRiver_1600BP	0.001631	0.001176	1.386	905	860	22909	0
YRI.DG	RN.Kaingang.masked	Chile_LosRieles_5100BP.AG	Paraguay_Pantanal_ParaguayRiver_1600BP	0.000973	0.001177	0.827	3001	2951	52034	0
YRI.DG	RN.Palikur.masked	Chile_LosRieles_5100BP.AG	Paraguay_Pantanal_ParaguayRiver_1600BP	-0.000758	0.00118	-0.643	3176	3218	55170	0
YRI.DG	RN.Arara	Chile_LosRieles_5100BP.AG	Paraguay_Pantanal_ParaguayRiver_1600BP	-0.000243	0.001182	-0.206	3266	3280	58366	0
YRI.DG	Argentina_GranChaco_HumidChaco_200BP	Chile_LosRieles_5100BP.AG	Paraguay_Pantanal_ParaguayRiver_1600BP	0.000724	0.001184	0.611	1685	1653	44206	0
YRI.DG	RN.Wayuu.masked	Argentina_Central_Hills_SierrasChicas_JesusMaria_8500BP	Paraguay_Pantanal_ParaguayRiver_1600BP	-0.000585	0.001186	-0.494	1342	1366	24580	0
YRI.DG	RN.Chorotega.masked	SouthernPatagonia_5100-7300BP	Paraguay_Pantanal_ParaguayRiver_1600BP	0.000106	0.001187	0.089	2056	2047	35731	0
YRI.DG	Brazil_MG_C_LapaDoSanto_EH_HG_9500BP.AG	Argentina_Central_Hills_SierrasChicas_JesusMaria_8500BP	Paraguay_Pantanal_ParaguayRiver_1600BP	-0.000428	0.001188	-0.36	2042	2065	54313	0
YRI.DG	RN.Yaqui.masked	Argentina_Pampas_6800-7700BP	Paraguay_Pantanal_ParaguayRiver_1600BP	0.000739	0.001189	0.622	1903	1886	33689	0
YRI.DG	Belize_4000BP.AG	SouthernPatagonia_5100-7300BP	Paraguay_Pantanal_ParaguayRiver_1600BP	0.001366	0.001192	1.146	1263	1223	32015	0
YRI.DG	RN.Parakana	Argentina_Pampas_CentralPampeanDunefields_LagunadelosPampas_10000BP	Paraguay_Pantanal_ParaguayRiver_1600BP	0.001928	0.001192	1.617	3286	3180	54907	0
YRI.DG	Belize_4000BP.AG	Peru_CentralAndes_8600-9000BP	Paraguay_Pantanal_ParaguayRiver_1600BP	0.000288	0.001194	0.241	1223	1210	31806	0
YRI.DG	PuertoRico_Ceramic.WGC	SouthernPatagonia_5100-7300BP	Paraguay_Pantanal_ParaguayRiver_1600BP	-0.000835	0.001195	-0.699	1102	1126	30442	0
YRI.DG	RN.Pima.masked	Argentina_Central_Hills_SierrasChicas_JesusMaria_8500BP	Paraguay_Pantanal_ParaguayRiver_1600BP	-0.000128	0.001196	-0.107	1346	1354	24580	0
YRI.DG	Brazil_MG_C_Sumidouro_EH_HG_9800BP.SG	Peru_CentralAndes_8600-9000BP	Paraguay_Pantanal_ParaguayRiver_1600BP	-0.000138	0.001197	-0.116	1136	1141	29336	0
YRI.DG	PuertoRico_Ceramic.WGC	Peru_CentralAndes_8600-9000BP	Paraguay_Pantanal_ParaguayRiver_1600BP	-0.000148	0.001199	-0.123	1106	1111	30017	0
YRI.DG	RN.Mixe.masked	Argentina_Central_Hills_SierrasChicas_JesusMaria_8500BP	Paraguay_Pantanal_ParaguayRiver_1600BP	-0.000956	0.0012	-0.796	1339	1366	24580	0
YRI.DG	RN.Teribe.masked	Argentina_Pampas_CentralPampeanDunefields_LagunadelosPampas_10000BP	Paraguay_Pantanal_ParaguayRiver_1600BP	-0.000714	0.001201	-0.594	3180	3218	53696	0
YRI.DG	Mexico_Trincheras_LaPlaya_600BP.AG	Argentina_Northwest_SouthernPuna_Antofagasta_PeñasdelasTrampas1.1_8800BP	Paraguay_Pantanal_ParaguayRiver_1600BP	-5.4e-05	0.001203	-0.045	859	850	22354	0
YRI.DG	RN.Mixtec.masked	Argentina_Central_Hills_SierrasChicas_JesusMaria_8500BP	Paraguay_Pantanal_ParaguayRiver_1600BP	-0.000507	0.001203	-0.421	1351	1363	24580	0
YRI.DG	Mexico_Baja_IronSprings_Unknown.SG	SouthernPatagonia_5100-7300BP	Paraguay_Pantanal_ParaguayRiver_1600BP	-0.001854	0.001204	-1.54	1098	1153	30663	0
YRI.DG	Peru_Highlands_Chinchawas_MH.AG	Argentina_Central_Hills_SierrasChicas_JesusMaria_8500BP	Paraguay_Pantanal_ParaguayRiver_1600BP	0.001626	0.001207	1.347	1630	1562	41942	0
YRI.DG	Brazil_SC_S_JAB_LH_HG_2200BP.AG	Brazil_CentralEast_6800-10400BP	Paraguay_Pantanal_ParaguayRiver_1600BP	-0.000286	0.001208	-0.236	746	754	21415	0
YRI.DG	Brazil_SC_S_JAB_LH_HG_2200BP.AG	SouthernPatagonia_5100-7300BP	Paraguay_Pantanal_ParaguayRiver_1600BP	5.1e-05	0.001208	0.043	766	766	21939	0
YRI.DG	Argentina_Northwest_SouthernPuna_Antofagasta_2100BP	Argentina_Central_Hills_SierrasChicas_JesusMaria_8500BP	Paraguay_Pantanal_ParaguayRiver_1600BP	0.001476	0.00121	1.22	1573	1514	40127	0
YRI.DG	USA_CA_SantaRosa_4900BP.AG	Argentina_Central_Hills_SierrasChicas_JesusMaria_8500BP	Paraguay_Pantanal_ParaguayRiver_1600BP	-0.000419	0.00121	-0.347	1526	1543	40691	0
YRI.DG	Brazil_JabuticabeiraII_Sambaqui_102_Sambaqui_1300BP.AG	Argentina_Central_Hills_SierrasChicas_JesusMaria_8500BP	Paraguay_Pantanal_ParaguayRiver_1600BP	0.000574	0.001214	0.472	1805	1778	46426	0
YRI.DG	Brazil_SC_S_JAB_LH_HG_2200BP.AG	Peru_CentralAndes_8600-9000BP	Paraguay_Pantanal_ParaguayRiver_1600BP	-0.001026	0.001216	-0.844	741	765	21794	0
YRI.DG	Brazil_MG_C_Sumidouro_EH_HG_9800BP.SG	Brazil_CentralEast_6800-10400BP	Paraguay_Pantanal_ParaguayRiver_1600BP	-0.002706	0.001218	-2.222	1057	1135	28176	0
YRI.DG	Mexico_Queretaro_Medieval.SG	Argentina_Northwest_SouthernPuna_Antofagasta_PeñasdelasTrampas1.1_8800BP	Paraguay_Pantanal_ParaguayRiver_1600BP	0.000459	0.001219	0.376	876	874	22926	0
YRI.DG	Brazil_CubataoI_Sambaqui_2700BP.AG	Argentina_Pampas_CentralPampeanDunefields_LagunadelosPampas_10000BP	Paraguay_Pantanal_ParaguayRiver_1600BP	-6.9e-05	0.00122	-0.057	1808	1811	44608	0
YRI.DG	Chile_LIP_Pukara_600BP.AG	Chile_LosRieles_5100BP.AG	Paraguay_Pantanal_ParaguayRiver_1600BP	-0.001246	0.001221	-1.02	1612	1666	42743	0
YRI.DG	RN.Guarani	Argentina_Central_Hills_SierrasChicas_JesusMaria_8500BP	Paraguay_Pantanal_ParaguayRiver_1600BP	-0.000565	0.001221	-0.463	1339	1352	24578	0
YRI.DG	Bahamas_Ceramic.AG	Argentina_Northwest_SouthernPuna_Antofagasta_PeñasdelasTrampas1.1_8800BP	Paraguay_Pantanal_ParaguayRiver_1600BP	0.001284	0.001222	1.051	888	853	22714	0
YRI.DG	Brazil_MG_C_Sumidouro_EH_HG_9800BP.SG	Argentina_Pampas_6800-7700BP	Paraguay_Pantanal_ParaguayRiver_1600BP	0.000319	0.001222	0.261	1136	1126	28839	0
YRI.DG	RN.Arara	Argentina_Pampas_CentralPampeanDunefields_LagunadelosPampas_10000BP	Paraguay_Pantanal_ParaguayRiver_1600BP	0.00106	0.001222	0.867	3118	3061	53473	0
YRI.DG	Mexico_Medio_CasasGrandes.AG	Argentina_Central_Hills_SierrasChicas_JesusMaria_8500BP	Paraguay_Pantanal_ParaguayRiver_1600BP	-0.001501	0.001224	-1.226	1602	1666	42722	0
YRI.DG	USA_CA_Goleta_3000BP.AG	Chile_LosRieles_5100BP.AG	Paraguay_Pantanal_ParaguayRiver_1600BP	-0.001294	0.00123	-1.052	1745	1805	46297	0
YRI.DG	RN.Chorotega.masked	Argentina_Pampas_6800-7700BP	Paraguay_Pantanal_ParaguayRiver_1600BP	0.000471	0.001231	0.382	2008	1994	34756	0
YRI.DG	RN.Guahibo	Argentina_Central_Hills_SierrasChicas_JesusMaria_8500BP	Paraguay_Pantanal_ParaguayRiver_1600BP	0.000217	0.001233	0.176	1366	1361	24580	0
YRI.DG	Argentina_GranChaco_HumidChaco_200BP	Argentina_Pampas_CentralPampeanDunefields_LagunadelosPampas_10000BP	Paraguay_Pantanal_ParaguayRiver_1600BP	-0.001675	0.001234	-1.357	1567	1634	40328	0
YRI.DG	Argentina_ParanaRiver_LowerDelta_1600BP	Argentina_Central_Hills_SierrasChicas_JesusMaria_8500BP	Paraguay_Pantanal_ParaguayRiver_1600BP	-0.002401	0.001235	-1.945	1516	1614	40684	0
YRI.DG	RN.Jamamadi	Argentina_Pampas_CentralPampeanDunefields_LagunadelosPampas_10000BP	Paraguay_Pantanal_ParaguayRiver_1600BP	0.001879	0.001235	1.522	3371	3266	55739	0
YRI.DG	Argentina_Central_Hills_Calamuchita_4200BP	Argentina_Central_Hills_SierrasChicas_JesusMaria_8500BP	Paraguay_Pantanal_ParaguayRiver_1600BP	-0.00147	0.001241	-1.185	1543	1603	40894	0
YRI.DG	RN.Inga.masked	Argentina_Central_Hills_SierrasChicas_JesusMaria_8500BP	Paraguay_Pantanal_ParaguayRiver_1600BP	-0.000666	0.001243	-0.536	1347	1373	24580	0
YRI.DG	Brazil_SC_S_JAB_LH_HG_2200BP.AG	Argentina_Pampas_6800-7700BP	Paraguay_Pantanal_ParaguayRiver_1600BP	-0.000336	0.001244	-0.27	741	753	21637	0
YRI.DG	SouthernPatagonia_5100-7300BP	Argentina_Northwest_SouthernPuna_Antofagasta_PeñasdelasTrampas1.1_8800BP	Paraguay_Pantanal_ParaguayRiver_1600BP	0.000159	0.001244	0.128	889	884	23003	0
YRI.DG	RN.Embera	Argentina_Central_Hills_SierrasChicas_JesusMaria_8500BP	Paraguay_Pantanal_ParaguayRiver_1600BP	-0.001787	0.001246	-1.434	1331	1375	24580	0
YRI.DG	Bolivia_Miraflores_MH.AG	Argentina_Northwest_SouthernPuna_Antofagasta_PeñasdelasTrampas1.1_8800BP	Paraguay_Pantanal_ParaguayRiver_1600BP	-0.001758	0.001247	-1.41	834	888	22323	0
YRI.DG	Mexico_Trincheras_LaPlaya_2800BP.AG	Argentina_Central_Hills_SierrasChicas_JesusMaria_8500BP	Paraguay_Pantanal_ParaguayRiver_1600BP	-7.1e-05	0.001247	-0.057	1663	1666	43893	0
YRI.DG	Peru_CentralAndes_8600-9000BP	Argentina_Northwest_SouthernPuna_Antofagasta_PeñasdelasTrampas1.1_8800BP	Paraguay_Pantanal_ParaguayRiver_1600BP	0.000609	0.001247	0.488	899	893	22863	0
YRI.DG	Belize_4400BP.AG	Argentina_Northwest_SouthernPuna_Antofagasta_PeñasdelasTrampas1.1_8800BP	Paraguay_Pantanal_ParaguayRiver_1600BP	0.001941	0.001248	1.555	912	864	22809	0
YRI.DG	Canada_700BP.SG	Chile_LosRieles_5100BP.AG	Paraguay_Pantanal_ParaguayRiver_1600BP	-0.002226	0.001248	-1.784	1229	1307	34996	0
YRI.DG	USA_CA_LHolocene_Barbareno_Chumash.AG	Argentina_Northwest_SouthernPuna_Antofagasta_PeñasdelasTrampas1.1_8800BP	Paraguay_Pantanal_ParaguayRiver_1600BP	0.000861	0.001251	0.688	883	875	22735	0
YRI.DG	Brazil_Limao_Sambaqui_2700BP.AG	Argentina_Central_Hills_SierrasChicas_JesusMaria_8500BP	Paraguay_Pantanal_ParaguayRiver_1600BP	-0.001262	0.001253	-1.007	1553	1604	40399	0
YRI.DG	Brazil_MG_C_Sumidouro_EH_HG_9800BP.SG	SouthernPatagonia_5100-7300BP	Paraguay_Pantanal_ParaguayRiver_1600BP	-0.001173	0.001254	-0.936	1157	1191	29803	0
YRI.DG	Canada_Thule.SG	Brazil_CentralEast_6800-10400BP	Paraguay_Pantanal_ParaguayRiver_1600BP	-0.000302	0.001254	-0.241	816	826	22411	0
YRI.DG	Argentina_Central_Hills_SierrasChicas_4100BP	Argentina_Central_Hills_SierrasChicas_JesusMaria_8500BP	Paraguay_Pantanal_ParaguayRiver_1600BP	-0.002197	0.001256	-1.749	1408	1489	38208	0
YRI.DG	Canada_Thule.SG	Peru_CentralAndes_8600-9000BP	Paraguay_Pantanal_ParaguayRiver_1600BP	0.000136	0.001256	0.108	841	839	23250	0
YRI.DG	Argentina_Central_Hills_Calamuchita_2600BP	Argentina_Central_Hills_SierrasChicas_JesusMaria_8500BP	Paraguay_Pantanal_ParaguayRiver_1600BP	0.002164	0.001257	1.721	1674	1583	41834	0
YRI.DG	Argentina_Central_Hills_Comechingones_1200BP	Argentina_Central_Hills_SierrasChicas_JesusMaria_8500BP	Paraguay_Pantanal_ParaguayRiver_1600BP	-0.001084	0.001257	-0.862	1608	1653	41817	0
YRI.DG	RN.Chorotega.masked	Brazil_CentralEast_6800-10400BP	Paraguay_Pantanal_ParaguayRiver_1600BP	0.000986	0.001257	0.785	1990	1957	34074	0
YRI.DG	Canada_Thule.SG	Argentina_Pampas_6800-7700BP	Paraguay_Pantanal_ParaguayRiver_1600BP	-0.000133	0.001259	-0.106	829	838	22882	0
YRI.DG	USA_CA_SanClemente_900BP.SG	Argentina_Northwest_SouthernPuna_Antofagasta_PeñasdelasTrampas1.1_8800BP	Paraguay_Pantanal_ParaguayRiver_1600BP	-0.000914	0.001259	-0.726	878	896	22978	0
YRI.DG	Argentina_GranChaco_DryChaco_1900BP	Chile_LosRieles_5100BP.AG	Paraguay_Pantanal_ParaguayRiver_1600BP	0.001264	0.00126	1.003	1590	1539	39255	0
YRI.DG	Canada_Thule.SG	SouthernPatagonia_5100-7300BP	Paraguay_Pantanal_ParaguayRiver_1600BP	-0.000891	0.00126	-0.707	839	859	23555	0
YRI.DG	USA_Nevada_LovelockCave_1850BP.SG	Argentina_Northwest_SouthernPuna_Antofagasta_PeñasdelasTrampas1.1_8800BP	Paraguay_Pantanal_ParaguayRiver_1600BP	0.000813	0.001261	0.645	896	880	22979	0
YRI.DG	RN.Kaingang.masked	Argentina_Pampas_CentralPampeanDunefields_LagunadelosPampas_10000BP	Paraguay_Pantanal_ParaguayRiver_1600BP	0.001398	0.001264	1.106	2844	2769	47657	0
YRI.DG	RN.Palikur.masked	Argentina_Pampas_CentralPampeanDunefields_LagunadelosPampas_10000BP	Paraguay_Pantanal_ParaguayRiver_1600BP	0.000466	0.001264	0.369	2990	2967	50497	0
YRI.DG	Belize_MHolocene.AG	Chile_LosRieles_5100BP.AG	Paraguay_Pantanal_ParaguayRiver_1600BP	-0.000947	0.001265	-0.749	1498	1535	40000	0
YRI.DG	RN.Yaqui.masked	SouthernPatagonia_5100-7300BP	Paraguay_Pantanal_ParaguayRiver_1600BP	0.000846	0.001266	0.668	1968	1939	34743	0
YRI.DG	RN.Cabecar.masked	Argentina_Central_Hills_SierrasChicas_JesusMaria_8500BP	Paraguay_Pantanal_ParaguayRiver_1600BP	-0.000959	0.001268	-0.756	1346	1368	24580	0
YRI.DG	RN.Huetar.masked	Brazil_CentralEast_6800-10400BP	Paraguay_Pantanal_ParaguayRiver_1600BP	-0.00131	0.001268	-1.034	1977	2025	34698	0
YRI.DG	Argentina_Central_Hills_Comechingones_4100BP	Argentina_Pampas_CentralPampeanDunefields_LagunadelosPampas_10000BP	Paraguay_Pantanal_ParaguayRiver_1600BP	0.001061	0.001272	0.835	1653	1609	40956	0
YRI.DG	Peru_RioUncallane_1600BP.SG	Argentina_Northwest_SouthernPuna_Antofagasta_PeñasdelasTrampas1.1_8800BP	Paraguay_Pantanal_ParaguayRiver_1600BP	-0.001022	0.001272	-0.804	887	908	22962	0
YRI.DG	RN.Yaqui.masked	Peru_CentralAndes_8600-9000BP	Paraguay_Pantanal_ParaguayRiver_1600BP	-0.000401	0.001277	-0.314	1893	1909	34159	0
YRI.DG	Chile_LIP_Pukara_600BP.AG	Argentina_Pampas_CentralPampeanDunefields_LagunadelosPampas_10000BP	Paraguay_Pantanal_ParaguayRiver_1600BP	0.00061	0.00128	0.477	1508	1485	36860	0
YRI.DG	RN.Ticuna.masked	Chile_LosRieles_5100BP.AG	Paraguay_Pantanal_ParaguayRiver_1600BP	0.001098	0.00128	0.858	2915	2860	49990	0
YRI.DG	Argentina_Northwest_SouthernPuna_Antofagasta_1200BP	Argentina_Northwest_SouthernPuna_Antofagasta_PeñasdelasTrampas1.1_8800BP	Paraguay_Pantanal_ParaguayRiver_1600BP	-0.001995	0.001281	-1.557	856	897	22447	0
YRI.DG	Bolivia_MH_Tiwanaku.AG	Argentina_Central_Hills_SierrasChicas_JesusMaria_8500BP	Paraguay_Pantanal_ParaguayRiver_1600BP	-0.000689	0.001281	-0.537	1383	1404	35805	0
YRI.DG	Peru_MH_LIP_ElBrujo_850BP.AG	Argentina_Central_Hills_SierrasChicas_JesusMaria_8500BP	Paraguay_Pantanal_ParaguayRiver_1600BP	-0.001207	0.001283	-0.941	1464	1511	38992	0
YRI.DG	USA_CA_SantaRosa_3000BP.AG	Argentina_Northwest_SouthernPuna_Antofagasta_PeñasdelasTrampas1.1_8800BP	Paraguay_Pantanal_ParaguayRiver_1600BP	-0.000518	0.001283	-0.403	869	878	22553	0
YRI.DG	RN.Chorotega.masked	Peru_CentralAndes_8600-9000BP	Paraguay_Pantanal_ParaguayRiver_1600BP	0.001037	0.001284	0.808	2035	1996	35241	0
YRI.DG	Argentina_Pampas_SouthSaladoRiver_3300BP	Chile_LosRieles_5100BP.AG	Paraguay_Pantanal_ParaguayRiver_1600BP	-0.000666	0.001286	-0.517	1529	1555	39602	0
YRI.DG	Pima.DG	Argentina_Northwest_SouthernPuna_Antofagasta_PeñasdelasTrampas1.1_8800BP	Paraguay_Pantanal_ParaguayRiver_1600BP	-5.8e-05	0.001289	-0.045	793	793	16342	0
YRI.DG	USA_Alaska_TrailCreek_9000BP.SG	Argentina_Central_Hills_SierrasChicas_JesusMaria_8500BP	Paraguay_Pantanal_ParaguayRiver_1600BP	0.000208	0.001289	0.161	1262	1255	32820	0
YRI.DG	USA_CA_SantaRosa_7400BP.AG	Argentina_Northwest_SouthernPuna_Antofagasta_PeñasdelasTrampas1.1_8800BP	Paraguay_Pantanal_ParaguayRiver_1600BP	-0.000191	0.001289	-0.148	872	887	22804	0
YRI.DG	Argentina_Northwest_SouthernPuna_Antofagasta_500BP	Argentina_Central_Hills_SierrasChicas_JesusMaria_8500BP	Paraguay_Pantanal_ParaguayRiver_1600BP	-0.002648	0.00129	-2.053	1193	1280	32789	0
YRI.DG	Haiti_Diale1_Ceramic.AG	Argentina_Northwest_SouthernPuna_Antofagasta_PeñasdelasTrampas1.1_8800BP	Paraguay_Pantanal_ParaguayRiver_1600BP	0.001918	0.001291	1.485	916	866	22903	0
YRI.DG	Peru_LimaCoast_MH_1000BP.AG	SouthernPatagonia_5100-7300BP	Paraguay_Pantanal_ParaguayRiver_1600BP	-0.000759	0.001292	-0.587	924	944	23908	0
YRI.DG	RN.Huetar.masked	Argentina_Pampas_6800-7700BP	Paraguay_Pantanal_ParaguayRiver_1600BP	-0.001265	0.001293	-0.978	2026	2067	35370	0
YRI.DG	Peru_LimaCoast_MH_1000BP.AG	Brazil_CentralEast_6800-10400BP	Paraguay_Pantanal_ParaguayRiver_1600BP	-0.000399	0.001296	-0.308	918	935	23462	0
YRI.DG	RN.Huetar.masked	Peru_CentralAndes_8600-9000BP	Paraguay_Pantanal_ParaguayRiver_1600BP	-0.000384	0.001296	-0.296	2063	2073	35861	0
YRI.DG	Peru_LimaCoast_MH_1000BP.AG	Argentina_Pampas_6800-7700BP	Paraguay_Pantanal_ParaguayRiver_1600BP	-0.000983	0.001299	-0.757	909	937	23679	0
YRI.DG	Peru_Highlands_LIP_Chimu.AG	Argentina_Northwest_SouthernPuna_Antofagasta_PeñasdelasTrampas1.1_8800BP	Paraguay_Pantanal_ParaguayRiver_1600BP	0.000291	0.0013	0.224	849	846	22027	0
YRI.DG	USA_CA_Carpinteria_7000BP.AG	Argentina_Northwest_SouthernPuna_Antofagasta_PeñasdelasTrampas1.1_8800BP	Paraguay_Pantanal_ParaguayRiver_1600BP	-0.000804	0.001301	-0.618	846	857	21849	0
YRI.DG	Bahamas_CrookedIsl_Ceramic.AG	Argentina_Northwest_SouthernPuna_Antofagasta_PeñasdelasTrampas1.1_8800BP	Paraguay_Pantanal_ParaguayRiver_1600BP	0.000313	0.001302	0.24	866	859	22681	0
YRI.DG	Peru_Kaillachuro_Unknown.SG	Argentina_Pampas_CentralPampeanDunefields_LagunadelosPampas_10000BP	Paraguay_Pantanal_ParaguayRiver_1600BP	-0.000978	0.001303	-0.75	1620	1659	40357	0
YRI.DG	Argentina_Northwest_SubandeanValleys_Aconquija_1600BP	Argentina_Northwest_SouthernPuna_Antofagasta_PeñasdelasTrampas1.1_8800BP	Paraguay_Pantanal_ParaguayRiver_1600BP	0.000261	0.001304	0.2	878	889	22862	0
YRI.DG	Belize_5600BP.AG	Argentina_Central_Hills_SierrasChicas_JesusMaria_8500BP	Paraguay_Pantanal_ParaguayRiver_1600BP	-0.000871	0.001305	-0.667	1555	1590	41098	0
YRI.DG	RN.Waunana	Argentina_Central_Hills_SierrasChicas_JesusMaria_8500BP	Paraguay_Pantanal_ParaguayRiver_1600BP	-0.001752	0.001306	-1.341	1338	1383	24580	0
YRI.DG	USA_CA_SanNicolas_4800BP.SG	Argentina_Northwest_SouthernPuna_Antofagasta_PeñasdelasTrampas1.1_8800BP	Paraguay_Pantanal_ParaguayRiver_1600BP	-0.00181	0.001307	-1.385	867	908	22949	0
YRI.DG	Argentina_Central_Plains_EastCordoba_3700BP	Argentina_Pampas_CentralPampeanDunefields_LagunadelosPampas_10000BP	Paraguay_Pantanal_ParaguayRiver_1600BP	-0.002228	0.001308	-1.704	1607	1700	41605	0
YRI.DG	Belize_8800BP.AG	Brazil_CentralEast_6800-10400BP	Paraguay_Pantanal_ParaguayRiver_1600BP	0.000766	0.001308	0.585	741	726	19563	0
YRI.DG	RN.Guaymi	Argentina_Central_Hills_SierrasChicas_JesusMaria_8500BP	Paraguay_Pantanal_ParaguayRiver_1600BP	-0.000814	0.001309	-0.622	1348	1367	24580	0
YRI.DG	Piapoco.DG	Argentina_Northwest_SouthernPuna_Antofagasta_PeñasdelasTrampas1.1_8800BP	Paraguay_Pantanal_ParaguayRiver_1600BP	0.000402	0.001312	0.307	801	794	16343	0
YRI.DG	USA_CA_Carpinteria_4000BP.AG	Chile_LosRieles_5100BP.AG	Paraguay_Pantanal_ParaguayRiver_1600BP	-0.000699	0.001312	-0.533	1287	1311	34557	0
YRI.DG	Argentina_Northwest_SouthernPuna_Antofagasta_PeñasdelasTrampas1.1_8800BP	Argentina_Pampas_6800-7700BP	Paraguay_Pantanal_ParaguayRiver_1600BP	-0.000576	0.001314	-0.438	870	885	22695	0
YRI.DG	RN.Ojibwa.masked	Argentina_Central_Hills_SierrasChicas_JesusMaria_8500BP	Paraguay_Pantanal_ParaguayRiver_1600BP	-0.002446	0.001314	-1.861	1269	1321	23951	0
YRI.DG	Argentina_Central_Plains_MesopotamiaSantiagoDelEstero_1700BP	Chile_LosRieles_5100BP.AG	Paraguay_Pantanal_ParaguayRiver_1600BP	-0.001806	0.001318	-1.37	1230	1290	32983	0
YRI.DG	Uruguay_Rocha_PreColonial.SG	Argentina_Pampas_CentralPampeanDunefields_LagunadelosPampas_10000BP	Paraguay_Pantanal_ParaguayRiver_1600BP	4.6e-05	0.001319	0.035	1489	1487	38065	0
YRI.DG	USA_AK_Ancient_Athabaskan_1100BP.DG	Argentina_Northwest_SouthernPuna_Antofagasta_PeñasdelasTrampas1.1_8800BP	Paraguay_Pantanal_ParaguayRiver_1600BP	-0.000281	0.001319	-0.213	871	877	22990	0
YRI.DG	Peru_LimaCoast_MH_1000BP.AG	Peru_CentralAndes_8600-9000BP	Paraguay_Pantanal_ParaguayRiver_1600BP	-0.002076	0.00132	-1.573	916	965	23801	0
YRI.DG	RN.Kogi	Argentina_Central_Hills_SierrasChicas_JesusMaria_8500BP	Paraguay_Pantanal_ParaguayRiver_1600BP	-0.001047	0.001322	-0.792	1339	1366	24580	0
YRI.DG	Belize_4600BP.AG	Argentina_Northwest_SouthernPuna_Antofagasta_PeñasdelasTrampas1.1_8800BP	Paraguay_Pantanal_ParaguayRiver_1600BP	-0.001049	0.001324	-0.792	837	861	22149	0
YRI.DG	Brazil_Limao_Sambaqui_1900BP.AG	Argentina_Northwest_SouthernPuna_Antofagasta_PeñasdelasTrampas1.1_8800BP	Paraguay_Pantanal_ParaguayRiver_1600BP	0.001946	0.001324	1.47	797	770	20275	0
YRI.DG	RN.Surui	Argentina_Central_Hills_SierrasChicas_JesusMaria_8500BP	Paraguay_Pantanal_ParaguayRiver_1600BP	-0.000792	0.001324	-0.598	1355	1374	24580	0
YRI.DG	Argentina_Pampas_SouthSaladoRiver_3300BP	Argentina_Pampas_CentralPampeanDunefields_LagunadelosPampas_10000BP	Paraguay_Pantanal_ParaguayRiver_1600BP	-0.000261	0.001325	-0.197	1397	1406	35680	0
YRI.DG	USA_WA_Kennewick.SG	Argentina_Central_Hills_SierrasChicas_JesusMaria_8500BP	Paraguay_Pantanal_ParaguayRiver_1600BP	0.000915	0.001325	0.691	1157	1128	31905	0
YRI.DG	USA_CA_Ojai_1400BP.AG	Argentina_Northwest_SouthernPuna_Antofagasta_PeñasdelasTrampas1.1_8800BP	Paraguay_Pantanal_ParaguayRiver_1600BP	0.00117	0.001327	0.881	900	870	22674	0
YRI.DG	Argentina_Central_Hills_NorthCordoba_900BP	Argentina_Northwest_SouthernPuna_Antofagasta_PeñasdelasTrampas1.1_8800BP	Paraguay_Pantanal_ParaguayRiver_1600BP	-0.000707	0.001328	-0.533	880	900	22973	0
YRI.DG	Belize_8800BP.AG	Peru_CentralAndes_8600-9000BP	Paraguay_Pantanal_ParaguayRiver_1600BP	-0.000465	0.001329	-0.35	733	745	19863	0
YRI.DG	RN.Karitiana	Argentina_Central_Hills_SierrasChicas_JesusMaria_8500BP	Paraguay_Pantanal_ParaguayRiver_1600BP	-0.001419	0.00133	-1.067	1348	1383	24580	0
YRI.DG	Argentina_Pampas_SouthSaladoRiver_800BP	Argentina_Northwest_SouthernPuna_Antofagasta_PeñasdelasTrampas1.1_8800BP	Paraguay_Pantanal_ParaguayRiver_1600BP	0.000817	0.001331	0.614	867	843	22209	0
YRI.DG	Argentina_Northwest_SouthernPuna_Antofagasta_PeñasdelasTrampas1.1_8800BP	Brazil_CentralEast_6800-10400BP	Paraguay_Pantanal_ParaguayRiver_1600BP	-0.000307	0.001335	-0.23	870	876	22479	0
YRI.DG	USA_CA_Goleta_3000BP.AG	Argentina_Pampas_CentralPampeanDunefields_LagunadelosPampas_10000BP	Paraguay_Pantanal_ParaguayRiver_1600BP	-0.002445	0.001335	-1.831	1513	1610	39784	0
YRI.DG	Canada_700BP.SG	Argentina_Pampas_CentralPampeanDunefields_LagunadelosPampas_10000BP	Paraguay_Pantanal_ParaguayRiver_1600BP	0.000109	0.001339	0.082	1129	1126	30075	0
YRI.DG	RN.Chane	Argentina_Central_Hills_SierrasChicas_JesusMaria_8500BP	Paraguay_Pantanal_ParaguayRiver_1600BP	-0.000307	0.001339	-0.23	1353	1361	24576	0
YRI.DG	Argentina_Northwest_SouthernPuna_Antofagasta_PeñasdelasTrampas1.1_8800BP	Peru_CentralAndes_8600-9000BP	Paraguay_Pantanal_ParaguayRiver_1600BP	-0.001197	0.00134	-0.893	864	893	22863	0
YRI.DG	Belize_8800BP.AG	Argentina_Pampas_6800-7700BP	Paraguay_Pantanal_ParaguayRiver_1600BP	-0.000141	0.001341	-0.105	726	732	19723	0
YRI.DG	RN.Maleku.masked	Chile_LosRieles_5100BP.AG	Paraguay_Pantanal_ParaguayRiver_1600BP	-0.000674	0.001343	-0.501	2878	2911	50059	0
YRI.DG	USA_CA_SantaBarbara_4900BP.AG	Argentina_Pampas_CentralPampeanDunefields_LagunadelosPampas_10000BP	Paraguay_Pantanal_ParaguayRiver_1600BP	0.001262	0.001344	0.939	1597	1546	40088	0
YRI.DG	USA_CA_Goleta_4800BP.AG	Argentina_Northwest_SouthernPuna_Antofagasta_PeñasdelasTrampas1.1_8800BP	Paraguay_Pantanal_ParaguayRiver_1600BP	0.002004	0.001345	1.49	862	813	21733	0
YRI.DG	RN.Maleku.masked	Argentina_Pampas_CentralPampeanDunefields_LagunadelosPampas_10000BP	Paraguay_Pantanal_ParaguayRiver_1600BP	0.000332	0.001353	0.245	2714	2699	45899	0
YRI.DG	Argentina_Central_Hills_Traslasierra_2500BP	Argentina_Northwest_SouthernPuna_Antofagasta_PeñasdelasTrampas1.1_8800BP	Paraguay_Pantanal_ParaguayRiver_1600BP	0.000352	0.001354	0.26	883	870	22762	0
YRI.DG	Mixe.DG	Argentina_Northwest_SouthernPuna_Antofagasta_PeñasdelasTrampas1.1_8800BP	Paraguay_Pantanal_ParaguayRiver_1600BP	0.001868	0.001356	1.377	793	763	16015	0
YRI.DG	Mexico_Baja_Comondu_Unknown.SG	Brazil_CentralEast_6800-10400BP	Paraguay_Pantanal_ParaguayRiver_1600BP	6.4e-05	0.001357	0.047	751	751	20396	0
YRI.DG	RN.Ticuna.masked	Argentina_Pampas_CentralPampeanDunefields_LagunadelosPampas_10000BP	Paraguay_Pantanal_ParaguayRiver_1600BP	0.000314	0.001358	0.231	2729	2715	45869	0
YRI.DG	Argentina_ParanaRiver_MiddleParanaSaladoRivers_800BP	Argentina_Northwest_SouthernPuna_Antofagasta_PeñasdelasTrampas1.1_8800BP	Paraguay_Pantanal_ParaguayRiver_1600BP	0.000114	0.001362	0.084	882	873	22551	0
YRI.DG	Argentina_Northwest_SubandeanValleys_Hualfin_2400BP	Argentina_Northwest_SouthernPuna_Antofagasta_PeñasdelasTrampas1.1_8800BP	Paraguay_Pantanal_ParaguayRiver_1600BP	0.000965	0.001364	0.707	859	825	21594	0
YRI.DG	Argentina_Central_Plains_MarChiquita_2500BP	Argentina_Northwest_SouthernPuna_Antofagasta_PeñasdelasTrampas1.1_8800BP	Paraguay_Pantanal_ParaguayRiver_1600BP	0.000726	0.001367	0.531	828	806	21261	0
YRI.DG	Canada_LateDorset.SG	Argentina_Central_Hills_SierrasChicas_JesusMaria_8500BP	Paraguay_Pantanal_ParaguayRiver_1600BP	0.000845	0.001368	0.618	1060	1036	28948	0
YRI.DG	RN.Toba.masked	Argentina_Central_Hills_SierrasChicas_JesusMaria_8500BP	Paraguay_Pantanal_ParaguayRiver_1600BP	0.000585	0.001373	0.426	1368	1349	24503	0
YRI.DG	RN.Huetar.masked	SouthernPatagonia_5100-7300BP	Paraguay_Pantanal_ParaguayRiver_1600BP	-0.000119	0.001374	-0.087	2109	2112	36418	0
YRI.DG	Argentina_Northwest_SubandeanValleys_Belen_700BP	Argentina_Northwest_SouthernPuna_Antofagasta_PeñasdelasTrampas1.1_8800BP	Paraguay_Pantanal_ParaguayRiver_1600BP	-0.001808	0.00138	-1.311	872	908	22940	0
YRI.DG	RN.Chilote.masked	Argentina_Central_Hills_SierrasChicas_JesusMaria_8500BP	Paraguay_Pantanal_ParaguayRiver_1600BP	-0.001685	0.00138	-1.221	1292	1336	23946	0
YRI.DG	Mexico_Baja_Comondu_Unknown.SG	Peru_CentralAndes_8600-9000BP	Paraguay_Pantanal_ParaguayRiver_1600BP	-0.000762	0.001382	-0.552	793	814	21379	0
YRI.DG	Argentina_Northwest_SouthernPuna_Antofagasta_PeñasdelasTrampas1.1_8800BP	SouthernPatagonia_5100-7300BP	Paraguay_Pantanal_ParaguayRiver_1600BP	0.000153	0.001383	0.111	886	884	23003	0
YRI.DG	Mexico_Pericues_Unknown.SG	Argentina_Central_Hills_SierrasChicas_JesusMaria_8500BP	Paraguay_Pantanal_ParaguayRiver_1600BP	-0.00042	0.001383	-0.303	1174	1188	31412	0
YRI.DG	RN.Hulliche.masked	Argentina_Central_Hills_SierrasChicas_JesusMaria_8500BP	Paraguay_Pantanal_ParaguayRiver_1600BP	-0.000795	0.001384	-0.574	1333	1349	24432	0
YRI.DG	Mexico_Zapotec.DG	Argentina_Northwest_SouthernPuna_Antofagasta_PeñasdelasTrampas1.1_8800BP	Paraguay_Pantanal_ParaguayRiver_1600BP	0.001381	0.001387	0.996	792	769	16016	0
YRI.DG	Mexico_Baja_Comondu_Unknown.SG	SouthernPatagonia_5100-7300BP	Paraguay_Pantanal_ParaguayRiver_1600BP	-0.000256	0.001389	-0.184	801	811	21699	0
YRI.DG	Peru_LIP_Pacapaccari_600BP.AG	Argentina_Northwest_SouthernPuna_Antofagasta_PeñasdelasTrampas1.1_8800BP	Paraguay_Pantanal_ParaguayRiver_1600BP	0.000393	0.00139	0.283	827	809	21295	0
YRI.DG	Canada_6500BP.SG	Argentina_Central_Hills_SierrasChicas_JesusMaria_8500BP	Paraguay_Pantanal_ParaguayRiver_1600BP	0.001603	0.001392	1.152	1031	987	27489	0
YRI.DG	Brazil_SC_S_JAB_LH_HG_2500BP.AG	Chile_LosRieles_5100BP.AG	Paraguay_Pantanal_ParaguayRiver_1600BP	-0.001336	0.001393	-0.959	950	984	26083	0
YRI.DG	USA_CA_Carmel_600BP.AG	Argentina_Central_Hills_SierrasChicas_JesusMaria_8500BP	Paraguay_Pantanal_ParaguayRiver_1600BP	0.000696	0.001394	0.499	1160	1139	30030	0
YRI.DG	Belize_8800BP.AG	SouthernPatagonia_5100-7300BP	Paraguay_Pantanal_ParaguayRiver_1600BP	0.000258	0.001396	0.185	751	749	20015	0
YRI.DG	Bolivia_Pumapunku_Tiwanaku.SG	Argentina_Central_Hills_SierrasChicas_JesusMaria_8500BP	Paraguay_Pantanal_ParaguayRiver_1600BP	-0.000631	0.001397	-0.452	1083	1102	29290	0
YRI.DG	Brazil_RN_ALE_MH_HG_4600BP.AG	Argentina_Central_Hills_SierrasChicas_JesusMaria_8500BP	Paraguay_Pantanal_ParaguayRiver_1600BP	-0.000176	0.001397	-0.126	1081	1086	27891	0
YRI.DG	RN.Chipewyan.masked	Argentina_Central_Hills_SierrasChicas_JesusMaria_8500BP	Paraguay_Pantanal_ParaguayRiver_1600BP	-0.000879	0.001398	-0.629	1273	1296	23381	0
YRI.DG	RN.Piapoco.masked	Argentina_Pampas_CentralPampeanDunefields_LagunadelosPampas_10000BP	Paraguay_Pantanal_ParaguayRiver_1600BP	-0.000244	0.001402	-0.174	2339	2349	39620	0
YRI.DG	USA_CA_PointSal_1500BP.SG	Argentina_Northwest_SouthernPuna_Antofagasta_PeñasdelasTrampas1.1_8800BP	Paraguay_Pantanal_ParaguayRiver_1600BP	0.001571	0.001402	1.12	843	803	21614	0
YRI.DG	Argentina_Northwest_NorthernPuna_Cochinoca_700BP	Argentina_Northwest_SouthernPuna_Antofagasta_PeñasdelasTrampas1.1_8800BP	Paraguay_Pantanal_ParaguayRiver_1600BP	0.001574	0.001404	1.121	910	879	22996	0
YRI.DG	Chile_Yamana_BeagleChannel_800BP.SG	Argentina_Northwest_SouthernPuna_Antofagasta_PeñasdelasTrampas1.1_8800BP	Paraguay_Pantanal_ParaguayRiver_1600BP	-0.000263	0.001407	-0.187	876	880	23011	0
YRI.DG	USA_CA_Carpinteria_4000BP.AG	Argentina_Pampas_CentralPampeanDunefields_LagunadelosPampas_10000BP	Paraguay_Pantanal_ParaguayRiver_1600BP	0.000168	0.001407	0.119	1163	1158	29700	0
YRI.DG	Belize_4000BP.AG	Chile_LosRieles_5100BP.AG	Paraguay_Pantanal_ParaguayRiver_1600BP	-0.000478	0.001409	-0.339	1100	1115	29780	0
YRI.DG	RN.Piapoco.masked	Chile_LosRieles_5100BP.AG	Paraguay_Pantanal_ParaguayRiver_1600BP	-0.000852	0.001409	-0.605	2493	2530	43286	0
YRI.DG	Belize_MHolocene.AG	Argentina_Pampas_CentralPampeanDunefields_LagunadelosPampas_10000BP	Paraguay_Pantanal_ParaguayRiver_1600BP	-0.000497	0.001412	-0.352	1329	1346	33654	0
YRI.DG	Peru_MH_LIP_Lambayeque.AG	Argentina_Northwest_SouthernPuna_Antofagasta_PeñasdelasTrampas1.1_8800BP	Paraguay_Pantanal_ParaguayRiver_1600BP	-0.000609	0.001413	-0.431	844	854	21807	0
YRI.DG	Argentina_Central_Hills_SierrasChicas_700BP	Argentina_Northwest_SouthernPuna_Antofagasta_PeñasdelasTrampas1.1_8800BP	Paraguay_Pantanal_ParaguayRiver_1600BP	0.00014	0.001415	0.099	886	868	22507	0
YRI.DG	RN.Purepecha.masked	Argentina_Pampas_CentralPampeanDunefields_LagunadelosPampas_10000BP	Paraguay_Pantanal_ParaguayRiver_1600BP	-0.001924	0.001419	-1.356	2157	2229	37202	0
YRI.DG	RN.Wichi.masked	Argentina_Pampas_CentralPampeanDunefields_LagunadelosPampas_10000BP	Paraguay_Pantanal_ParaguayRiver_1600BP	0.003807	0.00142	2.68	2560	2403	41228	0
YRI.DG	USA_NM_Chaco.AG	Argentina_Central_Hills_SierrasChicas_JesusMaria_8500BP	Paraguay_Pantanal_ParaguayRiver_1600BP	0.0018	0.00142	1.268	953	917	25159	0
YRI.DG	Mexico_Baja_Comondu_Unknown.SG	Argentina_Pampas_6800-7700BP	Paraguay_Pantanal_ParaguayRiver_1600BP	0.000728	0.001421	0.512	786	767	20913	0
YRI.DG	Surui.DG	Argentina_Northwest_SouthernPuna_Antofagasta_PeñasdelasTrampas1.1_8800BP	Paraguay_Pantanal_ParaguayRiver_1600BP	-0.000856	0.001421	-0.603	795	810	16342	0
YRI.DG	Karitiana.DG	Argentina_Northwest_SouthernPuna_Antofagasta_PeñasdelasTrampas1.1_8800BP	Paraguay_Pantanal_ParaguayRiver_1600BP	0.001079	0.001422	0.759	808	790	16343	0
YRI.DG	Peru_Lima_EIP_1450BP.AG	Argentina_Central_Hills_SierrasChicas_JesusMaria_8500BP	Paraguay_Pantanal_ParaguayRiver_1600BP	0.000743	0.001423	0.522	1183	1160	30673	0
YRI.DG	RN.Purepecha.masked	Chile_LosRieles_5100BP.AG	Paraguay_Pantanal_ParaguayRiver_1600BP	-0.002292	0.001424	-1.609	2308	2402	40646	0
YRI.DG	Brazil_GalhetaIV_Sambaqui_1200BP.AG	Argentina_Central_Hills_SierrasChicas_JesusMaria_8500BP	Paraguay_Pantanal_ParaguayRiver_1600BP	0.000825	0.001434	0.575	1001	979	26355	0
YRI.DG	Brazil_SP_S_Moraes_MH_HG_5800BP.AG	Argentina_Central_Hills_SierrasChicas_JesusMaria_8500BP	Paraguay_Pantanal_ParaguayRiver_1600BP	-0.000537	0.001445	-0.371	1235	1252	31728	0
YRI.DG	RN.Algonquin.masked	Argentina_Central_Hills_SierrasChicas_JesusMaria_8500BP	Paraguay_Pantanal_ParaguayRiver_1600BP	-0.002199	0.001445	-1.521	1259	1295	23452	0
YRI.DG	RN.Chono.masked	Argentina_Central_Hills_SierrasChicas_JesusMaria_8500BP	Paraguay_Pantanal_ParaguayRiver_1600BP	-0.001362	0.001446	-0.942	1242	1274	22824	0
YRI.DG	Peru_EIP_Moche.AG	Argentina_Central_Hills_SierrasChicas_JesusMaria_8500BP	Paraguay_Pantanal_ParaguayRiver_1600BP	-0.002292	0.001452	-1.579	872	927	24217	0
YRI.DG	Argentina_GranChaco_DryChaco_1900BP	Argentina_Pampas_CentralPampeanDunefields_LagunadelosPampas_10000BP	Paraguay_Pantanal_ParaguayRiver_1600BP	0.003423	0.001453	2.357	1446	1333	33780	0
YRI.DG	RN.Diaguita.masked	Argentina_Central_Hills_SierrasChicas_JesusMaria_8500BP	Paraguay_Pantanal_ParaguayRiver_1600BP	-0.001767	0.001457	-1.213	1290	1348	23915	0
YRI.DG	Bolivia_Lukurmata_Tiwanaku.SG	Argentina_Northwest_SouthernPuna_Antofagasta_PeñasdelasTrampas1.1_8800BP	Paraguay_Pantanal_ParaguayRiver_1600BP	-0.001537	0.001461	-1.052	848	893	22400	0
YRI.DG	RN.Arhuaco.masked	Argentina_Central_Hills_SierrasChicas_JesusMaria_8500BP	Paraguay_Pantanal_ParaguayRiver_1600BP	-0.000831	0.001464	-0.567	1306	1304	23671	0
YRI.DG	PuertoRico_Ceramic.WGC	Chile_LosRieles_5100BP.AG	Paraguay_Pantanal_ParaguayRiver_1600BP	0.001593	0.001465	1.088	984	942	26509	0
YRI.DG	Brazil_MG_C_Sumidouro_EH_HG_10400BP.SG	Argentina_Northwest_SouthernPuna_Antofagasta_PeñasdelasTrampas1.1_8800BP	Paraguay_Pantanal_ParaguayRiver_1600BP	-0.000268	0.001479	-0.181	852	858	22572	0
YRI.DG	Argentina_Central_Hills_NorthPunilla_700BP	Argentina_Northwest_SouthernPuna_Antofagasta_PeñasdelasTrampas1.1_8800BP	Paraguay_Pantanal_ParaguayRiver_1600BP	0.00108	0.001483	0.728	749	720	19034	0
YRI.DG	Quechua.DG	Argentina_Northwest_SouthernPuna_Antofagasta_PeñasdelasTrampas1.1_8800BP	Paraguay_Pantanal_ParaguayRiver_1600BP	-0.001763	0.001487	-1.186	775	804	16016	0
YRI.DG	RN.Yaqui.masked	Argentina_Pampas_CentralPampeanDunefields_LagunadelosPampas_10000BP	Paraguay_Pantanal_ParaguayRiver_1600BP	0.000272	0.00149	0.182	1606	1599	28179	0
YRI.DG	Brazil_MG_C_Sumidouro_EH_HG_10100BP.SG	Argentina_Northwest_SouthernPuna_Antofagasta_PeñasdelasTrampas1.1_8800BP	Paraguay_Pantanal_ParaguayRiver_1600BP	-0.000772	0.001491	-0.518	768	786	19867	0
YRI.DG	RN.Bribri.masked	Argentina_Central_Hills_SierrasChicas_JesusMaria_8500BP	Paraguay_Pantanal_ParaguayRiver_1600BP	-0.000838	0.001491	-0.562	1314	1347	24038	0
YRI.DG	Argentina_Central_Plains_MesopotamiaSantiagoDelEstero_1700BP	Argentina_Pampas_CentralPampeanDunefields_LagunadelosPampas_10000BP	Paraguay_Pantanal_ParaguayRiver_1600BP	0.000127	0.001495	0.085	1141	1138	28132	0
YRI.DG	Mexico_Guanajuato_Medieval.SG	Argentina_Central_Hills_SierrasChicas_JesusMaria_8500BP	Paraguay_Pantanal_ParaguayRiver_1600BP	-0.003546	0.001497	-2.37	894	983	25155	0
YRI.DG	USA_CA_Goleta_1000BP.AG	Argentina_Northwest_SouthernPuna_Antofagasta_PeñasdelasTrampas1.1_8800BP	Paraguay_Pantanal_ParaguayRiver_1600BP	0.000498	0.001499	0.332	836	822	21519	0
YRI.DG	Brazil_MG_C_Sumidouro_EH_HG_9800BP.SG	Chile_LosRieles_5100BP.AG	Paraguay_Pantanal_ParaguayRiver_1600BP	-0.001049	0.001509	-0.695	988	1015	25787	0
YRI.DG	USA_Anzick_realigned.SG	Argentina_Northwest_SouthernPuna_Antofagasta_PeñasdelasTrampas1.1_8800BP	Paraguay_Pantanal_ParaguayRiver_1600BP	-0.001882	0.001512	-1.245	854	897	23000	0
YRI.DG	Brazil_SC_S_JAB_LH_HG_2200BP.AG	Chile_LosRieles_5100BP.AG	Paraguay_Pantanal_ParaguayRiver_1600BP	-0.001413	0.001517	-0.931	668	697	20254	0
YRI.DG	Brazil_SC_S_JAB_LH_HG_2500BP.AG	Argentina_Pampas_CentralPampeanDunefields_LagunadelosPampas_10000BP	Paraguay_Pantanal_ParaguayRiver_1600BP	0.00272	0.001517	1.793	866	805	22523	0
YRI.DG	Peru_LIP_Chanka.AG	Argentina_Northwest_SouthernPuna_Antofagasta_PeñasdelasTrampas1.1_8800BP	Paraguay_Pantanal_ParaguayRiver_1600BP	-0.000436	0.001517	-0.288	838	852	21681	0
YRI.DG	RN.Chorotega.masked	Chile_LosRieles_5100BP.AG	Paraguay_Pantanal_ParaguayRiver_1600BP	-0.001612	0.001527	-1.056	1765	1816	31655	0
YRI.DG	RN.Parakana	Argentina_Central_Hills_SierrasChicas_JesusMaria_8500BP	Paraguay_Pantanal_ParaguayRiver_1600BP	-0.000457	0.001529	-0.299	1329	1340	24203	0
YRI.DG	Mexico_Baja_IronSprings_Unknown.SG	Chile_LosRieles_5100BP.AG	Paraguay_Pantanal_ParaguayRiver_1600BP	-0.001012	0.00153	-0.661	947	973	26246	0
YRI.DG	USA_CA_SantaRosa_3200BP.AG	Argentina_Northwest_SouthernPuna_Antofagasta_PeñasdelasTrampas1.1_8800BP	Paraguay_Pantanal_ParaguayRiver_1600BP	-0.000408	0.001531	-0.266	873	865	22307	0
YRI.DG	Bolivia_Akapana_Tiwanaku.SG	Argentina_Northwest_SouthernPuna_Antofagasta_PeñasdelasTrampas1.1_8800BP	Paraguay_Pantanal_ParaguayRiver_1600BP	0.0009	0.001534	0.586	720	702	18250	0
YRI.DG	Brazil_MG_C_Sumidouro_EH_HG_10200BP.SG	Argentina_Central_Hills_SierrasChicas_JesusMaria_8500BP	Paraguay_Pantanal_ParaguayRiver_1600BP	9e-05	0.001534	0.058	897	894	24318	0
YRI.DG	USA_CA_SantaCruz_1000BP.SG	Argentina_Northwest_SouthernPuna_Antofagasta_PeñasdelasTrampas1.1_8800BP	Paraguay_Pantanal_ParaguayRiver_1600BP	0.000754	0.001534	0.492	877	860	22733	0
YRI.DG	Peru_ElBrujo_EIP_1300BP.AG	Argentina_Northwest_SouthernPuna_Antofagasta_PeñasdelasTrampas1.1_8800BP	Paraguay_Pantanal_ParaguayRiver_1600BP	0.000301	0.001535	0.196	695	679	18066	0
YRI.DG	RN.Cree.masked	Argentina_Central_Hills_SierrasChicas_JesusMaria_8500BP	Paraguay_Pantanal_ParaguayRiver_1600BP	0.001402	0.001544	0.908	1139	1119	20742	0
YRI.DG	PuertoRico_Ceramic.WGC	Argentina_Pampas_CentralPampeanDunefields_LagunadelosPampas_10000BP	Paraguay_Pantanal_ParaguayRiver_1600BP	0.001858	0.001546	1.202	921	877	23787	0
YRI.DG	Panama_IsthmoColombian_PreColonial.SG	Argentina_Northwest_SouthernPuna_Antofagasta_PeñasdelasTrampas1.1_8800BP	Paraguay_Pantanal_ParaguayRiver_1600BP	-0.003243	0.001547	-2.097	631	655	16898	0
YRI.DG	RN.Yaqui.masked	Chile_LosRieles_5100BP.AG	Paraguay_Pantanal_ParaguayRiver_1600BP	-0.000793	0.00155	-0.511	1704	1728	30657	0
YRI.DG	USA_CA_SantaBarbara_1700BP.AG	Argentina_Northwest_SouthernPuna_Antofagasta_PeñasdelasTrampas1.1_8800BP	Paraguay_Pantanal_ParaguayRiver_1600BP	0.000728	0.001551	0.47	811	796	21145	0
YRI.DG	Argentina_ParanaRiver_MiddleParanaSaladoRivers_1700BP	Argentina_Pampas_6800-7700BP	Paraguay_Pantanal_ParaguayRiver_1600BP	0.002418	0.001552	1.558	627	592	15776	0
YRI.DG	Belize_4000BP.AG	Argentina_Pampas_CentralPampeanDunefields_LagunadelosPampas_10000BP	Paraguay_Pantanal_ParaguayRiver_1600BP	0.000586	0.001559	0.376	1018	1003	25820	0
YRI.DG	Peru_RioUncallane_1800BP.SG	Argentina_Northwest_SouthernPuna_Antofagasta_PeñasdelasTrampas1.1_8800BP	Paraguay_Pantanal_ParaguayRiver_1600BP	-0.000652	0.001564	-0.417	866	881	22658	0
YRI.DG	USA_Ancient_Beringian.SG	Argentina_Northwest_SouthernPuna_Antofagasta_PeñasdelasTrampas1.1_8800BP	Paraguay_Pantanal_ParaguayRiver_1600BP	7.7e-05	0.001564	0.049	860	863	23011	0
YRI.DG	Peru_LaGalgada_4100BP.AG	Argentina_Northwest_SouthernPuna_Antofagasta_PeñasdelasTrampas1.1_8800BP	Paraguay_Pantanal_ParaguayRiver_1600BP	3.6e-05	0.001565	0.023	860	859	22114	0
YRI.DG	USA_CA_SanMiguel_650BP.SG	Argentina_Northwest_SouthernPuna_Antofagasta_PeñasdelasTrampas1.1_8800BP	Paraguay_Pantanal_ParaguayRiver_1600BP	0.001743	0.001567	1.112	864	825	22248	0
YRI.DG	Brazil_MG_C_Sumidouro_EH_HG_9800BP.SG	Argentina_Pampas_CentralPampeanDunefields_LagunadelosPampas_10000BP	Paraguay_Pantanal_ParaguayRiver_1600BP	-0.000815	0.001575	-0.518	952	972	24339	0
YRI.DG	RN.Arara	Argentina_Central_Hills_SierrasChicas_JesusMaria_8500BP	Paraguay_Pantanal_ParaguayRiver_1600BP	5.7e-05	0.001578	0.036	1250	1248	23507	0
YRI.DG	RN.Yaghan.masked	Argentina_Central_Hills_SierrasChicas_JesusMaria_8500BP	Paraguay_Pantanal_ParaguayRiver_1600BP	-0.002524	0.001578	-1.6	1215	1259	22601	0
YRI.DG	Argentina_Central_Plains_MesopotamiaSantiagoDelEstero_1000BP	Argentina_Northwest_SouthernPuna_Antofagasta_PeñasdelasTrampas1.1_8800BP	Paraguay_Pantanal_ParaguayRiver_1600BP	-0.000685	0.001579	-0.434	835	845	22340	0
YRI.DG	Argentina_ParanaRiver_LowerDelta_900BP	Argentina_Northwest_SouthernPuna_Antofagasta_PeñasdelasTrampas1.1_8800BP	Paraguay_Pantanal_ParaguayRiver_1600BP	0.000934	0.001579	0.592	778	751	19368	0
YRI.DG	USA_CA_Goleta_1100BP.AG	Argentina_Northwest_SouthernPuna_Antofagasta_PeñasdelasTrampas1.1_8800BP	Paraguay_Pantanal_ParaguayRiver_1600BP	-0.002125	0.001579	-1.346	806	852	21381	0
YRI.DG	USA_Nevada_SpiritCave_11000BP.SG	Argentina_Northwest_SouthernPuna_Antofagasta_PeñasdelasTrampas1.1_8800BP	Paraguay_Pantanal_ParaguayRiver_1600BP	-0.000966	0.001579	-0.612	879	897	22960	0
YRI.DG	RN.Huetar.masked	Chile_LosRieles_5100BP.AG	Paraguay_Pantanal_ParaguayRiver_1600BP	-0.002669	0.00158	-1.689	1782	1868	32229	0
YRI.DG	Brazil_PI_Enoque_MH_HG_3500BP.SG	Brazil_CentralEast_6800-10400BP	Paraguay_Pantanal_ParaguayRiver_1600BP	-0.000952	0.001581	-0.602	490	500	13894	0
YRI.DG	USA_CA_SantaBarbara_900BP.AG	Argentina_Northwest_SouthernPuna_Antofagasta_PeñasdelasTrampas1.1_8800BP	Paraguay_Pantanal_ParaguayRiver_1600BP	0.00279	0.001583	1.763	868	794	21361	0
YRI.DG	Mexico_Baja_IronSprings_Unknown.SG	Argentina_Pampas_CentralPampeanDunefields_LagunadelosPampas_10000BP	Paraguay_Pantanal_ParaguayRiver_1600BP	-0.002168	0.001586	-1.367	861	912	23797	0
YRI.DG	Chile_WesternArchipelago_Kaweskar_800BP.SG	Argentina_Northwest_SouthernPuna_Antofagasta_PeñasdelasTrampas1.1_8800BP	Paraguay_Pantanal_ParaguayRiver_1600BP	0.000346	0.001587	0.218	890	882	23005	0
YRI.DG	Peru_Lima_LIP_650BP.AG	Argentina_Northwest_SouthernPuna_Antofagasta_PeñasdelasTrampas1.1_8800BP	Paraguay_Pantanal_ParaguayRiver_1600BP	-0.000875	0.001589	-0.55	833	857	21596	0
YRI.DG	USA_Nevada_LovelockCave_600BP.SG	Argentina_Northwest_SouthernPuna_Antofagasta_PeñasdelasTrampas1.1_8800BP	Paraguay_Pantanal_ParaguayRiver_1600BP	0.000883	0.001591	0.555	891	871	22981	0
YRI.DG	RN.Jamamadi	Argentina_Central_Hills_SierrasChicas_JesusMaria_8500BP	Paraguay_Pantanal_ParaguayRiver_1600BP	0.000207	0.001596	0.129	1356	1351	24538	0
YRI.DG	Brazil_PI_Enoque_MH_HG_3500BP.SG	SouthernPatagonia_5100-7300BP	Paraguay_Pantanal_ParaguayRiver_1600BP	-0.000883	0.001597	-0.553	525	539	14759	0
YRI.DG	Chile_LIP_Pukara_700BP.AG	Argentina_Central_Hills_SierrasChicas_JesusMaria_8500BP	Paraguay_Pantanal_ParaguayRiver_1600BP	-0.000931	0.001598	-0.582	854	875	22386	0
YRI.DG	Argentina_Central_Plains_WestSantiagodelEstero_1400BP	Argentina_Northwest_SouthernPuna_Antofagasta_PeñasdelasTrampas1.1_8800BP	Paraguay_Pantanal_ParaguayRiver_1600BP	0.001503	0.001599	0.94	904	870	22922	0
YRI.DG	Canada_Thule.SG	Chile_LosRieles_5100BP.AG	Paraguay_Pantanal_ParaguayRiver_1600BP	0.000358	0.00161	0.222	764	757	20941	0
YRI.DG	Argentina_Northwest_SouthernPuna_Antofagasta_PeñasdelasTrampas1.1_8800BP	Chile_LosRieles_5100BP.AG	Paraguay_Pantanal_ParaguayRiver_1600BP	-0.002438	0.001613	-1.512	774	826	21348	0
YRI.DG	Argentina_ParanaRiver_MiddleParanaSaladoRivers_1700BP	Peru_CentralAndes_8600-9000BP	Paraguay_Pantanal_ParaguayRiver_1600BP	0.001857	0.001613	1.151	623	599	15968	0
YRI.DG	Belize_7400BP.AG	Argentina_Northwest_SouthernPuna_Antofagasta_PeñasdelasTrampas1.1_8800BP	Paraguay_Pantanal_ParaguayRiver_1600BP	0.000348	0.001613	0.216	680	675	17521	0
YRI.DG	USA_CA_Monterey_1000BP.AG	Argentina_Central_Hills_SierrasChicas_JesusMaria_8500BP	Paraguay_Pantanal_ParaguayRiver_1600BP	-0.001358	0.001614	-0.841	880	911	23124	0
YRI.DG	Argentina_ParanaRiver_MiddleParanaSaladoRivers_1700BP	Brazil_CentralEast_6800-10400BP	Paraguay_Pantanal_ParaguayRiver_1600BP	0.002073	0.001619	1.28	615	574	15620	0
YRI.DG	Belize_8800BP.AG	Chile_LosRieles_5100BP.AG	Paraguay_Pantanal_ParaguayRiver_1600BP	-0.001219	0.001623	-0.751	678	701	18620	0
YRI.DG	Argentina_Northwest_SouthernPuna_Antofagasta_4600BP	Argentina_Northwest_SouthernPuna_Antofagasta_PeñasdelasTrampas1.1_8800BP	Paraguay_Pantanal_ParaguayRiver_1600BP	0.001737	0.001624	1.07	880	842	22259	0
YRI.DG	Mixtec_2.DG	Argentina_Northwest_SouthernPuna_Antofagasta_PeñasdelasTrampas1.1_8800BP	Paraguay_Pantanal_ParaguayRiver_1600BP	0.002032	0.001624	1.251	778	746	15983	0
YRI.DG	Peru_LimaCoast_MH_1000BP.AG	Chile_LosRieles_5100BP.AG	Paraguay_Pantanal_ParaguayRiver_1600BP	-0.001039	0.001624	-0.64	868	892	22592	0
YRI.DG	Belize_5500BP.AG	Argentina_Northwest_SouthernPuna_Antofagasta_PeñasdelasTrampas1.1_8800BP	Paraguay_Pantanal_ParaguayRiver_1600BP	0.00114	0.001633	0.698	830	806	20969	0
YRI.DG	Argentina_Central_Hills_SouthPunilla_2800BP	Argentina_Northwest_SouthernPuna_Antofagasta_PeñasdelasTrampas1.1_8800BP	Paraguay_Pantanal_ParaguayRiver_1600BP	0.000757	0.001637	0.462	877	860	22429	0
YRI.DG	Chile_Conchali_700BP.AG	Argentina_Northwest_SouthernPuna_Antofagasta_PeñasdelasTrampas1.1_8800BP	Paraguay_Pantanal_ParaguayRiver_1600BP	-0.001752	0.001638	-1.07	837	875	21835	0
YRI.DG	Mixtec_1.DG	Argentina_Northwest_SouthernPuna_Antofagasta_PeñasdelasTrampas1.1_8800BP	Paraguay_Pantanal_ParaguayRiver_1600BP	0.00187	0.001638	1.142	775	746	15969	0
YRI.DG	RN.Teribe.masked	Argentina_Central_Hills_SierrasChicas_JesusMaria_8500BP	Paraguay_Pantanal_ParaguayRiver_1600BP	-0.00387	0.001639	-2.361	1257	1348	23566	0
YRI.DG	Argentina_ParanaRiver_MiddleParanaSaladoRivers_1700BP	SouthernPatagonia_5100-7300BP	Paraguay_Pantanal_ParaguayRiver_1600BP	0.002236	0.00164	1.363	642	606	16152	0
YRI.DG	Chile_LosRieles_5100BP.AG	Argentina_Northwest_SouthernPuna_Antofagasta_PeñasdelasTrampas1.1_8800BP	Paraguay_Pantanal_ParaguayRiver_1600BP	0.001067	0.001642	0.65	849	826	21348	0
YRI.DG	Bahamas_EleutheraIsl_Ceramic.SG	Argentina_Northwest_SouthernPuna_Antofagasta_PeñasdelasTrampas1.1_8800BP	Paraguay_Pantanal_ParaguayRiver_1600BP	-0.000229	0.001643	-0.139	900	906	23011	0
YRI.DG	Brazil_PI_Enoque_MH_HG_3500BP.SG	Argentina_Pampas_6800-7700BP	Paraguay_Pantanal_ParaguayRiver_1600BP	-0.001524	0.001644	-0.927	501	523	14206	0
YRI.DG	Peru_LIP_Botigiriayocc_600BP.AG	Argentina_Northwest_SouthernPuna_Antofagasta_PeñasdelasTrampas1.1_8800BP	Paraguay_Pantanal_ParaguayRiver_1600BP	-0.000556	0.001644	-0.338	879	892	22578	0
YRI.DG	Brazil_Cabecuda_Sambaqui_3200BP.AG	Argentina_Northwest_SouthernPuna_Antofagasta_PeñasdelasTrampas1.1_8800BP	Paraguay_Pantanal_ParaguayRiver_1600BP	0.003163	0.001645	1.922	726	684	17987	0
YRI.DG	Argentina_Central_Plains_EastCordoba_3700BP	Argentina_Central_Hills_SierrasChicas_JesusMaria_8500BP	Paraguay_Pantanal_ParaguayRiver_1600BP	-0.002646	0.001648	-1.605	745	798	19939	0
YRI.DG	Chile_LosRieles_12000BP.SG	Argentina_Northwest_SouthernPuna_Antofagasta_PeñasdelasTrampas1.1_8800BP	Paraguay_Pantanal_ParaguayRiver_1600BP	-0.002332	0.001648	-1.415	872	925	22952	0
YRI.DG	Chile_WesternArchipelago_Kaweskar_1200BP.SG	Argentina_Northwest_SouthernPuna_Antofagasta_PeñasdelasTrampas1.1_8800BP	Paraguay_Pantanal_ParaguayRiver_1600BP	-0.001624	0.001649	-0.985	836	873	22560	0
YRI.DG	Peru_Ullujaya_EIP_1350BP.AG	Argentina_Northwest_SouthernPuna_Antofagasta_PeñasdelasTrampas1.1_8800BP	Paraguay_Pantanal_ParaguayRiver_1600BP	-0.002582	0.001655	-1.56	654	702	17529	0
YRI.DG	Dominican_PreCeramic.AG	Argentina_Northwest_SouthernPuna_Antofagasta_PeñasdelasTrampas1.1_8800BP	Paraguay_Pantanal_ParaguayRiver_1600BP	0.001502	0.001658	0.906	838	794	21253	0
YRI.DG	RN.Kaingang.masked	Argentina_Central_Hills_SierrasChicas_JesusMaria_8500BP	Paraguay_Pantanal_ParaguayRiver_1600BP	0.000513	0.001658	0.309	1171	1146	20951	0
YRI.DG	Brazil_CubataoI_Sambaqui_2700BP.AG	Argentina_Central_Hills_SierrasChicas_JesusMaria_8500BP	Paraguay_Pantanal_ParaguayRiver_1600BP	-0.001246	0.001661	-0.751	848	876	22149	0
YRI.DG	RN.Palikur.masked	Argentina_Central_Hills_SierrasChicas_JesusMaria_8500BP	Paraguay_Pantanal_ParaguayRiver_1600BP	-0.001401	0.001662	-0.843	1213	1244	22188	0
YRI.DG	Nahua.DG	Argentina_Northwest_SouthernPuna_Antofagasta_PeñasdelasTrampas1.1_8800BP	Paraguay_Pantanal_ParaguayRiver_1600BP	0.002153	0.001664	1.294	791	756	15997	0
YRI.DG	RN.Chorotega.masked	Argentina_Pampas_CentralPampeanDunefields_LagunadelosPampas_10000BP	Paraguay_Pantanal_ParaguayRiver_1600BP	-0.000672	0.001674	-0.402	1689	1708	29007	0
YRI.DG	Brazil_PI_Enoque_MH_HG_3500BP.SG	Peru_CentralAndes_8600-9000BP	Paraguay_Pantanal_ParaguayRiver_1600BP	-0.000589	0.001675	-0.352	530	536	14529	0
YRI.DG	USA_CA_Goleta_2600BP.AG	Argentina_Northwest_SouthernPuna_Antofagasta_PeñasdelasTrampas1.1_8800BP	Paraguay_Pantanal_ParaguayRiver_1600BP	-0.00014	0.001682	-0.083	811	814	21313	0
YRI.DG	Argentina_Pampas_CentralPampeanDunefields_1600BP	Argentina_Northwest_SouthernPuna_Antofagasta_PeñasdelasTrampas1.1_8800BP	Paraguay_Pantanal_ParaguayRiver_1600BP	0.000309	0.001688	0.183	760	754	19336	0
YRI.DG	USA_CA_Goleta_1900BP.AG	Argentina_Northwest_SouthernPuna_Antofagasta_PeñasdelasTrampas1.1_8800BP	Paraguay_Pantanal_ParaguayRiver_1600BP	-0.000763	0.001688	-0.452	803	820	21303	0
YRI.DG	Argentina_GranChaco_HumidChaco_200BP	Argentina_Central_Hills_SierrasChicas_JesusMaria_8500BP	Paraguay_Pantanal_ParaguayRiver_1600BP	-0.002961	0.001689	-1.753	680	734	18393	0
YRI.DG	Peru_SanSebastian_LIP_600BP.AG	Argentina_Northwest_SouthernPuna_Antofagasta_PeñasdelasTrampas1.1_8800BP	Paraguay_Pantanal_ParaguayRiver_1600BP	-0.000323	0.001694	-0.191	790	796	20432	0
YRI.DG	Argentina_Central_Plains_NorthSantiagodelEstero_500BP	Argentina_Northwest_SouthernPuna_Antofagasta_PeñasdelasTrampas1.1_8800BP	Paraguay_Pantanal_ParaguayRiver_1600BP	-0.000512	0.001696	-0.302	723	732	18798	0
YRI.DG	Brazil_SC_S_JAB_LH_HG_2200BP.AG	Argentina_Pampas_CentralPampeanDunefields_LagunadelosPampas_10000BP	Paraguay_Pantanal_ParaguayRiver_1600BP	-0.000903	0.001698	-0.532	616	632	17468	0
YRI.DG	Argentina_Central_Hills_Comechingones_4100BP	Argentina_Central_Hills_SierrasChicas_JesusMaria_8500BP	Paraguay_Pantanal_ParaguayRiver_1600BP	-0.000134	0.001702	-0.079	743	746	19561	0
YRI.DG	Brazil_JabuticabeiraII_Sambaqui_2200BP.AG	Argentina_Northwest_SouthernPuna_Antofagasta_PeñasdelasTrampas1.1_8800BP	Paraguay_Pantanal_ParaguayRiver_1600BP	0.00066	0.00171	0.386	729	717	18690	0
YRI.DG	Guadeloupe_AnseGourde_Ceramic.AG	Argentina_Northwest_SouthernPuna_Antofagasta_PeñasdelasTrampas1.1_8800BP	Paraguay_Pantanal_ParaguayRiver_1600BP	0.001317	0.001711	0.77	639	641	15866	0
YRI.DG	RN.Huetar.masked	Argentina_Pampas_CentralPampeanDunefields_LagunadelosPampas_10000BP	Paraguay_Pantanal_ParaguayRiver_1600BP	0.000261	0.001713	0.153	1734	1726	29548	0
YRI.DG	Bahamas_AbacoIsl_Ceramic.SG	Argentina_Northwest_SouthernPuna_Antofagasta_PeñasdelasTrampas1.1_8800BP	Paraguay_Pantanal_ParaguayRiver_1600BP	0.000441	0.001717	0.257	783	774	19990	0
YRI.DG	Belize_9400BP.AG	Argentina_Northwest_SouthernPuna_Antofagasta_PeñasdelasTrampas1.1_8800BP	Paraguay_Pantanal_ParaguayRiver_1600BP	-0.000411	0.001723	-0.239	610	615	15302	0
YRI.DG	Argentina_Northwest_PrePuna_600BP	Argentina_Northwest_SouthernPuna_Antofagasta_PeñasdelasTrampas1.1_8800BP	Paraguay_Pantanal_ParaguayRiver_1600BP	-0.000271	0.001727	-0.157	686	691	18109	0
YRI.DG	Argentina_Pampas_CentralPampeanDunefields_LagunadelosPampas_10000BP	Argentina_Northwest_SouthernPuna_Antofagasta_PeñasdelasTrampas1.1_8800BP	Paraguay_Pantanal_ParaguayRiver_1600BP	-0.001513	0.001729	-0.875	695	723	18360	0
YRI.DG	USA_CA_SantaBarbara_4900BP.AG	Argentina_Central_Hills_SierrasChicas_JesusMaria_8500BP	Paraguay_Pantanal_ParaguayRiver_1600BP	0.001267	0.001729	0.733	810	785	20226	0
YRI.DG	Argentina_BeagleChannel_Yamana_1500BP.AG	Argentina_Northwest_SouthernPuna_Antofagasta_PeñasdelasTrampas1.1_8800BP	Paraguay_Pantanal_ParaguayRiver_1600BP	0.000232	0.001735	0.134	782	777	20034	0
YRI.DG	Peru_Cuncaicha_4200BP.AG	Argentina_Northwest_SouthernPuna_Antofagasta_PeñasdelasTrampas1.1_8800BP	Paraguay_Pantanal_ParaguayRiver_1600BP	-0.000631	0.001736	-0.364	801	814	20788	0
YRI.DG	Canada_ASO.SG	Argentina_Northwest_SouthernPuna_Antofagasta_PeñasdelasTrampas1.1_8800BP	Paraguay_Pantanal_ParaguayRiver_1600BP	9.4e-05	0.001739	0.054	665	663	17283	0
YRI.DG	USA_CA_Goleta_1500BP.AG	Argentina_Northwest_SouthernPuna_Antofagasta_PeñasdelasTrampas1.1_8800BP	Paraguay_Pantanal_ParaguayRiver_1600BP	0.000455	0.001749	0.26	757	748	19244	0
YRI.DG	Mexico_Baja_Comondu_Unknown.SG	Chile_LosRieles_5100BP.AG	Paraguay_Pantanal_ParaguayRiver_1600BP	-0.002331	0.00175	-1.332	678	722	18692	0
YRI.DG	Peru_Kaillachuro_Unknown.SG	Argentina_Central_Hills_SierrasChicas_JesusMaria_8500BP	Paraguay_Pantanal_ParaguayRiver_1600BP	-0.000478	0.001753	-0.273	718	727	18195	0
YRI.DG	USA_CA_Goleta_3000BP.AG	Argentina_Central_Hills_SierrasChicas_JesusMaria_8500BP	Paraguay_Pantanal_ParaguayRiver_1600BP	-0.001597	0.001755	-0.91	720	751	19332	0
YRI.DG	Chane.DG	Argentina_Northwest_SouthernPuna_Antofagasta_PeñasdelasTrampas1.1_8800BP	Paraguay_Pantanal_ParaguayRiver_1600BP	0.001788	0.001761	1.015	804	775	15992	0
YRI.DG	Peru_LimaCoast_MH_1000BP.AG	Argentina_Pampas_CentralPampeanDunefields_LagunadelosPampas_10000BP	Paraguay_Pantanal_ParaguayRiver_1600BP	-0.002235	0.001763	-1.268	749	792	19132	0
YRI.DG	USA_CA_CalaverasCounty_1500BP.AG	Argentina_Northwest_SouthernPuna_Antofagasta_PeñasdelasTrampas1.1_8800BP	Paraguay_Pantanal_ParaguayRiver_1600BP	0.002035	0.001763	1.154	806	765	20151	0
YRI.DG	Bolivia_MonolitoDescabezado_Tiwanaku.SG	Argentina_Northwest_SouthernPuna_Antofagasta_PeñasdelasTrampas1.1_8800BP	Paraguay_Pantanal_ParaguayRiver_1600BP	-0.001522	0.001764	-0.863	690	718	18506	0
YRI.DG	RN.Maleku.masked	Argentina_Central_Hills_SierrasChicas_JesusMaria_8500BP	Paraguay_Pantanal_ParaguayRiver_1600BP	0.001088	0.001773	0.613	1118	1096	20149	0
YRI.DG	Brazil_MG_C_LapaDoSanto_EH_HG_9200BP.AG	Argentina_Northwest_SouthernPuna_Antofagasta_PeñasdelasTrampas1.1_8800BP	Paraguay_Pantanal_ParaguayRiver_1600BP	-0.001346	0.001778	-0.757	735	760	19017	0
YRI.DG	Canada_Thule.SG	Argentina_Pampas_CentralPampeanDunefields_LagunadelosPampas_10000BP	Paraguay_Pantanal_ParaguayRiver_1600BP	-0.002231	0.001779	-1.254	665	705	18135	0
YRI.DG	RN.Piapoco.masked	Argentina_Central_Hills_SierrasChicas_JesusMaria_8500BP	Paraguay_Pantanal_ParaguayRiver_1600BP	-0.000504	0.001786	-0.282	951	959	17421	0
YRI.DG	Bolivia_MH_Iroco_1050BP.AG	Argentina_Northwest_SouthernPuna_Antofagasta_PeñasdelasTrampas1.1_8800BP	Paraguay_Pantanal_ParaguayRiver_1600BP	-0.002546	0.001788	-1.424	586	626	15777	0
YRI.DG	Uruguay_Rocha_PreColonial.SG	Argentina_Central_Hills_SierrasChicas_JesusMaria_8500BP	Paraguay_Pantanal_ParaguayRiver_1600BP	-0.000108	0.001791	-0.06	667	669	17697	0
YRI.DG	Argentina_Central_Plains_MarChiquita_3900BP	Argentina_Northwest_SouthernPuna_Antofagasta_PeñasdelasTrampas1.1_8800BP	Paraguay_Pantanal_ParaguayRiver_1600BP	-0.002254	0.001792	-1.258	550	588	14486	0
YRI.DG	Chile_LIP_Pukara_600BP.AG	Argentina_Central_Hills_SierrasChicas_JesusMaria_8500BP	Paraguay_Pantanal_ParaguayRiver_1600BP	-0.00014	0.001795	-0.078	677	679	17438	0
YRI.DG	RN.Ticuna.masked	Argentina_Central_Hills_SierrasChicas_JesusMaria_8500BP	Paraguay_Pantanal_ParaguayRiver_1600BP	-0.001665	0.001799	-0.925	1092	1125	20135	0
YRI.DG	Peru_Cotahuasi_Tiwanaku.SG	Argentina_Northwest_SouthernPuna_Antofagasta_PeñasdelasTrampas1.1_8800BP	Paraguay_Pantanal_ParaguayRiver_1600BP	-0.001897	0.0018	-1.054	558	586	15213	0
YRI.DG	Argentina_Central_Hills_Occientales_1900BP	Argentina_Northwest_SouthernPuna_Antofagasta_PeñasdelasTrampas1.1_8800BP	Paraguay_Pantanal_ParaguayRiver_1600BP	0.001323	0.001801	0.735	651	629	16363	0
YRI.DG	Peru_Lauricocha_3500BP.AG	Argentina_Northwest_SouthernPuna_Antofagasta_PeñasdelasTrampas1.1_8800BP	Paraguay_Pantanal_ParaguayRiver_1600BP	-0.00344	0.001804	-1.907	593	648	16023	0
YRI.DG	USA_CA_Malibu_3400BP.AG	Argentina_Northwest_SouthernPuna_Antofagasta_PeñasdelasTrampas1.1_8800BP	Paraguay_Pantanal_ParaguayRiver_1600BP	0.003177	0.001806	1.759	577	546	14264	0
YRI.DG	Mexico_Chihuahua_Medieval.SG	Argentina_Northwest_SouthernPuna_Antofagasta_PeñasdelasTrampas1.1_8800BP	Paraguay_Pantanal_ParaguayRiver_1600BP	0.001369	0.00181	0.756	604	582	15740	0
YRI.DG	RN.Wichi.masked	Argentina_Central_Hills_SierrasChicas_JesusMaria_8500BP	Paraguay_Pantanal_ParaguayRiver_1600BP	-0.000323	0.001811	-0.179	995	1001	18142	0
YRI.DG	USA_CA_PacificGrove_5200BP.AG	Argentina_Northwest_SouthernPuna_Antofagasta_PeñasdelasTrampas1.1_8800BP	Paraguay_Pantanal_ParaguayRiver_1600BP	-0.001441	0.001818	-0.793	696	721	17609	0
YRI.DG	Argentina_ParanaRiver_UpperDelta_700BP	Argentina_Northwest_SouthernPuna_Antofagasta_PeñasdelasTrampas1.1_8800BP	Paraguay_Pantanal_ParaguayRiver_1600BP	0.001028	0.001819	0.565	577	567	14700	0
YRI.DG	Peru_Ullujaya_MH_950BP.AG	Argentina_Northwest_SouthernPuna_Antofagasta_PeñasdelasTrampas1.1_8800BP	Paraguay_Pantanal_ParaguayRiver_1600BP	-0.001267	0.00182	-0.696	659	681	17559	0
YRI.DG	Belize_MHolocene.AG	Argentina_Central_Hills_SierrasChicas_JesusMaria_8500BP	Paraguay_Pantanal_ParaguayRiver_1600BP	-0.000936	0.001834	-0.51	664	681	17544	0
YRI.DG	Peru_Lauricocha_5800BP.AG	Argentina_Northwest_SouthernPuna_Antofagasta_PeñasdelasTrampas1.1_8800BP	Paraguay_Pantanal_ParaguayRiver_1600BP	-0.000278	0.001848	-0.15	634	638	16425	0
YRI.DG	Chile_PicaOcho_700BP.AG	Argentina_Northwest_SouthernPuna_Antofagasta_PeñasdelasTrampas1.1_8800BP	Paraguay_Pantanal_ParaguayRiver_1600BP	0.000189	0.001851	0.102	665	662	16862	0
YRI.DG	RN.Purepecha.masked	Argentina_Central_Hills_SierrasChicas_JesusMaria_8500BP	Paraguay_Pantanal_ParaguayRiver_1600BP	-0.001172	0.001852	-0.633	879	898	16385	0
YRI.DG	Mexico_Trincheras_LaPlaya_900BP.AG	Argentina_Northwest_SouthernPuna_Antofagasta_PeñasdelasTrampas1.1_8800BP	Paraguay_Pantanal_ParaguayRiver_1600BP	6e-06	0.001853	0.003	676	675	17395	0
YRI.DG	Canada_MDorset.AG	Argentina_Central_Hills_SierrasChicas_JesusMaria_8500BP	Paraguay_Pantanal_ParaguayRiver_1600BP	-0.002215	0.001859	-1.192	475	505	13570	0
YRI.DG	Brazil_MG_C_LapaDoSanto_EH_HG_9500BP.AG	Argentina_Northwest_SouthernPuna_Antofagasta_PeñasdelasTrampas1.1_8800BP	Paraguay_Pantanal_ParaguayRiver_1600BP	0.001558	0.00186	0.837	599	575	15461	0
YRI.DG	Chile_CaletaHuelen_MH_1100BP.AG	Argentina_Northwest_SouthernPuna_Antofagasta_PeñasdelasTrampas1.1_8800BP	Paraguay_Pantanal_ParaguayRiver_1600BP	-0.00265	0.001866	-1.42	525	573	14589	0
YRI.DG	Belize_8800BP.AG	Argentina_Pampas_CentralPampeanDunefields_LagunadelosPampas_10000BP	Paraguay_Pantanal_ParaguayRiver_1600BP	0.001566	0.001871	0.837	640	615	16223	0
YRI.DG	Argentina_Pampas_SouthSaladoRiver_3300BP	Argentina_Central_Hills_SierrasChicas_JesusMaria_8500BP	Paraguay_Pantanal_ParaguayRiver_1600BP	-0.00144	0.001872	-0.769	634	658	16681	0
YRI.DG	Canada_BigBar_5700BP.SG	Argentina_Northwest_SouthernPuna_Antofagasta_PeñasdelasTrampas1.1_8800BP	Paraguay_Pantanal_ParaguayRiver_1600BP	0.001036	0.001876	0.552	663	646	16450	0
YRI.DG	Argentina_Northwest_SouthernPuna_Antofagasta_PeñasdelasTrampas1.1_8800BP	Argentina_Pampas_CentralPampeanDunefields_LagunadelosPampas_10000BP	Paraguay_Pantanal_ParaguayRiver_1600BP	0.001252	0.001889	0.662	746	723	18360	0
YRI.DG	Mexico_Trincheras_LaPlaya_1900BP.AG	Argentina_Northwest_SouthernPuna_Antofagasta_PeñasdelasTrampas1.1_8800BP	Paraguay_Pantanal_ParaguayRiver_1600BP	0.001276	0.00189	0.675	608	588	15468	0
YRI.DG	Canada_700BP.SG	Argentina_Central_Hills_SierrasChicas_JesusMaria_8500BP	Paraguay_Pantanal_ParaguayRiver_1600BP	-0.00025	0.001891	-0.132	532	536	14417	0
YRI.DG	Argentina_Central_Hills_SierrasChicas_1700BP	Argentina_Northwest_SouthernPuna_Antofagasta_PeñasdelasTrampas1.1_8800BP	Paraguay_Pantanal_ParaguayRiver_1600BP	-4e-06	0.001895	-0.002	573	561	14464	0
YRI.DG	USA_CA_CastroVille_900BP.AG	Argentina_Northwest_SouthernPuna_Antofagasta_PeñasdelasTrampas1.1_8800BP	Paraguay_Pantanal_ParaguayRiver_1600BP	0.002704	0.001895	1.427	671	626	16549	0
YRI.DG	Mexico_Trincheras_LaPlaya_2800BP.AG	Argentina_Northwest_SouthernPuna_Antofagasta_PeñasdelasTrampas1.1_8800BP	Paraguay_Pantanal_ParaguayRiver_1600BP	-0.000942	0.001898	-0.497	469	481	12803	0
YRI.DG	Argentina_GranChaco_DryChaco_1900BP	Argentina_Central_Hills_SierrasChicas_JesusMaria_8500BP	Paraguay_Pantanal_ParaguayRiver_1600BP	0.002929	0.001908	1.535	674	629	16003	0
YRI.DG	RN.Zapotec1.masked	Argentina_Northwest_SouthernPuna_Antofagasta_PeñasdelasTrampas1.1_8800BP	Paraguay_Pantanal_ParaguayRiver_1600BP	0.000655	0.00191	0.343	390	387	6709	0
YRI.DG	Mexico_Trincheras_LaPlaya_2500BP.TW	Argentina_Northwest_SouthernPuna_Antofagasta_PeñasdelasTrampas1.1_8800BP	Paraguay_Pantanal_ParaguayRiver_1600BP	-0.001424	0.001924	-0.74	566	588	14879	0
YRI.DG	Mexico_Baja_Comondu_Unknown.SG	Argentina_Pampas_CentralPampeanDunefields_LagunadelosPampas_10000BP	Paraguay_Pantanal_ParaguayRiver_1600BP	-0.000575	0.00193	-0.298	668	677	16874	0
YRI.DG	Argentina_Central_Plains_SouthCordoba_100BP	Argentina_Northwest_SouthernPuna_Antofagasta_PeñasdelasTrampas1.1_8800BP	Paraguay_Pantanal_ParaguayRiver_1600BP	0.001046	0.001931	0.542	608	592	15069	0
YRI.DG	USA_CA_Carpinteria_4000BP.AG	Argentina_Central_Hills_SierrasChicas_JesusMaria_8500BP	Paraguay_Pantanal_ParaguayRiver_1600BP	0.002007	0.001938	1.036	563	534	14741	0
YRI.DG	Mexico_CoyoteCave_950BP.AG	Argentina_Northwest_SouthernPuna_Antofagasta_PeñasdelasTrampas1.1_8800BP	Paraguay_Pantanal_ParaguayRiver_1600BP	0.001743	0.001939	0.899	627	599	15869	0
YRI.DG	Bolivia_Putuni_Tiwanaku.SG	Argentina_Northwest_SouthernPuna_Antofagasta_PeñasdelasTrampas1.1_8800BP	Paraguay_Pantanal_ParaguayRiver_1600BP	0.003311	0.00194	1.707	623	573	15213	0
YRI.DG	RN.Quechua.masked	Argentina_Northwest_SouthernPuna_Antofagasta_PeñasdelasTrampas1.1_8800BP	Paraguay_Pantanal_ParaguayRiver_1600BP	-0.00116	0.001973	-0.588	388	396	6709	0
YRI.DG	Peru_Cullcunche_Tiwanaku.SG	Argentina_Northwest_SouthernPuna_Antofagasta_PeñasdelasTrampas1.1_8800BP	Paraguay_Pantanal_ParaguayRiver_1600BP	-0.00098	0.001983	-0.494	559	573	14464	0
YRI.DG	RN.Maya1.masked	Argentina_Northwest_SouthernPuna_Antofagasta_PeñasdelasTrampas1.1_8800BP	Paraguay_Pantanal_ParaguayRiver_1600BP	0.000737	0.001986	0.371	393	390	6709	0
YRI.DG	Argentina_NorthTierradelFuego_Selknam_500BP.AG	Argentina_Northwest_SouthernPuna_Antofagasta_PeñasdelasTrampas1.1_8800BP	Paraguay_Pantanal_ParaguayRiver_1600BP	-0.000354	0.001987	-0.178	577	589	14897	0
YRI.DG	RN.Aymara.masked	Argentina_Northwest_SouthernPuna_Antofagasta_PeñasdelasTrampas1.1_8800BP	Paraguay_Pantanal_ParaguayRiver_1600BP	-0.001548	0.001988	-0.779	388	398	6709	0
YRI.DG	Peru_LIP_Ychsma.AG	Argentina_Northwest_SouthernPuna_Antofagasta_PeñasdelasTrampas1.1_8800BP	Paraguay_Pantanal_ParaguayRiver_1600BP	-0.000568	0.001996	-0.284	495	510	12762	0
[truncated: 217 more rows]

## Sheet: GranChaco
Outgroup	Pop_1	Pop_2	Pop_3	f4	SE	Z	n_ABBAs	n_BABAs	n_SNPs	Z_BY
YRI.DG	Chile_Yamana_BeagleChannel_800BP.SG	SouthernPatagonia_5100-7300BP	RN.Toba.masked	-0.004489	0.000492	-9.114	24991	27098	449292	-8.12617
YRI.DG	Chile_Yamana_BeagleChannel_800BP.SG	SouthernPatagonia_5100-7300BP	Argentina_GranChaco_HumidChaco_1400BP	-0.003407	0.000379	-8.997	24393	26754	673911	-8.00962
YRI.DG	Chile_Yamana_BeagleChannel_800BP.SG	SouthernPatagonia_5100-7300BP	Chane.DG	-0.003905	0.000499	-7.821	50561	54866	1073310	-6.73563
YRI.DG	Peru_Lauricocha_3500BP.AG	Peru_CentralAndes_8600-9000BP	RN.Toba.masked	-0.004694	0.000614	-7.641	13469	14581	239065	-6.54025
YRI.DG	Chile_WesternArchipelago_Kaweskar_1200BP.SG	SouthernPatagonia_5100-7300BP	Argentina_GranChaco_HumidChaco_1400BP	-0.003473	0.000467	-7.442	23359	25702	656012	-6.31449
YRI.DG	Chile_Yamana_BeagleChannel_800BP.SG	SouthernPatagonia_5100-7300BP	Argentina_GranChaco_HumidChaco_200BP	-0.003372	0.000458	-7.355	11635	12724	318709	-6.22172
YRI.DG	Argentina_BeagleChannel_Yamana_1500BP.AG	SouthernPatagonia_5100-7300BP	RN.Toba.masked	-0.004526	0.000628	-7.202	14095	15221	249893	-6.05331
YRI.DG	Chile_WesternArchipelago_Kaweskar_800BP.SG	SouthernPatagonia_5100-7300BP	RN.Toba.masked	-0.004294	0.000607	-7.075	25084	27064	448465	-5.91139
YRI.DG	Peru_Lauricocha_3500BP.AG	Peru_CentralAndes_8600-9000BP	Argentina_GranChaco_HumidChaco_1400BP	-0.003604	0.00051	-7.068	14035	15427	381050	-5.90585
YRI.DG	Brazil_MG_C_LapaDoSanto_EH_HG_9200BP.AG	Brazil_CentralEast_6800-10400BP	Chane.DG	-0.003718	0.000532	-6.991	28510	30784	604635	-5.82237
YRI.DG	Peru_Lauricocha_5800BP.AG	Peru_CentralAndes_8600-9000BP	RN.Toba.masked	-0.004308	0.000625	-6.894	14172	15281	250405	-5.71443
YRI.DG	Argentina_BeagleChannel_Yamana_1500BP.AG	SouthernPatagonia_5100-7300BP	Chane.DG	-0.004085	0.000595	-6.867	29132	31657	617451	-5.69216
YRI.DG	Chile_WesternArchipelago_Kaweskar_1200BP.SG	SouthernPatagonia_5100-7300BP	RN.Toba.masked	-0.003979	0.000588	-6.768	23925	25767	431617	-5.58307
YRI.DG	Chile_WesternArchipelago_Kaweskar_800BP.SG	SouthernPatagonia_5100-7300BP	Argentina_GranChaco_HumidChaco_200BP	-0.003698	0.000553	-6.686	11647	12847	318411	-5.49361
YRI.DG	Chile_WesternArchipelago_Kaweskar_1200BP.SG	SouthernPatagonia_5100-7300BP	Argentina_GranChaco_HumidChaco_200BP	-0.003582	0.000537	-6.674	11096	12243	309503	-5.4814
YRI.DG	Peru_Lauricocha_3500BP.AG	Peru_CentralAndes_8600-9000BP	RN.Wichi.masked	-0.005327	0.000806	-6.611	9939	10898	177360	-5.42253
YRI.DG	Argentina_BeagleChannel_Yamana_1500BP.AG	SouthernPatagonia_5100-7300BP	Argentina_GranChaco_HumidChaco_1400BP	-0.00327	0.000498	-6.572	15532	16944	426466	-5.38348
YRI.DG	Argentina_NorthTierradelFuego_Selknam_500BP.AG	SouthernPatagonia_5100-7300BP	Chane.DG	-0.003664	0.000565	-6.488	22547	24251	470753	-5.28761
YRI.DG	Chile_Yamana_BeagleChannel_800BP.SG	SouthernPatagonia_5100-7300BP	Argentina_GranChaco_DryChaco_1900BP	-0.003267	0.000504	-6.485	7802	8513	217057	-5.2859
YRI.DG	Chile_Yamana_BeagleChannel_800BP.SG	SouthernPatagonia_5100-7300BP	RN.Wichi.masked	-0.004528	0.000706	-6.417	18718	20227	333700	-5.21268
YRI.DG	Argentina_BeagleChannel_Yamana_1500BP.AG	SouthernPatagonia_5100-7300BP	Argentina_GranChaco_HumidChaco_200BP	-0.003853	0.000601	-6.409	7047	7796	193152	-5.20661
YRI.DG	Argentina_NorthTierradelFuego_Selknam_500BP.AG	SouthernPatagonia_5100-7300BP	RN.Toba.masked	-0.003585	0.000567	-6.319	10967	11667	192297	-5.11267
YRI.DG	Chile_WesternArchipelago_Kaweskar_800BP.SG	SouthernPatagonia_5100-7300BP	Chane.DG	-0.003725	0.000592	-6.287	50858	54920	1071675	-5.07693
YRI.DG	Peru_Lauricocha_3500BP.AG	Peru_CentralAndes_8600-9000BP	Chane.DG	-0.003546	0.000564	-6.282	27937	30010	588292	-5.07248
YRI.DG	Chile_WesternArchipelago_Kaweskar_800BP.SG	SouthernPatagonia_5100-7300BP	Argentina_GranChaco_HumidChaco_1400BP	-0.002977	0.00048	-6.197	24661	26738	673317	-4.97643
YRI.DG	Chile_WesternArchipelago_Kaweskar_800BP.SG	SouthernPatagonia_5100-7300BP	RN.Wichi.masked	-0.005068	0.000827	-6.13	18625	20326	333097	-4.9019
YRI.DG	Peru_Lauricocha_5800BP.AG	Peru_CentralAndes_8600-9000BP	RN.Wichi.masked	-0.004899	0.000818	-5.986	10418	11344	185593	-4.74771
YRI.DG	Chile_WesternArchipelago_Kaweskar_1200BP.SG	SouthernPatagonia_5100-7300BP	RN.Wichi.masked	-0.004635	0.000785	-5.903	17763	19290	320593	-4.65562
YRI.DG	RN.Hulliche.masked	Chile_LosRieles_5100BP.AG	RN.Toba.masked	-0.003354	0.000573	-5.853	17666	18658	312061	-4.60532
YRI.DG	Argentina_BeagleChannel_Yamana_1500BP.AG	SouthernPatagonia_5100-7300BP	RN.Wichi.masked	-0.004968	0.000851	-5.836	10490	11406	185255	-4.58798
YRI.DG	Brazil_MG_C_LapaDoSanto_EH_HG_9200BP.AG	Brazil_CentralEast_6800-10400BP	RN.Toba.masked	-0.002977	0.000512	-5.817	14309	15048	251052	-4.56806
YRI.DG	Peru_Lauricocha_5800BP.AG	Peru_CentralAndes_8600-9000BP	Chane.DG	-0.003345	0.000581	-5.76	29107	31194	610459	-4.50535
YRI.DG	RN.Hulliche.masked	Chile_LosRieles_5100BP.AG	Chane.DG	-0.00344	0.000611	-5.631	17386	18322	306475	-4.35942
YRI.DG	Chile_Conchali_700BP.AG	Chile_LosRieles_5100BP.AG	RN.Toba.masked	-0.004248	0.000757	-5.61	15500	16690	275657	-4.33512
YRI.DG	Argentina_NorthTierradelFuego_Selknam_500BP.AG	SouthernPatagonia_5100-7300BP	Argentina_GranChaco_HumidChaco_1400BP	-0.002489	0.000455	-5.47	11846	12677	317052	-4.18676
YRI.DG	Brazil_MG_C_Sumidouro_EH_HG_10100BP.SG	Brazil_CentralEast_6800-10400BP	RN.Toba.masked	-0.002351	0.000434	-5.422	19194	20002	342999	-4.13462
YRI.DG	Chile_WesternArchipelago_Kaweskar_1200BP.SG	SouthernPatagonia_5100-7300BP	Chane.DG	-0.003158	0.000585	-5.4	48629	52006	1035583	-4.11146
YRI.DG	Peru_Lauricocha_5800BP.AG	Peru_CentralAndes_8600-9000BP	Argentina_GranChaco_HumidChaco_1400BP	-0.002744	0.000512	-5.361	14784	15918	394737	-4.07024
YRI.DG	Argentina_NorthTierradelFuego_Selknam_500BP.AG	SouthernPatagonia_5100-7300BP	Argentina_GranChaco_HumidChaco_200BP	-0.003318	0.000624	-5.319	5392	5910	145240	-4.02476
YRI.DG	Chile_Conchali_700BP.AG	Chile_LosRieles_5100BP.AG	Argentina_GranChaco_HumidChaco_200BP	-0.003708	0.000701	-5.289	7594	8347	203144	-3.99257
YRI.DG	RN.Hulliche.masked	Chile_LosRieles_5100BP.AG	Argentina_GranChaco_HumidChaco_1400BP	-0.00376	0.000716	-5.251	7955	8439	141942	-3.94886
YRI.DG	Peru_Lauricocha_3500BP.AG	Peru_CentralAndes_8600-9000BP	Argentina_GranChaco_HumidChaco_200BP	-0.00331	0.000635	-5.211	6666	7262	178038	-3.9023
YRI.DG	Brazil_MG_C_Sumidouro_EH_HG_10200BP.SG	Brazil_CentralEast_6800-10400BP	RN.Toba.masked	-0.003278	0.000632	-5.19	6313	6703	116114	-3.88214
YRI.DG	Brazil_MG_C_Sumidouro_EH_HG_10100BP.SG	Brazil_CentralEast_6800-10400BP	RN.Wichi.masked	-0.003135	0.000617	-5.082	14145	14876	254408	-3.76473
YRI.DG	Argentina_BeagleChannel_Yamana_1500BP.AG	SouthernPatagonia_5100-7300BP	Argentina_GranChaco_DryChaco_1900BP	-0.003238	0.00064	-5.062	6031	6563	163230	-3.74581
YRI.DG	RN.Chilote.masked	Chile_LosRieles_5100BP.AG	RN.Toba.masked	-0.003211	0.000636	-5.051	17354	18162	304643	-3.73375
YRI.DG	Peru_Lauricocha_5800BP.AG	Peru_CentralAndes_8600-9000BP	Argentina_GranChaco_HumidChaco_200BP	-0.003154	0.000629	-5.014	6840	7435	184268	-3.6921
YRI.DG	Chile_Conchali_700BP.AG	Chile_LosRieles_5100BP.AG	RN.Wichi.masked	-0.004865	0.000974	-4.993	11484	12478	204272	-3.67059
YRI.DG	RN.Chilote.masked	Chile_LosRieles_5100BP.AG	Chane.DG	-0.003279	0.000669	-4.903	17027	17848	299179	-3.56712
YRI.DG	RN.Hulliche.masked	Chile_LosRieles_5100BP.AG	Argentina_GranChaco_HumidChaco_200BP	-0.004472	0.000934	-4.79	3741	4033	65809	-3.44073
YRI.DG	RN.Chilote.masked	Chile_LosRieles_5100BP.AG	Argentina_GranChaco_HumidChaco_200BP	-0.004593	0.000962	-4.774	3704	3923	64313	-3.42263
YRI.DG	RN.Chilote.masked	Chile_LosRieles_5100BP.AG	RN.Wichi.masked	-0.003471	0.000759	-4.575	12941	13648	226236	-3.19111
YRI.DG	Chile_Conchali_700BP.AG	Chile_LosRieles_5100BP.AG	Chane.DG	-0.003142	0.000689	-4.56	31656	33742	663691	-3.17423
YRI.DG	Argentina_Pampas_6800-7700BP	Chile_LosRieles_5100BP.AG	Chane.DG	-0.0022	0.000483	-4.553	34723	36354	725795	-3.16582
YRI.DG	Brazil_MG_C_Sumidouro_EH_HG_10100BP.SG	Brazil_CentralEast_6800-10400BP	Chane.DG	-0.001841	0.000409	-4.501	38844	40413	831184	-3.10868
YRI.DG	Brazil_MG_C_LapaDoSanto_EH_HG_9200BP.AG	Brazil_CentralEast_6800-10400BP	RN.Wichi.masked	-0.003125	0.000698	-4.477	10619	11192	186093	-3.07832
YRI.DG	Brazil_MG_C_Sumidouro_EH_HG_10200BP.SG	Brazil_CentralEast_6800-10400BP	RN.Wichi.masked	-0.003911	0.000874	-4.476	4691	5035	86109	-3.07815
YRI.DG	Brazil_MG_C_Sumidouro_EH_HG_10200BP.SG	Brazil_CentralEast_6800-10400BP	Chane.DG	-0.00236	0.000528	-4.473	12917	13575	285967	-3.07457
YRI.DG	Peru_LIP_Chanka.AG	Peru_CentralAndes_8600-9000BP	RN.Toba.masked	-0.002292	0.000513	-4.47	18595	19324	323736	-3.0716
YRI.DG	Argentina_NorthTierradelFuego_Selknam_500BP.AG	SouthernPatagonia_5100-7300BP	RN.Wichi.masked	-0.00352	0.000792	-4.443	8216	8705	142627	-3.03928
YRI.DG	Argentina_NorthTierradelFuego_Selknam_500BP.AG	SouthernPatagonia_5100-7300BP	Argentina_GranChaco_DryChaco_1900BP	-0.003046	0.000695	-4.382	4443	4822	119593	-2.966
YRI.DG	Brazil_MG_C_Sumidouro_EH_HG_10100BP.SG	Brazil_CentralEast_6800-10400BP	Argentina_GranChaco_DryChaco_1900BP	-0.002195	0.000501	-4.379	6435	6833	169793	-2.96294
YRI.DG	Brazil_Limao_Sambaqui_2700BP.AG	Chile_LosRieles_5100BP.AG	Argentina_GranChaco_HumidChaco_200BP	-0.003888	0.000907	-4.286	3346	3695	89741	-2.85382
YRI.DG	RN.Hulliche.masked	Chile_LosRieles_5100BP.AG	Argentina_GranChaco_DryChaco_1900BP	-0.004371	0.001024	-4.27	2913	3116	51567	-2.83429
YRI.DG	Chile_Conchali_700BP.AG	Chile_LosRieles_5100BP.AG	Argentina_GranChaco_HumidChaco_1400BP	-0.002486	0.000582	-4.269	16427	17536	443340	-2.83398
YRI.DG	RN.Hulliche.masked	Chile_LosRieles_5100BP.AG	RN.Wichi.masked	-0.003104	0.000728	-4.264	13272	13911	231860	-2.82905
YRI.DG	RN.Chilote.masked	Chile_LosRieles_5100BP.AG	Argentina_GranChaco_HumidChaco_1400BP	-0.003267	0.000774	-4.22	7875	8157	138716	-2.7779
YRI.DG	Peru_LaGalgada_4100BP.AG	Peru_CentralAndes_8600-9000BP	Argentina_GranChaco_HumidChaco_1400BP	-0.001912	0.000457	-4.188	20738	21813	550936	-2.74243
YRI.DG	Brazil_MG_C_Sumidouro_EH_HG_10100BP.SG	Brazil_CentralEast_6800-10400BP	Argentina_GranChaco_HumidChaco_1400BP	-0.001528	0.000365	-4.182	18990	19812	500129	-2.7364
YRI.DG	Brazil_MG_C_LapaDoSanto_EH_HG_9200BP.AG	Brazil_CentralEast_6800-10400BP	Argentina_GranChaco_HumidChaco_200BP	-0.00245	0.000594	-4.127	6895	7354	184315	-2.67005
YRI.DG	Chile_WesternArchipelago_Kaweskar_800BP.SG	SouthernPatagonia_5100-7300BP	Argentina_GranChaco_DryChaco_1900BP	-0.002389	0.00058	-4.122	7985	8507	216910	-2.66378
YRI.DG	Brazil_MG_C_Sumidouro_EH_HG_10400BP.SG	Brazil_CentralEast_6800-10400BP	Argentina_GranChaco_HumidChaco_200BP	-0.002147	0.000524	-4.1	9779	10359	263984	-2.63878
YRI.DG	Peru_Kaillachuro_Unknown.SG	Peru_CentralAndes_8600-9000BP	Argentina_GranChaco_HumidChaco_1400BP	-0.002692	0.000661	-4.074	5083	5434	131900	-2.60721
YRI.DG	Peru_Ullujaya_EIP_1350BP.AG	Peru_CentralAndes_8600-9000BP	Argentina_GranChaco_HumidChaco_1400BP	-0.001715	0.000425	-4.036	13868	14510	366407	-2.56266
YRI.DG	Peru_Laramate_900BP.AG	Peru_CentralAndes_8600-9000BP	Argentina_GranChaco_HumidChaco_1400BP	-0.00124	0.000307	-4.035	22321	23137	594499	-2.56217
YRI.DG	Peru_LaGalgada_4100BP.AG	Peru_CentralAndes_8600-9000BP	RN.Toba.masked	-0.002257	0.000561	-4.021	20242	21064	352498	-2.54637
YRI.DG	Peru_Cuncaicha_4200BP.AG	Peru_CentralAndes_8600-9000BP	RN.Toba.masked	-0.00239	0.000595	-4.018	15953	16594	278578	-2.5429
YRI.DG	USA_CA_SantaRosa_3000BP.AG	Chile_LosRieles_5100BP.AG	Argentina_GranChaco_HumidChaco_200BP	-0.002301	0.000575	-4.001	8140	8660	216800	-2.52301
YRI.DG	RN.Yaghan.masked	SouthernPatagonia_5100-7300BP	Chane.DG	-0.002508	0.00063	-3.98	22937	24072	401133	-2.49657
YRI.DG	USA_CA_Ojai_1400BP.AG	Chile_LosRieles_5100BP.AG	Argentina_GranChaco_HumidChaco_200BP	-0.002197	0.000556	-3.95	8278	8737	219822	-2.46175
YRI.DG	Brazil_SP_S_Laranjal_MH_HG_6600BP.AG	Brazil_CentralEast_6800-10400BP	Chane.DG	-0.002085	0.000532	-3.919	18767	19611	394227	-2.42552
YRI.DG	Chile_LosRieles_5100BP.AG	Argentina_Pampas_6800-7700BP	Argentina_GranChaco_HumidChaco_200BP	-0.002098	0.00054	-3.886	8317	8806	221436	-2.38357
YRI.DG	Peru_Highlands_Chinchawas_MH.AG	Peru_CentralAndes_8600-9000BP	Argentina_GranChaco_HumidChaco_200BP	-0.002682	0.000692	-3.874	4098	4391	110192	-2.36951
YRI.DG	USA_CA_Goleta_3000BP.AG	Brazil_CentralEast_6800-10400BP	Chane.DG	-0.002421	0.000627	-3.861	7287	7662	150734	-2.35204
YRI.DG	Brazil_MG_C_LapaDoSanto_EH_HG_9200BP.AG	Brazil_CentralEast_6800-10400BP	Argentina_GranChaco_HumidChaco_1400BP	-0.001733	0.000451	-3.844	15130	15841	404368	-2.33252
YRI.DG	Peru_LIP_Chanka.AG	Peru_CentralAndes_8600-9000BP	Chane.DG	-0.001919	0.0005	-3.842	37740	39257	776649	-2.33083
YRI.DG	Peru_Highlands_Chinchawas_MH.AG	Peru_CentralAndes_8600-9000BP	RN.Wichi.masked	-0.003492	0.000918	-3.802	6487	6892	114693	-2.27988
YRI.DG	Argentina_Pampas_Southern_2600BP	Argentina_Pampas_6800-7700BP	Chane.DG	-0.001408	0.000371	-3.791	45662	46897	933454	-2.26562
YRI.DG	Peru_LIP_Ychsma.AG	Peru_CentralAndes_8600-9000BP	Argentina_GranChaco_HumidChaco_200BP	-0.002382	0.000634	-3.758	4371	4634	116557	-2.22301
YRI.DG	Peru_Laramate_900BP.AG	Peru_CentralAndes_8600-9000BP	RN.Wichi.masked	-0.002007	0.000537	-3.739	16072	16722	278828	-2.20052
YRI.DG	RN.Yaghan.masked	SouthernPatagonia_5100-7300BP	RN.Toba.masked	-0.001933	0.00052	-3.717	23522	24451	411165	-2.17186
YRI.DG	USA_CA_Carpinteria_7000BP.AG	Chile_LosRieles_5100BP.AG	Argentina_GranChaco_HumidChaco_200BP	-0.002082	0.000561	-3.708	7698	8231	204883	-2.1595
YRI.DG	Peru_Ullujaya_MH_950BP.AG	Peru_CentralAndes_8600-9000BP	Argentina_GranChaco_HumidChaco_200BP	-0.00233	0.000632	-3.684	6266	6675	168062	-2.12871
YRI.DG	Brazil_MG_C_LapaDoSanto_EH_HG_9500BP.AG	Brazil_CentralEast_6800-10400BP	RN.Toba.masked	-0.002062	0.000562	-3.669	10595	11005	186298	-2.11064
YRI.DG	Peru_LIP_Chanka.AG	Peru_CentralAndes_8600-9000BP	Argentina_GranChaco_HumidChaco_1400BP	-0.001567	0.000429	-3.65	19306	20161	510899	-2.08611
YRI.DG	Peru_Cullcunche_Tiwanaku.SG	Peru_CentralAndes_8600-9000BP	Argentina_GranChaco_HumidChaco_200BP	-0.00234	0.000644	-3.631	5486	5856	150445	-2.06356
YRI.DG	Peru_Highlands_LIP_Chimu.AG	Peru_CentralAndes_8600-9000BP	Argentina_GranChaco_HumidChaco_200BP	-0.001624	0.00045	-3.609	9395	9816	248726	-2.03685
YRI.DG	Peru_Cuncaicha_4200BP.AG	Peru_CentralAndes_8600-9000BP	Argentina_GranChaco_HumidChaco_1400BP	-0.00167	0.000466	-3.587	17279	18039	461826	-2.01238
YRI.DG	Peru_Cuncaicha_4200BP.AG	Peru_CentralAndes_8600-9000BP	Chane.DG	-0.002013	0.000563	-3.577	32977	34387	682392	-2.00041
YRI.DG	Chile_Conchali_700BP.AG	Chile_LosRieles_5100BP.AG	Argentina_GranChaco_DryChaco_1900BP	-0.00259	0.000725	-3.575	6149	6585	169342	-1.99842
YRI.DG	Brazil_MG_C_LapaDoSanto_EH_HG_9500BP.AG	Brazil_CentralEast_6800-10400BP	Chane.DG	-0.001825	0.000511	-3.572	21417	22259	454293	-1.99441
YRI.DG	Quechua.DG	Peru_CentralAndes_8600-9000BP	Argentina_GranChaco_HumidChaco_1400BP	-0.001555	0.000436	-3.569	20821	21513	433137	-1.99162
YRI.DG	RN.Chono.masked	Chile_LosRieles_5100BP.AG	Argentina_GranChaco_HumidChaco_200BP	-0.004053	0.001141	-3.553	3510	3777	61320	-1.97147
YRI.DG	Peru_Laramate_900BP.AG	Peru_CentralAndes_8600-9000BP	Chane.DG	-0.001373	0.000387	-3.547	44348	45686	909352	-1.96378
YRI.DG	Peru_Highlands_Chinchawas_MH.AG	Peru_CentralAndes_8600-9000BP	Argentina_GranChaco_HumidChaco_1400BP	-0.001938	0.000547	-3.54	9210	9692	241536	-1.95485
YRI.DG	Argentina_Central_Hills_Comechingones_4100BP	Chile_LosRieles_5100BP.AG	Argentina_GranChaco_HumidChaco_1400BP	-0.002812	0.000797	-3.526	3809	4095	102506	-1.93692
YRI.DG	Brazil_MG_C_LapaDoSanto_EH_HG_9500BP.AG	Brazil_CentralEast_6800-10400BP	Argentina_GranChaco_HumidChaco_200BP	-0.002225	0.000633	-3.518	5093	5430	138199	-1.92669
YRI.DG	RN.Chono.masked	Chile_LosRieles_5100BP.AG	RN.Toba.masked	-0.002354	0.000674	-3.494	16651	17296	290721	-1.89581
YRI.DG	RN.Chilote.masked	Chile_LosRieles_5100BP.AG	Argentina_GranChaco_DryChaco_1900BP	-0.00359	0.001029	-3.49	2873	3031	50329	-1.89043
YRI.DG	USA_CA_SantaRosa_7400BP.AG	Chile_LosRieles_5100BP.AG	Chane.DG	-0.00191	0.000548	-3.487	34929	36296	727264	-1.88749
YRI.DG	Chile_LIP_Pukara_700BP.AG	Peru_CentralAndes_8600-9000BP	RN.Wichi.masked	-0.003647	0.001047	-3.482	3176	3376	55632	-1.88322
YRI.DG	RN.Yaghan.masked	Chile_LosRieles_5100BP.AG	Chane.DG	-0.002684	0.000777	-3.454	15939	16749	282178	-1.84838
YRI.DG	Peru_Cullcunche_Tiwanaku.SG	Peru_CentralAndes_8600-9000BP	RN.Toba.masked	-0.001963	0.000569	-3.453	10613	10942	183999	-1.84789
YRI.DG	Peru_LIP_Chanka.AG	Peru_CentralAndes_8600-9000BP	RN.Wichi.masked	-0.002352	0.000682	-3.448	13849	14387	239984	-1.84155
YRI.DG	Peru_SanSebastian_LIP_600BP.AG	Peru_CentralAndes_8600-9000BP	Chane.DG	-0.001883	0.000548	-3.436	32787	34049	674866	-1.82589
YRI.DG	Brazil_MG_C_Sumidouro_EH_HG_10400BP.SG	Brazil_CentralEast_6800-10400BP	RN.Toba.masked	-0.001717	0.0005	-3.432	20853	21487	368371	-1.82001
YRI.DG	Argentina_Pampas_6800-7700BP	Chile_LosRieles_5100BP.AG	Argentina_GranChaco_HumidChaco_200BP	-0.001749	0.00051	-3.43	8393	8806	221436	-1.81823
YRI.DG	Chile_WesternArchipelago_Kaweskar_1200BP.SG	SouthernPatagonia_5100-7300BP	Argentina_GranChaco_DryChaco_1900BP	-0.002007	0.000592	-3.393	7646	8068	211689	-1.76898
YRI.DG	Peru_LaGalgada_4100BP.AG	Peru_CentralAndes_8600-9000BP	Argentina_GranChaco_HumidChaco_200BP	-0.001919	0.000566	-3.39	9666	10170	257097	-1.76623
YRI.DG	USA_CA_Goleta_3000BP.AG	Chile_LosRieles_5100BP.AG	Chane.DG	-0.003066	0.000905	-3.39	6652	7081	139673	-1.76623
YRI.DG	USA_Nevada_SpiritCave_11000BP.SG	Argentina_Central_Hills_SierrasChicas_JesusMaria_8500BP	Argentina_GranChaco_HumidChaco_200BP	-0.002969	0.000885	-3.355	3478	3765	97976	-1.72334
YRI.DG	RN.Yaghan.masked	Chile_LosRieles_5100BP.AG	Argentina_GranChaco_HumidChaco_1400BP	-0.002794	0.000843	-3.315	7339	7687	130773	-1.66925
YRI.DG	Argentina_Pampas_6800-7700BP	Chile_LosRieles_5100BP.AG	RN.Toba.masked	-0.001784	0.000542	-3.291	17252	17809	301238	-1.63865
YRI.DG	Argentina_Central_Hills_Calamuchita_4200BP	Argentina_Central_Hills_SierrasChicas_JesusMaria_8500BP	Chane.DG	-0.002903	0.000886	-3.277	5960	6331	127582	-1.62212
YRI.DG	USA_CA_Goleta_3000BP.AG	Argentina_Pampas_6800-7700BP	Chane.DG	-0.002115	0.000649	-3.261	7450	7767	152955	-1.59978
YRI.DG	Peru_Kaillachuro_Unknown.SG	Peru_CentralAndes_8600-9000BP	Chane.DG	-0.002029	0.000623	-3.255	10500	10934	218741	-1.5915
YRI.DG	Peru_LIP_Chanka.AG	Peru_CentralAndes_8600-9000BP	Argentina_GranChaco_DryChaco_1900BP	-0.001756	0.00054	-3.252	6927	7249	185673	-1.58735
YRI.DG	USA_CA_LHolocene_Barbareno_Chumash.AG	Chile_LosRieles_5100BP.AG	Argentina_GranChaco_HumidChaco_200BP	-0.001667	0.000517	-3.222	8338	8723	221149	-1.54592
YRI.DG	USA_CA_Goleta_3000BP.AG	Chile_LosRieles_5100BP.AG	Argentina_GranChaco_HumidChaco_200BP	-0.003874	0.001215	-3.189	1572	1736	42411	-1.50073
YRI.DG	Chile_LosRieles_5100BP.AG	SouthernPatagonia_5100-7300BP	Argentina_GranChaco_HumidChaco_200BP	-0.001755	0.000554	-3.169	8699	9111	230451	-1.4757
YRI.DG	Peru_Laramate_900BP.AG	Peru_CentralAndes_8600-9000BP	Argentina_GranChaco_HumidChaco_200BP	-0.001261	0.000399	-3.163	10477	10892	278133	-1.46706
YRI.DG	SouthernPatagonia_5100-7300BP	Chile_LosRieles_5100BP.AG	Chane.DG	-0.001651	0.000524	-3.148	36305	37549	755632	-1.4443
YRI.DG	Brazil_MG_C_LapaDoSanto_EH_HG_9500BP.AG	Brazil_CentralEast_6800-10400BP	RN.Wichi.masked	-0.002422	0.000777	-3.119	7823	8169	138170	-1.40828
YRI.DG	Peru_Kaillachuro_Unknown.SG	Peru_CentralAndes_8600-9000BP	Argentina_GranChaco_DryChaco_1900BP	-0.003279	0.001051	-3.119	1684	1826	44035	-1.40828
YRI.DG	RN.Yaghan.masked	SouthernPatagonia_5100-7300BP	RN.Wichi.masked	-0.002326	0.000747	-3.115	17712	18470	307659	-1.40203
YRI.DG	USA_CA_Goleta_3000BP.AG	Argentina_Pampas_CentralPampeanDunefields_LagunadelosPampas_10000BP	Chane.DG	-0.002814	0.00091	-3.093	6119	6481	128692	-1.37327
YRI.DG	Peru_Highlands_LIP_Chimu.AG	Peru_CentralAndes_8600-9000BP	RN.Toba.masked	-0.001462	0.000474	-3.086	19450	19976	336425	-1.36699
YRI.DG	Argentina_Central_Plains_EastCordoba_3700BP	Argentina_Central_Hills_SierrasChicas_JesusMaria_8500BP	Chane.DG	-0.003239	0.001058	-3.061	3012	3223	65047	-1.33109
YRI.DG	USA_CA_Goleta_3000BP.AG	SouthernPatagonia_5100-7300BP	Chane.DG	-0.002165	0.00071	-3.051	7651	7996	157570	-1.32243
YRI.DG	Peru_Highlands_Chinchawas_MH.AG	Argentina_Northwest_SouthernPuna_Antofagasta_PeñasdelasTrampas1.1_8800BP	Argentina_GranChaco_HumidChaco_200BP	-0.006633	0.002179	-3.043	370	441	10706	-1.31363
YRI.DG	Peru_Ullujaya_EIP_1350BP.AG	Chile_LosRieles_5100BP.AG	Argentina_GranChaco_HumidChaco_1400BP	-0.001557	0.000512	-3.042	12315	12842	328624	-1.3121
YRI.DG	Peru_Lima_LIP_650BP.AG	Peru_CentralAndes_8600-9000BP	RN.Wichi.masked	-0.002089	0.000692	-3.019	15060	15632	260271	-1.28047
YRI.DG	Argentina_Pampas_Southern_2600BP	Argentina_Pampas_6800-7700BP	Argentina_GranChaco_HumidChaco_200BP	-0.001084	0.000359	-3.018	10774	11072	283594	-1.27892
YRI.DG	Chile_WesternArchipelago_Kaweskar_1200BP.SG	Chile_LosRieles_5100BP.AG	Argentina_GranChaco_HumidChaco_1400BP	-0.001664	0.000553	-3.007	17677	18502	487873	-1.26388
YRI.DG	Peru_Cuncaicha_4200BP.AG	Peru_CentralAndes_8600-9000BP	Argentina_GranChaco_HumidChaco_200BP	-0.00171	0.000571	-2.994	7926	8302	211825	-1.24595
YRI.DG	RN.Yaghan.masked	Chile_LosRieles_5100BP.AG	RN.Toba.masked	-0.002109	0.000704	-2.994	16337	17005	287345	-1.24595
YRI.DG	Peru_LIP_Chanka.AG	Peru_CentralAndes_8600-9000BP	Argentina_GranChaco_HumidChaco_200BP	-0.001565	0.000523	-2.993	8976	9406	237410	-1.24472
YRI.DG	USA_CA_Goleta_3000BP.AG	Peru_CentralAndes_8600-9000BP	Chane.DG	-0.002098	0.000702	-2.989	7530	7860	154728	-1.24012
YRI.DG	Chile_WesternArchipelago_Kaweskar_800BP.SG	Chile_LosRieles_5100BP.AG	Argentina_GranChaco_HumidChaco_200BP	-0.001984	0.00067	-2.962	8716	9174	230670	-1.19678
YRI.DG	Chile_LIP_Pukara_700BP.AG	Argentina_Northwest_SouthernPuna_Antofagasta_PeñasdelasTrampas1.1_8800BP	RN.Wichi.masked	-0.009223	0.003119	-2.957	293	346	5743	-1.18948
YRI.DG	Chile_LosRieles_5100BP.AG	Peru_CentralAndes_8600-9000BP	Argentina_GranChaco_HumidChaco_200BP	-0.001715	0.000582	-2.948	8579	8980	226050	-1.17575
YRI.DG	RN.Chono.masked	Chile_LosRieles_5100BP.AG	RN.Wichi.masked	-0.002566	0.000872	-2.942	12315	12781	213392	-1.16678
YRI.DG	Peru_SanSebastian_LIP_600BP.AG	Peru_CentralAndes_8600-9000BP	Argentina_GranChaco_HumidChaco_1400BP	-0.001355	0.000461	-2.938	17047	17671	452080	-1.16268
YRI.DG	Peru_Highlands_Chinchawas_MH.AG	Peru_CentralAndes_8600-9000BP	RN.Toba.masked	-0.001872	0.000637	-2.938	8836	9151	154802	-1.16268
YRI.DG	Argentina_Pampas_CentralPampeanDunefields_1600BP	Argentina_Pampas_6800-7700BP	Chane.DG	-0.001564	0.000533	-2.937	27968	28897	575766	-1.16173
YRI.DG	Peru_Lauricocha_3500BP.AG	Peru_CentralAndes_8600-9000BP	Argentina_GranChaco_DryChaco_1900BP	-0.001927	0.000656	-2.937	5105	5357	135797	-1.16173
YRI.DG	USA_CA_SantaRosa_7400BP.AG	Chile_LosRieles_5100BP.AG	Argentina_GranChaco_HumidChaco_200BP	-0.001615	0.00055	-2.936	8486	8850	221980	-1.16012
YRI.DG	Peru_LIP_Pacapaccari_600BP.AG	Peru_CentralAndes_8600-9000BP	Argentina_GranChaco_HumidChaco_1400BP	-0.001117	0.000381	-2.935	18911	19560	499335	-1.15884
YRI.DG	RN.Yaghan.masked	SouthernPatagonia_5100-7300BP	Argentina_GranChaco_HumidChaco_1400BP	-0.001935	0.000661	-2.93	9801	10148	172041	-1.15142
YRI.DG	Peru_LIP_Botigiriayocc_600BP.AG	Peru_CentralAndes_8600-9000BP	Argentina_GranChaco_HumidChaco_200BP	-0.001555	0.000531	-2.928	10746	11191	286282	-1.14818
YRI.DG	Chile_LosRieles_12000BP.SG	Chile_LosRieles_5100BP.AG	Argentina_GranChaco_HumidChaco_200BP	-0.002121	0.000728	-2.912	8708	9195	229881	-1.12446
YRI.DG	Brazil_MG_C_LapaDoSanto_EH_HG_9200BP.AG	Brazil_CentralEast_6800-10400BP	Argentina_GranChaco_DryChaco_1900BP	-0.001694	0.000585	-2.897	5757	6036	153501	-1.10349
YRI.DG	Chile_Yamana_BeagleChannel_800BP.SG	Chile_LosRieles_5100BP.AG	Argentina_GranChaco_HumidChaco_200BP	-0.001661	0.000574	-2.894	8666	9051	230790	-1.10019
YRI.DG	Chile_WesternArchipelago_Kaweskar_1200BP.SG	Chile_LosRieles_5100BP.AG	Argentina_GranChaco_HumidChaco_200BP	-0.001946	0.000672	-2.894	8308	8746	224843	-1.10019
YRI.DG	SouthernPatagonia_5100-7300BP	Chile_LosRieles_5100BP.AG	Argentina_GranChaco_HumidChaco_1400BP	-0.001252	0.000434	-2.886	18704	19277	499105	-1.08795
YRI.DG	RN.Yaghan.masked	Chile_LosRieles_5100BP.AG	RN.Wichi.masked	-0.002496	0.000865	-2.886	12232	12801	214830	-1.08795
YRI.DG	Peru_Ullujaya_EIP_1350BP.AG	Chile_LosRieles_5100BP.AG	Argentina_GranChaco_HumidChaco_200BP	-0.001929	0.000669	-2.884	5595	5894	148158	-1.08463
YRI.DG	Peru_CentralAndes_8600-9000BP	Chile_LosRieles_5100BP.AG	Argentina_GranChaco_HumidChaco_200BP	-0.001556	0.000541	-2.875	8596	8980	226050	-1.0703
YRI.DG	Peru_Ullujaya_MH_950BP.AG	Peru_CentralAndes_8600-9000BP	Chane.DG	-0.001544	0.000538	-2.872	26842	27689	550765	-1.06595
YRI.DG	USA_CA_Goleta_4800BP.AG	Chile_LosRieles_5100BP.AG	Argentina_GranChaco_HumidChaco_200BP	-0.001692	0.000592	-2.859	7604	7883	199961	-1.04479
YRI.DG	Peru_LaGalgada_4100BP.AG	Peru_CentralAndes_8600-9000BP	RN.Wichi.masked	-0.002199	0.000772	-2.847	15084	15687	261476	-1.02515
YRI.DG	Peru_Cuncaicha_4200BP.AG	Peru_CentralAndes_8600-9000BP	RN.Wichi.masked	-0.002273	0.0008	-2.844	11882	12351	206446	-1.02138
YRI.DG	Chile_CaletaHuelen_MH_1100BP.AG	Chile_LosRieles_5100BP.AG	Argentina_GranChaco_HumidChaco_200BP	-0.002173	0.000768	-2.831	4857	5154	126786	-1.00318
YRI.DG	Peru_Laramate_900BP.AG	Peru_CentralAndes_8600-9000BP	RN.Toba.masked	-0.001114	0.000395	-2.82	21745	22329	375815	-0.986261
YRI.DG	Chile_LosRieles_12000BP.SG	Peru_CentralAndes_8600-9000BP	Argentina_GranChaco_HumidChaco_200BP	-0.001616	0.000575	-2.808	11262	11731	299281	-0.96681
YRI.DG	Peru_Kaillachuro_Unknown.SG	Argentina_Northwest_SouthernPuna_Antofagasta_PeñasdelasTrampas1.1_8800BP	Argentina_GranChaco_HumidChaco_1400BP	-0.00615	0.00219	-2.808	412	483	11250	-0.96681
YRI.DG	Peru_Highlands_LIP_Chimu.AG	Peru_CentralAndes_8600-9000BP	RN.Wichi.masked	-0.00173	0.000617	-2.804	14422	14834	249439	-0.960514
YRI.DG	Peru_Ullujaya_EIP_1350BP.AG	Peru_CentralAndes_8600-9000BP	Argentina_GranChaco_HumidChaco_200BP	-0.001564	0.000558	-2.803	6296	6570	166339	-0.959104
YRI.DG	Chile_Conchali_700BP.AG	Argentina_Pampas_6800-7700BP	RN.Wichi.masked	-0.002152	0.000769	-2.8	13388	13895	233233	-0.9542
YRI.DG	USA_Nevada_SpiritCave_11000BP.SG	Peru_CentralAndes_8600-9000BP	Argentina_GranChaco_HumidChaco_200BP	-0.001484	0.000533	-2.782	11064	11548	296327	-0.926241
YRI.DG	Peru_Highlands_LIP_Chimu.AG	Peru_CentralAndes_8600-9000BP	Chane.DG	-0.0012	0.000433	-2.773	39639	40685	811755	-0.910286
YRI.DG	Peru_LaGalgada_4100BP.AG	Peru_CentralAndes_8600-9000BP	Argentina_GranChaco_DryChaco_1900BP	-0.001629	0.000591	-2.755	7292	7602	195183	-0.881441
YRI.DG	SouthernPatagonia_5100-7300BP	Chile_LosRieles_5100BP.AG	RN.Wichi.masked	-0.002065	0.000749	-2.755	13328	13752	232526	-0.881441
YRI.DG	Peru_Lima_LIP_650BP.AG	Peru_CentralAndes_8600-9000BP	Argentina_GranChaco_HumidChaco_200BP	-0.001436	0.000523	-2.748	9933	10363	265550	-0.870832
YRI.DG	USA_CA_SantaBarbara_1700BP.AG	Chile_LosRieles_5100BP.AG	Argentina_GranChaco_HumidChaco_200BP	-0.002007	0.00073	-2.748	7123	7502	188808	-0.870832
YRI.DG	Argentina_Northwest_SouthernPuna_Antofagasta_PeñasdelasTrampas1.1_8800BP	Chile_LosRieles_5100BP.AG	Chane.DG	-0.002885	0.00105	-2.748	3075	3264	65394	-0.870832
YRI.DG	Peru_Cullcunche_Tiwanaku.SG	Peru_CentralAndes_8600-9000BP	Argentina_GranChaco_HumidChaco_1400BP	-0.001272	0.000464	-2.742	12322	12747	332637	-0.859624
YRI.DG	Argentina_Pampas_6800-7700BP	Chile_LosRieles_5100BP.AG	Argentina_GranChaco_HumidChaco_1400BP	-0.00107	0.000392	-2.725	18035	18606	481140	-0.835656
YRI.DG	RN.Yaghan.masked	Chile_LosRieles_5100BP.AG	Argentina_GranChaco_HumidChaco_200BP	-0.003056	0.001122	-2.724	3468	3695	60708	-0.834156
YRI.DG	Argentina_NorthTierradelFuego_Selknam_500BP.AG	Chile_LosRieles_5100BP.AG	Chane.DG	-0.00183	0.000674	-2.716	19626	20339	405609	-0.82144
YRI.DG	Quechua.DG	Peru_CentralAndes_8600-9000BP	RN.Wichi.masked	-0.00154	0.000569	-2.706	17059	17549	295285	-0.80358
YRI.DG	Peru_Lauricocha_5800BP.AG	Peru_CentralAndes_8600-9000BP	Argentina_GranChaco_DryChaco_1900BP	-0.001885	0.000699	-2.697	5280	5544	140146	-0.790496
YRI.DG	Argentina_NorthTierradelFuego_Selknam_500BP.AG	Argentina_Pampas_6800-7700BP	Chane.DG	-0.001359	0.000505	-2.689	22254	22817	453210	-0.778516
YRI.DG	SouthernPatagonia_5100-7300BP	Chile_LosRieles_5100BP.AG	Argentina_GranChaco_HumidChaco_200BP	-0.001463	0.000545	-2.687	8751	9111	230451	-0.775424
YRI.DG	Argentina_Pampas_Southern_2600BP	Argentina_Pampas_6800-7700BP	Argentina_GranChaco_HumidChaco_1400BP	-0.000747	0.000278	-2.685	23006	23432	606301	-0.77199
YRI.DG	USA_CA_SantaRosa_7400BP.AG	Chile_LosRieles_5100BP.AG	RN.Toba.masked	-0.001635	0.00061	-2.68	17243	17715	301217	-0.764224
YRI.DG	USA_CA_Goleta_3000BP.AG	Argentina_Northwest_SouthernPuna_Antofagasta_PeñasdelasTrampas1.1_8800BP	RN.Wichi.masked	-0.009319	0.003479	-2.678	279	326	5052	-0.762118
YRI.DG	Chile_LosRieles_12000BP.SG	SouthernPatagonia_5100-7300BP	Argentina_GranChaco_HumidChaco_200BP	-0.001495	0.000559	-2.676	11967	12438	316628	-0.758661
YRI.DG	Chile_Conchali_700BP.AG	Argentina_Pampas_6800-7700BP	RN.Toba.masked	-0.001409	0.000527	-2.673	18190	18616	314502	-0.753633
YRI.DG	Peru_LIP_Pacapaccari_600BP.AG	Peru_CentralAndes_8600-9000BP	Argentina_GranChaco_HumidChaco_200BP	-0.001323	0.000496	-2.67	8795	9150	230893	-0.749938
YRI.DG	RN.Chono.masked	Chile_LosRieles_5100BP.AG	Argentina_GranChaco_HumidChaco_1400BP	-0.002156	0.000813	-2.651	7497	7801	132315	-0.716837
YRI.DG	Chile_Yamana_BeagleChannel_800BP.SG	Chile_LosRieles_5100BP.AG	Chane.DG	-0.001473	0.000558	-2.638	35961	37125	755552	-0.693941
YRI.DG	USA_Ancient_Beringian.SG	Argentina_Northwest_SouthernPuna_Antofagasta_PeñasdelasTrampas1.1_8800BP	Argentina_GranChaco_DryChaco_1900BP	-0.004344	0.001647	-2.637	730	808	19739	-0.693005
YRI.DG	Brazil_MG_C_Sumidouro_EH_HG_10200BP.SG	Brazil_CentralEast_6800-10400BP	Argentina_GranChaco_HumidChaco_1400BP	-0.001544	0.000587	-2.631	6375	6631	168272	-0.682608
YRI.DG	RN.Yaghan.masked	SouthernPatagonia_5100-7300BP	Argentina_GranChaco_HumidChaco_200BP	-0.002144	0.000816	-2.628	4670	4909	82045	-0.678408
YRI.DG	USA_CA_Carpinteria_7000BP.AG	Peru_CentralAndes_8600-9000BP	Argentina_GranChaco_HumidChaco_200BP	-0.001211	0.000462	-2.623	9319	9644	246088	-0.669569
YRI.DG	RN.Yaghan.masked	SouthernPatagonia_5100-7300BP	Argentina_GranChaco_DryChaco_1900BP	-0.002325	0.000889	-2.616	3175	3297	54989	-0.656378
YRI.DG	Peru_LimaCoast_MH_1000BP.AG	Peru_CentralAndes_8600-9000BP	Argentina_GranChaco_HumidChaco_1400BP	-0.00244	0.000934	-2.613	1937	2075	51223	-0.651433
YRI.DG	USA_CA_Carpinteria_7000BP.AG	Chile_LosRieles_5100BP.AG	RN.Toba.masked	-0.001474	0.000566	-2.602	16038	16468	279730	-0.633868
YRI.DG	Argentina_Pampas_Southern_2600BP	Argentina_Pampas_6800-7700BP	RN.Wichi.masked	-0.001284	0.000495	-2.593	16705	17020	288422	-0.618458
YRI.DG	Peru_Kaillachuro_Unknown.SG	Argentina_Northwest_SouthernPuna_Antofagasta_PeñasdelasTrampas1.1_8800BP	Argentina_GranChaco_DryChaco_1900BP	-0.008638	0.003338	-2.588	141	178	4308	-0.608316
YRI.DG	Argentina_BeagleChannel_Yamana_1500BP.AG	Chile_LosRieles_5100BP.AG	Argentina_GranChaco_HumidChaco_200BP	-0.001891	0.000732	-2.584	6389	6708	168919	-0.600167
YRI.DG	Peru_LimaCoast_MH_1000BP.AG	Chile_LosRieles_5100BP.AG	Argentina_GranChaco_HumidChaco_1400BP	-0.003039	0.001178	-2.58	1739	1894	47044	-0.595094
YRI.DG	Chile_LIP_Pukara_700BP.AG	Peru_CentralAndes_8600-9000BP	Chane.DG	-0.001654	0.000643	-2.572	9016	9328	185608	-0.580391
YRI.DG	USA_Nevada_SpiritCave_11000BP.SG	Argentina_Northwest_SouthernPuna_Antofagasta_PeñasdelasTrampas1.1_8800BP	Argentina_GranChaco_HumidChaco_200BP	-0.003866	0.001505	-2.569	830	910	22754	-0.575584
YRI.DG	RN.Aymara.masked	Peru_CentralAndes_8600-9000BP	Argentina_GranChaco_HumidChaco_1400BP	-0.001232	0.00048	-2.565	10220	10441	176190	-0.569382
YRI.DG	Argentina_Central_Hills_SouthPunilla_2800BP	Argentina_Central_Hills_SierrasChicas_JesusMaria_8500BP	Chane.DG	-0.00193	0.000754	-2.561	14932	15550	320273	-0.561424
YRI.DG	Peru_LIP_Pacapaccari_600BP.AG	Peru_CentralAndes_8600-9000BP	RN.Toba.masked	-0.001246	0.000487	-2.557	18148	18631	313364	-0.553088
YRI.DG	Mexico_CoyoteCave_950BP.AG	Chile_LosRieles_5100BP.AG	Argentina_GranChaco_HumidChaco_200BP	-0.002024	0.000792	-2.556	4803	5062	128049	-0.551347
YRI.DG	USA_CA_Goleta_1000BP.AG	Chile_LosRieles_5100BP.AG	Argentina_GranChaco_HumidChaco_200BP	-0.001592	0.000625	-2.547	7577	7893	199613	-0.537338
YRI.DG	RN.Quechua.masked	Peru_CentralAndes_8600-9000BP	Argentina_GranChaco_HumidChaco_1400BP	-0.001171	0.00046	-2.543	10230	10442	176190	-0.530991
YRI.DG	Quechua.DG	Peru_CentralAndes_8600-9000BP	Argentina_GranChaco_DryChaco_1900BP	-0.001446	0.000569	-2.541	6859	7049	141186	-0.52746
YRI.DG	Peru_LIP_Pacapaccari_600BP.AG	Chile_LosRieles_5100BP.AG	Argentina_GranChaco_HumidChaco_200BP	-0.001566	0.000618	-2.534	7541	7865	197303	-0.516089
YRI.DG	Brazil_MG_C_Sumidouro_EH_HG_9800BP.SG	Brazil_CentralEast_6800-10400BP	Argentina_GranChaco_HumidChaco_1400BP	-0.001894	0.000749	-2.528	2841	3014	75163	-0.507121
YRI.DG	Peru_Ullujaya_EIP_1350BP.AG	Peru_CentralAndes_8600-9000BP	Argentina_GranChaco_DryChaco_1900BP	-0.001438	0.000569	-2.525	5262	5434	139644	-0.501396
YRI.DG	Peru_Highlands_Chinchawas_MH.AG	Peru_CentralAndes_8600-9000BP	Chane.DG	-0.001479	0.000587	-2.519	17723	18288	364160	-0.489194
YRI.DG	Belize_4600BP.AG	Chile_LosRieles_5100BP.AG	Chane.DG	-0.001473	0.000586	-2.512	32387	33394	673595	-0.474393
YRI.DG	Argentina_Pampas_CentralPampeanDunefields_1600BP	Argentina_Pampas_6800-7700BP	RN.Toba.masked	-0.001392	0.000558	-2.495	13580	13860	232597	-0.443519
YRI.DG	Brazil_MG_C_Sumidouro_EH_HG_10400BP.SG	Brazil_CentralEast_6800-10400BP	Chane.DG	-0.001302	0.000523	-2.487	42353	43539	890118	-0.428628
YRI.DG	Argentina_Central_Plains_EastCordoba_3700BP	Argentina_Central_Hills_SierrasChicas_JesusMaria_8500BP	RN.Wichi.masked	-0.004588	0.001847	-2.485	1033	1121	19286	-0.425241
YRI.DG	USA_CA_Goleta_2600BP.AG	Chile_LosRieles_5100BP.AG	Argentina_GranChaco_HumidChaco_200BP	-0.001643	0.000662	-2.48	7328	7644	192184	-0.416918
YRI.DG	Peru_LIP_Pacapaccari_600BP.AG	Peru_CentralAndes_8600-9000BP	Chane.DG	-0.001175	0.000474	-2.479	36913	37967	754660	-0.414678
YRI.DG	RN.Aymara.masked	Peru_CentralAndes_8600-9000BP	Argentina_GranChaco_HumidChaco_200BP	-0.001489	0.000604	-2.464	4829	4951	83263	-0.386881
YRI.DG	RN.Chono.masked	Chile_LosRieles_5100BP.AG	Chane.DG	-0.001812	0.000737	-2.457	16325	16888	285597	-0.375208
YRI.DG	Argentina_Central_Plains_EastCordoba_3700BP	Chile_LosRieles_5100BP.AG	Chane.DG	-0.002095	0.000854	-2.452	7288	7608	152842	-0.366605
YRI.DG	Argentina_Central_Plains_MarChiquita_3900BP	Argentina_Northwest_SouthernPuna_Antofagasta_PeñasdelasTrampas1.1_8800BP	Argentina_GranChaco_HumidChaco_1400BP	-0.003048	0.001245	-2.448	1172	1246	30596	-0.358822
YRI.DG	Peru_Ullujaya_EIP_1350BP.AG	Peru_CentralAndes_8600-9000BP	Chane.DG	-0.001175	0.000482	-2.438	26583	27272	545432	-0.340652
YRI.DG	USA_CA_Goleta_1500BP.AG	Chile_LosRieles_5100BP.AG	Argentina_GranChaco_HumidChaco_200BP	-0.001878	0.000773	-2.429	6298	6605	163671	-0.322807
YRI.DG	USA_CA_Carpinteria_4000BP.AG	Chile_LosRieles_5100BP.AG	Chane.DG	-0.002241	0.000923	-2.427	4842	5070	101902	-0.319179
YRI.DG	Peru_Ullujaya_EIP_1350BP.AG	Peru_CentralAndes_8600-9000BP	RN.Wichi.masked	-0.001664	0.000687	-2.423	9709	9986	168412	-0.314076
YRI.DG	Peru_Cotahuasi_Tiwanaku.SG	Peru_CentralAndes_8600-9000BP	RN.Wichi.masked	-0.002014	0.000834	-2.414	8189	8468	141715	-0.297747
YRI.DG	Brazil_MG_C_LapaDoSanto_EH_HG_9500BP.AG	Argentina_Central_Hills_SierrasChicas_JesusMaria_8500BP	Chane.DG	-0.001916	0.000795	-2.411	8109	8449	177240	-0.291656
YRI.DG	Argentina_Northwest_SouthernPuna_Antofagasta_2100BP	Argentina_Central_Hills_SierrasChicas_JesusMaria_8500BP	Argentina_GranChaco_HumidChaco_1400BP	-0.00194	0.000808	-2.401	3348	3521	91734	-0.273021
YRI.DG	Peru_Ullujaya_EIP_1350BP.AG	Peru_CentralAndes_8600-9000BP	RN.Toba.masked	-0.001218	0.000508	-2.396	13087	13427	227179	-0.263798
YRI.DG	Peru_SanSebastian_LIP_600BP.AG	Peru_CentralAndes_8600-9000BP	RN.Toba.masked	-0.001367	0.000571	-2.394	16126	16520	278010	-0.260019
YRI.DG	Argentina_Pampas_CentralPampeanDunefields_1600BP	Chile_LosRieles_5100BP.AG	Argentina_GranChaco_HumidChaco_200BP	-0.001778	0.000743	-2.392	6254	6547	164259	-0.255127
YRI.DG	Canada_6500BP.SG	Chile_LosRieles_5100BP.AG	Argentina_GranChaco_DryChaco_1900BP	-0.002409	0.001008	-2.389	2071	2211	58848	-0.248133
YRI.DG	Chile_WesternArchipelago_Kaweskar_800BP.SG	Argentina_Pampas_6800-7700BP	Argentina_GranChaco_HumidChaco_200BP	-0.001214	0.000509	-2.386	10653	10999	283483	-0.24259
YRI.DG	Chile_LIP_Pukara_600BP.AG	Chile_LosRieles_5100BP.AG	Argentina_GranChaco_HumidChaco_1400BP	-0.002026	0.00085	-2.384	3480	3668	93648	-0.238019
YRI.DG	Quechua.DG	Peru_CentralAndes_8600-9000BP	Argentina_GranChaco_HumidChaco_200BP	-0.001242	0.000523	-2.372	9839	10100	203972	-0.212952
YRI.DG	Argentina_Northwest_SouthernPuna_Antofagasta_PeñasdelasTrampas1.1_8800BP	Peru_CentralAndes_8600-9000BP	Argentina_GranChaco_HumidChaco_1400BP	-0.002296	0.000969	-2.37	1944	2057	51157	-0.209047
YRI.DG	Bolivia_Miraflores_MH.AG	Chile_LosRieles_5100BP.AG	Argentina_GranChaco_HumidChaco_1400BP	-0.000957	0.000404	-2.366	17693	18108	469276	-0.201581
YRI.DG	Argentina_Northwest_SouthernPuna_Antofagasta_PeñasdelasTrampas1.1_8800BP	Chile_LosRieles_5100BP.AG	Argentina_GranChaco_HumidChaco_1400BP	-0.00272	0.00115	-2.364	1684	1813	45733	-0.197645
YRI.DG	Peru_Ullujaya_MH_950BP.AG	Chile_LosRieles_5100BP.AG	Argentina_GranChaco_HumidChaco_200BP	-0.001788	0.000758	-2.359	5673	5941	149696	-0.188698
YRI.DG	Quechua.DG	Peru_CentralAndes_8600-9000BP	RN.Toba.masked	-0.001068	0.000453	-2.355	23068	23536	397761	-0.17961
YRI.DG	Chile_Yamana_BeagleChannel_800BP.SG	Chile_LosRieles_5100BP.AG	Argentina_GranChaco_HumidChaco_1400BP	-0.001095	0.000466	-2.352	18545	19155	499792	-0.173801
YRI.DG	Argentina_Central_Hills_Calamuchita_4200BP	Argentina_Central_Hills_SierrasChicas_JesusMaria_8500BP	RN.Wichi.masked	-0.003361	0.001431	-2.348	2128	2257	38542	-0.165006
YRI.DG	Brazil_SC_S_JAB_LH_HG_2500BP.AG	Argentina_Central_Hills_SierrasChicas_JesusMaria_8500BP	RN.Wichi.masked	-0.005822	0.002481	-2.346	552	613	10483	-0.16135
YRI.DG	Peru_ElBrujo_EIP_1300BP.AG	Peru_CentralAndes_8600-9000BP	Argentina_GranChaco_HumidChaco_1400BP	-0.00095	0.000406	-2.339	15030	15426	394227	-0.145417
YRI.DG	Peru_ElBrujo_EIP_1300BP.AG	Peru_CentralAndes_8600-9000BP	Argentina_GranChaco_HumidChaco_200BP	-0.00124	0.000532	-2.33	6870	7097	180556	-0.123252
YRI.DG	USA_CA_SantaRosa_3200BP.AG	Chile_LosRieles_5100BP.AG	Argentina_GranChaco_HumidChaco_200BP	-0.001425	0.000612	-2.329	8049	8370	211501	-0.120597
YRI.DG	Peru_LIP_Botigiriayocc_600BP.AG	Peru_CentralAndes_8600-9000BP	Chane.DG	-0.001291	0.000555	-2.326	45433	46715	935812	-0.114165
YRI.DG	Chile_WesternArchipelago_Kaweskar_800BP.SG	Argentina_Pampas_6800-7700BP	RN.Wichi.masked	-0.00175	0.000752	-2.325	16423	16935	288482	-0.112274
YRI.DG	Argentina_ParanaRiver_MiddleParanaSaladoRivers_800BP	Argentina_Central_Hills_SierrasChicas_JesusMaria_8500BP	Chane.DG	-0.001538	0.000662	-2.324	14950	15400	319690	-0.110769
YRI.DG	Mexico_CoyoteCave_950BP.AG	Argentina_Pampas_6800-7700BP	Argentina_GranChaco_HumidChaco_200BP	-0.001443	0.000622	-2.32	5263	5459	140628	-0.101215
YRI.DG	Chile_PicaOcho_700BP.AG	Peru_CentralAndes_8600-9000BP	Argentina_GranChaco_HumidChaco_1400BP	-0.001136	0.00049	-2.319	12715	13099	334215	-0.0996966
YRI.DG	USA_CA_Carpinteria_7000BP.AG	Chile_LosRieles_5100BP.AG	Chane.DG	-0.00122	0.000527	-2.315	32559	33472	674290	-0.0896784
YRI.DG	Peru_Kaillachuro_Unknown.SG	Chile_LosRieles_5100BP.AG	Argentina_GranChaco_HumidChaco_1400BP	-0.001853	0.000803	-2.308	4056	4249	104922	-0.0733766
YRI.DG	Peru_Laramate_900BP.AG	Chile_LosRieles_5100BP.AG	Argentina_GranChaco_HumidChaco_200BP	-0.001139	0.000494	-2.306	8584	8849	224898	-0.0690829
YRI.DG	Peru_Kaillachuro_Unknown.SG	SouthernPatagonia_5100-7300BP	Argentina_GranChaco_DryChaco_1900BP	-0.00228	0.00099	-2.303	1706	1808	45028	-0.0624183
YRI.DG	Brazil_MG_C_LapaDoSanto_EH_HG_9200BP.AG	Argentina_Pampas_6800-7700BP	Chane.DG	-0.001253	0.000545	-2.299	29930	30721	617636	-0.0533501
YRI.DG	Argentina_Central_Hills_Occientales_1900BP	Argentina_Northwest_SouthernPuna_Antofagasta_PeñasdelasTrampas1.1_8800BP	Argentina_GranChaco_DryChaco_1900BP	-0.004589	0.001998	-2.297	519	583	13878	-0.0485941
YRI.DG	Peru_ElBrujo_EIP_1300BP.AG	Peru_CentralAndes_8600-9000BP	RN.Toba.masked	-0.00115	0.000501	-2.294	14321	14587	247730	-0.0406268
YRI.DG	Argentina_Northwest_SouthernPuna_Antofagasta_PeñasdelasTrampas1.1_8800BP	Peru_CentralAndes_8600-9000BP	Chane.DG	-0.001963	0.000856	-2.293	3508	3663	73441	-0.0386331
YRI.DG	Bolivia_Miraflores_MH.AG	Peru_CentralAndes_8600-9000BP	Argentina_GranChaco_HumidChaco_1400BP	-0.000804	0.000351	-2.292	21860	22315	573055	-0.0366362
YRI.DG	Peru_RioUncallane_1600BP.SG	Peru_CentralAndes_8600-9000BP	Argentina_GranChaco_HumidChaco_1400BP	-0.000765	0.000334	-2.29	23987	24471	630223	-0.0306126
YRI.DG	RN.Quechua.masked	Peru_CentralAndes_8600-9000BP	Argentina_GranChaco_HumidChaco_200BP	-0.001334	0.000584	-2.284	4836	4946	83263	-0.0172966
YRI.DG	Brazil_SP_S_Laranjal_MH_HG_6600BP.AG	Brazil_CentralEast_6800-10400BP	Argentina_GranChaco_HumidChaco_1400BP	-0.001102	0.000483	-2.283	10135	10420	265985	-0.0156752
YRI.DG	SouthernPatagonia_5100-7300BP	Chile_LosRieles_5100BP.AG	RN.Toba.masked	-0.001333	0.000584	-2.283	18016	18365	313660	-0.0156752
YRI.DG	Argentina_Pampas_CentralPampeanDunefields_1600BP	Argentina_Pampas_6800-7700BP	Argentina_GranChaco_HumidChaco_200BP	-0.001321	0.000579	-2.281	6811	7056	180577	-0.0112012
YRI.DG	Mexico_CuevaDeLosMuertosChiquitos_1100BP.AG	Argentina_Pampas_6800-7700BP	Argentina_GranChaco_HumidChaco_1400BP	0.000443	0.000277	1.599	22786	22564	597590	0
YRI.DG	Mexico_Tayopa_1000BP.AG	Argentina_Pampas_6800-7700BP	Argentina_GranChaco_HumidChaco_1400BP	0.000155	0.000278	0.557	22809	22830	602223	0
YRI.DG	Argentina_Central_Hills_Traslasierra_800BP	Argentina_Pampas_6800-7700BP	Argentina_GranChaco_HumidChaco_1400BP	0.000432	0.000284	1.519	23240	22994	605409	0
YRI.DG	Mexico_Tayopa_1000BP.AG	Brazil_CentralEast_6800-10400BP	Argentina_GranChaco_HumidChaco_1400BP	0.000421	0.000286	1.473	22111	21941	581048	0
YRI.DG	Argentina_Central_Hills_Calamuchita_700BP	Argentina_Pampas_6800-7700BP	Argentina_GranChaco_HumidChaco_1400BP	0.000293	0.000289	1.017	23255	23077	606250	0
YRI.DG	USA_CA_SanNicolas_1600BP.SG	Argentina_Pampas_6800-7700BP	Argentina_GranChaco_HumidChaco_1400BP	0.000577	0.000289	1.996	23037	22721	603892	0
YRI.DG	Argentina_Central_Hills_SouthPunilla_600BP	Argentina_Pampas_6800-7700BP	Argentina_GranChaco_HumidChaco_1400BP	0.000432	0.00029	1.493	23064	22889	602271	0
YRI.DG	Peru_Laramate_900BP.AG	Brazil_CentralEast_6800-10400BP	Argentina_GranChaco_HumidChaco_1400BP	0.000546	0.000291	1.875	21277	21084	557631	0
YRI.DG	USA_CA_SanClemente_800BP.AG	Argentina_Pampas_6800-7700BP	Argentina_GranChaco_HumidChaco_1400BP	0.000459	0.000291	1.581	22908	22677	598987	0
YRI.DG	Peru_Laramate_900BP.AG	Argentina_Pampas_6800-7700BP	Argentina_GranChaco_HumidChaco_1400BP	8.3e-05	0.000292	0.283	21865	21978	575858	0
YRI.DG	Brazil_CentralEast_6800-10400BP	Argentina_Pampas_6800-7700BP	Argentina_GranChaco_HumidChaco_1400BP	5.9e-05	0.000293	0.202	20831	20884	548798	0
YRI.DG	Brazil_JabuticabeiraII_Sambaqui_2400BP.AG	Brazil_CentralEast_6800-10400BP	Argentina_GranChaco_HumidChaco_1400BP	0.000639	0.000293	2.179	22254	21972	580147	0
YRI.DG	Argentina_Pampas_6800-7700BP	Brazil_CentralEast_6800-10400BP	Argentina_GranChaco_HumidChaco_1400BP	0.000318	0.000294	1.081	20943	20884	548798	0
YRI.DG	Mexico_CuevaDeLosMuertosChiquitos_1100BP.AG	Peru_CentralAndes_8600-9000BP	Argentina_GranChaco_HumidChaco_1400BP	0.000321	0.000295	1.087	23789	23684	624081	0
YRI.DG	USA_CA_SanNicolas_1600BP.SG	Peru_CentralAndes_8600-9000BP	Argentina_GranChaco_HumidChaco_1400BP	0.000316	0.000296	1.068	24197	24025	636122	0
YRI.DG	Brazil_JabuticabeiraII_Sambaqui_2400BP.AG	Argentina_Pampas_6800-7700BP	Argentina_GranChaco_HumidChaco_1400BP	0.000591	0.000299	1.976	23054	22746	600567	0
YRI.DG	Mexico_Tayopa_1000BP.AG	Peru_CentralAndes_8600-9000BP	Argentina_GranChaco_HumidChaco_1400BP	0.0001	0.000302	0.332	24009	23953	630468	0
YRI.DG	Cuba_PreCeramic.AG	Brazil_CentralEast_6800-10400BP	Argentina_GranChaco_HumidChaco_1400BP	0.000684	0.000304	2.254	22283	21931	581064	0
YRI.DG	USA_CA_CalaverasCounty_600BP.AG	Argentina_Pampas_6800-7700BP	Argentina_GranChaco_HumidChaco_1400BP	0.000443	0.000307	1.443	21609	21508	564730	0
YRI.DG	Argentina_Central_Hills_Traslasierra_800BP	SouthernPatagonia_5100-7300BP	Argentina_GranChaco_HumidChaco_1400BP	0.000699	0.000308	2.269	25773	25392	670245	0
YRI.DG	USA_CA_SanClemente_800BP.AG	Peru_CentralAndes_8600-9000BP	Argentina_GranChaco_HumidChaco_1400BP	0.000328	0.000308	1.065	24022	23852	628455	0
YRI.DG	Argentina_Pampas_Southern_2600BP	SouthernPatagonia_5100-7300BP	Argentina_GranChaco_HumidChaco_1400BP	0.000343	0.000312	1.102	25848	25616	672877	0
YRI.DG	Mexico_Tayopa_1000BP.AG	SouthernPatagonia_5100-7300BP	Argentina_GranChaco_HumidChaco_1400BP	0.000329	0.000313	1.051	25174	24987	661683	0
YRI.DG	USA_CA_SanNicolas_1600BP.SG	SouthernPatagonia_5100-7300BP	Argentina_GranChaco_HumidChaco_1400BP	0.000673	0.000313	2.149	25596	25181	671011	0
YRI.DG	Mexico_ChichenItza_MayaLowlands_LClassic.AG	Brazil_CentralEast_6800-10400BP	Argentina_GranChaco_HumidChaco_200BP	0.000463	0.000314	1.473	10431	10340	270558	0
YRI.DG	Peru_RioUncallane_1600BP.SG	Argentina_Pampas_6800-7700BP	Argentina_GranChaco_HumidChaco_1400BP	0.000549	0.000315	1.743	23192	22884	602158	0
YRI.DG	USA_CA_SanClemente_900BP.SG	Argentina_Pampas_6800-7700BP	Argentina_GranChaco_HumidChaco_1400BP	0.000688	0.000315	2.186	23036	22718	605192	0
YRI.DG	Brazil_CentralEast_6800-10400BP	Peru_CentralAndes_8600-9000BP	Argentina_GranChaco_HumidChaco_1400BP	0.000494	0.000317	1.56	21677	21396	564962	0
YRI.DG	Dominican_Ceramic.AG	Argentina_Pampas_6800-7700BP	Argentina_GranChaco_HumidChaco_200BP	0.000581	0.000317	1.836	10936	10799	283644	0
YRI.DG	Dominican_Ceramic.AG	Brazil_CentralEast_6800-10400BP	Argentina_GranChaco_HumidChaco_200BP	0.000334	0.000317	1.055	10418	10368	270767	0
YRI.DG	Peru_CentralAndes_8600-9000BP	Argentina_Pampas_6800-7700BP	Argentina_GranChaco_HumidChaco_1400BP	-9e-05	0.000317	-0.283	22240	22338	584670	0
YRI.DG	Mexico_ChichenItza_MayaLowlands_LClassic.AG	Argentina_Pampas_6800-7700BP	Argentina_GranChaco_HumidChaco_200BP	0.000473	0.000319	1.484	10908	10807	283253	0
YRI.DG	Argentina_Northwest_NorthernPuna_Cochinoca_700BP	Brazil_CentralEast_6800-10400BP	Argentina_GranChaco_HumidChaco_1400BP	0.000711	0.00032	2.224	22404	22004	584386	0
YRI.DG	Mexico_Trincheras_LaPlaya_600BP.AG	Brazil_CentralEast_6800-10400BP	Argentina_GranChaco_HumidChaco_1400BP	0.000691	0.00032	2.163	19453	19185	512881	0
YRI.DG	Argentina_Pampas_6800-7700BP	SouthernPatagonia_5100-7300BP	Argentina_GranChaco_HumidChaco_1400BP	-5.7e-05	0.000321	-0.179	22983	23102	603694	0
YRI.DG	Belize_4400BP.AG	Brazil_CentralEast_6800-10400BP	Argentina_GranChaco_HumidChaco_1400BP	0.000537	0.000322	1.667	21023	20799	548549	0
YRI.DG	Peru_CentralAndes_8600-9000BP	Brazil_CentralEast_6800-10400BP	Argentina_GranChaco_HumidChaco_1400BP	0.000255	0.000322	0.792	21539	21396	564962	0
YRI.DG	Belize_4400BP.AG	Argentina_Pampas_6800-7700BP	Argentina_GranChaco_HumidChaco_1400BP	0.000596	0.000323	1.845	21684	21349	564880	0
YRI.DG	Belize_4900BP.AG	Brazil_CentralEast_6800-10400BP	Argentina_GranChaco_HumidChaco_1400BP	0.000625	0.000323	1.937	21598	21338	562130	0
YRI.DG	Mexico_ChichenItza_MayaLowlands_LClassic.AG	Chile_LosRieles_5100BP.AG	Argentina_GranChaco_HumidChaco_1400BP	0.000324	0.000324	1	19029	18870	499634	0
YRI.DG	USA_CA_LHolocene_Barbareno_Chumash.AG	Argentina_Pampas_6800-7700BP	Argentina_GranChaco_HumidChaco_1400BP	0.000643	0.000324	1.984	21449	21182	560772	0
YRI.DG	Argentina_Northwest_SubandeanValleys_Belen_700BP	Argentina_Pampas_6800-7700BP	Argentina_GranChaco_HumidChaco_1400BP	0.000313	0.000326	0.96	23056	22846	602115	0
YRI.DG	Argentina_Pampas_6800-7700BP	Peru_CentralAndes_8600-9000BP	Argentina_GranChaco_HumidChaco_1400BP	0.000434	0.000326	1.331	22458	22338	584670	0
YRI.DG	Mexico_Trincheras_LaPlaya_600BP.AG	Argentina_Pampas_6800-7700BP	Argentina_GranChaco_HumidChaco_1400BP	0.000499	0.000326	1.529	19802	19594	524115	0
YRI.DG	Peru_Laramate_900BP.AG	SouthernPatagonia_5100-7300BP	Argentina_GranChaco_HumidChaco_1400BP	0.000383	0.000326	1.173	23414	23170	614189	0
YRI.DG	USA_Nevada_LovelockCave_1850BP.SG	Argentina_Pampas_6800-7700BP	Argentina_GranChaco_HumidChaco_1400BP	0.000625	0.000326	1.914	23054	22703	602316	0
YRI.DG	Bolivia_Miraflores_MH.AG	Brazil_CentralEast_6800-10400BP	Argentina_GranChaco_HumidChaco_1400BP	0.000502	0.000328	1.528	20656	20427	536745	0
YRI.DG	USA_CA_CalaverasCounty_600BP.AG	Peru_CentralAndes_8600-9000BP	Argentina_GranChaco_HumidChaco_1400BP	0.000586	0.000328	1.784	22565	22313	584819	0
YRI.DG	Mexico_ChichenItza_MayaLowlands_LClassic.AG	Peru_CentralAndes_8600-9000BP	Argentina_GranChaco_HumidChaco_200BP	0.000322	0.000329	0.977	11510	11462	299748	0
YRI.DG	Mexico_ChichenItza_MayaLowlands_LClassic.AG	SouthernPatagonia_5100-7300BP	Argentina_GranChaco_HumidChaco_200BP	0.000609	0.00033	1.844	12246	12113	317416	0
YRI.DG	Mexico_Tayopa_1000BP.AG	Brazil_CentralEast_6800-10400BP	Chane.DG	0.000743	0.00033	2.25	43747	43116	885878	0
YRI.DG	Argentina_Northwest_SubandeanValleys_Aconquija_1600BP	Argentina_Pampas_6800-7700BP	Argentina_GranChaco_HumidChaco_1400BP	0.000385	0.000332	1.158	23007	22734	598735	0
YRI.DG	Bolivia_Miraflores_MH.AG	Argentina_Pampas_6800-7700BP	Argentina_GranChaco_HumidChaco_1400BP	3e-05	0.000332	0.089	21176	21196	552910	0
YRI.DG	Brazil_JabuticabeiraII_Sambaqui_2400BP.AG	SouthernPatagonia_5100-7300BP	Argentina_GranChaco_HumidChaco_1400BP	0.000592	0.000332	1.785	25338	24970	659783	0
YRI.DG	Dominican_Ceramic.AG	SouthernPatagonia_5100-7300BP	Argentina_GranChaco_HumidChaco_200BP	0.000538	0.000332	1.621	12288	12120	318138	0
YRI.DG	Peru_Highlands_LIP_Chimu.AG	Argentina_Pampas_6800-7700BP	Argentina_GranChaco_HumidChaco_1400BP	0.00015	0.000332	0.453	19894	19924	521597	0
YRI.DG	USA_CA_Carpinteria_7000BP.AG	Argentina_Pampas_6800-7700BP	Argentina_GranChaco_HumidChaco_1400BP	-6e-06	0.000332	-0.017	19780	19938	519281	0
YRI.DG	SouthernPatagonia_5100-7300BP	Argentina_Pampas_6800-7700BP	Argentina_GranChaco_HumidChaco_1400BP	-0.000352	0.000333	-1.058	22944	23102	603694	0
YRI.DG	Argentina_Northwest_NorthernPuna_Cochinoca_700BP	Argentina_Pampas_6800-7700BP	Argentina_GranChaco_HumidChaco_1400BP	0.000516	0.000334	1.544	23239	22921	606314	0
YRI.DG	Mexico_CuevaDeLosMuertosChiquitos_1100BP.AG	Brazil_CentralEast_6800-10400BP	Chane.DG	0.000753	0.000334	2.256	43344	42722	877864	0
YRI.DG	USA_CA_Carpinteria_7000BP.AG	Brazil_CentralEast_6800-10400BP	Argentina_GranChaco_HumidChaco_1400BP	0.000122	0.000334	0.367	19356	19358	506343	0
YRI.DG	Dominican_Ceramic.AG	Peru_CentralAndes_8600-9000BP	Argentina_GranChaco_HumidChaco_200BP	0.000269	0.000335	0.803	11539	11486	300747	0
YRI.DG	Argentina_Northwest_NorthernPuna_Cochinoca_700BP	Peru_CentralAndes_8600-9000BP	Argentina_GranChaco_HumidChaco_1400BP	-0.000222	0.000337	-0.66	24316	24517	638625	0
YRI.DG	Belize_4900BP.AG	Argentina_Pampas_6800-7700BP	Argentina_GranChaco_HumidChaco_1400BP	0.000512	0.000337	1.52	22243	22066	579871	0
YRI.DG	Argentina_Central_Plains_MesopotamiaSantiagoDelEstero_400BP	Chile_LosRieles_5100BP.AG	Argentina_GranChaco_HumidChaco_1400BP	0.000358	0.000338	1.059	19065	18905	498596	0
YRI.DG	PuertoRico_Ceramic.AG	Brazil_CentralEast_6800-10400BP	Argentina_GranChaco_HumidChaco_200BP	0.000303	0.000338	0.896	10379	10342	269368	0
YRI.DG	Argentina_Northwest_SouthernPuna_Antofagasta_1200BP	SouthernPatagonia_5100-7300BP	Argentina_GranChaco_HumidChaco_1400BP	0.000388	0.000339	1.143	24405	24172	634564	0
YRI.DG	Argentina_Central_Hills_Traslasierra_2500BP	Argentina_Pampas_6800-7700BP	Argentina_GranChaco_HumidChaco_1400BP	0.000539	0.00034	1.585	22647	22361	590312	0
YRI.DG	Argentina_Northwest_SouthernPuna_Antofagasta_1200BP	Argentina_Pampas_6800-7700BP	Argentina_GranChaco_HumidChaco_1400BP	0.000174	0.00034	0.513	22210	22064	578254	0
YRI.DG	PuertoRico_Ceramic.AG	Argentina_Pampas_6800-7700BP	Argentina_GranChaco_HumidChaco_200BP	0.000564	0.00034	1.66	10891	10728	281708	0
YRI.DG	Argentina_Central_Plains_MesopotamiaSantiagoDelEstero_400BP	Argentina_Pampas_6800-7700BP	Chane.DG	0.00065	0.000341	1.909	45769	45431	922511	0
YRI.DG	Cuba_PreCeramic.AG	Peru_CentralAndes_8600-9000BP	Argentina_GranChaco_HumidChaco_1400BP	0.000707	0.000341	2.075	24273	23859	629819	0
YRI.DG	Dominican_Ceramic.AG	Chile_LosRieles_5100BP.AG	Argentina_GranChaco_HumidChaco_1400BP	1e-05	0.000341	0.03	18990	19003	499818	0
YRI.DG	USA_CA_SanNicolas_4800BP.SG	Argentina_Pampas_6800-7700BP	Argentina_GranChaco_HumidChaco_1400BP	0.000679	0.000341	1.993	23138	22738	604847	0
YRI.DG	Argentina_Northwest_SouthernPuna_Antofagasta_1200BP	Peru_CentralAndes_8600-9000BP	Argentina_GranChaco_HumidChaco_1400BP	-8e-06	0.000342	-0.024	23326	23264	605894	0
YRI.DG	Mexico_Queretaro_Medieval.SG	SouthernPatagonia_5100-7300BP	Argentina_GranChaco_HumidChaco_1400BP	0.000505	0.000342	1.475	25566	25269	667700	0
YRI.DG	USA_CA_SantaRosa_7400BP.AG	Brazil_CentralEast_6800-10400BP	Argentina_GranChaco_HumidChaco_1400BP	5.5e-05	0.000343	0.16	20910	20972	550287	0
YRI.DG	Mexico_Trincheras_LaPlaya_600BP.AG	Peru_CentralAndes_8600-9000BP	Argentina_GranChaco_HumidChaco_1400BP	0.000396	0.000344	1.154	20377	20187	535926	0
YRI.DG	Pima.DG	Argentina_Pampas_6800-7700BP	Argentina_GranChaco_HumidChaco_1400BP	0.000629	0.000344	1.831	20617	20358	423974	0
YRI.DG	USA_CA_PointSal_1500BP.SG	Brazil_CentralEast_6800-10400BP	Argentina_GranChaco_HumidChaco_1400BP	0.000755	0.000344	2.196	20741	20404	546424	0
YRI.DG	Belize_4400BP.AG	Peru_CentralAndes_8600-9000BP	Argentina_GranChaco_HumidChaco_1400BP	0.000537	0.000345	1.555	22348	22089	581809	0
YRI.DG	Bolivia_Akapana_Tiwanaku.SG	Argentina_Pampas_6800-7700BP	Argentina_GranChaco_HumidChaco_1400BP	0.000673	0.000345	1.951	16777	16503	439948	0
YRI.DG	Belize_4600BP.AG	Argentina_Pampas_6800-7700BP	Argentina_GranChaco_HumidChaco_1400BP	-7.6e-05	0.000346	-0.221	19552	19667	514892	0
YRI.DG	USA_CA_PointSal_1500BP.SG	Argentina_Pampas_6800-7700BP	Argentina_GranChaco_HumidChaco_1400BP	0.000402	0.000346	1.163	21518	21318	566757	0
YRI.DG	USA_CA_SanClemente_800BP.AG	Brazil_CentralEast_6800-10400BP	Chane.DG	0.000756	0.000346	2.185	43445	42784	879840	0
YRI.DG	USA_CA_SanClemente_900BP.SG	SouthernPatagonia_5100-7300BP	Argentina_GranChaco_HumidChaco_1400BP	0.000769	0.000346	2.226	25628	25326	672162	0
YRI.DG	Venezuela_LasLocas_Ceramic.AG	Brazil_CentralEast_6800-10400BP	Chane.DG	0.000676	0.000346	1.953	40929	40538	831391	0
YRI.DG	Belize_4900BP.AG	Peru_CentralAndes_8600-9000BP	Argentina_GranChaco_HumidChaco_1400BP	0.000508	0.000347	1.464	23114	22945	600265	0
YRI.DG	Mexico_CuevaDeLosMuertosChiquitos_1100BP.AG	Brazil_CentralEast_6800-10400BP	Argentina_GranChaco_HumidChaco_200BP	-2.1e-05	0.000347	-0.059	10225	10226	267173	0
YRI.DG	Argentina_Northwest_SubandeanValleys_Hualfin_2400BP	Argentina_Pampas_6800-7700BP	Argentina_GranChaco_HumidChaco_1400BP	0.000742	0.000348	2.135	19634	19251	509946	0
YRI.DG	Peru_Highlands_LIP_Chimu.AG	Brazil_CentralEast_6800-10400BP	Argentina_GranChaco_HumidChaco_1400BP	0.000521	0.000348	1.495	19457	19247	506927	0
YRI.DG	USA_CA_Carpinteria_7000BP.AG	Peru_CentralAndes_8600-9000BP	Argentina_GranChaco_HumidChaco_1400BP	-0.000241	0.000348	-0.692	20422	20586	532959	0
YRI.DG	Chile_Yamana_BeagleChannel_800BP.SG	Argentina_Pampas_6800-7700BP	Argentina_GranChaco_HumidChaco_1400BP	-0.000536	0.000349	-1.536	22688	22984	606436	0
YRI.DG	Brazil_CentralEast_6800-10400BP	Argentina_Pampas_6800-7700BP	Chane.DG	-0.000195	0.00035	-0.557	40836	41081	831728	0
YRI.DG	RN.Quechua.masked	Peru_CentralAndes_8600-9000BP	RN.Toba.masked	-0.000717	0.00035	-2.051	23696	24005	406453	0
YRI.DG	USA_CA_Goleta_4800BP.AG	Argentina_Pampas_6800-7700BP	Argentina_GranChaco_HumidChaco_1400BP	1.4e-05	0.00035	0.041	18782	18853	495516	0
YRI.DG	Argentina_Northwest_SubandeanValleys_Aconquija_1600BP	Peru_CentralAndes_8600-9000BP	Argentina_GranChaco_HumidChaco_1400BP	0.000547	0.000351	1.557	24259	23892	629647	0
YRI.DG	USA_CA_SantaRosa_7400BP.AG	Argentina_Pampas_6800-7700BP	Argentina_GranChaco_HumidChaco_1400BP	-0.000242	0.000351	-0.689	21454	21737	566686	0
YRI.DG	Argentina_Northwest_SubandeanValleys_Aconquija_1600BP	SouthernPatagonia_5100-7300BP	Argentina_GranChaco_HumidChaco_1400BP	0.000448	0.000352	1.273	25397	25056	661295	0
YRI.DG	Mexico_Tayopa_1000BP.AG	Brazil_CentralEast_6800-10400BP	Argentina_GranChaco_HumidChaco_200BP	0.000242	0.000352	0.687	10353	10303	269086	0
YRI.DG	Peru_CentralAndes_8600-9000BP	SouthernPatagonia_5100-7300BP	Argentina_GranChaco_HumidChaco_1400BP	3.1e-05	0.000352	0.089	24044	24022	632459	0
YRI.DG	RN.Aymara.masked	Peru_CentralAndes_8600-9000BP	RN.Toba.masked	-0.000615	0.000352	-1.746	23722	23958	406453	0
YRI.DG	Peru_RioUncallane_1600BP.SG	SouthernPatagonia_5100-7300BP	Argentina_GranChaco_HumidChaco_1400BP	0.000317	0.000353	0.898	25590	25417	666149	0
YRI.DG	Argentina_Northwest_NorthernPuna_Cochinoca_700BP	SouthernPatagonia_5100-7300BP	Argentina_GranChaco_HumidChaco_1400BP	0.000627	0.000354	1.772	25865	25438	673347	0
YRI.DG	Argentina_Northwest_SubandeanValleys_Belen_700BP	Peru_CentralAndes_8600-9000BP	Argentina_GranChaco_HumidChaco_1400BP	0.000534	0.000354	1.505	24386	23978	633636	0
YRI.DG	USA_CA_Ojai_1400BP.AG	Brazil_CentralEast_6800-10400BP	Argentina_GranChaco_HumidChaco_1400BP	0.000612	0.000354	1.73	20749	20451	542439	0
YRI.DG	USA_CA_SanNicolas_1600BP.SG	Brazil_CentralEast_6800-10400BP	Argentina_GranChaco_HumidChaco_200BP	0.000653	0.000354	1.846	10368	10200	269623	0
YRI.DG	Belize_4600BP.AG	Brazil_CentralEast_6800-10400BP	Argentina_GranChaco_HumidChaco_1400BP	9e-06	0.000355	0.026	19065	19111	503225	0
YRI.DG	Mexico_Tayopa_1000BP.AG	Argentina_Pampas_6800-7700BP	Argentina_GranChaco_HumidChaco_200BP	8e-05	0.000355	0.224	10746	10756	281491	0
YRI.DG	USA_CA_Ojai_1400BP.AG	Argentina_Pampas_6800-7700BP	Argentina_GranChaco_HumidChaco_1400BP	7.3e-05	0.000355	0.204	21231	21218	558618	0
YRI.DG	Argentina_Pampas_6800-7700BP	Brazil_CentralEast_6800-10400BP	RN.Toba.masked	-7.7e-05	0.000356	-0.215	20144	20151	343947	0
YRI.DG	Argentina_Central_Plains_MarChiquita_700BP	Chile_LosRieles_5100BP.AG	Argentina_GranChaco_HumidChaco_1400BP	0.000546	0.000357	1.53	19188	18930	499809	0
YRI.DG	Bolivia_Lukurmata_Tiwanaku.SG	Argentina_Pampas_6800-7700BP	Argentina_GranChaco_HumidChaco_1400BP	9.3e-05	0.000357	0.261	21246	21271	559951	0
YRI.DG	Mexico_CuevaDeLosMuertosChiquitos_1100BP.AG	Argentina_Pampas_6800-7700BP	RN.Toba.masked	0.000613	0.000357	1.72	22254	22101	381049	0
YRI.DG	Mexico_Tayopa_1000BP.AG	Argentina_Pampas_6800-7700BP	Chane.DG	0.000322	0.000357	0.902	45835	45641	928926	0
YRI.DG	PuertoRico_Ceramic.AG	SouthernPatagonia_5100-7300BP	Argentina_GranChaco_HumidChaco_200BP	0.000672	0.000357	1.882	12095	11931	312921	0
YRI.DG	Argentina_Pampas_SouthSaladoRiver_800BP	Argentina_Pampas_6800-7700BP	Argentina_GranChaco_HumidChaco_1400BP	0.00065	0.000358	1.815	19928	19644	517766	0
YRI.DG	USA_Ancient_Beringian.SG	Brazil_CentralEast_6800-10400BP	Argentina_GranChaco_HumidChaco_1400BP	0.000701	0.000358	1.957	21839	21423	584524	0
YRI.DG	USA_Nevada_LovelockCave_1850BP.SG	Peru_CentralAndes_8600-9000BP	Argentina_GranChaco_HumidChaco_1400BP	0.000456	0.000358	1.271	24192	23883	630318	0
YRI.DG	Belize_4400BP.AG	SouthernPatagonia_5100-7300BP	Argentina_GranChaco_HumidChaco_1400BP	0.000698	0.000359	1.942	22935	22500	598859	0
YRI.DG	Peru_LIP_Pacapaccari_600BP.AG	Argentina_Pampas_6800-7700BP	Argentina_GranChaco_HumidChaco_1400BP	0.000246	0.000359	0.686	18681	18679	489491	0
YRI.DG	PuertoRico_Ceramic.AG	Peru_CentralAndes_8600-9000BP	Argentina_GranChaco_HumidChaco_200BP	0.000289	0.000359	0.806	11430	11374	297002	0
YRI.DG	USA_CA_Goleta_4800BP.AG	Brazil_CentralEast_6800-10400BP	Argentina_GranChaco_HumidChaco_1400BP	0.000583	0.000359	1.624	18546	18361	484971	0
YRI.DG	USA_CA_SantaRosa_3000BP.AG	Argentina_Pampas_6800-7700BP	Argentina_GranChaco_HumidChaco_1400BP	4.8e-05	0.000359	0.132	20657	20735	545426	0
YRI.DG	Argentina_Central_Hills_Calamuchita_700BP	Argentina_Pampas_6800-7700BP	RN.Toba.masked	0.000788	0.00036	2.187	22894	22594	388440	0
YRI.DG	USA_CA_Carpinteria_7000BP.AG	SouthernPatagonia_5100-7300BP	Argentina_GranChaco_HumidChaco_1400BP	0.000203	0.00036	0.565	21003	20988	548703	0
YRI.DG	Argentina_Northwest_SubandeanValleys_Belen_700BP	SouthernPatagonia_5100-7300BP	Argentina_GranChaco_HumidChaco_1400BP	0.000162	0.000361	0.45	25393	25269	665975	0
YRI.DG	Argentina_Pampas_Southern_2600BP	Brazil_CentralEast_6800-10400BP	Argentina_GranChaco_HumidChaco_200BP	0.00042	0.000361	1.164	10479	10393	270775	0
YRI.DG	Bolivia_Akapana_Tiwanaku.SG	Peru_CentralAndes_8600-9000BP	Argentina_GranChaco_HumidChaco_1400BP	-0.000454	0.000361	-1.256	17295	17562	459564	0
YRI.DG	Bolivia_Miraflores_MH.AG	SouthernPatagonia_5100-7300BP	Argentina_GranChaco_HumidChaco_1400BP	0.000349	0.000361	0.968	22820	22644	593074	0
YRI.DG	Mexico_CuevaDeLosMuertosChiquitos_1100BP.AG	Argentina_Pampas_CentralPampeanDunefields_LagunadelosPampas_10000BP	Argentina_GranChaco_HumidChaco_1400BP	0.000563	0.000361	1.561	19693	19530	510723	0
YRI.DG	Mexico_CuevaDeLosMuertosChiquitos_1100BP.AG	Peru_CentralAndes_8600-9000BP	Argentina_GranChaco_HumidChaco_200BP	-0.000379	0.000361	-1.048	11101	11257	293076	0
YRI.DG	Mexico_Tayopa_1000BP.AG	Argentina_Pampas_6800-7700BP	RN.Toba.masked	0.000718	0.000361	1.992	22616	22347	386426	0
YRI.DG	Peru_LIP_Pacapaccari_600BP.AG	Brazil_CentralEast_6800-10400BP	Argentina_GranChaco_HumidChaco_1400BP	0.000771	0.000361	2.132	18392	18052	477885	0
YRI.DG	USA_CA_PointSal_1500BP.SG	Peru_CentralAndes_8600-9000BP	Argentina_GranChaco_HumidChaco_1400BP	7.3e-05	0.000361	0.203	22557	22580	596748	0
YRI.DG	Argentina_Pampas_6800-7700BP	Brazil_CentralEast_6800-10400BP	Chane.DG	-0.00047	0.000362	-1.297	40709	41081	831728	0
YRI.DG	Mexico_CuevaDeLosMuertosChiquitos_1100BP.AG	Argentina_Pampas_6800-7700BP	Argentina_GranChaco_HumidChaco_200BP	-2.2e-05	0.000362	-0.06	10634	10666	278992	0
YRI.DG	Argentina_Central_Hills_Traslasierra_800BP	Chile_LosRieles_5100BP.AG	Argentina_GranChaco_HumidChaco_1400BP	-7e-05	0.000363	-0.194	19022	19052	499532	0
YRI.DG	Bolivia_Akapana_Tiwanaku.SG	SouthernPatagonia_5100-7300BP	Argentina_GranChaco_HumidChaco_1400BP	0.000296	0.000363	0.816	18005	17933	476785	0
YRI.DG	SouthernPatagonia_5100-7300BP	Peru_CentralAndes_8600-9000BP	Argentina_GranChaco_HumidChaco_1400BP	0.000368	0.000363	1.013	24308	24022	632459	0
YRI.DG	Argentina_Central_Hills_Calamuchita_700BP	Argentina_Pampas_6800-7700BP	Argentina_GranChaco_HumidChaco_200BP	0.000723	0.000364	1.987	10983	10814	283603	0
YRI.DG	Mexico_CuevaDeLosMuertosChiquitos_1100BP.AG	Argentina_Pampas_6800-7700BP	Chane.DG	0.000428	0.000364	1.174	45295	45051	918574	0
YRI.DG	USA_Nevada_LovelockCave_1850BP.SG	SouthernPatagonia_5100-7300BP	Argentina_GranChaco_HumidChaco_1400BP	0.000387	0.000364	1.063	25450	25221	666315	0
YRI.DG	Argentina_Central_Plains_MarChiquita_700BP	Argentina_Pampas_6800-7700BP	Chane.DG	0.000242	0.000365	0.662	46313	46082	933773	0
YRI.DG	Argentina_Pampas_Southern_2600BP	Argentina_Pampas_6800-7700BP	RN.Toba.masked	-0.000815	0.000365	-2.23	22657	22880	388455	0
YRI.DG	USA_AK_Ancient_Athabaskan_1100BP.DG	Brazil_CentralEast_6800-10400BP	Argentina_GranChaco_HumidChaco_1400BP	0.000589	0.000365	1.616	21912	21601	582838	0
YRI.DG	USA_CA_SanClemente_800BP.AG	Argentina_Pampas_6800-7700BP	Chane.DG	0.000411	0.000365	1.126	45601	45235	922627	0
YRI.DG	USA_CA_SantaRosa_3000BP.AG	Brazil_CentralEast_6800-10400BP	Argentina_GranChaco_HumidChaco_1400BP	0.000712	0.000365	1.951	20286	19968	530515	0
YRI.DG	Dominican_Samana_Ceramic.AG	Argentina_Pampas_6800-7700BP	Argentina_GranChaco_HumidChaco_200BP	0.0006	0.000366	1.639	10730	10602	277990	0
YRI.DG	Dominican_Samana_Ceramic.AG	Brazil_CentralEast_6800-10400BP	Argentina_GranChaco_HumidChaco_200BP	0.00039	0.000366	1.067	10294	10219	266282	0
YRI.DG	Peru_Highlands_LIP_Chimu.AG	Peru_CentralAndes_8600-9000BP	Argentina_GranChaco_HumidChaco_1400BP	-0.000805	0.000366	-2.2	20219	20742	533504	0
YRI.DG	USA_CA_SantaRosa_7400BP.AG	Peru_CentralAndes_8600-9000BP	Argentina_GranChaco_HumidChaco_1400BP	-8.7e-05	0.000366	-0.238	22297	22448	585221	0
YRI.DG	Mexico_CuevaDeLosMuertosChiquitos_1100BP.AG	Chile_LosRieles_5100BP.AG	Argentina_GranChaco_HumidChaco_1400BP	1.7e-05	0.000367	0.047	18824	18854	497252	0
YRI.DG	Peru_Laramate_900BP.AG	Brazil_CentralEast_6800-10400BP	Chane.DG	0.000739	0.000367	2.012	41702	41220	842632	0
YRI.DG	SaintLucia_Lavoutte_Ceramic.AG	Brazil_CentralEast_6800-10400BP	Argentina_GranChaco_HumidChaco_200BP	0.000536	0.000367	1.46	10338	10244	265700	0
YRI.DG	USA_AK_Ancient_Athabaskan_1100BP.DG	Argentina_Pampas_6800-7700BP	Argentina_GranChaco_HumidChaco_1400BP	3.1e-05	0.000367	0.085	22657	22608	604659	0
YRI.DG	Argentina_Central_Hills_Traslasierra_800BP	Argentina_Pampas_6800-7700BP	RN.Toba.masked	0.000824	0.000368	2.235	22813	22537	387076	0
YRI.DG	Mexico_CuevaDeLosMuertosChiquitos_1100BP.AG	SouthernPatagonia_5100-7300BP	Argentina_GranChaco_HumidChaco_200BP	0.000135	0.000368	0.367	11709	11693	306528	0
YRI.DG	USA_CA_SanNicolas_1600BP.SG	Argentina_Pampas_6800-7700BP	Chane.DG	0.000561	0.000369	1.519	45811	45357	930659	0
YRI.DG	Chile_Yamana_BeagleChannel_800BP.SG	Peru_CentralAndes_8600-9000BP	Argentina_GranChaco_HumidChaco_1400BP	0.000479	0.00037	1.294	24266	23968	638832	0
YRI.DG	Cuba_PreCeramic.AG	Brazil_CentralEast_6800-10400BP	Chane.DG	0.000545	0.00037	1.473	43979	43504	890246	0
YRI.DG	USA_CA_Ojai_1400BP.AG	Peru_CentralAndes_8600-9000BP	Argentina_GranChaco_HumidChaco_1400BP	0.000345	0.00037	0.933	22111	21950	576516	0
YRI.DG	USA_CA_SanNicolas_4800BP.SG	Peru_CentralAndes_8600-9000BP	Argentina_GranChaco_HumidChaco_1400BP	0.000767	0.00037	2.074	24466	24028	637125	0
YRI.DG	Mexico_CuevaDeLosMuertosChiquitos_1100BP.AG	Brazil_CentralEast_6800-10400BP	Argentina_GranChaco_DryChaco_1900BP	0.000586	0.000371	1.581	7672	7553	200911	0
YRI.DG	Mexico_Tayopa_1000BP.AG	Brazil_CentralEast_6800-10400BP	Argentina_GranChaco_DryChaco_1900BP	0.00067	0.000371	1.809	7659	7550	201370	0
YRI.DG	PuertoRico_Ceramic.AG	Chile_LosRieles_5100BP.AG	Argentina_GranChaco_HumidChaco_1400BP	0.000242	0.000371	0.651	19033	18936	498812	0
YRI.DG	Argentina_Pampas_Southern_2600BP	SouthernPatagonia_5100-7300BP	Argentina_GranChaco_HumidChaco_200BP	-3.1e-05	0.000372	-0.083	12225	12264	318076	0
YRI.DG	Mexico_CuevaDeLosMuertosChiquitos_1100BP.AG	Peru_CentralAndes_8600-9000BP	Chane.DG	0.000344	0.000372	0.926	47412	47180	962837	0
YRI.DG	Mexico_Tayopa_1000BP.AG	Chile_LosRieles_5100BP.AG	Argentina_GranChaco_HumidChaco_1400BP	-0.000414	0.000372	-1.113	18778	19007	498639	0
YRI.DG	USA_CA_SanClemente_800BP.AG	Brazil_CentralEast_6800-10400BP	Argentina_GranChaco_HumidChaco_200BP	0.000702	0.000372	1.891	10342	10198	267575	0
YRI.DG	Venezuela_LasLocas_Ceramic.AG	Argentina_Pampas_6800-7700BP	Chane.DG	0.000375	0.000372	1.007	42506	42362	862922	0
YRI.DG	Pima.DG	SouthernPatagonia_5100-7300BP	Argentina_GranChaco_HumidChaco_1400BP	0.000725	0.000373	1.947	22763	22449	467010	0
YRI.DG	USA_CA_Goleta_4800BP.AG	Peru_CentralAndes_8600-9000BP	Argentina_GranChaco_HumidChaco_1400BP	0.000205	0.000373	0.55	19339	19312	504905	0
YRI.DG	USA_CA_SanClemente_800BP.AG	Argentina_Pampas_6800-7700BP	Argentina_GranChaco_HumidChaco_200BP	0.000714	0.000373	1.916	10808	10655	280079	0
YRI.DG	Argentina_Central_Hills_Calamuchita_700BP	Argentina_Pampas_6800-7700BP	Chane.DG	0.000458	0.000374	1.224	46453	46028	933422	0
YRI.DG	Argentina_Central_Hills_Traslasierra_800BP	Argentina_Pampas_6800-7700BP	Argentina_GranChaco_HumidChaco_200BP	0.000621	0.000374	1.663	11004	10812	283075	0
YRI.DG	Argentina_Central_Hills_Traslasierra_800BP	Argentina_Pampas_6800-7700BP	Chane.DG	0.000274	0.000374	0.732	46143	45995	930856	0
YRI.DG	Argentina_Pampas_Southern_2600BP	Chile_LosRieles_5100BP.AG	Argentina_GranChaco_HumidChaco_1400BP	-0.000153	0.000374	-0.41	19061	19113	499794	0
YRI.DG	Bolivia_Lukurmata_Tiwanaku.SG	Peru_CentralAndes_8600-9000BP	Argentina_GranChaco_HumidChaco_1400BP	-0.000525	0.000374	-1.401	22078	22431	585754	0
YRI.DG	Brazil_CentralEast_6800-10400BP	Peru_CentralAndes_8600-9000BP	Chane.DG	0.000339	0.000374	0.907	42317	42050	858424	0
YRI.DG	Pima.DG	Peru_CentralAndes_8600-9000BP	Argentina_GranChaco_HumidChaco_1400BP	0.000638	0.000374	1.706	21585	21311	441300	0
YRI.DG	Argentina_Central_Hills_Traslasierra_800BP	Peru_CentralAndes_8600-9000BP	Argentina_GranChaco_HumidChaco_200BP	0.000796	0.000375	2.122	11652	11434	299950	0
YRI.DG	Argentina_Central_Hills_Traslasierra_800BP	SouthernPatagonia_5100-7300BP	Argentina_GranChaco_HumidChaco_200BP	0.000719	0.000375	1.917	12265	12102	316528	0
YRI.DG	Mexico_CuevaDeLosMuertosChiquitos_1100BP.AG	Peru_CentralAndes_8600-9000BP	RN.Toba.masked	0.000631	0.000375	1.682	23201	23022	395758	0
YRI.DG	Peru_LIP_Chanka.AG	Argentina_Pampas_6800-7700BP	Argentina_GranChaco_HumidChaco_1400BP	3.5e-05	0.000375	0.095	19058	19088	500302	0
YRI.DG	Peru_MH_LIP_Lambayeque.AG	Peru_CentralAndes_8600-9000BP	Argentina_GranChaco_HumidChaco_1400BP	0.000393	0.000375	1.048	20742	20628	538302	0
YRI.DG	USA_CA_PointSal_1500BP.SG	SouthernPatagonia_5100-7300BP	Argentina_GranChaco_HumidChaco_1400BP	0.000385	0.000375	1.026	23726	23588	628063	0
YRI.DG	USA_CA_SantaRosa_3200BP.AG	Brazil_CentralEast_6800-10400BP	Argentina_GranChaco_HumidChaco_1400BP	0.000646	0.000375	1.721	19999	19652	519562	0
YRI.DG	Argentina_Central_Hills_SouthPunilla_600BP	Brazil_CentralEast_6800-10400BP	Argentina_GranChaco_HumidChaco_200BP	0.000694	0.000376	1.845	10417	10275	269012	0
YRI.DG	Mexico_Tayopa_1000BP.AG	SouthernPatagonia_5100-7300BP	Chane.DG	0.000667	0.000376	1.773	51964	51264	1047425	0
YRI.DG	USA_CA_SantaRosa_7400BP.AG	SouthernPatagonia_5100-7300BP	Argentina_GranChaco_HumidChaco_1400BP	0.000262	0.000376	0.698	23020	22939	603430	0
YRI.DG	SaintLucia_Lavoutte_Ceramic.AG	Peru_CentralAndes_8600-9000BP	Argentina_GranChaco_HumidChaco_200BP	0.000481	0.000377	1.277	11325	11221	290787	0
YRI.DG	Cuba_PreCeramic.AG	Argentina_Pampas_6800-7700BP	Argentina_GranChaco_HumidChaco_200BP	0.000482	0.000378	1.274	10849	10722	281629	0
YRI.DG	Mexico_Tayopa_1000BP.AG	SouthernPatagonia_5100-7300BP	Argentina_GranChaco_HumidChaco_200BP	0.000335	0.000378	0.885	11993	11899	312382	0
YRI.DG	Peru_ElBrujo_EIP_1300BP.AG	Argentina_Pampas_6800-7700BP	Argentina_GranChaco_HumidChaco_1400BP	-3.3e-05	0.000378	-0.087	14821	14871	386935	0
YRI.DG	USA_CA_SanNicolas_4800BP.SG	SouthernPatagonia_5100-7300BP	Argentina_GranChaco_HumidChaco_1400BP	0.000346	0.000378	0.915	25702	25437	672102	0
YRI.DG	Dominican_Samana_Ceramic.AG	Peru_CentralAndes_8600-9000BP	Argentina_GranChaco_HumidChaco_200BP	0.000247	0.000379	0.651	11214	11201	291789	0
YRI.DG	Peru_Laramate_900BP.AG	Argentina_Pampas_6800-7700BP	Chane.DG	0.000244	0.000379	0.644	43447	43493	878774	0
YRI.DG	Argentina_Central_Hills_SouthPunilla_600BP	Argentina_Pampas_6800-7700BP	Argentina_GranChaco_HumidChaco_200BP	0.00023	0.00038	0.605	10843	10778	281394	0
YRI.DG	Belize_4900BP.AG	Brazil_CentralEast_6800-10400BP	Chane.DG	0.000435	0.00038	1.143	42123	41917	853301	0
YRI.DG	Mexico_CuevaDeLosMuertosChiquitos_1100BP.AG	Argentina_Pampas_6800-7700BP	Argentina_GranChaco_DryChaco_1900BP	0.00059	0.00038	1.55	7862	7748	205629	0
YRI.DG	Mexico_Tayopa_1000BP.AG	Peru_CentralAndes_8600-9000BP	Argentina_GranChaco_HumidChaco_200BP	-3.9e-05	0.00038	-0.103	11298	11333	296528	0
YRI.DG	Peru_Laramate_900BP.AG	Chile_LosRieles_5100BP.AG	Argentina_GranChaco_HumidChaco_1400BP	-0.000738	0.00038	-1.942	18354	18756	488237	0
YRI.DG	USA_CA_SanNicolas_1600BP.SG	Peru_CentralAndes_8600-9000BP	Chane.DG	0.000108	0.00038	0.285	48092	48046	981963	0
YRI.DG	Argentina_Central_Plains_MarChiquita_700BP	Peru_CentralAndes_8600-9000BP	Chane.DG	0.000578	0.000381	1.52	48927	48397	984848	0
YRI.DG	Belize_4400BP.AG	Brazil_CentralEast_6800-10400BP	Chane.DG	0.000103	0.000381	0.27	40573	40591	825189	0
YRI.DG	Brazil_CentralEast_6800-10400BP	Argentina_Pampas_6800-7700BP	RN.Toba.masked	-0.000526	0.000381	-1.38	19991	20151	343947	0
YRI.DG	Peru_Laramate_900BP.AG	Argentina_Pampas_6800-7700BP	Argentina_GranChaco_HumidChaco_200BP	6.3e-05	0.000381	0.164	10194	10320	268056	0
YRI.DG	SaintLucia_Lavoutte_Ceramic.AG	Chile_LosRieles_5100BP.AG	Argentina_GranChaco_HumidChaco_1400BP	0.000335	0.000381	0.881	18988	18821	494203	0
YRI.DG	USA_AK_Ancient_Athabaskan_1100BP.DG	Peru_CentralAndes_8600-9000BP	Argentina_GranChaco_HumidChaco_1400BP	0.000202	0.000381	0.53	23936	23802	636851	0
YRI.DG	Venezuela_LasLocas_Ceramic.AG	Argentina_Pampas_6800-7700BP	Argentina_GranChaco_HumidChaco_200BP	0.000154	0.000381	0.403	10107	10099	264846	0
YRI.DG	Venezuela_LasLocas_Ceramic.AG	Brazil_CentralEast_6800-10400BP	Argentina_GranChaco_HumidChaco_200BP	0.000532	0.000381	1.394	9785	9720	255153	0
YRI.DG	Belize_4600BP.AG	Peru_CentralAndes_8600-9000BP	Argentina_GranChaco_HumidChaco_1400BP	0.000186	0.000382	0.487	20130	20019	525563	0
YRI.DG	Bolivia_Lukurmata_Tiwanaku.SG	SouthernPatagonia_5100-7300BP	Argentina_GranChaco_HumidChaco_1400BP	0.00033	0.000382	0.864	23113	22976	608344	0
YRI.DG	Peru_Highlands_LIP_Chimu.AG	SouthernPatagonia_5100-7300BP	Argentina_GranChaco_HumidChaco_1400BP	0.00031	0.000382	0.812	20884	20693	544932	0
YRI.DG	Peru_Laramate_900BP.AG	Argentina_Pampas_6800-7700BP	RN.Toba.masked	0.000729	0.000382	1.908	21382	21328	365377	0
YRI.DG	USA_CA_SantaRosa_3000BP.AG	Peru_CentralAndes_8600-9000BP	Argentina_GranChaco_HumidChaco_1400BP	3.2e-05	0.000382	0.084	21416	21413	560639	0
YRI.DG	Argentina_Central_Hills_SouthPunilla_600BP	Argentina_Pampas_6800-7700BP	Chane.DG	0.000312	0.000383	0.815	45825	45595	924407	0
YRI.DG	Argentina_Central_Hills_SouthPunilla_600BP	Chile_LosRieles_5100BP.AG	Argentina_GranChaco_HumidChaco_1400BP	0.000271	0.000383	0.706	19036	18862	498208	0
YRI.DG	Argentina_Central_Plains_NorthDulceRiver_500BP	Argentina_Pampas_6800-7700BP	Argentina_GranChaco_HumidChaco_200BP	0.000831	0.000383	2.168	10359	10210	268728	0
YRI.DG	Belize_4600BP.AG	SouthernPatagonia_5100-7300BP	Argentina_GranChaco_HumidChaco_1400BP	0.000547	0.000383	1.426	20574	20264	537800	0
YRI.DG	Dominican_Samana_Ceramic.AG	Chile_LosRieles_5100BP.AG	Argentina_GranChaco_HumidChaco_1400BP	0.000186	0.000383	0.486	18932	18843	496470	0
YRI.DG	Dominican_Samana_Ceramic.AG	SouthernPatagonia_5100-7300BP	Argentina_GranChaco_HumidChaco_200BP	0.000484	0.000383	1.262	11764	11661	304710	0
YRI.DG	Mexico_Tayopa_1000BP.AG	Argentina_Pampas_6800-7700BP	Argentina_GranChaco_DryChaco_1900BP	0.000729	0.000383	1.904	7881	7738	206159	0
YRI.DG	USA_CA_SanNicolas_1600BP.SG	Peru_CentralAndes_8600-9000BP	Argentina_GranChaco_HumidChaco_200BP	0.000157	0.000383	0.41	11434	11372	299608	0
YRI.DG	USA_CA_SantaRosa_3000BP.AG	SouthernPatagonia_5100-7300BP	Argentina_GranChaco_HumidChaco_1400BP	0.000755	0.000383	1.971	22002	21568	574877	0
YRI.DG	Argentina_Central_Hills_Traslasierra_800BP	Brazil_CentralEast_6800-10400BP	Argentina_GranChaco_DryChaco_1900BP	0.000836	0.000384	2.178	7742	7576	201607	0
YRI.DG	Brazil_CentralEast_6800-10400BP	Chile_LosRieles_5100BP.AG	Argentina_GranChaco_HumidChaco_1400BP	4.4e-05	0.000384	0.114	17852	17827	470093	0
YRI.DG	Brazil_MG_C_Sumidouro_EH_HG_10100BP.SG	Argentina_Pampas_6800-7700BP	Argentina_GranChaco_HumidChaco_1400BP	-0.000165	0.000384	-0.431	19946	20126	517406	0
YRI.DG	Haiti_Diale1_Ceramic.AG	Peru_CentralAndes_8600-9000BP	Argentina_GranChaco_HumidChaco_1400BP	0.000482	0.000384	1.254	23429	23173	606334	0
YRI.DG	Mexico_Queretaro_Medieval.SG	Argentina_Pampas_6800-7700BP	Chane.DG	0.000822	0.000384	2.143	45954	45151	925406	0
YRI.DG	Mexico_Tayopa_1000BP.AG	Peru_CentralAndes_8600-9000BP	Chane.DG	0.00028	0.000384	0.731	48201	47974	977312	0
YRI.DG	Peru_ElBrujo_EIP_1300BP.AG	Brazil_CentralEast_6800-10400BP	Argentina_GranChaco_HumidChaco_1400BP	0.000623	0.000384	1.622	14541	14401	378314	0
YRI.DG	SaintLucia_Lavoutte_Ceramic.AG	SouthernPatagonia_5100-7300BP	Argentina_GranChaco_HumidChaco_200BP	0.000752	0.000384	1.96	11975	11779	306337	0
YRI.DG	USA_Ancient_Beringian.SG	Argentina_Pampas_6800-7700BP	Argentina_GranChaco_HumidChaco_1400BP	0.000372	0.000384	0.969	22546	22337	606489	0
[truncated: 12,773 more rows]

## Sheet: ParanaRiver
Outgroup	Pop_1	Pop_2	Pop_3	f4	SE	Z	n_ABBAs	n_BABAs	n_SNPs	Z_BY
[truncated: 13,296 more rows]

[truncated: 3 more sheets: Central, Northwest, Pampas]
