# Supplementary material for: Eight millennia of continuity of a previously unknown lineage in Argentina
Source: Nature. Author manuscript; Available in PMC 2025 Dec 30. (PMC12747222; doi:10.1038/s41586-025-09731-3)
Supplement: Extended Data5 [file NIHMS2125634-supplement-Extended_Data5.xlsx]

## Sheet: Sheet 1
Supplementary Data Table: Outgroup f3 results for published and newly-reported ancient groups, with YRI as outgroup
Source_1	Source_2	Target	f3	SE	Z	n_SNPs
Argentina_Central_Hills_SouthPunilla_1600BP	Argentina_ParanaRiver_LowerDelta_400BP	YRI.DG	55.5469	9.41604	5.899	476
Argentina_ParanaRiver_LowerDelta_400BP	Brazil_SC_S_JAB_LH_HG_2200BP.AG	YRI.DG	50.0515	5.96646	8.389	1144
Argentina_ParanaRiver_LowerDelta_400BP	Canada_MDorset.AG	YRI.DG	39.4028	4.65729	8.46	1834
Argentina_ParanaRiver_LowerDelta_400BP	Argentina_ParanaRiver_MiddleParanaSaladoRivers_1700BP	YRI.DG	49.5772	5.70849	8.685	1057
Argentina_Northwest_SouthernPuna_Antofagasta_PeñasdelasTrampas1.1_8800BP	Argentina_ParanaRiver_LowerDelta_400BP	YRI.DG	56.723	6.19151	9.161	1211
Argentina_ParanaRiver_LowerDelta_400BP	Brazil_PI_Enoque_MH_HG_3500BP.SG	YRI.DG	60.8858	6.62219	9.194	902
Argentina_ParanaRiver_LowerDelta_400BP	Belize_8800BP.AG	YRI.DG	55.2587	5.91855	9.337	1067
Argentina_ParanaRiver_LowerDelta_400BP	Canada_Thule.SG	YRI.DG	44.6555	4.62446	9.656	1477
Argentina_ParanaRiver_LowerDelta_400BP	Brazil_SC_S_JAB_LH_HG_2500BP.AG	YRI.DG	51.5397	5.18792	9.935	1402
Argentina_ParanaRiver_LowerDelta_400BP	Peru_LimaCoast_MH_1000BP.AG	YRI.DG	57.2428	5.7596	9.939	1183
Argentina_ParanaRiver_LowerDelta_400BP	Mexico_Baja_Comondu_Unknown.SG	YRI.DG	54.3104	5.24757	10.35	1327
Argentina_ParanaRiver_LowerDelta_400BP	Belize_4000BP.AG	YRI.DG	54.7602	4.70429	11.64	1721
Argentina_ParanaRiver_LowerDelta_400BP	PuertoRico_Ceramic.WGC	YRI.DG	54.5717	4.63163	11.782	1780
Argentina_ParanaRiver_LowerDelta_400BP	Mexico_Baja_IronSprings_Unknown.SG	YRI.DG	52.1256	4.3981	11.852	1863
Argentina_ParanaRiver_LowerDelta_400BP	Brazil_MG_C_Sumidouro_EH_HG_9800BP.SG	YRI.DG	57.2417	4.74791	12.056	1851
Argentina_Central_Plains_MesopotamiaSantiagoDelEstero_1700BP	Argentina_ParanaRiver_LowerDelta_400BP	YRI.DG	56.6893	4.57661	12.387	1857
Argentina_Central_Hills_SouthPunilla_1600BP	Brazil_PI_Enoque_MH_HG_3500BP.SG	YRI.DG	51.3182	4.12718	12.434	2088
Argentina_ParanaRiver_LowerDelta_400BP	USA_CA_Carpinteria_4000BP.AG	YRI.DG	57.9054	4.64396	12.469	1812
Argentina_ParanaRiver_LowerDelta_400BP	Canada_700BP.SG	YRI.DG	45.6719	3.6146	12.635	2286
Argentina_ParanaRiver_LowerDelta_400BP	USA_CA_SantaBarbara_4900BP.AG	YRI.DG	51.1377	3.92977	13.013	2659
Argentina_Central_Hills_SouthPunilla_1600BP	Canada_Thule.SG	YRI.DG	45.9525	3.50361	13.116	3408
Argentina_ParanaRiver_LowerDelta_400BP	Belize_MHolocene.AG	YRI.DG	55.1262	4.15157	13.278	2161
Argentina_ParanaRiver_LowerDelta_400BP	USA_CA_Goleta_3000BP.AG	YRI.DG	54.2058	4.00084	13.549	2521
Argentina_GranChaco_DryChaco_1900BP	Argentina_ParanaRiver_LowerDelta_400BP	YRI.DG	59.0355	4.3563	13.552	2330
Argentina_ParanaRiver_LowerDelta_400BP	Brazil_CubataoI_Sambaqui_2700BP.AG	YRI.DG	51.2524	3.71986	13.778	2922
Argentina_Central_Hills_SouthPunilla_1600BP	Argentina_ParanaRiver_MiddleParanaSaladoRivers_1700BP	YRI.DG	57.5955	4.14915	13.881	2371
Argentina_ParanaRiver_LowerDelta_400BP	Paraguay_Pantanal_ParaguayRiver_1600BP	YRI.DG	56.9361	3.95316	14.403	2487
Argentina_ParanaRiver_LowerDelta_400BP	Canada_LateDorset.SG	YRI.DG	39.0402	2.69394	14.492	4874
Argentina_Central_Hills_Comechingones_4100BP	Argentina_ParanaRiver_LowerDelta_400BP	YRI.DG	60.5725	4.01916	15.071	2778
Argentina_Central_Hills_SouthPunilla_1600BP	Brazil_SC_S_JAB_LH_HG_2200BP.AG	YRI.DG	53.6162	3.45446	15.521	2981
Argentina_ParanaRiver_LowerDelta_400BP	Chile_LIP_Pukara_600BP.AG	YRI.DG	60.5986	3.89969	15.539	2581
Argentina_ParanaRiver_LowerDelta_400BP	Brazil_RN_ALE_MH_HG_4600BP.AG	YRI.DG	52.9727	3.40364	15.564	3773
Argentina_ParanaRiver_LowerDelta_400BP	Peru_Kaillachuro_Unknown.SG	YRI.DG	57.5543	3.68031	15.638	3126
Argentina_ParanaRiver_LowerDelta_400BP	Uruguay_Rocha_PreColonial.SG	YRI.DG	60.6284	3.81177	15.906	3109
Argentina_ParanaRiver_LowerDelta_400BP	USA_CA_Monterey_1000BP.AG	YRI.DG	57.7109	3.62475	15.921	3135
Argentina_Pampas_SouthSaladoRiver_3300BP	Argentina_ParanaRiver_LowerDelta_400BP	YRI.DG	55.9152	3.49176	16.013	2803
Argentina_ParanaRiver_LowerDelta_400BP	USA_NM_Chaco.AG	YRI.DG	49.9691	3.11293	16.052	3505
Argentina_Central_Hills_SouthPunilla_1600BP	Belize_8800BP.AG	YRI.DG	56.4336	3.51447	16.057	2852
Argentina_ParanaRiver_LowerDelta_400BP	Chile_LIP_Pukara_700BP.AG	YRI.DG	60.6131	3.75476	16.143	3122
Argentina_Central_Hills_SouthPunilla_1600BP	Canada_MDorset.AG	YRI.DG	45.8541	2.828	16.214	5001
Argentina_Central_Plains_EastCordoba_3700BP	Argentina_ParanaRiver_LowerDelta_400BP	YRI.DG	56.7747	3.47542	16.336	2758
Argentina_ParanaRiver_LowerDelta_400BP	Peru_EIP_Moche.AG	YRI.DG	54.4156	3.32897	16.346	3335
Argentina_Central_Hills_SouthPunilla_1600BP	Mexico_Baja_Comondu_Unknown.SG	YRI.DG	55.4978	3.34127	16.61	3323
Argentina_ParanaRiver_LowerDelta_400BP	USA_Alaska_TrailCreek_9000BP.SG	YRI.DG	47.9851	2.86721	16.736	5545
Argentina_ParanaRiver_LowerDelta_400BP	USA_CA_Carmel_600BP.AG	YRI.DG	53.7027	3.1716	16.932	4058
Argentina_Central_Hills_SouthPunilla_1600BP	Argentina_Northwest_SouthernPuna_Antofagasta_PeñasdelasTrampas1.1_8800BP	YRI.DG	62.5365	3.62082	17.271	3109
Argentina_ParanaRiver_LowerDelta_400BP	Brazil_SP_S_Moraes_MH_HG_5800BP.AG	YRI.DG	55.0597	3.16919	17.373	4308
Argentina_GranChaco_HumidChaco_200BP	Argentina_ParanaRiver_LowerDelta_400BP	YRI.DG	59.8038	3.43291	17.421	3243
Argentina_ParanaRiver_LowerDelta_400BP	Peru_Lima_EIP_1450BP.AG	YRI.DG	52.8681	3.02439	17.481	4392
Argentina_ParanaRiver_LowerDelta_400BP	Brazil_GalhetaIV_Sambaqui_1200BP.AG	YRI.DG	60.394	3.37596	17.889	3458
Argentina_Central_Hills_SouthPunilla_1600BP	Peru_LimaCoast_MH_1000BP.AG	YRI.DG	65.161	3.57015	18.252	3285
Argentina_ParanaRiver_LowerDelta_400BP	Brazil_SP_S_Laranjal_MH_HG_6800BP.AG	YRI.DG	56.5378	3.08386	18.333	4909
Argentina_ParanaRiver_LowerDelta_400BP	Bolivia_Pumapunku_Tiwanaku.SG	YRI.DG	54.3981	2.94289	18.485	4611
Argentina_ParanaRiver_LowerDelta_400BP	Brazil_MG_C_Sumidouro_EH_HG_10200BP.SG	YRI.DG	57.6521	3.10942	18.541	4088
Argentina_Central_Hills_SouthPunilla_1600BP	Mexico_Baja_IronSprings_Unknown.SG	YRI.DG	55.1766	2.93994	18.768	4481
Argentina_ParanaRiver_LowerDelta_400BP	Brazil_Capelinha_Sambaqui_10400BP.AG	YRI.DG	54.2443	2.86857	18.91	5362
Argentina_Central_Hills_SouthPunilla_1600BP	Belize_4000BP.AG	YRI.DG	57.2038	3.01609	18.966	4396
Argentina_ParanaRiver_LowerDelta_400BP	Mexico_Guanajuato_Medieval.SG	YRI.DG	53.4967	2.81924	18.976	4335
Argentina_Central_Hills_SouthPunilla_1600BP	Canada_700BP.SG	YRI.DG	52.6178	2.75252	19.116	5641
Argentina_Central_Hills_SierrasChicas_JesusMaria_8500BP	Argentina_ParanaRiver_LowerDelta_400BP	YRI.DG	52.0151	2.70524	19.228	5326
Argentina_Northwest_SouthernPuna_Antofagasta_500BP	Argentina_ParanaRiver_LowerDelta_400BP	YRI.DG	50.7682	2.63404	19.274	5785
Argentina_Central_Hills_SouthPunilla_1600BP	Brazil_SC_S_JAB_LH_HG_2500BP.AG	YRI.DG	58.156	3.00371	19.361	3887
Argentina_Central_Hills_SouthPunilla_1600BP	PuertoRico_Ceramic.WGC	YRI.DG	59.0467	3.04121	19.415	4515
Brazil_PI_Enoque_MH_HG_3500BP.SG	Canada_Thule.SG	YRI.DG	41.9692	2.14234	19.59	8124
Argentina_ParanaRiver_LowerDelta_400BP	USA_AK_PaleoAleut.AG	YRI.DG	47.889	2.41649	19.818	6404
Argentina_ParanaRiver_LowerDelta_400BP	USA_WA_Kennewick.SG	YRI.DG	50.5162	2.54358	19.86	6014
Argentina_ParanaRiver_LowerDelta_400BP	Canada_6500BP.SG	YRI.DG	54.9298	2.75911	19.909	5099
Brazil_PI_Enoque_MH_HG_3500BP.SG	Canada_MDorset.AG	YRI.DG	40.5169	2.03151	19.944	8808
Argentina_Central_Hills_SouthPunilla_1600BP	USA_CA_Carpinteria_4000BP.AG	YRI.DG	57.602	2.86922	20.076	5115
Argentina_ParanaRiver_LowerDelta_400BP	Bolivia_MH_Tiwanaku.AG	YRI.DG	55.1956	2.73807	20.159	4997
Argentina_ParanaRiver_MiddleParanaSaladoRivers_1700BP	Brazil_PI_Enoque_MH_HG_3500BP.SG	YRI.DG	55.1567	2.71286	20.332	4863
Argentina_Central_Hills_SouthPunilla_1600BP	Argentina_Central_Plains_MesopotamiaSantiagoDelEstero_1700BP	YRI.DG	61.2297	2.98058	20.543	4860
Argentina_ParanaRiver_LowerDelta_400BP	Brazil_LocaDoSuin_Sambaqui_9100BP.AG	YRI.DG	62.2634	3.0257	20.578	5450
Argentina_Central_Hills_Calamuchita_4200BP	Argentina_ParanaRiver_LowerDelta_400BP	YRI.DG	57.6616	2.80042	20.59	5439
Argentina_ParanaRiver_LowerDelta_400BP	Mexico_Pericues_Unknown.SG	YRI.DG	56.3877	2.72702	20.677	5588
Argentina_Central_Hills_SierrasChicas_4100BP	Argentina_ParanaRiver_LowerDelta_400BP	YRI.DG	57.1068	2.75233	20.749	5526
Argentina_ParanaRiver_LowerDelta_400BP	Peru_Highlands_Chinchawas_MH.AG	YRI.DG	58.1272	2.77448	20.951	5617
Argentina_Northwest_SouthernPuna_Antofagasta_2100BP	Argentina_ParanaRiver_LowerDelta_400BP	YRI.DG	59.6144	2.83885	21	5888
Argentina_ParanaRiver_LowerDelta_400BP	Belize_5600BP.AG	YRI.DG	59.7596	2.81752	21.21	5387
Argentina_Central_Hills_SouthPunilla_1600BP	Brazil_MG_C_Sumidouro_EH_HG_9800BP.SG	YRI.DG	66.1993	3.09838	21.366	4501
Argentina_ParanaRiver_LowerDelta_400BP	Brazil_Limao_Sambaqui_2700BP.AG	YRI.DG	59.3857	2.77307	21.415	5269
Belize_8800BP.AG	Brazil_PI_Enoque_MH_HG_3500BP.SG	YRI.DG	56.3441	2.62342	21.477	5466
Argentina_ParanaRiver_LowerDelta_400BP	Mexico_Medio_CasasGrandes.AG	YRI.DG	56.2766	2.58075	21.806	6366
Argentina_ParanaRiver_LowerDelta_400BP	USA_CA_SantaRosa_4900BP.AG	YRI.DG	59.5053	2.72724	21.819	5314
Brazil_PI_Enoque_MH_HG_3500BP.SG	Brazil_SC_S_JAB_LH_HG_2200BP.AG	YRI.DG	53.6064	2.43898	21.979	6019
Brazil_PI_Enoque_MH_HG_3500BP.SG	Peru_LimaCoast_MH_1000BP.AG	YRI.DG	55.6426	2.52653	22.023	5836
Argentina_Central_Hills_Comechingones_1200BP	Argentina_ParanaRiver_LowerDelta_400BP	YRI.DG	60.1102	2.7013	22.252	5503
Argentina_Northwest_SouthernPuna_Antofagasta_PeñasdelasTrampas1.1_8800BP	Brazil_PI_Enoque_MH_HG_3500BP.SG	YRI.DG	53.9217	2.42326	22.252	5965
Argentina_ParanaRiver_LowerDelta_400BP	Brazil_JabuticabeiraII_Sambaqui_102_Sambaqui_1300BP.AG	YRI.DG	57.9774	2.59119	22.375	6571
Argentina_Central_Hills_Calamuchita_2600BP	Argentina_ParanaRiver_LowerDelta_400BP	YRI.DG	58.5291	2.60494	22.468	5911
Argentina_ParanaRiver_MiddleParanaSaladoRivers_1700BP	Belize_8800BP.AG	YRI.DG	57.7736	2.56914	22.488	6034
Argentina_Northwest_SouthernPuna_Antofagasta_PeñasdelasTrampas1.1_8800BP	Canada_Thule.SG	YRI.DG	44.3005	1.96088	22.592	9601
Argentina_Central_Hills_SouthPunilla_1600BP	Argentina_GranChaco_DryChaco_1900BP	YRI.DG	60.4828	2.67565	22.605	6049
Argentina_Northwest_SouthernPuna_Antofagasta_PeñasdelasTrampas1.1_8800BP	Argentina_ParanaRiver_MiddleParanaSaladoRivers_1700BP	YRI.DG	55.7975	2.46662	22.621	6735
Argentina_ParanaRiver_LowerDelta_400BP	Peru_MH_LIP_ElBrujo_850BP.AG	YRI.DG	60.8992	2.68633	22.67	5526
Argentina_ParanaRiver_MiddleParanaSaladoRivers_1700BP	Canada_MDorset.AG	YRI.DG	41.8876	1.84482	22.706	9977
Argentina_Central_Hills_SouthPunilla_1600BP	Belize_MHolocene.AG	YRI.DG	58.5818	2.57441	22.755	5984
Argentina_ParanaRiver_LowerDelta_400BP	Brazil_SP_S_Laranjal_MH_HG_6600BP.AG	YRI.DG	60.1059	2.63823	22.783	6241
Argentina_ParanaRiver_MiddleParanaSaladoRivers_1700BP	Canada_Thule.SG	YRI.DG	47.5114	2.08224	22.817	7906
Argentina_ParanaRiver_LowerDelta_400BP	Mexico_CoyoteCave_950BP.AG	YRI.DG	52.5346	2.27281	23.114	7733
Argentina_ParanaRiver_LowerDelta_400BP	Mexico_Trincheras_LaPlaya_2800BP.AG	YRI.DG	59.0905	2.55173	23.157	6085
Argentina_Central_Hills_SouthPunilla_1600BP	Argentina_Pampas_SouthSaladoRiver_3300BP	YRI.DG	61.3589	2.63424	23.293	6601
Brazil_SC_S_JAB_LH_HG_2200BP.AG	Canada_Thule.SG	YRI.DG	47.0305	2.01189	23.376	9279
Argentina_Central_Hills_SouthPunilla_1600BP	USA_CA_Goleta_3000BP.AG	YRI.DG	56.7662	2.42547	23.404	6739
Argentina_ParanaRiver_LowerDelta_400BP	Chile_CaletaHuelen_MH_1100BP.AG	YRI.DG	55.529	2.3664	23.466	7435
Argentina_Central_Hills_SouthPunilla_1600BP	Paraguay_Pantanal_ParaguayRiver_1600BP	YRI.DG	59.5465	2.53679	23.473	6884
Argentina_ParanaRiver_MiddleParanaSaladoRivers_1700BP	Brazil_SC_S_JAB_LH_HG_2200BP.AG	YRI.DG	58.3977	2.48709	23.48	6083
Argentina_ParanaRiver_LowerDelta_1600BP	Argentina_ParanaRiver_LowerDelta_400BP	YRI.DG	58.5176	2.48169	23.58	6983
Argentina_ParanaRiver_LowerDelta_400BP	Peru_Cullcunche_Tiwanaku.SG	YRI.DG	52.0152	2.20325	23.608	8446
Argentina_Central_Hills_Occientales_1900BP	Argentina_ParanaRiver_LowerDelta_400BP	YRI.DG	56.8977	2.40572	23.651	7973
Argentina_ParanaRiver_LowerDelta_400BP	Peru_LIP_Ychsma.AG	YRI.DG	60.3017	2.54786	23.668	6210
Argentina_ParanaRiver_MiddleParanaSaladoRivers_1700BP	Peru_LimaCoast_MH_1000BP.AG	YRI.DG	59.6885	2.5213	23.674	6897
Argentina_Central_Hills_SouthPunilla_1600BP	USA_CA_SantaBarbara_4900BP.AG	YRI.DG	60.4231	2.54904	23.704	6851
Argentina_NorthTierradelFuego_Selknam_500BP.AG	Argentina_ParanaRiver_LowerDelta_400BP	YRI.DG	56.9401	2.3976	23.749	7644
Argentina_Central_Hills_Comechingones_500BP	Argentina_ParanaRiver_LowerDelta_400BP	YRI.DG	59.3588	2.49918	23.751	6794
Argentina_ParanaRiver_LowerDelta_400BP	Mexico_Trincheras_LaPlaya_2500BP.TW	YRI.DG	53.7569	2.26018	23.784	8760
Belize_8800BP.AG	Canada_Thule.SG	YRI.DG	47.5712	1.99913	23.796	8256
Argentina_Central_Hills_SierrasChicas_1700BP	Argentina_ParanaRiver_LowerDelta_400BP	YRI.DG	56.4409	2.3704	23.811	7193
Argentina_Central_Hills_SouthPunilla_1600BP	Peru_Kaillachuro_Unknown.SG	YRI.DG	60.3283	2.5245	23.897	7453
Argentina_Central_Hills_SouthPunilla_1600BP	Chile_LIP_Pukara_600BP.AG	YRI.DG	57.4839	2.40219	23.93	6559
Argentina_Central_Plains_MarChiquita_3900BP	Argentina_ParanaRiver_LowerDelta_400BP	YRI.DG	56.6784	2.36797	23.935	7235
Argentina_ParanaRiver_LowerDelta_400BP	Mexico_Trincheras_LaPlaya_1900BP.AG	YRI.DG	55.0044	2.29423	23.975	7514
Belize_8800BP.AG	Brazil_SC_S_JAB_LH_HG_2200BP.AG	YRI.DG	53.264	2.22143	23.977	7698
Argentina_ParanaRiver_LowerDelta_400BP	Belize_9400BP.AG	YRI.DG	57.2211	2.3752	24.091	7293
Argentina_ParanaRiver_MiddleParanaSaladoRivers_1700BP	Mexico_Baja_Comondu_Unknown.SG	YRI.DG	55.9569	2.31057	24.218	7235
Argentina_ParanaRiver_LowerDelta_400BP	Mexico_Trincheras_LaPlaya_900BP.AG	YRI.DG	53.6884	2.2167	24.22	8721
Argentina_ParanaRiver_LowerDelta_400BP	Chile_PicaOcho_700BP.AG	YRI.DG	58.552	2.41191	24.276	8066
Canada_Thule.SG	Peru_LimaCoast_MH_1000BP.AG	YRI.DG	48.7022	2.00449	24.297	9580
Argentina_Northwest_SouthernPuna_Antofagasta_PeñasdelasTrampas1.1_8800BP	Canada_MDorset.AG	YRI.DG	40.7953	1.67641	24.335	14563
Belize_8800BP.AG	Mexico_Baja_Comondu_Unknown.SG	YRI.DG	54.493	2.22953	24.442	7723
Argentina_ParanaRiver_LowerDelta_400BP	USA_CA_Malibu_3400BP.AG	YRI.DG	55.3964	2.26225	24.487	7189
Argentina_Northwest_SouthernPuna_Antofagasta_PeñasdelasTrampas1.1_8800BP	Brazil_SC_S_JAB_LH_HG_2200BP.AG	YRI.DG	52.9772	2.15936	24.534	8682
Argentina_ParanaRiver_LowerDelta_400BP	Peru_Lauricocha_3500BP.AG	YRI.DG	54.627	2.22282	24.575	8780
Brazil_PI_Enoque_MH_HG_3500BP.SG	Mexico_Baja_Comondu_Unknown.SG	YRI.DG	51.004	2.07522	24.578	8779
Argentina_ParanaRiver_LowerDelta_400BP	Brazil_MG_C_LapaDoSanto_EH_HG_9500BP.AG	YRI.DG	59.3418	2.414	24.582	7386
Argentina_Central_Hills_SouthPunilla_1600BP	Canada_LateDorset.SG	YRI.DG	43.3389	1.76248	24.59	11936
Belize_8800BP.AG	Canada_MDorset.AG	YRI.DG	43.0885	1.74781	24.653	12272
Argentina_Northwest_SouthernPuna_Antofagasta_PeñasdelasTrampas1.1_8800BP	Mexico_Baja_Comondu_Unknown.SG	YRI.DG	55.0305	2.21243	24.873	8537
Argentina_GranChaco_HumidChaco_1400BP	Argentina_ParanaRiver_LowerDelta_400BP	YRI.DG	58.4612	2.34628	24.917	6851
Argentina_Central_Hills_SouthPunilla_1600BP	Argentina_Central_Plains_EastCordoba_3700BP	YRI.DG	60.9772	2.44544	24.935	7427
Mexico_Baja_Comondu_Unknown.SG	Peru_LimaCoast_MH_1000BP.AG	YRI.DG	55.2211	2.20358	25.06	8593
Argentina_Central_Hills_SouthPunilla_1600BP	Uruguay_Rocha_PreColonial.SG	YRI.DG	58.4558	2.32779	25.112	7194
Argentina_Central_Hills_SouthPunilla_1600BP	Argentina_GranChaco_HumidChaco_200BP	YRI.DG	60.3484	2.39955	25.15	7493
Argentina_Pampas_6800BP.AG	Argentina_ParanaRiver_LowerDelta_400BP	YRI.DG	56.9542	2.25985	25.203	7538
Argentina_Central_Hills_Comechingones_4100BP	Argentina_Central_Hills_SouthPunilla_1600BP	YRI.DG	61.5467	2.42836	25.345	7286
Argentina_ParanaRiver_MiddleParanaSaladoRivers_1700BP	Belize_4000BP.AG	YRI.DG	53.8711	2.12246	25.381	9288
Canada_MDorset.AG	Mexico_Baja_Comondu_Unknown.SG	YRI.DG	44.414	1.74892	25.395	13661
Argentina_Northwest_SouthernPuna_Antofagasta_PeñasdelasTrampas1.1_8800BP	Belize_8800BP.AG	YRI.DG	56.387	2.22002	25.399	8398
Argentina_ParanaRiver_MiddleParanaSaladoRivers_1700BP	Brazil_SC_S_JAB_LH_HG_2500BP.AG	YRI.DG	56.3162	2.20319	25.561	8033
Argentina_Central_Hills_SouthPunilla_1600BP	Brazil_CubataoI_Sambaqui_2700BP.AG	YRI.DG	60.8868	2.37945	25.589	7696
Canada_Thule.SG	Mexico_Baja_Comondu_Unknown.SG	YRI.DG	43.103	1.67776	25.691	11835
Argentina_ParanaRiver_LowerDelta_400BP	USA_CA_NewCuyama_1300BP.SG	YRI.DG	55.0804	2.14387	25.692	8992
Argentina_Northwest_SubandeanValleys_Ambato_1200BP	Argentina_ParanaRiver_LowerDelta_400BP	YRI.DG	60.3257	2.33603	25.824	7848
Argentina_ParanaRiver_LowerDelta_400BP	Brazil_MG_C_LapaDoSanto_EH_HG_9200BP.AG	YRI.DG	54.0765	2.09064	25.866	9804
Argentina_ParanaRiver_LowerDelta_400BP	Argentina_ParanaRiver_UpperDelta_700BP	YRI.DG	57.1284	2.20208	25.943	7584
Argentina_ParanaRiver_LowerDelta_400BP	Bolivia_Putuni_Tiwanaku.SG	YRI.DG	55.4373	2.13303	25.99	9107
Belize_MHolocene.AG	Brazil_PI_Enoque_MH_HG_3500BP.SG	YRI.DG	51.8104	1.98729	26.071	8821
Belize_8800BP.AG	Peru_LimaCoast_MH_1000BP.AG	YRI.DG	56.6797	2.17113	26.106	8577
Brazil_SC_S_JAB_LH_HG_2500BP.AG	Canada_MDorset.AG	YRI.DG	39.9509	1.52739	26.156	17280
Argentina_ParanaRiver_LowerDelta_400BP	Peru_Ullujaya_MH_950BP.AG	YRI.DG	58.4819	2.23388	26.18	8779
Argentina_Central_Hills_SouthPunilla_1600BP	USA_CA_Monterey_1000BP.AG	YRI.DG	57.502	2.19591	26.186	8246
Brazil_PI_Enoque_MH_HG_3500BP.SG	Canada_700BP.SG	YRI.DG	49.2598	1.87687	26.246	10857
Argentina_Central_Hills_SouthPunilla_1600BP	USA_NM_Chaco.AG	YRI.DG	52.3726	1.99516	26.25	9298
Argentina_Central_Plains_SouthCordoba_100BP	Argentina_ParanaRiver_LowerDelta_400BP	YRI.DG	57.1109	2.17374	26.273	9815
Brazil_SC_S_JAB_LH_HG_2200BP.AG	Mexico_Baja_Comondu_Unknown.SG	YRI.DG	54.7512	2.08284	26.287	8677
Argentina_ParanaRiver_LowerDelta_400BP	Brazil_JabuticabeiraII_Sambaqui_2200BP.AG	YRI.DG	53.3796	2.02981	26.298	10179
Brazil_SC_S_JAB_LH_HG_2200BP.AG	Peru_LimaCoast_MH_1000BP.AG	YRI.DG	52.9408	2.01299	26.3	9095
Argentina_ParanaRiver_LowerDelta_400BP	USA_CA_PacificGrove_5200BP.AG	YRI.DG	56.0022	2.12865	26.309	9514
Argentina_Central_Plains_MesopotamiaSantiagoDelEstero_1700BP	Brazil_PI_Enoque_MH_HG_3500BP.SG	YRI.DG	53.6606	2.03863	26.322	8658
Argentina_ParanaRiver_LowerDelta_400BP	Bolivia_MH_Iroco_1050BP.AG	YRI.DG	59.7973	2.27069	26.334	8040
Argentina_ParanaRiver_LowerDelta_400BP	Belize_7400BP.AG	YRI.DG	56.3539	2.1382	26.356	8654
Brazil_SC_S_JAB_LH_HG_2500BP.AG	Canada_Thule.SG	YRI.DG	45.7452	1.73133	26.422	11772
Argentina_ParanaRiver_LowerDelta_400BP	USA_CA_CastroVille_900BP.AG	YRI.DG	57.9583	2.19106	26.452	8417
Argentina_ParanaRiver_LowerDelta_400BP	Canada_BigBar_5700BP.SG	YRI.DG	52.2424	1.96779	26.549	10301
Argentina_ParanaRiver_LowerDelta_400BP	Peru_Cotahuasi_Tiwanaku.SG	YRI.DG	59.3534	2.23186	26.594	8876
Canada_MDorset.AG	PuertoRico_Ceramic.WGC	YRI.DG	38.9936	1.46481	26.62	18288
Brazil_SC_S_JAB_LH_HG_2200BP.AG	Canada_MDorset.AG	YRI.DG	41.6216	1.56154	26.654	13365
Argentina_ParanaRiver_MiddleParanaSaladoRivers_1700BP	PuertoRico_Ceramic.WGC	YRI.DG	54.607	2.03923	26.778	10125
Belize_4000BP.AG	Brazil_PI_Enoque_MH_HG_3500BP.SG	YRI.DG	55.6906	2.07467	26.843	8184
Argentina_ParanaRiver_LowerDelta_400BP	USA_CA_Goleta_1500BP.AG	YRI.DG	57.015	2.12167	26.873	9617
Brazil_PI_Enoque_MH_HG_3500BP.SG	USA_CA_Carpinteria_4000BP.AG	YRI.DG	55.0522	2.04798	26.881	8963
Belize_4000BP.AG	Canada_Thule.SG	YRI.DG	43.5804	1.62042	26.894	13161
Argentina_ParanaRiver_LowerDelta_400BP	Peru_Lauricocha_5800BP.AG	YRI.DG	62.6406	2.32414	26.952	9100
Argentina_Central_Hills_SouthPunilla_1600BP	Brazil_GalhetaIV_Sambaqui_1200BP.AG	YRI.DG	57.9494	2.14305	27.041	9077
Argentina_ParanaRiver_LowerDelta_400BP	USA_CA_CalaverasCounty_1500BP.AG	YRI.DG	57.1368	2.10911	27.09	10520
Argentina_ParanaRiver_LowerDelta_400BP	Peru_SanSebastian_LIP_600BP.AG	YRI.DG	54.9215	2.02526	27.118	10784
Argentina_Central_Plains_MesopotamiaSantiagoDelEstero_1700BP	Canada_Thule.SG	YRI.DG	45.6911	1.68184	27.167	14626
Canada_MDorset.AG	Peru_LimaCoast_MH_1000BP.AG	YRI.DG	42.7426	1.57187	27.192	15135
Brazil_PI_Enoque_MH_HG_3500BP.SG	Brazil_SC_S_JAB_LH_HG_2500BP.AG	YRI.DG	56.1723	2.06503	27.202	7683
Argentina_ParanaRiver_LowerDelta_400BP	Mexico_Chihuahua_Medieval.SG	YRI.DG	53.3484	1.95854	27.239	10296
Argentina_ParanaRiver_LowerDelta_400BP	Peru_Cuncaicha_4200BP.AG	YRI.DG	56.28	2.05161	27.432	11128
Brazil_PI_Enoque_MH_HG_3500BP.SG	USA_CA_SantaBarbara_4900BP.AG	YRI.DG	52.8195	1.91964	27.515	10594
Argentina_Pampas_CentralPampeanDunefields_1600BP	Argentina_ParanaRiver_LowerDelta_400BP	YRI.DG	57.1652	2.06992	27.617	9866
Argentina_ParanaRiver_LowerDelta_400BP	Canada_ASO.SG	YRI.DG	50.4823	1.82526	27.658	11538
Argentina_Northwest_SouthernPuna_Antofagasta_PeñasdelasTrampas1.1_8800BP	Mexico_Baja_IronSprings_Unknown.SG	YRI.DG	51.6556	1.86563	27.688	11911
Argentina_ParanaRiver_LowerDelta_400BP	Peru_Ullujaya_EIP_1350BP.AG	YRI.DG	58.5851	2.10799	27.792	8738
Argentina_Central_Hills_SouthPunilla_1600BP	USA_Alaska_TrailCreek_9000BP.SG	YRI.DG	48.452	1.74223	27.81	13116
Argentina_ParanaRiver_LowerDelta_400BP	USA_CA_Goleta_1900BP.AG	YRI.DG	54.1231	1.94259	27.861	11381
Argentina_Central_Hills_SouthPunilla_1600BP	Chile_LIP_Pukara_700BP.AG	YRI.DG	64.017	2.28762	27.984	8122
Argentina_ParanaRiver_LowerDelta_400BP	Peru_ElBrujo_EIP_1300BP.AG	YRI.DG	57.4555	2.05065	28.018	9238
Argentina_ParanaRiver_LowerDelta_400BP	Peru_Cuncaicha_9000BP.AG	YRI.DG	56.7746	2.01804	28.134	10765
Brazil_SC_S_JAB_LH_HG_2200BP.AG	Mexico_Baja_IronSprings_Unknown.SG	YRI.DG	51.2466	1.81503	28.235	12123
Argentina_ParanaRiver_LowerDelta_400BP	Dominican_PreCeramic.AG	YRI.DG	53.7519	1.90104	28.275	11388
Argentina_ParanaRiver_LowerDelta_400BP	USA_CA_Goleta_2600BP.AG	YRI.DG	55.5524	1.96396	28.286	11377
Canada_Thule.SG	PuertoRico_Ceramic.WGC	YRI.DG	44.7026	1.58016	28.29	15517
Argentina_BeagleChannel_Yamana_1500BP.AG	Argentina_ParanaRiver_LowerDelta_400BP	YRI.DG	59.0299	2.08481	28.314	10258
Argentina_Central_Plains_MesopotamiaSantiagoDelEstero_1700BP	Argentina_ParanaRiver_MiddleParanaSaladoRivers_1700BP	YRI.DG	56.1	1.9763	28.386	10135
Canada_MDorset.AG	Canada_Thule.SG	YRI.DG	47.3573	1.66637	28.419	14603
Argentina_ParanaRiver_MiddleParanaSaladoRivers_1700BP	Mexico_Baja_IronSprings_Unknown.SG	YRI.DG	55.5209	1.95001	28.472	10298
Argentina_ParanaRiver_LowerDelta_400BP	Brazil_Cabecuda_Sambaqui_3200BP.AG	YRI.DG	57.9954	2.03166	28.546	9307
Canada_Thule.SG	USA_CA_Carpinteria_4000BP.AG	YRI.DG	46.8382	1.64036	28.554	14032
Argentina_ParanaRiver_LowerDelta_400BP	Chile_PuntaSantaAna_7300BP.SG	YRI.DG	57.4912	2.01176	28.578	11159
Argentina_Central_Hills_SouthPunilla_1600BP	Peru_EIP_Moche.AG	YRI.DG	62.1513	2.17285	28.604	8827
Argentina_ParanaRiver_LowerDelta_400BP	USA_CA_SantaBarbara_1700BP.AG	YRI.DG	55.0834	1.90962	28.845	11215
Argentina_Central_Hills_SouthPunilla_1600BP	Canada_6500BP.SG	YRI.DG	52.0517	1.80439	28.847	12108
Argentina_Northwest_PrePuna_600BP	Argentina_ParanaRiver_LowerDelta_400BP	YRI.DG	57.7748	1.99511	28.958	11587
Brazil_PI_Enoque_MH_HG_3500BP.SG	USA_CA_Goleta_3000BP.AG	YRI.DG	53.0264	1.82357	29.078	12298
Belize_8800BP.AG	Brazil_MG_C_Sumidouro_EH_HG_9800BP.SG	YRI.DG	58.6896	2.01698	29.098	11060
Mexico_Baja_IronSprings_Unknown.SG	Peru_LimaCoast_MH_1000BP.AG	YRI.DG	53.2974	1.83019	29.121	12039
Belize_MHolocene.AG	Canada_Thule.SG	YRI.DG	45.3539	1.55638	29.141	17033
Argentina_ParanaRiver_LowerDelta_400BP	Peru_LIP_Chanka.AG	YRI.DG	56.0711	1.92314	29.156	11915
Argentina_ParanaRiver_LowerDelta_400BP	Belize_5500BP.AG	YRI.DG	55.5051	1.90039	29.207	11038
Belize_4000BP.AG	Mexico_Baja_Comondu_Unknown.SG	YRI.DG	53.9233	1.84538	29.221	12332
Belize_4000BP.AG	Belize_8800BP.AG	YRI.DG	56.8562	1.9409	29.294	12020
Argentina_Northwest_SouthernPuna_Antofagasta_PeñasdelasTrampas1.1_8800BP	Brazil_MG_C_Sumidouro_EH_HG_9800BP.SG	YRI.DG	58.4552	1.9947	29.305	11786
Argentina_Northwest_SouthernPuna_Antofagasta_PeñasdelasTrampas1.1_8800BP	PuertoRico_Ceramic.WGC	YRI.DG	55.6293	1.89786	29.312	12449
Argentina_ParanaRiver_LowerDelta_400BP	USA_Ancient_Beringian.SG	YRI.DG	46.9845	1.602	29.329	15512
Argentina_Central_Hills_SouthPunilla_1600BP	Brazil_MG_C_Sumidouro_EH_HG_10200BP.SG	YRI.DG	59.1817	2.01382	29.388	9813
Brazil_SC_S_JAB_LH_HG_2500BP.AG	Mexico_Baja_Comondu_Unknown.SG	YRI.DG	53.068	1.8051	29.399	11000
Argentina_Central_Plains_NorthSantiagodelEstero_500BP	Argentina_ParanaRiver_LowerDelta_400BP	YRI.DG	56.7594	1.92805	29.439	11825
Argentina_ParanaRiver_LowerDelta_400BP	Chile_Conchali_700BP.AG	YRI.DG	56.1087	1.90345	29.477	12038
Argentina_Pampas_CentralPampeanDunefields_LagunadelosPampas_10000BP	Argentina_ParanaRiver_LowerDelta_400BP	YRI.DG	56.9069	1.93005	29.485	11872
Argentina_ParanaRiver_LowerDelta_400BP	USA_CA_Goleta_1100BP.AG	YRI.DG	56.1261	1.90165	29.514	11647
Argentina_ParanaRiver_MiddleParanaSaladoRivers_1700BP	Canada_700BP.SG	YRI.DG	53.894	1.81581	29.68	12540
Argentina_Central_Hills_SouthPunilla_1600BP	USA_CA_Carmel_600BP.AG	YRI.DG	60.4617	2.03288	29.742	10708
Argentina_Northwest_SouthernPuna_Antofagasta_PeñasdelasTrampas1.1_8800BP	Brazil_SC_S_JAB_LH_HG_2500BP.AG	YRI.DG	56.1142	1.88607	29.752	11211
Argentina_GranChaco_DryChaco_1900BP	Brazil_PI_Enoque_MH_HG_3500BP.SG	YRI.DG	59.145	1.98691	29.767	10901
Argentina_ParanaRiver_LowerDelta_400BP	Bolivia_MonolitoDescabezado_Tiwanaku.SG	YRI.DG	55.3105	1.85694	29.786	11109
Canada_MDorset.AG	Mexico_Baja_IronSprings_Unknown.SG	YRI.DG	41.0056	1.37613	29.798	18918
Belize_8800BP.AG	Mexico_Baja_IronSprings_Unknown.SG	YRI.DG	57.0017	1.90804	29.874	10989
Brazil_MG_C_Sumidouro_EH_HG_9800BP.SG	Canada_MDorset.AG	YRI.DG	46.054	1.54087	29.888	18548
Argentina_ParanaRiver_LowerDelta_400BP	Chile_LosRieles_5100BP.AG	YRI.DG	59.4041	1.98634	29.906	11491
Brazil_PI_Enoque_MH_HG_3500BP.SG	Paraguay_Pantanal_ParaguayRiver_1600BP	YRI.DG	54.1066	1.80566	29.965	12796
Argentina_NorthTierradelFuego_LaArcillosa2_5800BP.AG	Argentina_ParanaRiver_LowerDelta_400BP	YRI.DG	57.4851	1.91662	29.993	11708
Argentina_ParanaRiver_MiddleParanaSaladoRivers_1700BP	USA_CA_Carpinteria_4000BP.AG	YRI.DG	58.7776	1.95598	30.05	10164
Brazil_SC_S_JAB_LH_HG_2200BP.AG	Canada_700BP.SG	YRI.DG	49.4376	1.64396	30.072	14618
Brazil_SC_S_JAB_LH_HG_2500BP.AG	Peru_LimaCoast_MH_1000BP.AG	YRI.DG	55.7945	1.8539	30.096	11855
Argentina_ParanaRiver_LowerDelta_400BP	Guadeloupe_AnseGourde_Ceramic.AG	YRI.DG	60.0327	1.99369	30.111	9233
Brazil_PI_Enoque_MH_HG_3500BP.SG	PuertoRico_Ceramic.WGC	YRI.DG	55.4789	1.83814	30.182	11075
Brazil_PI_Enoque_MH_HG_3500BP.SG	Mexico_Baja_IronSprings_Unknown.SG	YRI.DG	53.8572	1.78335	30.2	12955
Belize_4000BP.AG	Canada_MDorset.AG	YRI.DG	43.6425	1.44376	30.228	20224
Canada_MDorset.AG	USA_CA_Carpinteria_4000BP.AG	YRI.DG	40.8997	1.35265	30.237	22747
Argentina_ParanaRiver_MiddleParanaSaladoRivers_1700BP	Brazil_MG_C_Sumidouro_EH_HG_9800BP.SG	YRI.DG	61.7793	2.04074	30.273	10135
Belize_4000BP.AG	Brazil_SC_S_JAB_LH_HG_2200BP.AG	YRI.DG	54.3556	1.79178	30.336	12256
Belize_8800BP.AG	PuertoRico_Ceramic.WGC	YRI.DG	54.4036	1.79141	30.369	11526
Belize_8800BP.AG	Brazil_SC_S_JAB_LH_HG_2500BP.AG	YRI.DG	59.0351	1.94105	30.414	9961
Argentina_ParanaRiver_LowerDelta_400BP	Belize_4600BP.AG	YRI.DG	54.4557	1.7895	30.431	12304
Argentina_Central_Plains_MesopotamiaSantiagoDelEstero_1700BP	Belize_8800BP.AG	YRI.DG	56.2285	1.8468	30.446	12303
Peru_LimaCoast_MH_1000BP.AG	PuertoRico_Ceramic.WGC	YRI.DG	57.8588	1.89322	30.561	11982
Argentina_Central_Hills_NorthPunilla_700BP	Argentina_ParanaRiver_LowerDelta_400BP	YRI.DG	57.459	1.87834	30.59	11075
Belize_8800BP.AG	Canada_700BP.SG	YRI.DG	52.7118	1.71614	30.715	13748
Argentina_ParanaRiver_LowerDelta_400BP	USA_CA_SantaBarbara_900BP.AG	YRI.DG	58.6499	1.90757	30.746	11260
Brazil_MG_C_Sumidouro_EH_HG_9800BP.SG	Peru_LimaCoast_MH_1000BP.AG	YRI.DG	56.2819	1.82906	30.771	12213
Argentina_Central_Hills_SouthPunilla_1600BP	Brazil_RN_ALE_MH_HG_4600BP.AG	YRI.DG	64.2796	2.08853	30.777	9994
Argentina_ParanaRiver_LowerDelta_400BP	Peru_Lima_LIP_650BP.AG	YRI.DG	55.5167	1.80312	30.789	13120
Argentina_ParanaRiver_LowerDelta_400BP	USA_CA_Goleta_1000BP.AG	YRI.DG	56.6203	1.83465	30.862	12133
Argentina_Central_Hills_SouthPunilla_1600BP	Mexico_Guanajuato_Medieval.SG	YRI.DG	58.9847	1.91058	30.873	10448
Argentina_Central_Hills_SouthPunilla_1600BP	Brazil_SP_S_Moraes_MH_HG_5800BP.AG	YRI.DG	60.4545	1.95652	30.899	11324
Argentina_Central_Plains_EastCordoba_3700BP	Brazil_PI_Enoque_MH_HG_3500BP.SG	YRI.DG	53.4944	1.72665	30.982	13220
Argentina_GranChaco_DryChaco_1900BP	Canada_Thule.SG	YRI.DG	48.6661	1.56776	31.042	17763
Argentina_Central_Hills_SouthPunilla_1600BP	Peru_Lima_EIP_1450BP.AG	YRI.DG	60.3866	1.94521	31.044	11453
Argentina_ParanaRiver_MiddleParanaSaladoRivers_1700BP	Belize_MHolocene.AG	YRI.DG	59.8578	1.92797	31.047	12189
Argentina_Northwest_SouthernPuna_Antofagasta_PeñasdelasTrampas1.1_8800BP	Peru_LimaCoast_MH_1000BP.AG	YRI.DG	60.653	1.94527	31.18	10044
Argentina_ParanaRiver_LowerDelta_400BP	Peru_LaGalgada_4100BP.AG	YRI.DG	58.1724	1.861	31.259	12719
Brazil_SC_S_JAB_LH_HG_2200BP.AG	PuertoRico_Ceramic.WGC	YRI.DG	53.1929	1.69414	31.398	12114
Argentina_ParanaRiver_LowerDelta_400BP	USA_Nevada_LovelockCave_600BP.SG	YRI.DG	54.4322	1.73253	31.418	14611
Argentina_ParanaRiver_LowerDelta_400BP	Chile_WesternArchipelago_Ayayema_5100BP.SG	YRI.DG	55.103	1.75289	31.436	14566
Argentina_ParanaRiver_LowerDelta_400BP	USA_CA_SantaRosa_3200BP.AG	YRI.DG	56.2856	1.7901	31.443	12793
Canada_Thule.SG	Mexico_Baja_IronSprings_Unknown.SG	YRI.DG	45.1773	1.43665	31.446	16828
Canada_700BP.SG	Canada_MDorset.AG	YRI.DG	41.7794	1.32558	31.518	24381
Argentina_ParanaRiver_MiddleParanaSaladoRivers_1700BP	Paraguay_Pantanal_ParaguayRiver_1600BP	YRI.DG	60.5882	1.91698	31.606	14187
Argentina_ParanaRiver_LowerDelta_400BP	Bolivia_Akapana_Tiwanaku.SG	YRI.DG	56.6999	1.79333	31.617	11306
Argentina_Northwest_SouthernPuna_Antofagasta_PeñasdelasTrampas1.1_8800BP	Canada_700BP.SG	YRI.DG	51.2709	1.62065	31.636	16726
Brazil_PI_Enoque_MH_HG_3500BP.SG	Chile_LIP_Pukara_600BP.AG	YRI.DG	57.4144	1.8139	31.652	12652
Argentina_Central_Hills_SouthPunilla_1600BP	Bolivia_Pumapunku_Tiwanaku.SG	YRI.DG	58.6955	1.85271	31.681	11627
Argentina_ParanaRiver_LowerDelta_400BP	Peru_LIP_Pacapaccari_600BP.AG	YRI.DG	56.5067	1.77795	31.782	11714
Brazil_PI_Enoque_MH_HG_3500BP.SG	USA_NM_Chaco.AG	YRI.DG	51.7011	1.62274	31.86	15690
Argentina_ParanaRiver_LowerDelta_400BP	Brazil_Limao_Sambaqui_1900BP.AG	YRI.DG	56.664	1.77789	31.872	11061
Argentina_ParanaRiver_LowerDelta_400BP	Brazil_MG_C_Sumidouro_EH_HG_10100BP.SG	YRI.DG	55.0341	1.72629	31.88	12496
Argentina_ParanaRiver_MiddleParanaSaladoRivers_1700BP	Chile_LIP_Pukara_600BP.AG	YRI.DG	57.6605	1.80696	31.91	13817
Brazil_SC_S_JAB_LH_HG_2500BP.AG	Mexico_Baja_IronSprings_Unknown.SG	YRI.DG	51.1456	1.60089	31.948	15922
Belize_4000BP.AG	Peru_LimaCoast_MH_1000BP.AG	YRI.DG	60.0433	1.87626	32.002	13606
Brazil_MG_C_Sumidouro_EH_HG_9800BP.SG	Canada_Thule.SG	YRI.DG	51.554	1.60599	32.101	14863
Argentina_ParanaRiver_LowerDelta_400BP	Argentina_ParanaRiver_LowerDelta_900BP	YRI.DG	57.4105	1.78155	32.225	12737
Argentina_Central_Hills_SouthPunilla_2800BP	Argentina_ParanaRiver_LowerDelta_400BP	YRI.DG	57.7541	1.79174	32.234	14922
Argentina_GranChaco_DryChaco_1900BP	Argentina_ParanaRiver_MiddleParanaSaladoRivers_1700BP	YRI.DG	58.5817	1.81427	32.289	12407
Argentina_ParanaRiver_LowerDelta_400BP	Peru_LIP_Botigiriayocc_600BP.AG	YRI.DG	56.6939	1.75228	32.354	14179
Argentina_Central_Plains_MesopotamiaSantiagoDelEstero_1700BP	Brazil_SC_S_JAB_LH_HG_2200BP.AG	YRI.DG	58.4293	1.80523	32.367	13182
Argentina_ParanaRiver_LowerDelta_400BP	Bahamas_AbacoIsl_Ceramic.SG	YRI.DG	57.6961	1.77984	32.417	13216
Argentina_Central_Plains_MarChiquita_2500BP	Argentina_ParanaRiver_LowerDelta_400BP	YRI.DG	55.9239	1.72506	32.418	12028
Belize_MHolocene.AG	Brazil_SC_S_JAB_LH_HG_2200BP.AG	YRI.DG	53.3754	1.64484	32.45	15813
Brazil_MG_C_Sumidouro_EH_HG_9800BP.SG	Brazil_PI_Enoque_MH_HG_3500BP.SG	YRI.DG	61.924	1.90556	32.496	12180
Argentina_Pampas_SouthSaladoRiver_3300BP	Brazil_PI_Enoque_MH_HG_3500BP.SG	YRI.DG	55.5183	1.70603	32.542	15646
Argentina_ParanaRiver_LowerDelta_400BP	Brazil_MG_C_Sumidouro_EH_HG_10400BP.SG	YRI.DG	53.8769	1.65435	32.567	14308
Brazil_PI_Enoque_MH_HG_3500BP.SG	Chile_LIP_Pukara_700BP.AG	YRI.DG	55.4033	1.69852	32.619	13840
Argentina_ParanaRiver_LowerDelta_400BP	Chile_WesternArchipelago_Kaweskar_1200BP.SG	YRI.DG	54.4458	1.66705	32.66	15079
Argentina_Northwest_SubandeanValleys_Hualfin_2400BP	Argentina_ParanaRiver_LowerDelta_400BP	YRI.DG	57.2716	1.75242	32.681	12263
Argentina_Pampas_SouthSaladoRiver_800BP	Argentina_ParanaRiver_LowerDelta_400BP	YRI.DG	55.5909	1.69998	32.701	12720
Argentina_ParanaRiver_LowerDelta_400BP	USA_Anzick_realigned.SG	YRI.DG	54.0213	1.65134	32.714	15487
Argentina_Central_Hills_SierrasChicas_JesusMaria_8500BP	Argentina_Central_Hills_SouthPunilla_1600BP	YRI.DG	61.9795	1.89394	32.725	12767
Argentina_Central_Hills_Comechingones_4100BP	Brazil_PI_Enoque_MH_HG_3500BP.SG	YRI.DG	55.8086	1.70514	32.73	13459
Argentina_Central_Plains_MesopotamiaSantiagoDelEstero_1700BP	Peru_LimaCoast_MH_1000BP.AG	YRI.DG	55.9574	1.7096	32.731	14996
Canada_Thule.SG	Chile_LIP_Pukara_600BP.AG	YRI.DG	46.3687	1.41415	32.789	20728
Belize_MHolocene.AG	Canada_MDorset.AG	YRI.DG	41.1763	1.2557	32.791	26332
Argentina_ParanaRiver_LowerDelta_400BP	USA_CA_Carpinteria_7000BP.AG	YRI.DG	54.0139	1.6439	32.857	12579
Canada_700BP.SG	Mexico_Baja_Comondu_Unknown.SG	YRI.DG	50.1067	1.52386	32.881	16976
Mexico_Baja_Comondu_Unknown.SG	USA_CA_SantaBarbara_4900BP.AG	YRI.DG	55.8248	1.69752	32.886	16735
Argentina_Northwest_SouthernPuna_Antofagasta_PeñasdelasTrampas1.1_8800BP	USA_CA_Carpinteria_4000BP.AG	YRI.DG	58.575	1.77931	32.92	15026
Argentina_Central_Hills_SouthPunilla_1600BP	Brazil_SP_S_Laranjal_MH_HG_6800BP.AG	YRI.DG	60.6559	1.84169	32.935	12755
Argentina_ParanaRiver_LowerDelta_400BP	Peru_MH_LIP_Lambayeque.AG	YRI.DG	57.4449	1.7389	33.035	12467
Argentina_Central_Plains_MesopotamiaSantiagoDelEstero_1700BP	Mexico_Baja_Comondu_Unknown.SG	YRI.DG	57.2898	1.7336	33.047	13217
Argentina_Central_Plains_EastCordoba_3700BP	Canada_Thule.SG	YRI.DG	45.2339	1.36861	33.051	22016
Argentina_ParanaRiver_MiddleParanaSaladoRivers_1700BP	USA_CA_Goleta_3000BP.AG	YRI.DG	56.7853	1.71788	33.055	14137
Argentina_ParanaRiver_LowerDelta_400BP	Panama_IsthmoColombian_PreColonial.SG	YRI.DG	58.1949	1.7604	33.058	11072
Argentina_Central_Plains_MesopotamiaSantiagoDelEstero_1000BP	Argentina_ParanaRiver_LowerDelta_400BP	YRI.DG	56.811	1.71585	33.11	14807
Belize_MHolocene.AG	Mexico_Baja_Comondu_Unknown.SG	YRI.DG	58.9728	1.78102	33.112	13462
Canada_Thule.SG	Paraguay_Pantanal_ParaguayRiver_1600BP	YRI.DG	47.334	1.42779	33.152	20442
Canada_700BP.SG	Canada_Thule.SG	YRI.DG	45.1809	1.36208	33.171	18915
Argentina_ParanaRiver_LowerDelta_400BP	USA_Nevada_SpiritCave_11000BP.SG	YRI.DG	56.5343	1.70237	33.209	14593
Brazil_SC_S_JAB_LH_HG_2200BP.AG	Brazil_SC_S_JAB_LH_HG_2500BP.AG	YRI.DG	57.213	1.72133	33.238	12029
Brazil_CubataoI_Sambaqui_2700BP.AG	Brazil_PI_Enoque_MH_HG_3500BP.SG	YRI.DG	57.174	1.71997	33.241	13090
Mexico_Baja_Comondu_Unknown.SG	USA_CA_Carpinteria_4000BP.AG	YRI.DG	56.4605	1.69787	33.254	12797
Canada_MDorset.AG	Chile_LIP_Pukara_600BP.AG	YRI.DG	42.173	1.26742	33.275	29535
Argentina_Northwest_SouthernPuna_Antofagasta_PeñasdelasTrampas1.1_8800BP	Belize_4000BP.AG	YRI.DG	58.2771	1.74801	33.339	13240
Argentina_ParanaRiver_LowerDelta_400BP	USA_CA_SanMiguel_650BP.SG	YRI.DG	56.8879	1.70399	33.385	14842
Argentina_Central_Hills_SouthPunilla_1600BP	Mexico_Pericues_Unknown.SG	YRI.DG	56.2335	1.68365	33.4	13435
Argentina_ParanaRiver_LowerDelta_400BP	Bahamas_EleutheraIsl_Ceramic.SG	YRI.DG	55.1531	1.65114	33.403	15499
Argentina_Central_Plains_WestSantiagodelEstero_1400BP	Argentina_ParanaRiver_LowerDelta_400BP	YRI.DG	55.7478	1.6683	33.416	15358
Argentina_ParanaRiver_MiddleParanaSaladoRivers_1700BP	Canada_LateDorset.SG	YRI.DG	41.7202	1.24463	33.52	26490
Argentina_ParanaRiver_LowerDelta_400BP	Mexico_Trincheras_LaPlaya_600BP.AG	YRI.DG	55.4367	1.65157	33.566	12731
Argentina_Central_Hills_SouthPunilla_1600BP	USA_CA_SantaRosa_4900BP.AG	YRI.DG	59.7491	1.77752	33.614	14377
Argentina_ParanaRiver_LowerDelta_400BP	Bolivia_Lukurmata_Tiwanaku.SG	YRI.DG	54.1746	1.61116	33.624	14377
Argentina_Central_Hills_Comechingones_4100BP	Canada_Thule.SG	YRI.DG	46.819	1.39223	33.629	21630
Argentina_Pampas_SouthSaladoRiver_3300BP	Canada_MDorset.AG	YRI.DG	44.7284	1.32779	33.686	27315
Argentina_Northwest_SouthernPuna_Antofagasta_4600BP	Argentina_ParanaRiver_LowerDelta_400BP	YRI.DG	57.9801	1.72112	33.688	14786
Argentina_Central_Hills_Comechingones_4100BP	Argentina_ParanaRiver_MiddleParanaSaladoRivers_1700BP	YRI.DG	57.9355	1.7197	33.689	15136
Argentina_Central_Hills_SouthPunilla_1600BP	Argentina_Northwest_SouthernPuna_Antofagasta_500BP	YRI.DG	60.1903	1.78366	33.745	13673
Argentina_ParanaRiver_LowerDelta_400BP	Chile_LosRieles_12000BP.SG	YRI.DG	55.8016	1.65356	33.746	15418
Canada_Thule.SG	USA_CA_SantaBarbara_4900BP.AG	YRI.DG	47.4355	1.40517	33.758	20116
Canada_Thule.SG	USA_CA_Goleta_3000BP.AG	YRI.DG	46.9049	1.38918	33.765	20032
Argentina_ParanaRiver_LowerDelta_400BP	Peru_Highlands_LIP_Chimu.AG	YRI.DG	56.8659	1.68398	33.769	12478
Argentina_ParanaRiver_LowerDelta_400BP	USA_CA_Goleta_4800BP.AG	YRI.DG	55.8696	1.65391	33.78	11961
Argentina_ParanaRiver_MiddleParanaSaladoRivers_1700BP	USA_CA_SantaBarbara_4900BP.AG	YRI.DG	57.9816	1.71365	33.835	14370
Argentina_ParanaRiver_LowerDelta_400BP	Chile_WesternArchipelago_Kaweskar_800BP.SG	YRI.DG	56.8507	1.67775	33.885	15490
Argentina_ParanaRiver_LowerDelta_400BP	Brazil_MG_C_LapaDoSanto_EH_HG_9600BP.AG	YRI.DG	56.1982	1.65833	33.888	12318
Argentina_Central_Hills_SouthPunilla_1600BP	USA_WA_Kennewick.SG	YRI.DG	55.9587	1.65067	33.901	14031
Argentina_Central_Hills_SouthPunilla_1600BP	Mexico_Medio_CasasGrandes.AG	YRI.DG	57.3443	1.68983	33.935	16298
Argentina_ParanaRiver_LowerDelta_400BP	Peru_RioUncallane_1800BP.SG	YRI.DG	58.3043	1.71556	33.986	14394
Brazil_PI_Enoque_MH_HG_3500BP.SG	Canada_LateDorset.SG	YRI.DG	39.5128	1.16192	34.007	25716
Argentina_GranChaco_DryChaco_1900BP	Argentina_Northwest_SouthernPuna_Antofagasta_PeñasdelasTrampas1.1_8800BP	YRI.DG	56.4644	1.65953	34.024	17215
Brazil_SC_S_JAB_LH_HG_2500BP.AG	PuertoRico_Ceramic.WGC	YRI.DG	51.6173	1.51635	34.041	15669
Argentina_ParanaRiver_LowerDelta_400BP	USA_CA_SantaCruz_1000BP.SG	YRI.DG	56.5099	1.65833	34.076	15251
Argentina_Central_Plains_MesopotamiaSantiagoDelEstero_1700BP	Argentina_Northwest_SouthernPuna_Antofagasta_PeñasdelasTrampas1.1_8800BP	YRI.DG	58.85	1.7258	34.1	14076
Argentina_Central_Plains_MesopotamiaSantiagoDelEstero_1700BP	Canada_MDorset.AG	YRI.DG	44.1069	1.29111	34.162	22485
Argentina_Central_Hills_SouthPunilla_1600BP	Belize_5600BP.AG	YRI.DG	58.286	1.70607	34.164	14339
Brazil_PI_Enoque_MH_HG_3500BP.SG	Uruguay_Rocha_PreColonial.SG	YRI.DG	55.5412	1.6251	34.177	16495
Brazil_SC_S_JAB_LH_HG_2200BP.AG	USA_CA_Carpinteria_4000BP.AG	YRI.DG	55.8476	1.63311	34.197	14118
Argentina_GranChaco_DryChaco_1900BP	Brazil_SC_S_JAB_LH_HG_2200BP.AG	YRI.DG	54.7987	1.60103	34.227	15985
Belize_8800BP.AG	USA_CA_Carpinteria_4000BP.AG	YRI.DG	61.0175	1.78096	34.261	13813
Argentina_Central_Hills_SierrasChicas_700BP	Argentina_ParanaRiver_LowerDelta_400BP	YRI.DG	55.351	1.61435	34.287	13956
Argentina_GranChaco_DryChaco_1900BP	Belize_8800BP.AG	YRI.DG	56.3199	1.64209	34.298	15208
Brazil_MG_C_Sumidouro_EH_HG_9800BP.SG	Mexico_Baja_Comondu_Unknown.SG	YRI.DG	56.9689	1.66045	34.309	16529
Mexico_Baja_Comondu_Unknown.SG	PuertoRico_Ceramic.WGC	YRI.DG	52.5878	1.52543	34.474	15467
Argentina_Central_Hills_SouthPunilla_1600BP	Brazil_Capelinha_Sambaqui_10400BP.AG	YRI.DG	62.2057	1.80438	34.475	13982
Argentina_Pampas_SouthSaladoRiver_3300BP	Canada_Thule.SG	YRI.DG	46.7541	1.35585	34.483	22550
Argentina_ParanaRiver_LowerDelta_400BP	Peru_Lauricocha_8600BP.AG	YRI.DG	55.6948	1.6149	34.488	13796
Mexico_Baja_Comondu_Unknown.SG	USA_CA_Goleta_3000BP.AG	YRI.DG	55.406	1.60251	34.574	17779
Argentina_Central_Hills_SouthPunilla_1600BP	Brazil_Limao_Sambaqui_2700BP.AG	YRI.DG	62.459	1.80468	34.61	14112
Argentina_Central_Hills_SouthPunilla_1600BP	Peru_MH_LIP_ElBrujo_850BP.AG	YRI.DG	60.2599	1.74077	34.617	14654
Argentina_Central_Hills_Calamuchita_4200BP	Argentina_Central_Hills_SouthPunilla_1600BP	YRI.DG	62.7089	1.81033	34.64	14571
Canada_MDorset.AG	Uruguay_Rocha_PreColonial.SG	YRI.DG	41.5524	1.19956	34.64	30215
Argentina_ArroyoSeco2_7700BP.AG	Argentina_ParanaRiver_LowerDelta_400BP	YRI.DG	54.4878	1.57255	34.649	13443
Argentina_ParanaRiver_LowerDelta_400BP	USA_CA_PointSal_1500BP.SG	YRI.DG	54.9901	1.58616	34.669	14526
Argentina_ParanaRiver_LowerDelta_400BP	USA_AK_Ancient_Athabaskan_1100BP.DG	YRI.DG	49.1331	1.41701	34.674	15520
Brazil_MG_C_Sumidouro_EH_HG_9800BP.SG	Brazil_SC_S_JAB_LH_HG_2200BP.AG	YRI.DG	60.2801	1.73728	34.698	12429
Brazil_SC_S_JAB_LH_HG_2500BP.AG	Canada_700BP.SG	YRI.DG	50.2529	1.44802	34.705	18702
Canada_MDorset.AG	USA_CA_Goleta_3000BP.AG	YRI.DG	40.7521	1.17381	34.718	30609
Argentina_ParanaRiver_LowerDelta_400BP	USA_CA_SantaRosa_3000BP.AG	YRI.DG	56.4866	1.62498	34.761	13333
Canada_700BP.SG	Peru_LimaCoast_MH_1000BP.AG	YRI.DG	54.4396	1.56154	34.863	16319
Brazil_CubataoI_Sambaqui_2700BP.AG	Canada_Thule.SG	YRI.DG	47.0245	1.34846	34.873	22432
Argentina_Central_Hills_NorthCordoba_900BP	Argentina_ParanaRiver_LowerDelta_400BP	YRI.DG	55.4884	1.58991	34.9	15457
Argentina_Central_Hills_SouthPunilla_1600BP	USA_AK_PaleoAleut.AG	YRI.DG	53.8937	1.5439	34.908	16611
Canada_Thule.SG	Uruguay_Rocha_PreColonial.SG	YRI.DG	45.1063	1.2921	34.909	25030
Brazil_PI_Enoque_MH_HG_3500BP.SG	USA_CA_Monterey_1000BP.AG	YRI.DG	56.6244	1.61883	34.979	15255
Peru_LimaCoast_MH_1000BP.AG	USA_CA_Carpinteria_4000BP.AG	YRI.DG	57.9821	1.65726	34.987	16298
Argentina_ParanaRiver_LowerDelta_400BP	USA_CA_Ojai_1400BP.AG	YRI.DG	55.0001	1.57078	35.015	13390
Belize_4000BP.AG	Mexico_Baja_IronSprings_Unknown.SG	YRI.DG	53.1324	1.51493	35.072	16934
Brazil_SC_S_JAB_LH_HG_2200BP.AG	USA_CA_SantaBarbara_4900BP.AG	YRI.DG	52.3687	1.49158	35.11	18840
Argentina_GranChaco_DryChaco_1900BP	Mexico_Baja_Comondu_Unknown.SG	YRI.DG	54.7414	1.55907	35.111	16576
Belize_4000BP.AG	Brazil_SC_S_JAB_LH_HG_2500BP.AG	YRI.DG	58.3461	1.65996	35.149	15997
Argentina_Central_Plains_MesopotamiaSantiagoDelEstero_1700BP	Brazil_MG_C_Sumidouro_EH_HG_9800BP.SG	YRI.DG	58.3357	1.6594	35.155	17935
Argentina_Central_Hills_SouthPunilla_1600BP	Brazil_LocaDoSuin_Sambaqui_9100BP.AG	YRI.DG	62.4186	1.77256	35.214	14383
Brazil_SC_S_JAB_LH_HG_2200BP.AG	Canada_LateDorset.SG	YRI.DG	41.4361	1.17669	35.214	31104
Chile_LIP_Pukara_600BP.AG	Mexico_Baja_Comondu_Unknown.SG	YRI.DG	53.4367	1.51176	35.347	19057
Brazil_PI_Enoque_MH_HG_3500BP.SG	Peru_EIP_Moche.AG	YRI.DG	53.6651	1.51751	35.364	17226
Argentina_ParanaRiver_LowerDelta_400BP	Haiti_Diale1_Ceramic.AG	YRI.DG	55.5365	1.56991	35.376	14262
Argentina_Central_Hills_SouthPunilla_1600BP	Mexico_Trincheras_LaPlaya_2800BP.AG	YRI.DG	58.5093	1.65324	35.391	16002
Argentina_ParanaRiver_MiddleParanaSaladoRivers_1700BP	USA_CA_Monterey_1000BP.AG	YRI.DG	57.6472	1.62617	35.45	16740
Belize_4000BP.AG	Canada_700BP.SG	YRI.DG	49.8664	1.40552	35.479	21606
Argentina_Central_Hills_SouthPunilla_1600BP	Brazil_SP_S_Laranjal_MH_HG_6600BP.AG	YRI.DG	60.1626	1.69446	35.505	16874
Brazil_CubataoI_Sambaqui_2700BP.AG	Mexico_Baja_Comondu_Unknown.SG	YRI.DG	53.2394	1.4992	35.512	20012
Argentina_GranChaco_DryChaco_1900BP	Canada_MDorset.AG	YRI.DG	45.3151	1.27326	35.59	26936
Argentina_Central_Hills_Traslasierra_2500BP	Argentina_ParanaRiver_LowerDelta_400BP	YRI.DG	58.1675	1.62897	35.708	15090
Argentina_Pampas_SouthSaladoRiver_3300BP	Argentina_ParanaRiver_MiddleParanaSaladoRivers_1700BP	YRI.DG	60.9872	1.70758	35.715	15526
Belize_8800BP.AG	Chile_LIP_Pukara_600BP.AG	YRI.DG	58.0331	1.62423	35.73	16322
Argentina_ParanaRiver_MiddleParanaSaladoRivers_1700BP	Peru_Kaillachuro_Unknown.SG	YRI.DG	58.8313	1.64447	35.775	16389
Argentina_GranChaco_HumidChaco_200BP	Brazil_PI_Enoque_MH_HG_3500BP.SG	YRI.DG	57.9601	1.61843	35.813	17695
Mexico_Baja_Comondu_Unknown.SG	Paraguay_Pantanal_ParaguayRiver_1600BP	YRI.DG	55.0815	1.53666	35.845	18853
Brazil_MG_C_Sumidouro_EH_HG_9800BP.SG	Brazil_SC_S_JAB_LH_HG_2500BP.AG	YRI.DG	58.6792	1.63504	35.889	16009
Belize_MHolocene.AG	Mexico_Baja_IronSprings_Unknown.SG	YRI.DG	53.5693	1.49235	35.896	17952
Brazil_SC_S_JAB_LH_HG_2200BP.AG	Chile_LIP_Pukara_600BP.AG	YRI.DG	55.6176	1.54806	35.927	17742
Argentina_Central_Hills_SouthPunilla_1600BP	Argentina_GranChaco_HumidChaco_1400BP	YRI.DG	61.3311	1.70598	35.951	16443
Argentina_GranChaco_DryChaco_1900BP	Peru_LimaCoast_MH_1000BP.AG	YRI.DG	60.3174	1.67739	35.959	17722
Argentina_ParanaRiver_LowerDelta_400BP	USA_CA_SantaRosa_7400BP.AG	YRI.DG	55.7472	1.54901	35.989	13714
Belize_8800BP.AG	Peru_Kaillachuro_Unknown.SG	YRI.DG	56.3419	1.5646	36.01	18185
Argentina_Central_Hills_SouthPunilla_1600BP	Peru_Highlands_Chinchawas_MH.AG	YRI.DG	60.7084	1.68567	36.014	15317
Argentina_Central_Hills_SouthPunilla_1600BP	Bolivia_MH_Tiwanaku.AG	YRI.DG	60.7803	1.6856	36.059	13342
Argentina_Central_Plains_EastCordoba_3700BP	Argentina_ParanaRiver_MiddleParanaSaladoRivers_1700BP	YRI.DG	60.7966	1.68524	36.076	15156
Argentina_Central_Hills_Comechingones_4100BP	Canada_MDorset.AG	YRI.DG	42.8775	1.18817	36.087	32248
Argentina_ParanaRiver_LowerDelta_400BP	Bahamas_Ceramic.AG	YRI.DG	56.2477	1.55816	36.099	13570
Argentina_ParanaRiver_LowerDelta_400BP	USA_CA_CalaverasCounty_600BP.AG	YRI.DG	55.4092	1.53362	36.13	13817
Argentina_Central_Hills_SierrasChicas_4100BP	Argentina_Central_Hills_SouthPunilla_1600BP	YRI.DG	61.4133	1.69831	36.161	14499
Argentina_Northwest_SouthernPuna_Antofagasta_PeñasdelasTrampas1.1_8800BP	Canada_LateDorset.SG	YRI.DG	41.7361	1.15352	36.182	33697
Argentina_Central_Plains_MesopotamiaSantiagoDelEstero_1700BP	Brazil_SC_S_JAB_LH_HG_2500BP.AG	YRI.DG	56.0583	1.54812	36.21	17098
Brazil_SC_S_JAB_LH_HG_2200BP.AG	USA_CA_Goleta_3000BP.AG	YRI.DG	53.2898	1.47138	36.218	18656
Argentina_Central_Hills_Comechingones_1200BP	Argentina_Central_Hills_SouthPunilla_1600BP	YRI.DG	62.2291	1.71673	36.249	14862
Argentina_Pampas_SouthSaladoRiver_3300BP	Brazil_SC_S_JAB_LH_HG_2200BP.AG	YRI.DG	55.6897	1.5322	36.346	17251
Argentina_ParanaRiver_MiddleParanaSaladoRivers_1700BP	Brazil_CubataoI_Sambaqui_2700BP.AG	YRI.DG	59.7277	1.63881	36.446	16221
Argentina_Central_Hills_SouthPunilla_1600BP	Argentina_Northwest_SouthernPuna_Antofagasta_2100BP	YRI.DG	62.4663	1.71261	36.474	15417
Argentina_ParanaRiver_LowerDelta_400BP	USA_Nevada_LovelockCave_1850BP.SG	YRI.DG	52.7142	1.44389	36.509	14682
Argentina_Northwest_SouthernPuna_Antofagasta_1200BP	Argentina_ParanaRiver_LowerDelta_400BP	YRI.DG	55.4602	1.51759	36.545	14629
Argentina_Northwest_SouthernPuna_Antofagasta_PeñasdelasTrampas1.1_8800BP	Belize_MHolocene.AG	YRI.DG	57.0187	1.5592	36.569	18295
Belize_8800BP.AG	Belize_MHolocene.AG	YRI.DG	59.1235	1.61303	36.654	15762
Argentina_Central_Hills_Comechingones_4100BP	Belize_8800BP.AG	YRI.DG	56.7754	1.5481	36.674	18744
Argentina_ParanaRiver_LowerDelta_400BP	Bolivia_Miraflores_MH.AG	YRI.DG	57.0384	1.55154	36.762	13332
Belize_8800BP.AG	Uruguay_Rocha_PreColonial.SG	YRI.DG	54.9663	1.49455	36.778	17425
Argentina_ParanaRiver_LowerDelta_400BP	Belize_4400BP.AG	YRI.DG	55.6109	1.51122	36.799	13629
Argentina_ParanaRiver_LowerDelta_400BP	Argentina_ParanaRiver_MiddleParanaSaladoRivers_800BP	YRI.DG	58.918	1.59867	36.854	14954
Belize_8800BP.AG	Canada_LateDorset.SG	YRI.DG	42.3244	1.14808	36.865	28444
Belize_8800BP.AG	Paraguay_Pantanal_ParaguayRiver_1600BP	YRI.DG	57.2259	1.55209	36.87	17366
Belize_MHolocene.AG	Brazil_MG_C_Sumidouro_EH_HG_9800BP.SG	YRI.DG	57.2237	1.55096	36.896	18355
Argentina_Central_Plains_MesopotamiaSantiagoDelEstero_1700BP	PuertoRico_Ceramic.WGC	YRI.DG	55.3593	1.49808	36.953	18541
Argentina_Central_Hills_Calamuchita_2600BP	Argentina_Central_Hills_SouthPunilla_1600BP	YRI.DG	64.201	1.73655	36.97	15680
Argentina_GranChaco_HumidChaco_200BP	Canada_Thule.SG	YRI.DG	49.0927	1.32634	37.014	25425
Argentina_Central_Plains_MesopotamiaSantiagoDelEstero_1700BP	Mexico_Baja_IronSprings_Unknown.SG	YRI.DG	54.7431	1.4785	37.026	18454
Brazil_PI_Enoque_MH_HG_3500BP.SG	Peru_Kaillachuro_Unknown.SG	YRI.DG	58.3178	1.57421	37.046	18660
Canada_Thule.SG	Peru_Kaillachuro_Unknown.SG	YRI.DG	48.8036	1.31466	37.123	25764
Argentina_ParanaRiver_MiddleParanaSaladoRivers_1700BP	Mexico_Guanajuato_Medieval.SG	YRI.DG	54.0724	1.45539	37.153	22794
PuertoRico_Ceramic.WGC	USA_CA_Carpinteria_4000BP.AG	YRI.DG	56.2852	1.51236	37.217	18950
Argentina_ParanaRiver_LowerDelta_400BP	Bahamas_CrookedIsl_Ceramic.AG	YRI.DG	59.6181	1.60133	37.23	13529
Canada_Thule.SG	Chile_LIP_Pukara_700BP.AG	YRI.DG	46.712	1.25428	37.242	24085
Argentina_ParanaRiver_LowerDelta_400BP	Mexico_Queretaro_Medieval.SG	YRI.DG	53.4101	1.43268	37.28	15461
Canada_700BP.SG	PuertoRico_Ceramic.WGC	YRI.DG	48.8476	1.31022	37.282	24183
Brazil_MG_C_Sumidouro_EH_HG_9800BP.SG	USA_CA_Carpinteria_4000BP.AG	YRI.DG	59.4788	1.59347	37.327	18273
Argentina_ParanaRiver_LowerDelta_400BP	Curacao_Ceramic.AG	YRI.DG	55.8556	1.49602	37.336	14107
Argentina_ParanaRiver_LowerDelta_400BP	Bahamas_SouthAndros_Ceramic.DG	YRI.DG	56.0294	1.49977	37.359	15331
Argentina_GranChaco_HumidChaco_200BP	Argentina_ParanaRiver_MiddleParanaSaladoRivers_1700BP	YRI.DG	63.3744	1.6962	37.363	17044
Canada_MDorset.AG	Paraguay_Pantanal_ParaguayRiver_1600BP	YRI.DG	41.5984	1.11321	37.368	31782
Argentina_ParanaRiver_MiddleParanaSaladoRivers_1700BP	Uruguay_Rocha_PreColonial.SG	YRI.DG	56.8867	1.52144	37.39	16419
Peru_LimaCoast_MH_1000BP.AG	Uruguay_Rocha_PreColonial.SG	YRI.DG	54.9857	1.469	37.431	20028
Argentina_Central_Plains_EastCordoba_3700BP	Mexico_Baja_Comondu_Unknown.SG	YRI.DG	53.7319	1.43493	37.446	19869
Brazil_CubataoI_Sambaqui_2700BP.AG	Brazil_SC_S_JAB_LH_HG_2200BP.AG	YRI.DG	55.4497	1.47936	37.482	20879
Argentina_ParanaRiver_LowerDelta_400BP	Belize_4900BP.AG	YRI.DG	55.4859	1.47991	37.493	13958
Argentina_ParanaRiver_LowerDelta_400BP	Chile_Yamana_BeagleChannel_800BP.SG	YRI.DG	55.5745	1.48228	37.493	15541
Canada_MDorset.AG	Peru_Kaillachuro_Unknown.SG	YRI.DG	45.5613	1.21256	37.575	31946
Argentina_Northwest_SubandeanValleys_Belen_700BP	Argentina_ParanaRiver_LowerDelta_400BP	YRI.DG	56.702	1.50794	37.602	15401
Argentina_Pampas_SouthSaladoRiver_3300BP	Belize_8800BP.AG	YRI.DG	58.9034	1.56557	37.624	16944
Belize_MHolocene.AG	Brazil_SC_S_JAB_LH_HG_2500BP.AG	YRI.DG	56.6247	1.50256	37.686	20135
Argentina_ParanaRiver_LowerDelta_400BP	USA_CA_LHolocene_Barbareno_Chumash.AG	YRI.DG	56.8192	1.50707	37.702	13595
Argentina_ParanaRiver_LowerDelta_400BP	USA_CA_SanClemente_900BP.SG	YRI.DG	53.9465	1.42936	37.742	15525
Argentina_ParanaRiver_LowerDelta_400BP	Peru_Laramate_900BP.AG	YRI.DG	54.8119	1.45223	37.743	13983
Brazil_MG_C_Sumidouro_EH_HG_9800BP.SG	Canada_700BP.SG	YRI.DG	54.3515	1.43812	37.794	20912
Argentina_GranChaco_HumidChaco_200BP	Argentina_Northwest_SouthernPuna_Antofagasta_PeñasdelasTrampas1.1_8800BP	YRI.DG	58.5068	1.54677	37.825	19934
Canada_MDorset.AG	USA_CA_SantaBarbara_4900BP.AG	YRI.DG	43.8897	1.15983	37.841	32373
Brazil_SC_S_JAB_LH_HG_2200BP.AG	Peru_Kaillachuro_Unknown.SG	YRI.DG	54.8086	1.44827	37.844	20242
Brazil_GalhetaIV_Sambaqui_1200BP.AG	Brazil_PI_Enoque_MH_HG_3500BP.SG	YRI.DG	60.9109	1.6095	37.845	16168
Argentina_ParanaRiver_MiddleParanaSaladoRivers_1700BP	Chile_LIP_Pukara_700BP.AG	YRI.DG	58.3732	1.54139	37.87	16623
Belize_4000BP.AG	PuertoRico_Ceramic.WGC	YRI.DG	56.6077	1.4945	37.877	17286
Argentina_Central_Plains_MesopotamiaSantiagoDelEstero_1700BP	Canada_700BP.SG	YRI.DG	50.8149	1.34139	37.882	24336
Argentina_Central_Hills_SouthPunilla_1600BP	Peru_LIP_Ychsma.AG	YRI.DG	60.7463	1.6033	37.888	16372
Argentina_Central_Plains_EastCordoba_3700BP	Belize_8800BP.AG	YRI.DG	57.4547	1.51611	37.896	18727
Argentina_Central_Hills_SouthPunilla_1600BP	USA_CA_Malibu_3400BP.AG	YRI.DG	58.1271	1.53273	37.924	19088
Argentina_Central_Hills_SouthPunilla_1600BP	Argentina_Northwest_SubandeanValleys_Ambato_1200BP	YRI.DG	59.002	1.55328	37.985	18739
Argentina_Northwest_SouthernPuna_Antofagasta_PeñasdelasTrampas1.1_8800BP	Paraguay_Pantanal_ParaguayRiver_1600BP	YRI.DG	59.1265	1.55582	38.003	20096
Canada_LateDorset.SG	Mexico_Baja_Comondu_Unknown.SG	YRI.DG	40.5334	1.06621	38.016	39597
Argentina_Northwest_SouthernPuna_Antofagasta_PeñasdelasTrampas1.1_8800BP	Argentina_Pampas_SouthSaladoRiver_3300BP	YRI.DG	58.3981	1.53292	38.096	18685
Argentina_Pampas_SouthSaladoRiver_3300BP	Mexico_Baja_Comondu_Unknown.SG	YRI.DG	55.6908	1.46069	38.126	22736
Mexico_Baja_Comondu_Unknown.SG	Uruguay_Rocha_PreColonial.SG	YRI.DG	52.731	1.38308	38.126	24146
Chile_LIP_Pukara_600BP.AG	Peru_LimaCoast_MH_1000BP.AG	YRI.DG	60.663	1.59064	38.138	19695
Argentina_GranChaco_HumidChaco_200BP	Canada_MDorset.AG	YRI.DG	45.019	1.18017	38.146	31149
Belize_8800BP.AG	USA_CA_Goleta_3000BP.AG	YRI.DG	58.9937	1.54645	38.148	18817
Argentina_GranChaco_HumidChaco_200BP	Brazil_SC_S_JAB_LH_HG_2200BP.AG	YRI.DG	57.7873	1.51396	38.17	19423
Argentina_Northwest_SubandeanValleys_Aconquija_1600BP	Argentina_ParanaRiver_LowerDelta_400BP	YRI.DG	57.4997	1.50598	38.181	15327
Belize_4000BP.AG	Brazil_MG_C_Sumidouro_EH_HG_9800BP.SG	YRI.DG	60.5432	1.58296	38.247	17151
Argentina_ParanaRiver_MiddleParanaSaladoRivers_1700BP	Peru_EIP_Moche.AG	YRI.DG	59.9348	1.56438	38.312	17771
Argentina_Pampas_SouthSaladoRiver_3300BP	Brazil_SC_S_JAB_LH_HG_2500BP.AG	YRI.DG	56.1193	1.46282	38.364	22746
Argentina_Central_Hills_SouthPunilla_1600BP	Mexico_CoyoteCave_950BP.AG	YRI.DG	56.8501	1.48184	38.365	20270
Canada_Thule.SG	USA_CA_Monterey_1000BP.AG	YRI.DG	48.1715	1.25522	38.377	24285
Argentina_Central_Hills_Comechingones_4100BP	Brazil_SC_S_JAB_LH_HG_2200BP.AG	YRI.DG	54.6328	1.42324	38.386	19670
Argentina_ParanaRiver_LowerDelta_400BP	USA_CA_SanNicolas_4800BP.SG	YRI.DG	55.6973	1.44838	38.455	15542
Brazil_GalhetaIV_Sambaqui_1200BP.AG	Canada_Thule.SG	YRI.DG	48.6337	1.26261	38.518	25963
Belize_MHolocene.AG	PuertoRico_Ceramic.WGC	YRI.DG	55.6529	1.44379	38.546	20276
Brazil_SC_S_JAB_LH_HG_2500BP.AG	USA_CA_Carpinteria_4000BP.AG	YRI.DG	57.1305	1.48088	38.579	18393
Argentina_Central_Hills_SouthPunilla_1600BP	Mexico_Trincheras_LaPlaya_1900BP.AG	YRI.DG	59.0791	1.53074	38.595	19553
Belize_8800BP.AG	USA_CA_SantaBarbara_4900BP.AG	YRI.DG	59.2571	1.53368	38.637	18371
Argentina_Central_Hills_SouthPunilla_1600BP	Argentina_ParanaRiver_LowerDelta_1600BP	YRI.DG	62.3123	1.61106	38.678	16601
Argentina_Pampas_SouthSaladoRiver_3300BP	Peru_LimaCoast_MH_1000BP.AG	YRI.DG	57.3676	1.48277	38.69	18755
Argentina_ParanaRiver_LowerDelta_400BP	USA_CA_SanClemente_800BP.AG	YRI.DG	54.3754	1.40431	38.72	14889
Belize_MHolocene.AG	Peru_LimaCoast_MH_1000BP.AG	YRI.DG	58.5708	1.51248	38.725	19206
Canada_700BP.SG	Mexico_Baja_IronSprings_Unknown.SG	YRI.DG	50.9402	1.31527	38.73	23539
Argentina_ParanaRiver_LowerDelta_400BP	Peru_RioUncallane_1600BP.SG	YRI.DG	55.2727	1.42677	38.74	14721
Argentina_Northwest_SouthernPuna_Antofagasta_PeñasdelasTrampas1.1_8800BP	Chile_LIP_Pukara_600BP.AG	YRI.DG	61.656	1.59135	38.744	18944
Chile_LIP_Pukara_700BP.AG	Mexico_Baja_Comondu_Unknown.SG	YRI.DG	56.4737	1.45714	38.756	21218
Argentina_Northwest_SouthernPuna_Antofagasta_PeñasdelasTrampas1.1_8800BP	USA_CA_SantaBarbara_4900BP.AG	YRI.DG	56.2881	1.45207	38.764	20903
Brazil_CubataoI_Sambaqui_2700BP.AG	Canada_MDorset.AG	YRI.DG	44.0207	1.13512	38.781	34606
Argentina_Central_Hills_SouthPunilla_1600BP	Mexico_Trincheras_LaPlaya_2500BP.TW	YRI.DG	58.8384	1.51713	38.783	20909
Brazil_GalhetaIV_Sambaqui_1200BP.AG	Mexico_Baja_Comondu_Unknown.SG	YRI.DG	55.1939	1.42241	38.803	23333
Brazil_PI_Enoque_MH_HG_3500BP.SG	USA_CA_Carmel_600BP.AG	YRI.DG	55.3216	1.42508	38.82	19336
Argentina_ParanaRiver_MiddleParanaSaladoRivers_1700BP	Brazil_GalhetaIV_Sambaqui_1200BP.AG	YRI.DG	59.8808	1.54203	38.833	18798
Brazil_SC_S_JAB_LH_HG_2200BP.AG	Paraguay_Pantanal_ParaguayRiver_1600BP	YRI.DG	54.3464	1.3973	38.894	18955
Argentina_Central_Hills_Comechingones_4100BP	Mexico_Baja_Comondu_Unknown.SG	YRI.DG	56.9573	1.46263	38.942	20330
Argentina_Northwest_NorthernPuna_Cochinoca_700BP	Argentina_ParanaRiver_LowerDelta_400BP	YRI.DG	58.1008	1.49147	38.955	15556
Paraguay_Pantanal_ParaguayRiver_1600BP	Peru_LimaCoast_MH_1000BP.AG	YRI.DG	58.2808	1.49546	38.972	20939
Mexico_Baja_IronSprings_Unknown.SG	USA_CA_Carpinteria_4000BP.AG	YRI.DG	55.0121	1.41155	38.973	17727
Argentina_Northwest_SouthernPuna_Antofagasta_PeñasdelasTrampas1.1_8800BP	Uruguay_Rocha_PreColonial.SG	YRI.DG	56.2393	1.44293	38.976	19903
Mexico_Baja_IronSprings_Unknown.SG	PuertoRico_Ceramic.WGC	YRI.DG	54.9931	1.41074	38.982	22719
Belize_8800BP.AG	Chile_LIP_Pukara_700BP.AG	YRI.DG	59.352	1.52212	38.993	20248
Canada_MDorset.AG	Chile_LIP_Pukara_700BP.AG	YRI.DG	43.1368	1.10351	39.091	37185
Canada_LateDorset.SG	Peru_LimaCoast_MH_1000BP.AG	YRI.DG	43.9444	1.1218	39.173	33146
Argentina_Northwest_SouthernPuna_Antofagasta_PeñasdelasTrampas1.1_8800BP	USA_CA_Goleta_3000BP.AG	YRI.DG	58.6308	1.49594	39.193	20208
Mexico_Baja_IronSprings_Unknown.SG	USA_CA_SantaBarbara_4900BP.AG	YRI.DG	55.4619	1.41471	39.204	22292
Argentina_ParanaRiver_MiddleParanaSaladoRivers_1700BP	Canada_6500BP.SG	YRI.DG	51.5649	1.31146	39.319	27316
Brazil_PI_Enoque_MH_HG_3500BP.SG	USA_Alaska_TrailCreek_9000BP.SG	YRI.DG	47.9529	1.21901	39.337	30892
Argentina_Central_Plains_EastCordoba_3700BP	Canada_MDorset.AG	YRI.DG	44.3274	1.12633	39.356	32915
Argentina_GranChaco_HumidChaco_200BP	Peru_LimaCoast_MH_1000BP.AG	YRI.DG	57.827	1.46801	39.391	20376
Argentina_Central_Hills_SouthPunilla_1600BP	Brazil_JabuticabeiraII_Sambaqui_102_Sambaqui_1300BP.AG	YRI.DG	61.5141	1.55985	39.436	17316
Argentina_Central_Plains_EastCordoba_600BP	Argentina_ParanaRiver_LowerDelta_400BP	YRI.DG	57.877	1.46168	39.596	15320
Brazil_SC_S_JAB_LH_HG_2200BP.AG	Chile_LIP_Pukara_700BP.AG	YRI.DG	55.2991	1.39518	39.636	21755
PuertoRico_Ceramic.WGC	USA_CA_SantaBarbara_4900BP.AG	YRI.DG	55.0567	1.38855	39.65	23490
Argentina_Central_Plains_EastCordoba_3700BP	Brazil_SC_S_JAB_LH_HG_2200BP.AG	YRI.DG	55.0569	1.38803	39.665	19874
Brazil_MG_C_Sumidouro_EH_HG_9800BP.SG	PuertoRico_Ceramic.WGC	YRI.DG	60.5313	1.52449	39.706	21095
Canada_Thule.SG	Peru_EIP_Moche.AG	YRI.DG	49.4752	1.24394	39.773	26051
Canada_700BP.SG	USA_CA_Carpinteria_4000BP.AG	YRI.DG	52.1684	1.31127	39.785	24274
Argentina_GranChaco_HumidChaco_200BP	Belize_8800BP.AG	YRI.DG	59.221	1.48849	39.786	18206
Belize_8800BP.AG	USA_Alaska_TrailCreek_9000BP.SG	YRI.DG	48.6339	1.22214	39.794	32406
Brazil_SC_S_JAB_LH_HG_2500BP.AG	USA_CA_Goleta_3000BP.AG	YRI.DG	55.1918	1.38695	39.794	24534
Argentina_Central_Hills_SouthPunilla_1600BP	Chile_CaletaHuelen_MH_1100BP.AG	YRI.DG	59.4264	1.49297	39.804	19587
Mexico_Baja_Comondu_Unknown.SG	Mexico_Baja_IronSprings_Unknown.SG	YRI.DG	58.9307	1.47741	39.888	18662
Brazil_SC_S_JAB_LH_HG_2200BP.AG	Uruguay_Rocha_PreColonial.SG	YRI.DG	56.7125	1.4204	39.927	18799
Canada_MDorset.AG	USA_NM_Chaco.AG	YRI.DG	41.3971	1.03615	39.953	40167
Argentina_Central_Hills_Comechingones_4100BP	Argentina_Northwest_SouthernPuna_Antofagasta_PeñasdelasTrampas1.1_8800BP	YRI.DG	60.0795	1.50286	39.977	21095
Argentina_Central_Hills_SouthPunilla_1600BP	Peru_Cullcunche_Tiwanaku.SG	YRI.DG	58.5602	1.46212	40.052	20432
Argentina_ParanaRiver_MiddleParanaSaladoRivers_1700BP	USA_Alaska_TrailCreek_9000BP.SG	YRI.DG	49.4	1.2334	40.052	29215
Brazil_PI_Enoque_MH_HG_3500BP.SG	Brazil_RN_ALE_MH_HG_4600BP.AG	YRI.DG	59.5765	1.48748	40.052	18894
Argentina_ParanaRiver_LowerDelta_400BP	Brazil_JabuticabeiraII_Sambaqui_2400BP.AG	YRI.DG	56.7231	1.41606	40.057	14993
Brazil_SC_S_JAB_LH_HG_2200BP.AG	Canada_6500BP.SG	YRI.DG	47.0411	1.1743	40.059	31445
Argentina_GranChaco_DryChaco_1900BP	Brazil_SC_S_JAB_LH_HG_2500BP.AG	YRI.DG	57.5535	1.43548	40.094	20679
Argentina_GranChaco_DryChaco_1900BP	Brazil_MG_C_Sumidouro_EH_HG_9800BP.SG	YRI.DG	58.6378	1.46163	40.118	23057
Belize_5600BP.AG	Brazil_PI_Enoque_MH_HG_3500BP.SG	YRI.DG	55.6839	1.38634	40.166	22932
Argentina_Central_Hills_SouthPunilla_1600BP	Bolivia_Putuni_Tiwanaku.SG	YRI.DG	57.5668	1.43295	40.174	21762
Argentina_Central_Plains_NorthDulceRiver_500BP	Argentina_ParanaRiver_LowerDelta_400BP	YRI.DG	55.2577	1.37485	40.192	14630
Argentina_ParanaRiver_LowerDelta_400BP	USA_CA_SanNicolas_1600BP.SG	YRI.DG	54.804	1.36319	40.203	15566
Brazil_SC_S_JAB_LH_HG_2200BP.AG	USA_NM_Chaco.AG	YRI.DG	49.4233	1.22922	40.207	24182
Argentina_Central_Hills_SouthPunilla_1600BP	USA_CA_CastroVille_900BP.AG	YRI.DG	57.6596	1.43377	40.215	22389
Argentina_ParanaRiver_MiddleParanaSaladoRivers_1700BP	USA_NM_Chaco.AG	YRI.DG	54.9473	1.36541	40.242	19477
Argentina_ParanaRiver_LowerDelta_400BP	Venezuela_LasLocas_Ceramic.AG	YRI.DG	55.8537	1.38759	40.252	14033
Canada_Thule.SG	USA_NM_Chaco.AG	YRI.DG	48.0566	1.19312	40.278	27788
Argentina_ParanaRiver_MiddleParanaSaladoRivers_1700BP	Brazil_MG_C_Sumidouro_EH_HG_10200BP.SG	YRI.DG	57.3789	1.42427	40.287	22278
Peru_LimaCoast_MH_1000BP.AG	USA_CA_SantaBarbara_4900BP.AG	YRI.DG	59.7995	1.48354	40.309	22463
Canada_Thule.SG	USA_CA_Carmel_600BP.AG	YRI.DG	47.6521	1.18126	40.34	31678
Argentina_Central_Hills_Comechingones_500BP	Argentina_Central_Hills_SouthPunilla_1600BP	YRI.DG	63.6256	1.57709	40.344	18083
Brazil_MG_C_Sumidouro_EH_HG_10200BP.SG	Canada_Thule.SG	YRI.DG	47.8378	1.18485	40.375	33329
Argentina_Northwest_SouthernPuna_Antofagasta_PeñasdelasTrampas1.1_8800BP	Brazil_CubataoI_Sambaqui_2700BP.AG	YRI.DG	58.5546	1.44875	40.417	23169
Peru_LimaCoast_MH_1000BP.AG	USA_CA_Goleta_3000BP.AG	YRI.DG	59.1368	1.46311	40.419	21444
Brazil_SC_S_JAB_LH_HG_2500BP.AG	Chile_LIP_Pukara_600BP.AG	YRI.DG	57.0735	1.41179	40.426	23141
Peru_Kaillachuro_Unknown.SG	Peru_LimaCoast_MH_1000BP.AG	YRI.DG	62.624	1.54828	40.447	20674
Argentina_Central_Hills_SouthPunilla_1600BP	Bolivia_MH_Iroco_1050BP.AG	YRI.DG	60.5614	1.49698	40.456	21320
Argentina_Central_Hills_SouthPunilla_1600BP	Argentina_NorthTierradelFuego_Selknam_500BP.AG	YRI.DG	59.7247	1.47615	40.46	19509
Argentina_Central_Plains_EastCordoba_3700BP	Peru_LimaCoast_MH_1000BP.AG	YRI.DG	58.8078	1.45313	40.47	22080
Argentina_ParanaRiver_LowerDelta_400BP	Mexico_Tayopa_1000BP.AG	YRI.DG	54.0904	1.33626	40.479	15001
Argentina_Central_Plains_MesopotamiaSantiagoDelEstero_1700BP	Belize_4000BP.AG	YRI.DG	59.23	1.46237	40.503	19928
Argentina_Northwest_SouthernPuna_Antofagasta_PeñasdelasTrampas1.1_8800BP	Peru_Kaillachuro_Unknown.SG	YRI.DG	63.5632	1.56935	40.503	20536
Argentina_Central_Hills_Occientales_1900BP	Argentina_Central_Hills_SouthPunilla_1600BP	YRI.DG	61.8821	1.52724	40.519	21157
Brazil_RN_ALE_MH_HG_4600BP.AG	Canada_Thule.SG	YRI.DG	48.702	1.20052	40.567	28846
Argentina_ParanaRiver_LowerDelta_400BP	Mexico_CuevaDeLosMuertosChiquitos_1100BP.AG	YRI.DG	53.7507	1.32484	40.571	14847
Mexico_Baja_Comondu_Unknown.SG	USA_NM_Chaco.AG	YRI.DG	54.0033	1.3309	40.576	24052
Argentina_Northwest_SouthernPuna_Antofagasta_PeñasdelasTrampas1.1_8800BP	USA_Alaska_TrailCreek_9000BP.SG	YRI.DG	48.5427	1.19517	40.616	36212
Belize_8800BP.AG	Brazil_CubataoI_Sambaqui_2700BP.AG	YRI.DG	56.674	1.39327	40.677	20257
Argentina_GranChaco_DryChaco_1900BP	Mexico_Baja_IronSprings_Unknown.SG	YRI.DG	56.5923	1.39073	40.692	23452
Bolivia_Pumapunku_Tiwanaku.SG	Brazil_PI_Enoque_MH_HG_3500BP.SG	YRI.DG	54.8239	1.34702	40.7	22262
Belize_8800BP.AG	USA_CA_Monterey_1000BP.AG	YRI.DG	56.5572	1.38903	40.717	20829
Mexico_Baja_Comondu_Unknown.SG	USA_CA_Monterey_1000BP.AG	YRI.DG	56.071	1.37688	40.723	22462
Argentina_Central_Hills_SouthPunilla_1600BP	Brazil_MG_C_LapaDoSanto_EH_HG_9500BP.AG	YRI.DG	60.4403	1.48406	40.726	19862
Belize_8800BP.AG	Mexico_Guanajuato_Medieval.SG	YRI.DG	52.7237	1.29349	40.761	25777
Brazil_MG_C_Sumidouro_EH_HG_9800BP.SG	USA_CA_SantaBarbara_4900BP.AG	YRI.DG	56.2427	1.37801	40.814	22717
Argentina_Central_Plains_EastCordoba_3700BP	Argentina_Northwest_SouthernPuna_Antofagasta_PeñasdelasTrampas1.1_8800BP	YRI.DG	59.0109	1.44559	40.821	21123
Brazil_SC_S_JAB_LH_HG_2200BP.AG	USA_CA_Monterey_1000BP.AG	YRI.DG	53.99	1.32129	40.861	23338
Brazil_SC_S_JAB_LH_HG_2500BP.AG	Canada_LateDorset.SG	YRI.DG	42.3543	1.03418	40.955	39669
Canada_Thule.SG	Mexico_Guanajuato_Medieval.SG	YRI.DG	43.7989	1.06715	41.043	35808
Belize_4000BP.AG	USA_CA_Carpinteria_4000BP.AG	YRI.DG	56.9695	1.38787	41.048	21497
Belize_8800BP.AG	Brazil_GalhetaIV_Sambaqui_1200BP.AG	YRI.DG	56.9816	1.38721	41.076	23846
Argentina_ParanaRiver_MiddleParanaSaladoRivers_1700BP	Brazil_SP_S_Moraes_MH_HG_5800BP.AG	YRI.DG	58.4123	1.42097	41.108	23471
Brazil_SC_S_JAB_LH_HG_2200BP.AG	Mexico_Guanajuato_Medieval.SG	YRI.DG	51.0445	1.24169	41.109	26560
Argentina_Central_Hills_SouthPunilla_1600BP	USA_CA_NewCuyama_1300BP.SG	YRI.DG	59.5554	1.44865	41.111	21024
Belize_8800BP.AG	Canada_6500BP.SG	YRI.DG	49.7595	1.20854	41.173	29241
Mexico_Baja_IronSprings_Unknown.SG	Paraguay_Pantanal_ParaguayRiver_1600BP	YRI.DG	55.5374	1.34813	41.196	26672
Argentina_Central_Plains_MesopotamiaSantiagoDelEstero_1700BP	USA_CA_Carpinteria_4000BP.AG	YRI.DG	56.633	1.37463	41.199	22515
Argentina_Central_Hills_SouthPunilla_1600BP	Chile_PicaOcho_700BP.AG	YRI.DG	61.3967	1.48984	41.21	21252
Brazil_GalhetaIV_Sambaqui_1200BP.AG	Canada_MDorset.AG	YRI.DG	43.7628	1.06173	41.218	42284
Paraguay_Pantanal_ParaguayRiver_1600BP	PuertoRico_Ceramic.WGC	YRI.DG	56.0805	1.3597	41.245	26327
Brazil_PI_Enoque_MH_HG_3500BP.SG	Peru_Lima_EIP_1450BP.AG	YRI.DG	55.1919	1.33448	41.359	24084
Argentina_Central_Hills_SouthPunilla_1600BP	Belize_9400BP.AG	YRI.DG	60.4406	1.4599	41.401	19872
Argentina_Central_Hills_SouthPunilla_600BP	Argentina_ParanaRiver_LowerDelta_400BP	YRI.DG	57.0543	1.37719	41.428	15493
Canada_MDorset.AG	USA_CA_Monterey_1000BP.AG	YRI.DG	44.1278	1.06401	41.473	39324
Belize_MHolocene.AG	Canada_700BP.SG	YRI.DG	50.392	1.21489	41.479	30017
Argentina_Northwest_SouthernPuna_Antofagasta_PeñasdelasTrampas1.1_8800BP	USA_CA_Monterey_1000BP.AG	YRI.DG	57.421	1.38294	41.521	24359
Brazil_SC_S_JAB_LH_HG_2200BP.AG	USA_CA_Carmel_600BP.AG	YRI.DG	54.3486	1.30895	41.521	29714
Brazil_PI_Enoque_MH_HG_3500BP.SG	USA_CA_SantaRosa_4900BP.AG	YRI.DG	54.1977	1.30422	41.555	23645
Argentina_GranChaco_DryChaco_1900BP	PuertoRico_Ceramic.WGC	YRI.DG	55.2924	1.3299	41.576	23317
Belize_4000BP.AG	Chile_LIP_Pukara_600BP.AG	YRI.DG	57.0737	1.37214	41.595	26525
Argentina_Central_Hills_SouthPunilla_1600BP	Peru_Lauricocha_3500BP.AG	YRI.DG	59.4541	1.42575	41.7	22721
Argentina_Central_Plains_MarChiquita_1800BP	Argentina_ParanaRiver_LowerDelta_400BP	YRI.DG	57.0898	1.36735	41.752	15519
Argentina_Central_Plains_MesopotamiaSantiagoDelEstero_1700BP	Canada_LateDorset.SG	YRI.DG	41.5259	0.993127	41.813	50829
Argentina_Northwest_SouthernPuna_Antofagasta_PeñasdelasTrampas1.1_8800BP	Chile_LIP_Pukara_700BP.AG	YRI.DG	59.2139	1.41538	41.836	23982
Brazil_PI_Enoque_MH_HG_3500BP.SG	Brazil_SP_S_Moraes_MH_HG_5800BP.AG	YRI.DG	57.6348	1.37567	41.896	21897
Argentina_ParanaRiver_MiddleParanaSaladoRivers_1700BP	Brazil_RN_ALE_MH_HG_4600BP.AG	YRI.DG	58.9384	1.40542	41.936	20769
Belize_4000BP.AG	Canada_LateDorset.SG	YRI.DG	41.3864	0.98629	41.962	45145
Canada_MDorset.AG	Mexico_Guanajuato_Medieval.SG	YRI.DG	42.3356	1.00851	41.978	44638
Brazil_MG_C_Sumidouro_EH_HG_9800BP.SG	Mexico_Baja_IronSprings_Unknown.SG	YRI.DG	57.6313	1.37252	41.989	24857
Argentina_ParanaRiver_LowerDelta_400BP	Dominican_Samana_Ceramic.AG	YRI.DG	57.6684	1.3732	41.996	14797
Canada_LateDorset.SG	Canada_Thule.SG	YRI.DG	44.0266	1.04822	42.001	41341
Brazil_SC_S_JAB_LH_HG_2200BP.AG	USA_Alaska_TrailCreek_9000BP.SG	YRI.DG	45.7032	1.08687	42.05	35221
Belize_8800BP.AG	Bolivia_Pumapunku_Tiwanaku.SG	YRI.DG	53.5356	1.27303	42.054	28335
Argentina_Central_Hills_SouthPunilla_1600BP	Canada_BigBar_5700BP.SG	YRI.DG	56.6498	1.34669	42.066	25096
Chile_LIP_Pukara_600BP.AG	Mexico_Baja_IronSprings_Unknown.SG	YRI.DG	55.6851	1.32325	42.082	26799
Argentina_Central_Hills_SouthPunilla_1600BP	USA_CA_PacificGrove_5200BP.AG	YRI.DG	57.7519	1.37207	42.091	24656
Brazil_LocaDoSuin_Sambaqui_9100BP.AG	Brazil_PI_Enoque_MH_HG_3500BP.SG	YRI.DG	54.8732	1.30277	42.12	25700
Argentina_ParanaRiver_LowerDelta_400BP	Cuba_PreCeramic.AG	YRI.DG	54.6083	1.29629	42.127	14899
Argentina_Central_Hills_Comechingones_4100BP	PuertoRico_Ceramic.WGC	YRI.DG	56.1038	1.33169	42.13	27872
Brazil_PI_Enoque_MH_HG_3500BP.SG	Brazil_SP_S_Laranjal_MH_HG_6800BP.AG	YRI.DG	56.4594	1.33986	42.138	24611
Argentina_GranChaco_DryChaco_1900BP	Belize_4000BP.AG	YRI.DG	58.04	1.37707	42.148	24158
Argentina_Northwest_SouthernPuna_Antofagasta_PeñasdelasTrampas1.1_8800BP	Canada_6500BP.SG	YRI.DG	51.0794	1.21192	42.148	31666
Brazil_MG_C_Sumidouro_EH_HG_10200BP.SG	Canada_MDorset.AG	YRI.DG	45.4606	1.07653	42.229	40856
Belize_8800BP.AG	USA_NM_Chaco.AG	YRI.DG	53.9916	1.2776	42.26	23268
Argentina_Central_Hills_SouthPunilla_1600BP	Mexico_Trincheras_LaPlaya_900BP.AG	YRI.DG	57.7625	1.36667	42.265	22779
Argentina_Pampas_Southern_2600BP	Argentina_ParanaRiver_LowerDelta_400BP	YRI.DG	56.4265	1.33187	42.366	15683
Mexico_Guanajuato_Medieval.SG	Peru_LimaCoast_MH_1000BP.AG	YRI.DG	55.4056	1.30772	42.368	28128
Argentina_Central_Hills_SouthPunilla_1600BP	Peru_Lauricocha_5800BP.AG	YRI.DG	60.1631	1.41942	42.386	23312
Argentina_Central_Hills_SouthPunilla_1600BP	Argentina_Pampas_6800BP.AG	YRI.DG	62.1448	1.46602	42.39	19717
Argentina_ParanaRiver_LowerDelta_400BP	SaintLucia_Lavoutte_Ceramic.AG	YRI.DG	56.9229	1.34221	42.41	14434
Canada_700BP.SG	Chile_LIP_Pukara_600BP.AG	YRI.DG	49.6099	1.16814	42.469	33338
Canada_Thule.SG	USA_Alaska_TrailCreek_9000BP.SG	YRI.DG	44.8467	1.05585	42.474	44203
Brazil_SC_S_JAB_LH_HG_2500BP.AG	USA_CA_SantaBarbara_4900BP.AG	YRI.DG	56.0557	1.3182	42.524	24240
Argentina_Central_Hills_SierrasChicas_4100BP	Brazil_PI_Enoque_MH_HG_3500BP.SG	YRI.DG	55.3317	1.30083	42.536	27143
Brazil_SC_S_JAB_LH_HG_2500BP.AG	Uruguay_Rocha_PreColonial.SG	YRI.DG	53.96	1.26768	42.566	24390
Belize_8800BP.AG	USA_CA_Carmel_600BP.AG	YRI.DG	57.4813	1.3495	42.594	26774
Brazil_MG_C_Sumidouro_EH_HG_9800BP.SG	Paraguay_Pantanal_ParaguayRiver_1600BP	YRI.DG	59.4587	1.39416	42.648	26449
Belize_8800BP.AG	Brazil_MG_C_Sumidouro_EH_HG_10200BP.SG	YRI.DG	58.0452	1.35933	42.701	25350
Mexico_Baja_IronSprings_Unknown.SG	USA_CA_Goleta_3000BP.AG	YRI.DG	56.5505	1.32319	42.738	24880
Argentina_Central_Hills_Comechingones_4100BP	Brazil_SC_S_JAB_LH_HG_2500BP.AG	YRI.DG	59.6818	1.39607	42.75	25647
Canada_700BP.SG	USA_CA_Goleta_3000BP.AG	YRI.DG	50.7345	1.18624	42.769	32972
Argentina_Central_Hills_Comechingones_4100BP	Peru_LimaCoast_MH_1000BP.AG	YRI.DG	60.7996	1.42126	42.779	21749
Argentina_Central_Hills_SouthPunilla_1600BP	Peru_Cotahuasi_Tiwanaku.SG	YRI.DG	60.4528	1.4122	42.807	21388
Argentina_GranChaco_HumidChaco_200BP	Brazil_SC_S_JAB_LH_HG_2500BP.AG	YRI.DG	59.4216	1.38701	42.842	25541
Brazil_Capelinha_Sambaqui_10400BP.AG	Brazil_PI_Enoque_MH_HG_3500BP.SG	YRI.DG	53.8901	1.25763	42.85	26557
Brazil_SP_S_Laranjal_MH_HG_6800BP.AG	Canada_Thule.SG	YRI.DG	46.5567	1.08569	42.882	36970
Brazil_MG_C_Sumidouro_EH_HG_10200BP.SG	Peru_LimaCoast_MH_1000BP.AG	YRI.DG	58.5597	1.36525	42.893	27550
Argentina_Central_Hills_SierrasChicas_1700BP	Argentina_Central_Hills_SouthPunilla_1600BP	YRI.DG	63.9315	1.4904	42.896	18922
Mexico_Baja_Comondu_Unknown.SG	Peru_Kaillachuro_Unknown.SG	YRI.DG	57.0674	1.33037	42.896	26879
Argentina_Central_Plains_EastCordoba_3700BP	Brazil_SC_S_JAB_LH_HG_2500BP.AG	YRI.DG	56.3866	1.31374	42.921	25495
Argentina_Central_Hills_SouthPunilla_1600BP	Mexico_Chihuahua_Medieval.SG	YRI.DG	56.1289	1.30677	42.952	24476
Argentina_Central_Plains_MesopotamiaSantiagoDelEstero_1700BP	Argentina_GranChaco_DryChaco_1900BP	YRI.DG	59.6656	1.38911	42.952	26325
Brazil_Limao_Sambaqui_2700BP.AG	Brazil_PI_Enoque_MH_HG_3500BP.SG	YRI.DG	56.4354	1.31373	42.958	25274
Argentina_GranChaco_HumidChaco_200BP	Mexico_Baja_Comondu_Unknown.SG	YRI.DG	55.3131	1.28693	42.981	25892
Mexico_Baja_Comondu_Unknown.SG	Peru_EIP_Moche.AG	YRI.DG	56.0216	1.30145	43.045	24874
Peru_LimaCoast_MH_1000BP.AG	USA_Alaska_TrailCreek_9000BP.SG	YRI.DG	48.9258	1.1364	43.053	37241
Bolivia_Pumapunku_Tiwanaku.SG	Canada_MDorset.AG	YRI.DG	42.5803	0.98867	43.068	48604
Argentina_Central_Hills_Comechingones_4100BP	Mexico_Baja_IronSprings_Unknown.SG	YRI.DG	54.6362	1.26753	43.104	27959
Argentina_Central_Hills_Comechingones_1200BP	Brazil_PI_Enoque_MH_HG_3500BP.SG	YRI.DG	56.0257	1.2994	43.117	25740
Brazil_PI_Enoque_MH_HG_3500BP.SG	Mexico_Guanajuato_Medieval.SG	YRI.DG	55.9637	1.29776	43.123	24095
Brazil_SC_S_JAB_LH_HG_2200BP.AG	Peru_EIP_Moche.AG	YRI.DG	56.3347	1.30603	43.134	24810
Bolivia_MH_Tiwanaku.AG	Brazil_PI_Enoque_MH_HG_3500BP.SG	YRI.DG	54.4703	1.26247	43.146	24413
Mexico_Baja_Comondu_Unknown.SG	USA_CA_Carmel_600BP.AG	YRI.DG	55.2097	1.27961	43.146	28771
Argentina_Northwest_SouthernPuna_Antofagasta_PeñasdelasTrampas1.1_8800BP	Mexico_Guanajuato_Medieval.SG	YRI.DG	55.7112	1.29062	43.166	28827
Argentina_Central_Hills_Traslasierra_800BP	Argentina_ParanaRiver_LowerDelta_400BP	YRI.DG	56.8026	1.31512	43.192	15612
Brazil_PI_Enoque_MH_HG_3500BP.SG	Peru_MH_LIP_ElBrujo_850BP.AG	YRI.DG	54.0755	1.25167	43.203	29253
Argentina_Central_Hills_SouthPunilla_1600BP	Peru_Ullujaya_MH_950BP.AG	YRI.DG	60.6104	1.40231	43.222	23122
Canada_MDorset.AG	Peru_EIP_Moche.AG	YRI.DG	43.4533	1.00475	43.248	40713
Brazil_SP_S_Moraes_MH_HG_5800BP.AG	Canada_MDorset.AG	YRI.DG	43.0294	0.993823	43.297	50169
Belize_4000BP.AG	Belize_MHolocene.AG	YRI.DG	61.2112	1.41334	43.31	25141
Brazil_RN_ALE_MH_HG_4600BP.AG	Mexico_Baja_Comondu_Unknown.SG	YRI.DG	55.7073	1.28595	43.32	27272
Brazil_MG_C_Sumidouro_EH_HG_10200BP.SG	Brazil_SC_S_JAB_LH_HG_2200BP.AG	YRI.DG	57.8141	1.33448	43.323	28018
Argentina_ParanaRiver_MiddleParanaSaladoRivers_1700BP	Peru_Lima_EIP_1450BP.AG	YRI.DG	59.4289	1.37034	43.368	24023
Canada_6500BP.SG	Peru_LimaCoast_MH_1000BP.AG	YRI.DG	52.1543	1.2025	43.372	32155
Belize_8800BP.AG	Brazil_RN_ALE_MH_HG_4600BP.AG	YRI.DG	59.8411	1.37904	43.393	26423
Belize_4000BP.AG	USA_CA_Goleta_3000BP.AG	YRI.DG	59.2954	1.36469	43.45	28976
Brazil_PI_Enoque_MH_HG_3500BP.SG	Mexico_Trincheras_LaPlaya_2800BP.AG	YRI.DG	50.7126	1.16677	43.464	26959
Brazil_SP_S_Moraes_MH_HG_5800BP.AG	Canada_Thule.SG	YRI.DG	47.6595	1.09631	43.473	32779
PuertoRico_Ceramic.WGC	USA_CA_Goleta_3000BP.AG	YRI.DG	55.221	1.26856	43.53	26016
Brazil_SP_S_Moraes_MH_HG_5800BP.AG	Mexico_Baja_Comondu_Unknown.SG	YRI.DG	55.2832	1.26875	43.573	31070
Canada_Thule.SG	Peru_Lima_EIP_1450BP.AG	YRI.DG	47.9055	1.09904	43.589	35837
Argentina_Central_Hills_SouthPunilla_1600BP	Argentina_ParanaRiver_UpperDelta_700BP	YRI.DG	63.2268	1.44896	43.636	20125
Bolivia_Pumapunku_Tiwanaku.SG	Brazil_SC_S_JAB_LH_HG_2200BP.AG	YRI.DG	53.1705	1.21725	43.681	29793
Canada_LateDorset.SG	PuertoRico_Ceramic.WGC	YRI.DG	40.8935	0.936089	43.686	52653
Argentina_ParanaRiver_MiddleParanaSaladoRivers_1700BP	USA_CA_Carmel_600BP.AG	YRI.DG	59.9335	1.37122	43.708	22137
Brazil_PI_Enoque_MH_HG_3500BP.SG	Peru_Highlands_Chinchawas_MH.AG	YRI.DG	55.7922	1.27588	43.728	28829
Argentina_Central_Plains_EastCordoba_3700BP	Mexico_Baja_IronSprings_Unknown.SG	YRI.DG	55.0277	1.25823	43.734	27607
Argentina_ParanaRiver_MiddleParanaSaladoRivers_1700BP	Bolivia_MH_Tiwanaku.AG	YRI.DG	57.5331	1.31548	43.735	27421
Argentina_Central_Hills_SouthPunilla_1600BP	Argentina_Central_Plains_MarChiquita_3900BP	YRI.DG	61.7364	1.41157	43.736	19467
Chile_LIP_Pukara_700BP.AG	Mexico_Baja_IronSprings_Unknown.SG	YRI.DG	54.0326	1.23486	43.756	29452
Argentina_Central_Hills_Calamuchita_700BP	Argentina_ParanaRiver_LowerDelta_400BP	YRI.DG	58.282	1.33113	43.784	15622
Argentina_Pampas_SouthSaladoRiver_3300BP	USA_CA_Carpinteria_4000BP.AG	YRI.DG	57.6016	1.31543	43.789	28345
Chile_LIP_Pukara_600BP.AG	PuertoRico_Ceramic.WGC	YRI.DG	58.0849	1.32601	43.804	26205
Argentina_Central_Hills_SierrasChicas_JesusMaria_8500BP	Brazil_PI_Enoque_MH_HG_3500BP.SG	YRI.DG	56.2939	1.28494	43.81	26231
Argentina_Northwest_SouthernPuna_Antofagasta_PeñasdelasTrampas1.1_8800BP	Brazil_GalhetaIV_Sambaqui_1200BP.AG	YRI.DG	57.8646	1.31918	43.864	27213
Brazil_CubataoI_Sambaqui_2700BP.AG	Mexico_Baja_IronSprings_Unknown.SG	YRI.DG	55.8206	1.27237	43.871	27575
Brazil_PI_Enoque_MH_HG_3500BP.SG	Canada_6500BP.SG	YRI.DG	51.5222	1.173	43.923	32875
Argentina_Central_Hills_Comechingones_4100BP	Belize_4000BP.AG	YRI.DG	58.5637	1.3332	43.927	29415
Canada_700BP.SG	USA_CA_SantaBarbara_4900BP.AG	YRI.DG	49.9997	1.13766	43.95	34138
Argentina_Central_Plains_EastCordoba_3700BP	PuertoRico_Ceramic.WGC	YRI.DG	55.5257	1.26235	43.986	28023
Argentina_Central_Hills_SierrasChicas_JesusMaria_8500BP	Canada_MDorset.AG	YRI.DG	43.8782	0.996257	44.043	52218
Canada_MDorset.AG	Peru_Lima_EIP_1450BP.AG	YRI.DG	42.475	0.964237	44.05	52973
Brazil_RN_ALE_MH_HG_4600BP.AG	Canada_MDorset.AG	YRI.DG	43.8216	0.994351	44.071	44609
Belize_MHolocene.AG	Canada_LateDorset.SG	YRI.DG	42.0786	0.954344	44.092	56438
Belize_8800BP.AG	Peru_EIP_Moche.AG	YRI.DG	58.3549	1.32204	44.14	22940
Brazil_SC_S_JAB_LH_HG_2200BP.AG	Peru_Lima_EIP_1450BP.AG	YRI.DG	51.9133	1.17597	44.145	32117
Argentina_ParanaRiver_MiddleParanaSaladoRivers_1700BP	USA_AK_PaleoAleut.AG	YRI.DG	49.7155	1.12496	44.193	34771
Argentina_Central_Hills_SouthPunilla_1600BP	USA_CA_SantaBarbara_1700BP.AG	YRI.DG	57.6996	1.3052	44.207	29351
Brazil_SC_S_JAB_LH_HG_2500BP.AG	Mexico_Guanajuato_Medieval.SG	YRI.DG	53.7009	1.21433	44.223	34529
Canada_6500BP.SG	Canada_MDorset.AG	YRI.DG	43.5454	0.983793	44.263	49865
Canada_MDorset.AG	USA_CA_Carmel_600BP.AG	YRI.DG	44.4958	1.00497	44.276	50583
Brazil_MG_C_Sumidouro_EH_HG_9800BP.SG	USA_NM_Chaco.AG	YRI.DG	54.5809	1.23268	44.278	32368
Brazil_SC_S_JAB_LH_HG_2500BP.AG	Paraguay_Pantanal_ParaguayRiver_1600BP	YRI.DG	58.4418	1.31972	44.283	24432
Chile_LIP_Pukara_700BP.AG	Peru_LimaCoast_MH_1000BP.AG	YRI.DG	62.4801	1.41089	44.284	25087
Argentina_Central_Plains_MesopotamiaSantiagoDelEstero_1700BP	USA_CA_Goleta_3000BP.AG	YRI.DG	56.2754	1.27073	44.286	30711
Argentina_ParanaRiver_MiddleParanaSaladoRivers_1700BP	Peru_MH_LIP_ElBrujo_850BP.AG	YRI.DG	59.2365	1.3364	44.326	29431
Argentina_GranChaco_HumidChaco_200BP	Canada_700BP.SG	YRI.DG	52.0238	1.17323	44.342	37812
Brazil_CubataoI_Sambaqui_2700BP.AG	Peru_LimaCoast_MH_1000BP.AG	YRI.DG	58.3054	1.31318	44.4	24056
Argentina_GranChaco_DryChaco_1900BP	Canada_700BP.SG	YRI.DG	53.3785	1.20144	44.429	29420
Argentina_Central_Hills_SouthPunilla_1600BP	USA_CA_Goleta_1500BP.AG	YRI.DG	60.5524	1.36064	44.503	25495
Argentina_Northwest_SouthernPuna_Antofagasta_2100BP	Brazil_PI_Enoque_MH_HG_3500BP.SG	YRI.DG	55.9278	1.25647	44.512	30646
Argentina_Central_Plains_MarChiquita_700BP	Argentina_ParanaRiver_LowerDelta_400BP	YRI.DG	56.8632	1.27745	44.513	15687
Argentina_Pampas_SouthSaladoRiver_3300BP	Canada_700BP.SG	YRI.DG	53.1238	1.19324	44.52	34876
PuertoRico_Ceramic.WGC	USA_CA_Monterey_1000BP.AG	YRI.DG	54.4931	1.22368	44.532	30546
Brazil_GalhetaIV_Sambaqui_1200BP.AG	Brazil_SC_S_JAB_LH_HG_2200BP.AG	YRI.DG	60.5867	1.36045	44.534	25333
Bolivia_Pumapunku_Tiwanaku.SG	Canada_Thule.SG	YRI.DG	44.7173	1.00357	44.558	38820
Brazil_SC_S_JAB_LH_HG_2200BP.AG	Brazil_SP_S_Moraes_MH_HG_5800BP.AG	YRI.DG	55.8512	1.25331	44.563	30653
Argentina_Central_Hills_SouthPunilla_1600BP	Canada_ASO.SG	YRI.DG	54.2604	1.21597	44.623	27308
Argentina_ParanaRiver_LowerDelta_400BP	PuertoRico_Ceramic.AG	YRI.DG	56.8051	1.27287	44.628	15154
Bolivia_MH_Tiwanaku.AG	Canada_Thule.SG	YRI.DG	46.2144	1.03494	44.654	40577
Argentina_Northwest_SouthernPuna_Antofagasta_PeñasdelasTrampas1.1_8800BP	USA_NM_Chaco.AG	YRI.DG	55.9149	1.25185	44.666	27296
Argentina_Central_Plains_EastCordoba_3700BP	Brazil_MG_C_Sumidouro_EH_HG_9800BP.SG	YRI.DG	59.5055	1.33172	44.683	27772
Brazil_MG_C_Sumidouro_EH_HG_9800BP.SG	USA_CA_Monterey_1000BP.AG	YRI.DG	56.0578	1.2545	44.685	31364
Brazil_SC_S_JAB_LH_HG_2500BP.AG	USA_CA_Monterey_1000BP.AG	YRI.DG	54.9977	1.22981	44.72	29799
Brazil_PI_Enoque_MH_HG_3500BP.SG	Mexico_Medio_CasasGrandes.AG	YRI.DG	51.2796	1.14629	44.735	29906
Argentina_Central_Hills_Calamuchita_2600BP	Brazil_PI_Enoque_MH_HG_3500BP.SG	YRI.DG	55.7056	1.24465	44.756	28992
Belize_4000BP.AG	USA_CA_SantaBarbara_4900BP.AG	YRI.DG	58.2696	1.30124	44.78	29352
Brazil_MG_C_Sumidouro_EH_HG_9800BP.SG	Canada_LateDorset.SG	YRI.DG	44.5857	0.994948	44.812	49912
Argentina_Central_Hills_SouthPunilla_1600BP	Argentina_Central_Plains_SouthCordoba_100BP	YRI.DG	62.0733	1.38357	44.864	23319
Brazil_CubataoI_Sambaqui_2700BP.AG	Brazil_SC_S_JAB_LH_HG_2500BP.AG	YRI.DG	59.0207	1.3151	44.879	27149
Argentina_Pampas_SouthSaladoRiver_3300BP	Mexico_Baja_IronSprings_Unknown.SG	YRI.DG	56.031	1.24786	44.901	32788
Argentina_ParanaRiver_LowerDelta_400BP	Mexico_ChichenItza_MayaLowlands_LClassic.AG	YRI.DG	55.6851	1.23977	44.916	15619
Argentina_ParanaRiver_MiddleParanaSaladoRivers_1700BP	Bolivia_Pumapunku_Tiwanaku.SG	YRI.DG	56.9278	1.26695	44.933	26008
Argentina_Central_Hills_Comechingones_4100BP	Canada_700BP.SG	YRI.DG	50.2044	1.11671	44.957	35470
Belize_5600BP.AG	Canada_Thule.SG	YRI.DG	46.3937	1.02967	45.057	41338
Canada_LateDorset.SG	USA_CA_Carpinteria_4000BP.AG	YRI.DG	41.1557	0.913125	45.071	48760
Argentina_Central_Hills_SierrasChicas_JesusMaria_8500BP	Canada_Thule.SG	YRI.DG	47.9466	1.06374	45.074	41193
Argentina_Central_Plains_MesopotamiaSantiagoDelEstero_400BP	Argentina_ParanaRiver_LowerDelta_400BP	YRI.DG	55.9779	1.24191	45.074	15278
Belize_4000BP.AG	Paraguay_Pantanal_ParaguayRiver_1600BP	YRI.DG	59.3105	1.31577	45.077	27837
Belize_4000BP.AG	Peru_Kaillachuro_Unknown.SG	YRI.DG	57.9408	1.28516	45.084	28937
Canada_MDorset.AG	Mexico_Pericues_Unknown.SG	YRI.DG	43.183	0.957735	45.089	56150
Argentina_Pampas_SouthSaladoRiver_3300BP	Belize_MHolocene.AG	YRI.DG	56.4408	1.25165	45.093	31311
Peru_LimaCoast_MH_1000BP.AG	USA_CA_Monterey_1000BP.AG	YRI.DG	58.8963	1.3057	45.107	25880
Brazil_MG_C_Sumidouro_EH_HG_9800BP.SG	Chile_LIP_Pukara_600BP.AG	YRI.DG	60.857	1.34782	45.152	26362
Argentina_Central_Hills_SouthPunilla_1600BP	Bolivia_MonolitoDescabezado_Tiwanaku.SG	YRI.DG	58.3442	1.29134	45.181	26929
Argentina_Pampas_SouthSaladoRiver_3300BP	Belize_4000BP.AG	YRI.DG	58.9966	1.30517	45.202	25403
Brazil_SC_S_JAB_LH_HG_2500BP.AG	Peru_Kaillachuro_Unknown.SG	YRI.DG	56.992	1.26069	45.207	26394
Argentina_Northwest_SouthernPuna_Antofagasta_PeñasdelasTrampas1.1_8800BP	Brazil_MG_C_Sumidouro_EH_HG_10200BP.SG	YRI.DG	60.3487	1.33467	45.216	27186
Brazil_MG_C_Sumidouro_EH_HG_9800BP.SG	Uruguay_Rocha_PreColonial.SG	YRI.DG	58.8642	1.30171	45.221	30902
Brazil_Capelinha_Sambaqui_10400BP.AG	Canada_Thule.SG	YRI.DG	47.1003	1.04132	45.231	41106
Brazil_MG_C_Sumidouro_EH_HG_9800BP.SG	Chile_LIP_Pukara_700BP.AG	YRI.DG	60.3817	1.33452	45.246	29070
Brazil_RN_ALE_MH_HG_4600BP.AG	Brazil_SC_S_JAB_LH_HG_2200BP.AG	YRI.DG	57.6292	1.27239	45.292	27425
Argentina_Central_Hills_Calamuchita_2600BP	Canada_Thule.SG	YRI.DG	46.7232	1.03083	45.326	46918
Chile_LIP_Pukara_600BP.AG	USA_CA_Carpinteria_4000BP.AG	YRI.DG	58.0591	1.28058	45.338	29016
Argentina_Central_Hills_Comechingones_4100BP	Brazil_MG_C_Sumidouro_EH_HG_9800BP.SG	YRI.DG	59.9548	1.32161	45.365	27683
Belize_8800BP.AG	Peru_Lima_EIP_1450BP.AG	YRI.DG	57.0902	1.25808	45.379	29098
Argentina_Central_Hills_SouthPunilla_1600BP	USA_CA_Goleta_1900BP.AG	YRI.DG	57.4341	1.26548	45.385	29766
Argentina_Central_Hills_Calamuchita_4200BP	Argentina_ParanaRiver_MiddleParanaSaladoRivers_1700BP	YRI.DG	57.5386	1.26729	45.403	29462
Argentina_GranChaco_DryChaco_1900BP	USA_CA_Carpinteria_4000BP.AG	YRI.DG	58.2498	1.28284	45.407	27059
Argentina_Central_Hills_SouthPunilla_1600BP	USA_Ancient_Beringian.SG	YRI.DG	49.544	1.09005	45.451	36738
Canada_700BP.SG	Paraguay_Pantanal_ParaguayRiver_1600BP	YRI.DG	51.3639	1.12981	45.462	33755
Canada_Thule.SG	USA_CA_SantaRosa_4900BP.AG	YRI.DG	47.7985	1.05099	45.479	41957
Brazil_SC_S_JAB_LH_HG_2500BP.AG	Chile_LIP_Pukara_700BP.AG	YRI.DG	57.7317	1.26931	45.483	28178
Brazil_PI_Enoque_MH_HG_3500BP.SG	Brazil_SP_S_Laranjal_MH_HG_6600BP.AG	YRI.DG	54.3939	1.19588	45.484	31981
Argentina_Central_Plains_MesopotamiaSantiagoDelEstero_1700BP	Belize_MHolocene.AG	YRI.DG	59.2228	1.30189	45.49	26767
Argentina_BeagleChannel_Yamana_1500BP.AG	Argentina_Central_Hills_SouthPunilla_1600BP	YRI.DG	57.6371	1.26681	45.498	26798
Brazil_MG_C_Sumidouro_EH_HG_9800BP.SG	USA_CA_Goleta_3000BP.AG	YRI.DG	60.5135	1.32981	45.505	25426
Argentina_ParanaRiver_MiddleParanaSaladoRivers_1700BP	USA_CA_SantaRosa_4900BP.AG	YRI.DG	55.3042	1.21413	45.55	29117
Brazil_LocaDoSuin_Sambaqui_9100BP.AG	Canada_Thule.SG	YRI.DG	45.8907	1.00678	45.582	42963
Canada_MDorset.AG	USA_Alaska_TrailCreek_9000BP.SG	YRI.DG	44.7236	0.980874	45.596	56488
Argentina_Central_Plains_EastCordoba_3700BP	Belize_4000BP.AG	YRI.DG	58.5651	1.28425	45.603	29663
Argentina_Central_Hills_SouthPunilla_1600BP	Argentina_Northwest_PrePuna_600BP	YRI.DG	59.1514	1.29685	45.612	27499
Argentina_Northwest_SouthernPuna_Antofagasta_PeñasdelasTrampas1.1_8800BP	Peru_EIP_Moche.AG	YRI.DG	59.3417	1.29974	45.657	25660
Argentina_Central_Hills_SouthPunilla_1600BP	Belize_7400BP.AG	YRI.DG	59.3844	1.30035	45.668	23079
Belize_8800BP.AG	USA_WA_Kennewick.SG	YRI.DG	52.06	1.13936	45.692	34808
Bolivia_Pumapunku_Tiwanaku.SG	Mexico_Baja_Comondu_Unknown.SG	YRI.DG	53.0844	1.16018	45.755	34883
Argentina_Central_Hills_SouthPunilla_1600BP	Argentina_NorthTierradelFuego_LaArcillosa2_5800BP.AG	YRI.DG	57.9117	1.26463	45.793	30125
Canada_Thule.SG	Peru_Highlands_Chinchawas_MH.AG	YRI.DG	47.2716	1.03226	45.794	44935
Mexico_Baja_Comondu_Unknown.SG	USA_Alaska_TrailCreek_9000BP.SG	YRI.DG	48.2336	1.0528	45.815	45243
Argentina_Central_Hills_Comechingones_500BP	Brazil_PI_Enoque_MH_HG_3500BP.SG	YRI.DG	54.269	1.18449	45.816	33215
Argentina_GranChaco_HumidChaco_200BP	USA_CA_Carpinteria_4000BP.AG	YRI.DG	59.8151	1.30525	45.827	29629
Argentina_Central_Hills_SouthPunilla_1600BP	Chile_PuntaSantaAna_7300BP.SG	YRI.DG	59.9959	1.30867	45.845	27614
Argentina_Central_Hills_SouthPunilla_1600BP	Brazil_JabuticabeiraII_Sambaqui_2200BP.AG	YRI.DG	61.7814	1.34678	45.873	25989
Argentina_Northwest_SouthernPuna_Antofagasta_500BP	Canada_MDorset.AG	YRI.DG	43.4632	0.947164	45.888	57204
Argentina_Central_Hills_SouthPunilla_1600BP	USA_CA_Goleta_1100BP.AG	YRI.DG	58.4493	1.27342	45.9	30043
Argentina_ParanaRiver_MiddleParanaSaladoRivers_1700BP	Mexico_Pericues_Unknown.SG	YRI.DG	54.4517	1.18622	45.903	30258
Brazil_Capelinha_Sambaqui_10400BP.AG	Canada_MDorset.AG	YRI.DG	41.9127	0.910885	46.013	62266
Brazil_CubataoI_Sambaqui_2700BP.AG	PuertoRico_Ceramic.WGC	YRI.DG	58.436	1.26975	46.022	28682
Belize_4000BP.AG	Uruguay_Rocha_PreColonial.SG	YRI.DG	56.5066	1.22779	46.023	27651
Brazil_SC_S_JAB_LH_HG_2500BP.AG	USA_Alaska_TrailCreek_9000BP.SG	YRI.DG	46.7725	1.01571	46.049	45956
Argentina_Central_Hills_SouthPunilla_1600BP	Brazil_MG_C_LapaDoSanto_EH_HG_9200BP.AG	YRI.DG	59.962	1.30193	46.056	25879
Belize_MHolocene.AG	Paraguay_Pantanal_ParaguayRiver_1600BP	YRI.DG	58.1751	1.26237	46.084	36476
Mexico_Baja_Comondu_Unknown.SG	Mexico_Guanajuato_Medieval.SG	YRI.DG	54.6136	1.18453	46.106	35777
Brazil_GalhetaIV_Sambaqui_1200BP.AG	Mexico_Baja_IronSprings_Unknown.SG	YRI.DG	56.0258	1.21406	46.147	32487
Argentina_Northwest_SouthernPuna_Antofagasta_PeñasdelasTrampas1.1_8800BP	USA_CA_Carmel_600BP.AG	YRI.DG	59.4051	1.28689	46.162	32072
Argentina_Central_Hills_Calamuchita_4200BP	Brazil_PI_Enoque_MH_HG_3500BP.SG	YRI.DG	57.0469	1.23576	46.164	26833
Peru_LimaCoast_MH_1000BP.AG	USA_NM_Chaco.AG	YRI.DG	56.8228	1.23073	46.17	27748
Argentina_Central_Hills_SouthPunilla_1600BP	Peru_Cuncaicha_9000BP.AG	YRI.DG	59.8949	1.29628	46.205	28306
Argentina_ParanaRiver_MiddleParanaSaladoRivers_1700BP	Brazil_Capelinha_Sambaqui_10400BP.AG	YRI.DG	58.2326	1.26016	46.211	29550
Argentina_Central_Plains_MesopotamiaSantiagoDelEstero_1700BP	Paraguay_Pantanal_ParaguayRiver_1600BP	YRI.DG	58.9109	1.2747	46.215	30847
Argentina_Central_Hills_SouthPunilla_1600BP	USA_CA_Goleta_2600BP.AG	YRI.DG	58.197	1.25762	46.276	29793
Argentina_Central_Plains_MesopotamiaSantiagoDelEstero_1700BP	Argentina_Pampas_SouthSaladoRiver_3300BP	YRI.DG	61.6324	1.33143	46.29	27822
Argentina_ParanaRiver_MiddleParanaSaladoRivers_1700BP	Brazil_Limao_Sambaqui_2700BP.AG	YRI.DG	58.0595	1.25254	46.353	29225
Belize_8800BP.AG	Mexico_Pericues_Unknown.SG	YRI.DG	53.5967	1.15591	46.368	32332
Argentina_Central_Plains_MesopotamiaSantiagoDelEstero_1700BP	Uruguay_Rocha_PreColonial.SG	YRI.DG	55.2693	1.19172	46.378	30196
Belize_8800BP.AG	USA_AK_PaleoAleut.AG	YRI.DG	48.2034	1.03934	46.379	40802
PuertoRico_Ceramic.WGC	Uruguay_Rocha_PreColonial.SG	YRI.DG	53.0225	1.14118	46.463	32864
Argentina_Central_Hills_Comechingones_1200BP	Canada_Thule.SG	YRI.DG	47.4461	1.02111	46.465	43396
Argentina_Northwest_SouthernPuna_Antofagasta_PeñasdelasTrampas1.1_8800BP	Brazil_SP_S_Moraes_MH_HG_5800BP.AG	YRI.DG	58.6072	1.26088	46.481	32973
Brazil_PI_Enoque_MH_HG_3500BP.SG	Mexico_Trincheras_LaPlaya_1900BP.AG	YRI.DG	54.5415	1.17332	46.485	33477
Canada_LateDorset.SG	Mexico_Baja_IronSprings_Unknown.SG	YRI.DG	41.5667	0.893647	46.514	55371
USA_CA_Carpinteria_4000BP.AG	Uruguay_Rocha_PreColonial.SG	YRI.DG	54.5245	1.17221	46.514	30120
Argentina_Central_Plains_MesopotamiaSantiagoDelEstero_1700BP	Chile_LIP_Pukara_600BP.AG	YRI.DG	59.7994	1.28514	46.531	29441
Canada_700BP.SG	Chile_LIP_Pukara_700BP.AG	YRI.DG	53.8429	1.1568	46.545	40382
Canada_700BP.SG	Peru_Kaillachuro_Unknown.SG	YRI.DG	50.9648	1.09415	46.579	37320
Argentina_Central_Hills_SouthPunilla_1600BP	Brazil_Cabecuda_Sambaqui_3200BP.AG	YRI.DG	61.5311	1.32083	46.585	24243
Belize_5600BP.AG	Canada_MDorset.AG	YRI.DG	41.6911	0.894803	46.592	64598
Argentina_Central_Hills_SouthPunilla_1600BP	USA_CA_CalaverasCounty_1500BP.AG	YRI.DG	60.0113	1.28743	46.613	27535
Canada_700BP.SG	USA_CA_Monterey_1000BP.AG	YRI.DG	50.9328	1.0924	46.625	39540
Brazil_PI_Enoque_MH_HG_3500BP.SG	USA_AK_PaleoAleut.AG	YRI.DG	49.5326	1.06129	46.672	35015
Brazil_JabuticabeiraII_Sambaqui_102_Sambaqui_1300BP.AG	Brazil_PI_Enoque_MH_HG_3500BP.SG	YRI.DG	55.3829	1.18581	46.705	33186
Argentina_GranChaco_DryChaco_1900BP	USA_CA_Goleta_3000BP.AG	YRI.DG	58.2644	1.24725	46.714	36745
Argentina_Pampas_SouthSaladoRiver_3300BP	PuertoRico_Ceramic.WGC	YRI.DG	57.7525	1.23603	46.724	31166
Canada_Thule.SG	Mexico_Medio_CasasGrandes.AG	YRI.DG	44.6944	0.955971	46.753	50534
Argentina_ParanaRiver_MiddleParanaSaladoRivers_1700BP	Peru_Highlands_Chinchawas_MH.AG	YRI.DG	58.9909	1.26173	46.754	30775
Mexico_Baja_IronSprings_Unknown.SG	USA_CA_Monterey_1000BP.AG	YRI.DG	55.9904	1.19755	46.754	31185
Argentina_Central_Hills_SouthPunilla_1600BP	USA_CA_SantaBarbara_900BP.AG	YRI.DG	59.3613	1.26873	46.788	29615
Argentina_Central_Hills_SouthPunilla_1600BP	Peru_Cuncaicha_4200BP.AG	YRI.DG	58.6512	1.25329	46.798	28555
Canada_LateDorset.SG	USA_CA_SantaBarbara_4900BP.AG	YRI.DG	41.7077	0.890448	46.839	67038
Argentina_Central_Hills_SierrasChicas_JesusMaria_8500BP	Argentina_Northwest_SouthernPuna_Antofagasta_PeñasdelasTrampas1.1_8800BP	YRI.DG	59.9105	1.27846	46.861	35319
Argentina_GranChaco_HumidChaco_200BP	PuertoRico_Ceramic.WGC	YRI.DG	58.0837	1.23777	46.926	33457
Argentina_Central_Hills_SierrasChicas_JesusMaria_8500BP	Brazil_SC_S_JAB_LH_HG_2200BP.AG	YRI.DG	54.7648	1.16691	46.932	32804
Argentina_Northwest_SouthernPuna_Antofagasta_PeñasdelasTrampas1.1_8800BP	Peru_Lima_EIP_1450BP.AG	YRI.DG	58.9737	1.25478	46.999	32829
Peru_Kaillachuro_Unknown.SG	USA_CA_Carpinteria_4000BP.AG	YRI.DG	58.0711	1.23504	47.02	30559
Argentina_Central_Hills_Calamuchita_4200BP	Canada_Thule.SG	YRI.DG	47.739	1.01466	47.05	43083
Argentina_Central_Plains_MesopotamiaSantiagoDelEstero_1700BP	USA_CA_SantaBarbara_4900BP.AG	YRI.DG	55.7508	1.18399	47.087	31718
Argentina_Central_Hills_Comechingones_4100BP	USA_CA_Carpinteria_4000BP.AG	YRI.DG	58.7124	1.24676	47.092	33444
Argentina_Northwest_SouthernPuna_Antofagasta_PeñasdelasTrampas1.1_8800BP	Brazil_RN_ALE_MH_HG_4600BP.AG	YRI.DG	59.1794	1.25628	47.107	29617
Argentina_ParanaRiver_MiddleParanaSaladoRivers_1700BP	Brazil_SP_S_Laranjal_MH_HG_6800BP.AG	YRI.DG	59.7047	1.26725	47.114	26743
Argentina_Central_Plains_EastCordoba_3700BP	USA_CA_Carpinteria_4000BP.AG	YRI.DG	57.0875	1.21167	47.115	33565
Belize_8800BP.AG	Brazil_SP_S_Moraes_MH_HG_5800BP.AG	YRI.DG	59.3078	1.25722	47.174	30321
Belize_4000BP.AG	USA_CA_Monterey_1000BP.AG	YRI.DG	57.1679	1.21155	47.186	34112
Argentina_Pampas_SouthSaladoRiver_3300BP	Brazil_MG_C_Sumidouro_EH_HG_9800BP.SG	YRI.DG	60.4105	1.27995	47.198	31765
Brazil_GalhetaIV_Sambaqui_1200BP.AG	Canada_700BP.SG	YRI.DG	52.3457	1.10777	47.253	43060
Canada_6500BP.SG	Canada_Thule.SG	YRI.DG	46.6139	0.986457	47.254	43622
Brazil_CubataoI_Sambaqui_2700BP.AG	Brazil_MG_C_Sumidouro_EH_HG_9800BP.SG	YRI.DG	59.9901	1.26932	47.262	28288
Brazil_LocaDoSuin_Sambaqui_9100BP.AG	Canada_MDorset.AG	YRI.DG	41.9126	0.886807	47.262	65579
Argentina_Central_Hills_SouthPunilla_1600BP	Chile_LosRieles_5100BP.AG	YRI.DG	59.2836	1.25413	47.271	30150
Argentina_GranChaco_HumidChaco_200BP	Belize_MHolocene.AG	YRI.DG	60.8104	1.2864	47.272	32793
Argentina_Central_Hills_SouthPunilla_1600BP	Argentina_Pampas_CentralPampeanDunefields_LagunadelosPampas_10000BP	YRI.DG	61.2258	1.29512	47.274	28154
Brazil_RN_ALE_MH_HG_4600BP.AG	Peru_LimaCoast_MH_1000BP.AG	YRI.DG	60.4692	1.27906	47.276	30946
Argentina_ParanaRiver_LowerDelta_400BP	Dominican_Ceramic.AG	YRI.DG	56.6163	1.19641	47.322	16056
Brazil_GalhetaIV_Sambaqui_1200BP.AG	PuertoRico_Ceramic.WGC	YRI.DG	57.648	1.21814	47.325	33116
Canada_Thule.SG	Peru_MH_LIP_ElBrujo_850BP.AG	YRI.DG	47.3668	1.00022	47.357	43213
Belize_MHolocene.AG	Uruguay_Rocha_PreColonial.SG	YRI.DG	56.2608	1.18797	47.359	35344
Mexico_Baja_Comondu_Unknown.SG	Peru_Lima_EIP_1450BP.AG	YRI.DG	55.2598	1.16663	47.367	34697
Brazil_SP_S_Laranjal_MH_HG_6800BP.AG	Mexico_Baja_Comondu_Unknown.SG	YRI.DG	55.7052	1.17601	47.368	34914
Belize_8800BP.AG	Brazil_SP_S_Laranjal_MH_HG_6800BP.AG	YRI.DG	57.1011	1.20536	47.373	34682
Brazil_Limao_Sambaqui_2700BP.AG	Canada_Thule.SG	YRI.DG	48.1832	1.01691	47.382	40941
Brazil_SP_S_Laranjal_MH_HG_6800BP.AG	Canada_MDorset.AG	YRI.DG	43.6945	0.920656	47.46	57626
Argentina_Northwest_SouthernPuna_Antofagasta_2100BP	Argentina_ParanaRiver_MiddleParanaSaladoRivers_1700BP	YRI.DG	59.1453	1.24608	47.465	32075
Argentina_Central_Hills_SierrasChicas_JesusMaria_8500BP	Argentina_ParanaRiver_MiddleParanaSaladoRivers_1700BP	YRI.DG	58.1021	1.22359	47.485	29506
Argentina_Northwest_SouthernPuna_Antofagasta_500BP	Argentina_ParanaRiver_MiddleParanaSaladoRivers_1700BP	YRI.DG	57.5155	1.20971	47.545	31162
Argentina_Central_Plains_EastCordoba_3700BP	Canada_700BP.SG	YRI.DG	51.8058	1.08893	47.575	36697
Belize_MHolocene.AG	USA_CA_Carpinteria_4000BP.AG	YRI.DG	58.3226	1.22472	47.621	30284
Brazil_GalhetaIV_Sambaqui_1200BP.AG	Peru_LimaCoast_MH_1000BP.AG	YRI.DG	63.1006	1.32507	47.621	29544
Argentina_Central_Hills_SouthPunilla_1600BP	Chile_Conchali_700BP.AG	YRI.DG	58.0943	1.21848	47.678	31187
Brazil_SC_S_JAB_LH_HG_2500BP.AG	Canada_6500BP.SG	YRI.DG	49.2888	1.03376	47.679	41179
Belize_4000BP.AG	Brazil_CubataoI_Sambaqui_2700BP.AG	YRI.DG	59.0281	1.2377	47.692	31896
Argentina_ParanaRiver_MiddleParanaSaladoRivers_1700BP	Brazil_SP_S_Laranjal_MH_HG_6600BP.AG	YRI.DG	58.9266	1.23472	47.725	34740
Argentina_ParanaRiver_MiddleParanaSaladoRivers_1700BP	Brazil_LocaDoSuin_Sambaqui_9100BP.AG	YRI.DG	57.6243	1.2065	47.761	29929
Brazil_SC_S_JAB_LH_HG_2200BP.AG	Brazil_SP_S_Laranjal_MH_HG_6800BP.AG	YRI.DG	56.3387	1.17959	47.761	35145
Argentina_Central_Hills_SierrasChicas_4100BP	Argentina_ParanaRiver_MiddleParanaSaladoRivers_1700BP	YRI.DG	58.3843	1.22239	47.763	29767
Argentina_GranChaco_HumidChaco_200BP	Belize_4000BP.AG	YRI.DG	60.0685	1.25726	47.777	28225
Argentina_Central_Hills_SouthPunilla_1600BP	Argentina_Pampas_CentralPampeanDunefields_1600BP	YRI.DG	60.9032	1.27461	47.782	25712
Argentina_ParanaRiver_MiddleParanaSaladoRivers_1700BP	USA_WA_Kennewick.SG	YRI.DG	54.013	1.12996	47.801	32159
Brazil_SC_S_JAB_LH_HG_2500BP.AG	Peru_EIP_Moche.AG	YRI.DG	55.5577	1.16134	47.839	31985
Argentina_Central_Hills_SouthPunilla_1600BP	Peru_Ullujaya_EIP_1350BP.AG	YRI.DG	60.4206	1.26239	47.862	23095
Argentina_Central_Hills_NorthPunilla_700BP	Argentina_Central_Hills_SouthPunilla_1600BP	YRI.DG	61.2604	1.27867	47.91	27239
Argentina_Central_Hills_SierrasChicas_JesusMaria_8500BP	Belize_8800BP.AG	YRI.DG	59.5479	1.24284	47.913	31525
Paraguay_Pantanal_ParaguayRiver_1600BP	USA_CA_Carpinteria_4000BP.AG	YRI.DG	57.8651	1.2063	47.969	31862
Canada_MDorset.AG	Peru_Highlands_Chinchawas_MH.AG	YRI.DG	44.0233	0.91679	48.019	71794
Argentina_ParanaRiver_MiddleParanaSaladoRivers_1700BP	Brazil_JabuticabeiraII_Sambaqui_102_Sambaqui_1300BP.AG	YRI.DG	57.8234	1.20416	48.02	35672
Brazil_SC_S_JAB_LH_HG_2200BP.AG	Mexico_Pericues_Unknown.SG	YRI.DG	52.7965	1.09928	48.028	35003
Argentina_Central_Hills_SouthPunilla_1600BP	Peru_SanSebastian_LIP_600BP.AG	YRI.DG	62.1453	1.29362	48.04	28273
Brazil_CubataoI_Sambaqui_2700BP.AG	Canada_700BP.SG	YRI.DG	51.9702	1.08123	48.066	37553
Bolivia_Pumapunku_Tiwanaku.SG	Brazil_SC_S_JAB_LH_HG_2500BP.AG	YRI.DG	55.0755	1.14546	48.082	37907
Argentina_Central_Plains_MesopotamiaSantiagoDelEstero_1700BP	Canada_6500BP.SG	YRI.DG	51.1878	1.06412	48.103	48438
Argentina_Central_Hills_SouthPunilla_1600BP	Argentina_Central_Plains_NorthSantiagodelEstero_500BP	YRI.DG	62.4618	1.29774	48.131	28281
Brazil_GalhetaIV_Sambaqui_1200BP.AG	Brazil_MG_C_Sumidouro_EH_HG_9800BP.SG	YRI.DG	57.9662	1.2043	48.133	33370
Argentina_Central_Plains_MesopotamiaSantiagoDelEstero_1700BP	Peru_Kaillachuro_Unknown.SG	YRI.DG	62.5436	1.29904	48.146	31307
Argentina_Northwest_SouthernPuna_Antofagasta_PeñasdelasTrampas1.1_8800BP	Mexico_Pericues_Unknown.SG	YRI.DG	54.6495	1.13436	48.177	36053
Argentina_Northwest_SouthernPuna_Antofagasta_PeñasdelasTrampas1.1_8800BP	USA_WA_Kennewick.SG	YRI.DG	51.7622	1.07424	48.185	37098
Argentina_ParanaRiver_MiddleParanaSaladoRivers_1700BP	Mexico_Trincheras_LaPlaya_2800BP.AG	YRI.DG	55.8283	1.1584	48.194	33400
Brazil_PI_Enoque_MH_HG_3500BP.SG	Peru_LIP_Ychsma.AG	YRI.DG	55.3516	1.1485	48.195	30100
Argentina_Central_Hills_SouthPunilla_1600BP	Panama_IsthmoColombian_PreColonial.SG	YRI.DG	58.434	1.21235	48.199	26247
Canada_MDorset.AG	USA_WA_Kennewick.SG	YRI.DG	42.0317	0.872052	48.199	57593
Argentina_Central_Plains_MesopotamiaSantiagoDelEstero_1700BP	Brazil_CubataoI_Sambaqui_2700BP.AG	YRI.DG	58.7574	1.21897	48.202	34566
Chile_LIP_Pukara_700BP.AG	PuertoRico_Ceramic.WGC	YRI.DG	57.9459	1.20207	48.205	30325
Argentina_Northwest_SouthernPuna_Antofagasta_500BP	Brazil_PI_Enoque_MH_HG_3500BP.SG	YRI.DG	58.1287	1.20535	48.226	32433
Argentina_Central_Hills_Comechingones_1200BP	Canada_MDorset.AG	YRI.DG	44.5367	0.923357	48.233	68637
Argentina_GranChaco_DryChaco_1900BP	Argentina_Pampas_SouthSaladoRiver_3300BP	YRI.DG	60.3531	1.25099	48.244	34663
Brazil_Capelinha_Sambaqui_10400BP.AG	Mexico_Baja_Comondu_Unknown.SG	YRI.DG	55.8497	1.15759	48.247	38401
Argentina_Central_Hills_SouthPunilla_1600BP	Belize_5500BP.AG	YRI.DG	58.7463	1.21605	48.309	28862
Argentina_Central_Hills_SierrasChicas_4100BP	Belize_8800BP.AG	YRI.DG	56.9252	1.17795	48.326	35201
Brazil_SC_S_JAB_LH_HG_2200BP.AG	USA_WA_Kennewick.SG	YRI.DG	50.4728	1.04417	48.338	38853
Argentina_GranChaco_DryChaco_1900BP	Belize_MHolocene.AG	YRI.DG	58.5671	1.21135	48.349	31435
Argentina_Central_Plains_MesopotamiaSantiagoDelEstero_1700BP	Chile_LIP_Pukara_700BP.AG	YRI.DG	58.6511	1.213	48.352	36122
Brazil_PI_Enoque_MH_HG_3500BP.SG	Mexico_Trincheras_LaPlaya_900BP.AG	YRI.DG	51.442	1.06276	48.404	39202
Argentina_GranChaco_DryChaco_1900BP	Canada_LateDorset.SG	YRI.DG	42.0848	0.868794	48.44	61820
Bolivia_Pumapunku_Tiwanaku.SG	Peru_LimaCoast_MH_1000BP.AG	YRI.DG	59.1377	1.22065	48.448	32617
Belize_5600BP.AG	Brazil_SC_S_JAB_LH_HG_2200BP.AG	YRI.DG	53.1185	1.09458	48.528	38892
Argentina_Central_Hills_SouthPunilla_1600BP	Chile_WesternArchipelago_Ayayema_5100BP.SG	YRI.DG	57.5327	1.1848	48.559	35957
Brazil_SC_S_JAB_LH_HG_2200BP.AG	USA_AK_PaleoAleut.AG	YRI.DG	46.8781	0.965387	48.559	45015
Argentina_Central_Hills_Comechingones_1200BP	Argentina_ParanaRiver_MiddleParanaSaladoRivers_1700BP	YRI.DG	60.8019	1.25204	48.562	30218
Argentina_ParanaRiver_MiddleParanaSaladoRivers_1700BP	Belize_5600BP.AG	YRI.DG	58.8732	1.212	48.575	29486
Argentina_Central_Hills_SierrasChicas_4100BP	Canada_Thule.SG	YRI.DG	47.7859	0.983737	48.576	44748
Argentina_Northwest_SouthernPuna_Antofagasta_PeñasdelasTrampas1.1_8800BP	Bolivia_Pumapunku_Tiwanaku.SG	YRI.DG	57.4863	1.18321	48.585	33228
Argentina_Central_Hills_SouthPunilla_1600BP	Peru_ElBrujo_EIP_1300BP.AG	YRI.DG	61.8937	1.27355	48.599	24149
Canada_Thule.SG	Mexico_Trincheras_LaPlaya_2800BP.AG	YRI.DG	45.6049	0.937977	48.62	47233
Argentina_Central_Hills_Comechingones_4100BP	Argentina_Central_Plains_MesopotamiaSantiagoDelEstero_1700BP	YRI.DG	61.6076	1.26648	48.645	32210
Peru_EIP_Moche.AG	Peru_LimaCoast_MH_1000BP.AG	YRI.DG	61.8736	1.27174	48.653	28038
Argentina_Central_Hills_SierrasChicas_4100BP	Canada_MDorset.AG	YRI.DG	42.9332	0.881958	48.679	64604
Argentina_Northwest_SouthernPuna_Antofagasta_500BP	Belize_8800BP.AG	YRI.DG	58.1921	1.19503	48.695	33032
Argentina_Pampas_6800BP.AG	Brazil_PI_Enoque_MH_HG_3500BP.SG	YRI.DG	53.821	1.10495	48.709	33153
Canada_Thule.SG	Mexico_Pericues_Unknown.SG	YRI.DG	46.5663	0.954519	48.785	48572
Belize_MHolocene.AG	Peru_Kaillachuro_Unknown.SG	YRI.DG	57.1707	1.17166	48.795	33540
Argentina_Central_Hills_SouthPunilla_1600BP	Dominican_PreCeramic.AG	YRI.DG	59.0369	1.20984	48.797	29645
PuertoRico_Ceramic.WGC	USA_Alaska_TrailCreek_9000BP.SG	YRI.DG	48.2312	0.988359	48.799	56355
Canada_700BP.SG	Uruguay_Rocha_PreColonial.SG	YRI.DG	48.7969	0.999884	48.803	39941
Brazil_MG_C_Sumidouro_EH_HG_10200BP.SG	Brazil_PI_Enoque_MH_HG_3500BP.SG	YRI.DG	61.548	1.2609	48.813	27158
Belize_4000BP.AG	Chile_LIP_Pukara_700BP.AG	YRI.DG	58.1749	1.19152	48.824	32900
Belize_5600BP.AG	Mexico_Baja_Comondu_Unknown.SG	YRI.DG	57.1609	1.17076	48.824	35556
Belize_MHolocene.AG	USA_Alaska_TrailCreek_9000BP.SG	YRI.DG	47.7672	0.977942	48.845	61637
Argentina_Pampas_SouthSaladoRiver_3300BP	USA_CA_SantaBarbara_4900BP.AG	YRI.DG	58.4717	1.19657	48.866	36459
Argentina_Northwest_SouthernPuna_Antofagasta_PeñasdelasTrampas1.1_8800BP	USA_AK_PaleoAleut.AG	YRI.DG	50.4314	1.03123	48.904	46437
Brazil_PI_Enoque_MH_HG_3500BP.SG	Mexico_CoyoteCave_950BP.AG	YRI.DG	53.5556	1.09468	48.923	34898
Argentina_Central_Hills_SouthPunilla_1600BP	Guadeloupe_AnseGourde_Ceramic.AG	YRI.DG	62.5625	1.27866	48.928	23235
Brazil_MG_C_Sumidouro_EH_HG_10200BP.SG	Mexico_Baja_Comondu_Unknown.SG	YRI.DG	58.9498	1.20474	48.932	36397
Mexico_Baja_Comondu_Unknown.SG	USA_CA_SantaRosa_4900BP.AG	YRI.DG	56.0868	1.14563	48.957	36479
Brazil_LocaDoSuin_Sambaqui_9100BP.AG	Mexico_Baja_Comondu_Unknown.SG	YRI.DG	54.4399	1.11169	48.97	38894
Brazil_PI_Enoque_MH_HG_3500BP.SG	USA_CA_Malibu_3400BP.AG	YRI.DG	55.4257	1.13059	49.024	35863
Peru_Kaillachuro_Unknown.SG	PuertoRico_Ceramic.WGC	YRI.DG	57.5836	1.17429	49.037	34055
Paraguay_Pantanal_ParaguayRiver_1600BP	USA_CA_Goleta_3000BP.AG	YRI.DG	56.9008	1.15942	49.077	43147
Argentina_Northwest_SouthernPuna_Antofagasta_500BP	Brazil_SC_S_JAB_LH_HG_2200BP.AG	YRI.DG	57.4737	1.17052	49.101	35309
Brazil_PI_Enoque_MH_HG_3500BP.SG	Mexico_Pericues_Unknown.SG	YRI.DG	54.3702	1.10724	49.104	34197
Mexico_Baja_IronSprings_Unknown.SG	USA_NM_Chaco.AG	YRI.DG	55.1502	1.12313	49.104	33196
Brazil_SC_S_JAB_LH_HG_2500BP.AG	USA_NM_Chaco.AG	YRI.DG	54.658	1.11305	49.106	31120
Peru_EIP_Moche.AG	PuertoRico_Ceramic.WGC	YRI.DG	56.0487	1.14115	49.116	34556
Argentina_Central_Hills_SouthPunilla_1600BP	Chile_WesternArchipelago_Kaweskar_800BP.SG	YRI.DG	58.4615	1.19001	49.127	36679
Argentina_Central_Plains_MesopotamiaSantiagoDelEstero_1700BP	Peru_EIP_Moche.AG	YRI.DG	57.2722	1.16537	49.145	39193
PuertoRico_Ceramic.WGC	USA_NM_Chaco.AG	YRI.DG	52.2783	1.06354	49.155	34428
Canada_LateDorset.SG	USA_CA_Goleta_3000BP.AG	YRI.DG	43.1668	0.877604	49.187	67391
Argentina_Central_Plains_EastCordoba_3700BP	Argentina_Central_Plains_MesopotamiaSantiagoDelEstero_1700BP	YRI.DG	59.8976	1.21771	49.189	32440
Argentina_Central_Hills_Comechingones_4100BP	Canada_LateDorset.SG	YRI.DG	42.9522	0.873047	49.198	74158
Argentina_Central_Hills_SouthPunilla_1600BP	Peru_Lima_LIP_650BP.AG	YRI.DG	60.5726	1.23111	49.202	32564
Argentina_Central_Hills_SouthPunilla_1600BP	Brazil_MG_C_Sumidouro_EH_HG_10100BP.SG	YRI.DG	59.871	1.21672	49.207	30607
Belize_MHolocene.AG	USA_CA_Goleta_3000BP.AG	YRI.DG	57.3581	1.1649	49.238	39731
Brazil_SC_S_JAB_LH_HG_2500BP.AG	USA_CA_Carmel_600BP.AG	YRI.DG	56.8753	1.15412	49.28	38262
Argentina_Central_Hills_Calamuchita_4200BP	Brazil_SC_S_JAB_LH_HG_2200BP.AG	YRI.DG	56.5894	1.14815	49.287	40640
Mexico_Baja_IronSprings_Unknown.SG	Uruguay_Rocha_PreColonial.SG	YRI.DG	52.9502	1.0738	49.311	34223
Brazil_SP_S_Laranjal_MH_HG_6600BP.AG	Canada_MDorset.AG	YRI.DG	42.9008	0.869889	49.318	75710
Bolivia_MH_Tiwanaku.AG	Brazil_SC_S_JAB_LH_HG_2200BP.AG	YRI.DG	55.5634	1.12632	49.332	36663
Argentina_Northwest_SouthernPuna_Antofagasta_500BP	Canada_Thule.SG	YRI.DG	47.6853	0.966384	49.344	47241
Argentina_Central_Hills_Calamuchita_4200BP	Canada_MDorset.AG	YRI.DG	43.0073	0.871513	49.348	70204
Mexico_Baja_Comondu_Unknown.SG	Peru_Highlands_Chinchawas_MH.AG	YRI.DG	55.3622	1.1218	49.351	42178
Peru_LimaCoast_MH_1000BP.AG	USA_WA_Kennewick.SG	YRI.DG	52.805	1.06967	49.366	37095
Argentina_ParanaRiver_LowerDelta_1600BP	Canada_MDorset.AG	YRI.DG	44.4024	0.899394	49.369	69131
Argentina_Central_Hills_Calamuchita_2600BP	Canada_MDorset.AG	YRI.DG	43.9208	0.88956	49.374	70711
Argentina_Central_Hills_SouthPunilla_1600BP	USA_Nevada_LovelockCave_600BP.SG	YRI.DG	57.7362	1.16868	49.403	36044
Argentina_ParanaRiver_MiddleParanaSaladoRivers_1700BP	Peru_LIP_Ychsma.AG	YRI.DG	56.2721	1.13831	49.435	33752
Argentina_Central_Hills_SouthPunilla_1600BP	Peru_LaGalgada_4100BP.AG	YRI.DG	59.8801	1.21063	49.462	32664
Argentina_Pampas_SouthSaladoRiver_3300BP	Paraguay_Pantanal_ParaguayRiver_1600BP	YRI.DG	59.6085	1.20503	49.467	39305
Canada_700BP.SG	Peru_EIP_Moche.AG	YRI.DG	51.0198	1.0314	49.467	41692
Brazil_SC_S_JAB_LH_HG_2200BP.AG	USA_CA_SantaRosa_4900BP.AG	YRI.DG	54.4915	1.10038	49.521	39694
Argentina_Central_Hills_Comechingones_4100BP	Belize_MHolocene.AG	YRI.DG	58.49	1.18077	49.536	38970
Belize_4000BP.AG	USA_Alaska_TrailCreek_9000BP.SG	YRI.DG	48.7432	0.983974	49.537	51171
Argentina_Central_Hills_Calamuchita_2600BP	Argentina_ParanaRiver_MiddleParanaSaladoRivers_1700BP	YRI.DG	60.701	1.22468	49.565	31713
Belize_MHolocene.AG	Chile_LIP_Pukara_600BP.AG	YRI.DG	57.0476	1.1506	49.581	34158
Argentina_Central_Hills_Comechingones_1200BP	Mexico_Baja_Comondu_Unknown.SG	YRI.DG	55.4756	1.11865	49.591	38878
Argentina_Central_Hills_SouthPunilla_1600BP	Bahamas_AbacoIsl_Ceramic.SG	YRI.DG	60.0882	1.21133	49.605	31131
Belize_8800BP.AG	Peru_MH_LIP_ElBrujo_850BP.AG	YRI.DG	58.2112	1.17318	49.618	37453
Belize_4000BP.AG	Canada_6500BP.SG	YRI.DG	51.1157	1.02742	49.751	44788
Argentina_Central_Hills_SouthPunilla_1600BP	USA_Anzick_realigned.SG	YRI.DG	57.2893	1.15142	49.755	36654
Argentina_GranChaco_HumidChaco_1400BP	Brazil_PI_Enoque_MH_HG_3500BP.SG	YRI.DG	58.8276	1.18123	49.802	37606
Brazil_CubataoI_Sambaqui_2700BP.AG	USA_CA_Carpinteria_4000BP.AG	YRI.DG	57.413	1.1526	49.812	36936
Mexico_Guanajuato_Medieval.SG	USA_CA_Carpinteria_4000BP.AG	YRI.DG	54.275	1.08948	49.817	41390
Mexico_Pericues_Unknown.SG	Peru_LimaCoast_MH_1000BP.AG	YRI.DG	55.5507	1.1143	49.853	36381
Canada_Thule.SG	Mexico_Trincheras_LaPlaya_1900BP.AG	YRI.DG	45.9089	0.920785	49.858	57630
Argentina_ParanaRiver_MiddleParanaSaladoRivers_1700BP	Mexico_Medio_CasasGrandes.AG	YRI.DG	57.0922	1.1429	49.954	34312
Canada_700BP.SG	USA_Alaska_TrailCreek_9000BP.SG	YRI.DG	45.6704	0.91376	49.981	65541
Argentina_Central_Hills_SouthPunilla_1600BP	Peru_LIP_Pacapaccari_600BP.AG	YRI.DG	60.066	1.20056	50.032	30338
Belize_4000BP.AG	Brazil_MG_C_Sumidouro_EH_HG_10200BP.SG	YRI.DG	58.1509	1.16194	50.046	38411
Canada_LateDorset.SG	Paraguay_Pantanal_ParaguayRiver_1600BP	YRI.DG	42.8775	0.856582	50.056	70730
Brazil_RN_ALE_MH_HG_4600BP.AG	Brazil_SC_S_JAB_LH_HG_2500BP.AG	YRI.DG	57.9046	1.15668	50.061	35534
Brazil_SP_S_Moraes_MH_HG_5800BP.AG	Mexico_Baja_IronSprings_Unknown.SG	YRI.DG	55.1378	1.10133	50.065	43902
Argentina_Central_Hills_SierrasChicas_4100BP	Mexico_Baja_Comondu_Unknown.SG	YRI.DG	55.3779	1.10593	50.074	41633
Argentina_Northwest_SouthernPuna_Antofagasta_2100BP	Canada_Thule.SG	YRI.DG	46.1245	0.920869	50.088	47983
Brazil_MG_C_Sumidouro_EH_HG_9800BP.SG	Mexico_Guanajuato_Medieval.SG	YRI.DG	58.1114	1.16016	50.089	45991
USA_CA_SantaBarbara_4900BP.AG	Uruguay_Rocha_PreColonial.SG	YRI.DG	54.943	1.09689	50.09	40771
Brazil_SP_S_Laranjal_MH_HG_6600BP.AG	Canada_Thule.SG	YRI.DG	47.5392	0.948943	50.097	49065
Argentina_Pampas_SouthSaladoRiver_3300BP	Chile_LIP_Pukara_600BP.AG	YRI.DG	59.8999	1.19491	50.129	39483
Argentina_Northwest_SouthernPuna_Antofagasta_PeñasdelasTrampas1.1_8800BP	Brazil_SP_S_Laranjal_MH_HG_6800BP.AG	YRI.DG	58.448	1.16542	50.152	38351
Bolivia_MH_Tiwanaku.AG	Canada_MDorset.AG	YRI.DG	43.4336	0.866045	50.152	61435
Argentina_Northwest_SouthernPuna_Antofagasta_2100BP	Mexico_Baja_Comondu_Unknown.SG	YRI.DG	54.7107	1.09046	50.172	45891
Argentina_GranChaco_HumidChaco_200BP	USA_CA_SantaBarbara_4900BP.AG	YRI.DG	57.1164	1.13836	50.174	39755
Brazil_MG_C_Sumidouro_EH_HG_9800BP.SG	USA_CA_Carmel_600BP.AG	YRI.DG	58.5698	1.16695	50.19	40204
Canada_Thule.SG	USA_WA_Kennewick.SG	YRI.DG	45.4488	0.905453	50.194	51991
Brazil_MG_C_Sumidouro_EH_HG_10200BP.SG	Canada_700BP.SG	YRI.DG	52.292	1.04118	50.224	47268
Mexico_Baja_IronSprings_Unknown.SG	Peru_EIP_Moche.AG	YRI.DG	54.0535	1.07623	50.225	35228
Argentina_Central_Hills_SouthPunilla_1600BP	USA_CA_Goleta_1000BP.AG	YRI.DG	57.8352	1.15139	50.231	31215
Brazil_RN_ALE_MH_HG_4600BP.AG	PuertoRico_Ceramic.WGC	YRI.DG	55.3544	1.10186	50.237	38504
Argentina_Central_Plains_MesopotamiaSantiagoDelEstero_1700BP	USA_Alaska_TrailCreek_9000BP.SG	YRI.DG	48.3866	0.96244	50.275	55687
Argentina_Northwest_SouthernPuna_Antofagasta_500BP	Peru_LimaCoast_MH_1000BP.AG	YRI.DG	59.1331	1.17615	50.277	36921
Canada_Thule.SG	Peru_LIP_Ychsma.AG	YRI.DG	47.2313	0.939226	50.287	50361
Mexico_Baja_Comondu_Unknown.SG	USA_AK_PaleoAleut.AG	YRI.DG	48.0975	0.956399	50.29	51738
Argentina_GranChaco_HumidChaco_200BP	Mexico_Baja_IronSprings_Unknown.SG	YRI.DG	57.7253	1.14771	50.296	37599
Brazil_SP_S_Moraes_MH_HG_5800BP.AG	Peru_LimaCoast_MH_1000BP.AG	YRI.DG	59.9502	1.19088	50.341	34378
Brazil_SC_S_JAB_LH_HG_2200BP.AG	Mexico_Medio_CasasGrandes.AG	YRI.DG	52.6828	1.04637	50.348	43366
Argentina_Northwest_SouthernPuna_Antofagasta_2100BP	Canada_MDorset.AG	YRI.DG	42.4648	0.843256	50.358	69399
Argentina_GranChaco_DryChaco_1900BP	Chile_LIP_Pukara_600BP.AG	YRI.DG	59.8377	1.18815	50.362	35128
Brazil_RN_ALE_MH_HG_4600BP.AG	Canada_700BP.SG	YRI.DG	51.759	1.02676	50.41	47717
Argentina_Central_Plains_MesopotamiaSantiagoDelEstero_1700BP	Argentina_GranChaco_HumidChaco_200BP	YRI.DG	62.0399	1.23048	50.419	30921
Brazil_JabuticabeiraII_Sambaqui_102_Sambaqui_1300BP.AG	Canada_Thule.SG	YRI.DG	47.9428	0.950859	50.42	51888
Mexico_Baja_IronSprings_Unknown.SG	Peru_Kaillachuro_Unknown.SG	YRI.DG	56.1204	1.11285	50.429	39394
Belize_4000BP.AG	USA_NM_Chaco.AG	YRI.DG	56.0796	1.11147	50.455	37233
Argentina_Central_Plains_EastCordoba_3700BP	Canada_LateDorset.SG	YRI.DG	42.5966	0.84399	50.471	74943
Argentina_Central_Hills_Comechingones_500BP	Argentina_ParanaRiver_MiddleParanaSaladoRivers_1700BP	YRI.DG	59.6056	1.18064	50.486	36933
Bolivia_MH_Tiwanaku.AG	Mexico_Baja_Comondu_Unknown.SG	YRI.DG	55.5798	1.10063	50.498	37282
Brazil_SC_S_JAB_LH_HG_2200BP.AG	Mexico_Trincheras_LaPlaya_2800BP.AG	YRI.DG	52.4013	1.03702	50.531	42524
Argentina_GranChaco_DryChaco_1900BP	Uruguay_Rocha_PreColonial.SG	YRI.DG	57.0834	1.12956	50.536	37407
Argentina_Central_Hills_Calamuchita_2600BP	Brazil_SC_S_JAB_LH_HG_2200BP.AG	YRI.DG	53.7483	1.06333	50.547	42418
Canada_6500BP.SG	USA_CA_SantaBarbara_4900BP.AG	YRI.DG	50.9021	1.00702	50.547	60255
Belize_4000BP.AG	USA_CA_Carmel_600BP.AG	YRI.DG	57.2576	1.1326	50.554	44411
Canada_MDorset.AG	Mexico_Trincheras_LaPlaya_2800BP.AG	YRI.DG	41.7993	0.826812	50.555	69566
Argentina_ParanaRiver_LowerDelta_1600BP	Brazil_PI_Enoque_MH_HG_3500BP.SG	YRI.DG	57.7403	1.14164	50.577	39243
Brazil_Limao_Sambaqui_2700BP.AG	Mexico_Baja_Comondu_Unknown.SG	YRI.DG	56.526	1.11753	50.581	37808
Argentina_Northwest_SouthernPuna_Antofagasta_PeñasdelasTrampas1.1_8800BP	Bolivia_MH_Tiwanaku.AG	YRI.DG	57.2816	1.13222	50.592	38518
Brazil_Limao_Sambaqui_2700BP.AG	Brazil_SC_S_JAB_LH_HG_2200BP.AG	YRI.DG	56.0627	1.10785	50.605	39012
Brazil_JabuticabeiraII_Sambaqui_102_Sambaqui_1300BP.AG	Canada_MDorset.AG	YRI.DG	43.6922	0.862734	50.644	78277
Argentina_Central_Hills_SouthPunilla_1600BP	Chile_WesternArchipelago_Kaweskar_1200BP.SG	YRI.DG	58.3494	1.15163	50.667	35727
Chile_LIP_Pukara_700BP.AG	USA_CA_Carpinteria_4000BP.AG	YRI.DG	58.5686	1.15586	50.671	37390
Brazil_Limao_Sambaqui_2700BP.AG	Canada_MDorset.AG	YRI.DG	44.9184	0.886308	50.68	65773
Argentina_GranChaco_DryChaco_1900BP	Paraguay_Pantanal_ParaguayRiver_1600BP	YRI.DG	62.7088	1.23693	50.697	37139
Argentina_Central_Hills_SouthPunilla_1600BP	Peru_LIP_Chanka.AG	YRI.DG	60.8332	1.19971	50.707	30930
Brazil_MG_C_Sumidouro_EH_HG_9800BP.SG	Peru_EIP_Moche.AG	YRI.DG	60.9563	1.20197	50.714	35256
Brazil_SC_S_JAB_LH_HG_2500BP.AG	Peru_Lima_EIP_1450BP.AG	YRI.DG	56.2399	1.10891	50.716	41247
Belize_8800BP.AG	Bolivia_MH_Tiwanaku.AG	YRI.DG	58.4522	1.15171	50.752	32861
Belize_8800BP.AG	USA_CA_SantaRosa_4900BP.AG	YRI.DG	59.6489	1.1753	50.752	36621
Argentina_Central_Plains_MesopotamiaSantiagoDelEstero_1700BP	Brazil_MG_C_Sumidouro_EH_HG_10200BP.SG	YRI.DG	59.5694	1.17215	50.821	40414
Argentina_NorthTierradelFuego_Selknam_500BP.AG	Brazil_PI_Enoque_MH_HG_3500BP.SG	YRI.DG	54.5036	1.07205	50.841	36587
Argentina_Central_Hills_Comechingones_500BP	Canada_Thule.SG	YRI.DG	47.2188	0.927949	50.885	54483
PuertoRico_Ceramic.WGC	USA_CA_Carmel_600BP.AG	YRI.DG	54.4719	1.07	50.908	39426
Paraguay_Pantanal_ParaguayRiver_1600BP	Uruguay_Rocha_PreColonial.SG	YRI.DG	57.1133	1.12187	50.909	42634
Argentina_Central_Plains_MesopotamiaSantiagoDelEstero_1700BP	USA_CA_Monterey_1000BP.AG	YRI.DG	59.1281	1.16126	50.917	37112
USA_Alaska_TrailCreek_9000BP.SG	USA_CA_Carpinteria_4000BP.AG	YRI.DG	48.8216	0.95866	50.927	54453
Argentina_Central_Hills_SouthPunilla_1600BP	Peru_LIP_Botigiriayocc_600BP.AG	YRI.DG	58.7795	1.15392	50.939	34871
Argentina_GranChaco_DryChaco_1900BP	Peru_Kaillachuro_Unknown.SG	YRI.DG	58.1671	1.14185	50.941	39624
Argentina_Central_Hills_Comechingones_1200BP	Brazil_SC_S_JAB_LH_HG_2200BP.AG	YRI.DG	55.0227	1.07961	50.965	40691
Argentina_Central_Hills_SouthPunilla_1600BP	Bahamas_EleutheraIsl_Ceramic.SG	YRI.DG	59.1559	1.16055	50.972	36708
Argentina_Central_Hills_Calamuchita_4200BP	Belize_8800BP.AG	YRI.DG	58.8638	1.15475	50.975	37116
Brazil_Capelinha_Sambaqui_10400BP.AG	Brazil_SC_S_JAB_LH_HG_2200BP.AG	YRI.DG	55.8406	1.09517	50.988	38376
Argentina_Central_Hills_SouthPunilla_1600BP	USA_CA_SantaCruz_1000BP.SG	YRI.DG	57.9353	1.13596	51.001	36193
Belize_8800BP.AG	Mexico_Medio_CasasGrandes.AG	YRI.DG	56.4161	1.10554	51.031	40152
Brazil_LocaDoSuin_Sambaqui_9100BP.AG	Brazil_SC_S_JAB_LH_HG_2200BP.AG	YRI.DG	54.998	1.07722	51.056	38936
Mexico_Baja_Comondu_Unknown.SG	Mexico_Medio_CasasGrandes.AG	YRI.DG	55.7365	1.09148	51.065	45922
USA_CA_Carpinteria_4000BP.AG	USA_CA_SantaBarbara_4900BP.AG	YRI.DG	62.7341	1.2282	51.078	34573
USA_CA_Goleta_3000BP.AG	Uruguay_Rocha_PreColonial.SG	YRI.DG	54.5153	1.06673	51.105	41011
Brazil_PI_Enoque_MH_HG_3500BP.SG	USA_WA_Kennewick.SG	YRI.DG	53.6541	1.04985	51.107	41800
USA_CA_Carpinteria_4000BP.AG	USA_CA_Goleta_3000BP.AG	YRI.DG	61.3154	1.19967	51.11	34009
Canada_6500BP.SG	Mexico_Baja_Comondu_Unknown.SG	YRI.DG	51.592	1.00939	51.112	46980
Argentina_Central_Hills_SouthPunilla_1600BP	USA_CA_SantaRosa_3200BP.AG	YRI.DG	58.3625	1.14182	51.114	32801
Belize_4000BP.AG	Mexico_Guanajuato_Medieval.SG	YRI.DG	53.1929	1.04061	51.117	39350
Belize_4000BP.AG	Peru_EIP_Moche.AG	YRI.DG	57.6663	1.12801	51.122	36291
Brazil_PI_Enoque_MH_HG_3500BP.SG	Chile_PicaOcho_700BP.AG	YRI.DG	54.6045	1.06745	51.154	37941
Argentina_Central_Hills_SierrasChicas_JesusMaria_8500BP	Peru_LimaCoast_MH_1000BP.AG	YRI.DG	60.3433	1.17937	51.166	35248
Argentina_Central_Hills_SierrasChicas_4100BP	Brazil_SC_S_JAB_LH_HG_2200BP.AG	YRI.DG	55.6026	1.08535	51.23	38357
Peru_Kaillachuro_Unknown.SG	USA_CA_Goleta_3000BP.AG	YRI.DG	58.9939	1.15135	51.239	42722
Chile_LIP_Pukara_600BP.AG	USA_CA_SantaBarbara_4900BP.AG	YRI.DG	57.1594	1.11519	51.255	40727
Argentina_Central_Hills_Occientales_1900BP	Brazil_PI_Enoque_MH_HG_3500BP.SG	YRI.DG	55.2394	1.07772	51.256	38232
Argentina_GranChaco_HumidChaco_200BP	Canada_LateDorset.SG	YRI.DG	41.6392	0.812252	51.264	85984
Argentina_BeagleChannel_Yamana_1500BP.AG	Brazil_PI_Enoque_MH_HG_3500BP.SG	YRI.DG	53.8169	1.04954	51.277	47551
Canada_Thule.SG	Mexico_CoyoteCave_950BP.AG	YRI.DG	44.4383	0.865307	51.356	60184
Belize_MHolocene.AG	Canada_6500BP.SG	YRI.DG	51.1728	0.99592	51.382	49639
Argentina_Pampas_SouthSaladoRiver_3300BP	USA_CA_Goleta_3000BP.AG	YRI.DG	57.8414	1.12506	51.412	38741
Argentina_Central_Plains_MesopotamiaSantiagoDelEstero_1700BP	USA_NM_Chaco.AG	YRI.DG	54.8644	1.06694	51.422	40840
Brazil_MG_C_LapaDoSanto_EH_HG_9500BP.AG	Canada_Thule.SG	YRI.DG	45.2938	0.88045	51.444	58847
Mexico_Baja_Comondu_Unknown.SG	Mexico_Trincheras_LaPlaya_2800BP.AG	YRI.DG	54.1835	1.05269	51.471	41139
Argentina_Central_Hills_Comechingones_500BP	Canada_MDorset.AG	YRI.DG	43.7018	0.848834	51.485	81969
Argentina_Central_Hills_SierrasChicas_JesusMaria_8500BP	Mexico_Baja_Comondu_Unknown.SG	YRI.DG	56.7752	1.10252	51.496	39024
Argentina_Central_Plains_MesopotamiaSantiagoDelEstero_1700BP	Brazil_GalhetaIV_Sambaqui_1200BP.AG	YRI.DG	60.8254	1.1809	51.508	41081
Argentina_Central_Hills_SouthPunilla_1600BP	Brazil_Limao_Sambaqui_1900BP.AG	YRI.DG	59.4343	1.15313	51.542	28425
Brazil_PI_Enoque_MH_HG_3500BP.SG	Chile_CaletaHuelen_MH_1100BP.AG	YRI.DG	54.6117	1.05905	51.567	38744
Argentina_Central_Hills_SouthPunilla_1600BP	Argentina_Northwest_SouthernPuna_Antofagasta_4600BP	YRI.DG	60.7651	1.17797	51.585	35073
Argentina_Central_Hills_Calamuchita_2600BP	Belize_8800BP.AG	YRI.DG	58.8002	1.13972	51.592	39414
Argentina_Central_Hills_SouthPunilla_1600BP	USA_CA_Goleta_4800BP.AG	YRI.DG	57.823	1.12061	51.6	31188
Argentina_Central_Hills_SouthPunilla_1600BP	Chile_LosRieles_12000BP.SG	YRI.DG	58.2563	1.12887	51.606	36572
Paraguay_Pantanal_ParaguayRiver_1600BP	USA_CA_SantaBarbara_4900BP.AG	YRI.DG	57.4038	1.1123	51.608	43930
Canada_LateDorset.SG	Chile_LIP_Pukara_600BP.AG	YRI.DG	42.1714	0.816322	51.66	71332
Canada_MDorset.AG	USA_CA_SantaRosa_4900BP.AG	YRI.DG	44.0543	0.852456	51.679	67508
Brazil_CubataoI_Sambaqui_2700BP.AG	Canada_LateDorset.SG	YRI.DG	42.1835	0.816203	51.683	77548
Belize_8800BP.AG	Brazil_LocaDoSuin_Sambaqui_9100BP.AG	YRI.DG	57.5614	1.1136	51.689	36775
Argentina_GranChaco_HumidChaco_1400BP	Canada_MDorset.AG	YRI.DG	44.7126	0.864626	51.713	67988
Brazil_MG_C_Sumidouro_EH_HG_9800BP.SG	Peru_Kaillachuro_Unknown.SG	YRI.DG	61.7626	1.19416	51.721	40434
Chile_LIP_Pukara_600BP.AG	USA_CA_Goleta_3000BP.AG	YRI.DG	58.0876	1.12308	51.722	39861
Argentina_ParanaRiver_MiddleParanaSaladoRivers_1700BP	Mexico_CoyoteCave_950BP.AG	YRI.DG	55.35	1.07005	51.727	41826
Peru_LimaCoast_MH_1000BP.AG	USA_AK_PaleoAleut.AG	YRI.DG	51.9667	1.0045	51.734	48747
Argentina_Northwest_SouthernPuna_Antofagasta_PeñasdelasTrampas1.1_8800BP	Mexico_Medio_CasasGrandes.AG	YRI.DG	55.7317	1.07689	51.752	46481
Argentina_Central_Hills_SouthPunilla_1600BP	USA_CA_SanMiguel_650BP.SG	YRI.DG	58.2963	1.12615	51.766	35250
Canada_700BP.SG	Canada_LateDorset.SG	YRI.DG	42.0679	0.812583	51.771	68116
Argentina_ParanaRiver_MiddleParanaSaladoRivers_1700BP	Mexico_Trincheras_LaPlaya_1900BP.AG	YRI.DG	56.145	1.08447	51.772	40562
Belize_8800BP.AG	Peru_Highlands_Chinchawas_MH.AG	YRI.DG	59.2933	1.14527	51.772	39049
Argentina_Central_Hills_SouthPunilla_1600BP	Argentina_ParanaRiver_LowerDelta_900BP	YRI.DG	61.4929	1.18746	51.785	30091
USA_CA_Carpinteria_4000BP.AG	USA_CA_Monterey_1000BP.AG	YRI.DG	59.0577	1.13983	51.813	39422
Brazil_SC_S_JAB_LH_HG_2500BP.AG	Brazil_SP_S_Laranjal_MH_HG_6800BP.AG	YRI.DG	57.1004	1.1019	51.82	46625
Argentina_GranChaco_HumidChaco_200BP	Chile_LIP_Pukara_600BP.AG	YRI.DG	59.3986	1.14621	51.822	43754
Argentina_Northwest_SouthernPuna_Antofagasta_PeñasdelasTrampas1.1_8800BP	USA_CA_SantaRosa_4900BP.AG	YRI.DG	58.4458	1.12779	51.823	42104
Mexico_Baja_IronSprings_Unknown.SG	USA_CA_Carmel_600BP.AG	YRI.DG	55.5904	1.07266	51.825	39845
Canada_MDorset.AG	Peru_MH_LIP_ElBrujo_850BP.AG	YRI.DG	43.9721	0.848409	51.829	67924
Brazil_SC_S_JAB_LH_HG_2200BP.AG	Peru_Highlands_Chinchawas_MH.AG	YRI.DG	56.0873	1.08172	51.85	42553
Brazil_MG_C_Sumidouro_EH_HG_10200BP.SG	Brazil_SC_S_JAB_LH_HG_2500BP.AG	YRI.DG	57.454	1.10763	51.871	36417
Argentina_Central_Plains_EastCordoba_3700BP	Chile_LIP_Pukara_600BP.AG	YRI.DG	59.8126	1.15301	51.875	43488
Argentina_Central_Hills_SouthPunilla_1600BP	Argentina_Central_Plains_MesopotamiaSantiagoDelEstero_1000BP	YRI.DG	62.4919	1.20444	51.885	35037
Argentina_Central_Hills_SouthPunilla_1600BP	Peru_RioUncallane_1800BP.SG	YRI.DG	57.5132	1.10811	51.902	35455
Argentina_Central_Hills_SouthPunilla_1600BP	Brazil_MG_C_Sumidouro_EH_HG_10400BP.SG	YRI.DG	56.786	1.09388	51.912	35252
USA_CA_Carpinteria_4000BP.AG	USA_NM_Chaco.AG	YRI.DG	56.0168	1.07902	51.915	41968
Chile_LIP_Pukara_600BP.AG	Paraguay_Pantanal_ParaguayRiver_1600BP	YRI.DG	58.5171	1.12705	51.92	41033
Mexico_Baja_IronSprings_Unknown.SG	USA_Alaska_TrailCreek_9000BP.SG	YRI.DG	48.5616	0.935181	51.928	65399
Argentina_Central_Hills_SouthPunilla_1600BP	Argentina_Northwest_SubandeanValleys_Hualfin_2400BP	YRI.DG	59.663	1.14891	51.93	31567
Canada_LateDorset.SG	Chile_LIP_Pukara_700BP.AG	YRI.DG	43.5515	0.83851	51.939	82069
Canada_Thule.SG	USA_CA_Malibu_3400BP.AG	YRI.DG	46.5188	0.89478	51.989	57674
Bolivia_MH_Iroco_1050BP.AG	Brazil_PI_Enoque_MH_HG_3500BP.SG	YRI.DG	55.4722	1.0669	51.994	45191
Belize_MHolocene.AG	Brazil_CubataoI_Sambaqui_2700BP.AG	YRI.DG	57.4808	1.10538	52.001	44875
Belize_MHolocene.AG	USA_WA_Kennewick.SG	YRI.DG	51.1033	0.982569	52.01	55716
Belize_MHolocene.AG	Mexico_Guanajuato_Medieval.SG	YRI.DG	53.9807	1.03745	52.032	46131
Argentina_Central_Hills_SouthPunilla_1600BP	USA_AK_Ancient_Athabaskan_1100BP.DG	YRI.DG	51.2056	0.984015	52.037	36779
Argentina_Northwest_SouthernPuna_Antofagasta_500BP	Argentina_Northwest_SouthernPuna_Antofagasta_PeñasdelasTrampas1.1_8800BP	YRI.DG	59.1512	1.13619	52.061	37235
Argentina_GranChaco_HumidChaco_1400BP	Argentina_Northwest_SouthernPuna_Antofagasta_PeñasdelasTrampas1.1_8800BP	YRI.DG	57.577	1.10587	52.065	45439
Argentina_Northwest_SouthernPuna_Antofagasta_PeñasdelasTrampas1.1_8800BP	Brazil_LocaDoSuin_Sambaqui_9100BP.AG	YRI.DG	57.2827	1.09976	52.086	42564
Argentina_ParanaRiver_UpperDelta_700BP	Brazil_PI_Enoque_MH_HG_3500BP.SG	YRI.DG	54.566	1.0474	52.097	39468
Argentina_GranChaco_HumidChaco_200BP	USA_CA_Goleta_3000BP.AG	YRI.DG	56.3575	1.08157	52.107	41855
Brazil_MG_C_LapaDoSanto_EH_HG_9500BP.AG	Brazil_PI_Enoque_MH_HG_3500BP.SG	YRI.DG	54.5275	1.04614	52.122	36647
Argentina_Central_Plains_MesopotamiaSantiagoDelEstero_1700BP	Mexico_Guanajuato_Medieval.SG	YRI.DG	55.8495	1.07094	52.15	43842
Argentina_Central_Hills_SouthPunilla_1600BP	Bolivia_Lukurmata_Tiwanaku.SG	YRI.DG	58.648	1.12441	52.159	34538
Argentina_GranChaco_HumidChaco_1400BP	Brazil_SC_S_JAB_LH_HG_2200BP.AG	YRI.DG	56.151	1.07563	52.203	42714
Argentina_Central_Hills_SouthPunilla_1600BP	USA_Nevada_SpiritCave_11000BP.SG	YRI.DG	56.2316	1.07714	52.205	35986
Chile_LIP_Pukara_600BP.AG	Uruguay_Rocha_PreColonial.SG	YRI.DG	56.1218	1.07502	52.205	42711
Brazil_SC_S_JAB_LH_HG_2200BP.AG	Peru_MH_LIP_ElBrujo_850BP.AG	YRI.DG	56.0837	1.07425	52.208	40604
Argentina_Pampas_SouthSaladoRiver_3300BP	Canada_LateDorset.SG	YRI.DG	43.1322	0.825977	52.22	76734
Belize_5600BP.AG	Brazil_MG_C_Sumidouro_EH_HG_9800BP.SG	YRI.DG	59.7398	1.14397	52.221	48241
Argentina_Pampas_SouthSaladoRiver_3300BP	Chile_LIP_Pukara_700BP.AG	YRI.DG	59.0899	1.13092	52.249	45078
Brazil_MG_C_Sumidouro_EH_HG_10200BP.SG	USA_CA_Carpinteria_4000BP.AG	YRI.DG	56.4918	1.08092	52.263	42123
Peru_Kaillachuro_Unknown.SG	USA_CA_SantaBarbara_4900BP.AG	YRI.DG	58.3334	1.11611	52.265	40241
Belize_8800BP.AG	Brazil_Limao_Sambaqui_2700BP.AG	YRI.DG	58.0692	1.11076	52.279	36801
Brazil_PI_Enoque_MH_HG_3500BP.SG	Peru_Cotahuasi_Tiwanaku.SG	YRI.DG	54.0766	1.03428	52.284	43020
Argentina_GranChaco_HumidChaco_200BP	Brazil_MG_C_Sumidouro_EH_HG_9800BP.SG	YRI.DG	61.1787	1.16979	52.299	36041
Belize_MHolocene.AG	Brazil_MG_C_Sumidouro_EH_HG_10200BP.SG	YRI.DG	60.2953	1.15201	52.339	43187
Brazil_PI_Enoque_MH_HG_3500BP.SG	Peru_Lauricocha_5800BP.AG	YRI.DG	53.3596	1.01923	52.353	51211
Canada_6500BP.SG	USA_CA_Carpinteria_4000BP.AG	YRI.DG	53.4583	1.02061	52.379	46599
Argentina_ParanaRiver_LowerDelta_1600BP	Canada_Thule.SG	YRI.DG	45.2979	0.86462	52.39	56420
Argentina_Central_Hills_Calamuchita_4200BP	Mexico_Baja_Comondu_Unknown.SG	YRI.DG	58.424	1.11486	52.405	39577
Argentina_GranChaco_HumidChaco_1400BP	Canada_Thule.SG	YRI.DG	47.5061	0.906494	52.406	54482
Brazil_MG_C_Sumidouro_EH_HG_9800BP.SG	Brazil_RN_ALE_MH_HG_4600BP.AG	YRI.DG	60.3034	1.15045	52.417	39874
Argentina_ParanaRiver_MiddleParanaSaladoRivers_1700BP	Brazil_MG_C_LapaDoSanto_EH_HG_9500BP.AG	YRI.DG	56.6177	1.08002	52.423	41195
Canada_700BP.SG	USA_NM_Chaco.AG	YRI.DG	50.272	0.958897	52.427	46547
Canada_6500BP.SG	Canada_700BP.SG	YRI.DG	47.0835	0.897588	52.456	63038
Argentina_Central_Plains_EastCordoba_3700BP	Belize_MHolocene.AG	YRI.DG	58.7283	1.11913	52.477	39902
Peru_LimaCoast_MH_1000BP.AG	USA_CA_Carmel_600BP.AG	YRI.DG	60.6733	1.15591	52.49	33473
Canada_700BP.SG	USA_CA_Carmel_600BP.AG	YRI.DG	52.3726	0.99754	52.502	51715
Brazil_SP_S_Laranjal_MH_HG_6800BP.AG	Peru_LimaCoast_MH_1000BP.AG	YRI.DG	57.7536	1.09994	52.506	39874
Peru_LimaCoast_MH_1000BP.AG	Peru_Lima_EIP_1450BP.AG	YRI.DG	60.9971	1.16156	52.513	35289
Argentina_Central_Hills_SierrasChicas_1700BP	Brazil_PI_Enoque_MH_HG_3500BP.SG	YRI.DG	58.4919	1.11384	52.514	36335
Argentina_Northwest_SubandeanValleys_Ambato_1200BP	Canada_MDorset.AG	YRI.DG	42.4993	0.809229	52.518	77627
Belize_8800BP.AG	Brazil_JabuticabeiraII_Sambaqui_102_Sambaqui_1300BP.AG	YRI.DG	57.0648	1.08657	52.518	43801
Argentina_Northwest_SouthernPuna_Antofagasta_PeñasdelasTrampas1.1_8800BP	Argentina_ParanaRiver_LowerDelta_1600BP	YRI.DG	57.6666	1.09801	52.519	45292
Belize_8800BP.AG	Mexico_Trincheras_LaPlaya_2800BP.AG	YRI.DG	56.2188	1.07033	52.525	41709
Argentina_Central_Hills_Comechingones_4100BP	Chile_LIP_Pukara_600BP.AG	YRI.DG	59.6815	1.13622	52.526	42958
Belize_MHolocene.AG	Chile_LIP_Pukara_700BP.AG	YRI.DG	59.3353	1.12905	52.553	44850
Argentina_Central_Hills_SouthPunilla_1600BP	Belize_4600BP.AG	YRI.DG	57.9157	1.10198	52.556	31950
Argentina_GranChaco_DryChaco_1900BP	USA_CA_SantaBarbara_4900BP.AG	YRI.DG	58.6354	1.11567	52.556	37864
Argentina_Northwest_SouthernPuna_Antofagasta_PeñasdelasTrampas1.1_8800BP	Brazil_Limao_Sambaqui_2700BP.AG	YRI.DG	57.9752	1.10272	52.575	41874
Argentina_GranChaco_HumidChaco_1400BP	Belize_8800BP.AG	YRI.DG	57.2847	1.08952	52.578	41579
Brazil_MG_C_Sumidouro_EH_HG_9800BP.SG	Peru_Lima_EIP_1450BP.AG	YRI.DG	57.6179	1.09556	52.592	49118
Brazil_PI_Enoque_MH_HG_3500BP.SG	Peru_Ullujaya_EIP_1350BP.AG	YRI.DG	53.1674	1.01086	52.596	43437
Argentina_Central_Hills_Calamuchita_2600BP	Mexico_Baja_Comondu_Unknown.SG	YRI.DG	56.4951	1.07298	52.652	43138
Argentina_Central_Hills_Comechingones_4100BP	Paraguay_Pantanal_ParaguayRiver_1600BP	YRI.DG	60.8863	1.15622	52.66	45214
Brazil_PI_Enoque_MH_HG_3500BP.SG	USA_CA_CastroVille_900BP.AG	YRI.DG	54.6957	1.03848	52.669	42899
Argentina_Pampas_SouthSaladoRiver_3300BP	USA_CA_Monterey_1000BP.AG	YRI.DG	58.6221	1.11254	52.692	46155
Mexico_Baja_Comondu_Unknown.SG	Peru_MH_LIP_ElBrujo_850BP.AG	YRI.DG	54.8356	1.03985	52.734	42339
Canada_MDorset.AG	Peru_Cotahuasi_Tiwanaku.SG	YRI.DG	42.5654	0.806474	52.78	90303
Peru_Lima_EIP_1450BP.AG	PuertoRico_Ceramic.WGC	YRI.DG	55.02	1.04192	52.807	46523
Canada_Thule.SG	Peru_Lauricocha_3500BP.AG	YRI.DG	46.304	0.876463	52.831	72965
Brazil_SC_S_JAB_LH_HG_2200BP.AG	Brazil_SP_S_Laranjal_MH_HG_6600BP.AG	YRI.DG	55.7812	1.05517	52.864	46077
Canada_MDorset.AG	Mexico_Trincheras_LaPlaya_1900BP.AG	YRI.DG	42.9524	0.812015	52.896	85647
Brazil_SP_S_Laranjal_MH_HG_6600BP.AG	Mexico_Baja_Comondu_Unknown.SG	YRI.DG	54.4961	1.03011	52.903	46256
Belize_MHolocene.AG	USA_CA_SantaBarbara_4900BP.AG	YRI.DG	57.8961	1.09432	52.906	45521
Argentina_Northwest_SouthernPuna_Antofagasta_PeñasdelasTrampas1.1_8800BP	Brazil_Capelinha_Sambaqui_10400BP.AG	YRI.DG	59.1998	1.1176	52.971	41868
Belize_4000BP.AG	Bolivia_Pumapunku_Tiwanaku.SG	YRI.DG	57.3607	1.08273	52.978	44367
Brazil_PI_Enoque_MH_HG_3500BP.SG	Peru_Cullcunche_Tiwanaku.SG	YRI.DG	53.8558	1.01621	52.997	41503
Argentina_Central_Hills_Comechingones_4100BP	USA_CA_SantaBarbara_4900BP.AG	YRI.DG	58.0105	1.09451	53.001	46365
Brazil_SC_S_JAB_LH_HG_2500BP.AG	USA_WA_Kennewick.SG	YRI.DG	51.6243	0.973803	53.013	51617
Argentina_Central_Hills_SierrasChicas_4100BP	Argentina_Northwest_SouthernPuna_Antofagasta_PeñasdelasTrampas1.1_8800BP	YRI.DG	58.15	1.09638	53.038	41450
Argentina_GranChaco_DryChaco_1900BP	USA_Alaska_TrailCreek_9000BP.SG	YRI.DG	48.6734	0.917681	53.04	69022
Belize_4000BP.AG	Brazil_RN_ALE_MH_HG_4600BP.AG	YRI.DG	58.8065	1.10775	53.086	41011
Belize_4000BP.AG	USA_WA_Kennewick.SG	YRI.DG	52.4629	0.987596	53.122	52126
Argentina_Northwest_SouthernPuna_Antofagasta_2100BP	Argentina_Northwest_SouthernPuna_Antofagasta_PeñasdelasTrampas1.1_8800BP	YRI.DG	57.8227	1.08824	53.134	43874
Brazil_RN_ALE_MH_HG_4600BP.AG	Mexico_Baja_IronSprings_Unknown.SG	YRI.DG	57.9117	1.08956	53.151	38123
Belize_9400BP.AG	Canada_Thule.SG	YRI.DG	47.8642	0.90021	53.17	58541
Argentina_Pampas_SouthSaladoRiver_3300BP	Brazil_CubataoI_Sambaqui_2700BP.AG	YRI.DG	58.2755	1.09487	53.226	43499
Brazil_SP_S_Moraes_MH_HG_5800BP.AG	PuertoRico_Ceramic.WGC	YRI.DG	57.1496	1.07336	53.244	44723
Canada_MDorset.AG	Mexico_Medio_CasasGrandes.AG	YRI.DG	42.9484	0.806532	53.251	72026
Argentina_Central_Hills_SouthPunilla_1600BP	Argentina_Central_Plains_WestSantiagodelEstero_1400BP	YRI.DG	61.1209	1.14725	53.276	36371
Argentina_Northwest_SouthernPuna_Antofagasta_PeñasdelasTrampas1.1_8800BP	Peru_Highlands_Chinchawas_MH.AG	YRI.DG	59.0618	1.1084	53.286	44001
Argentina_Central_Hills_SouthPunilla_1600BP	Bolivia_Akapana_Tiwanaku.SG	YRI.DG	61.2679	1.14971	53.29	27178
Argentina_ParanaRiver_LowerDelta_1600BP	Belize_8800BP.AG	YRI.DG	56.439	1.05869	53.31	40892
Argentina_Central_Hills_Comechingones_4100BP	Uruguay_Rocha_PreColonial.SG	YRI.DG	58.0062	1.088	53.315	44927
Argentina_Central_Hills_SierrasChicas_JesusMaria_8500BP	Brazil_SC_S_JAB_LH_HG_2500BP.AG	YRI.DG	57.9334	1.08655	53.319	42681
Canada_LateDorset.SG	USA_CA_Monterey_1000BP.AG	YRI.DG	41.9474	0.786562	53.33	83100
Brazil_SC_S_JAB_LH_HG_2500BP.AG	Brazil_SP_S_Moraes_MH_HG_5800BP.AG	YRI.DG	57.7204	1.08228	53.332	40730
Belize_4000BP.AG	Brazil_SP_S_Moraes_MH_HG_5800BP.AG	YRI.DG	59.0081	1.10641	53.333	46410
Argentina_Central_Plains_MesopotamiaSantiagoDelEstero_1700BP	USA_CA_Carmel_600BP.AG	YRI.DG	59.1904	1.10898	53.374	48467
Brazil_GalhetaIV_Sambaqui_1200BP.AG	Brazil_SC_S_JAB_LH_HG_2500BP.AG	YRI.DG	63.7207	1.19311	53.407	32998
Argentina_ParanaRiver_MiddleParanaSaladoRivers_1700BP	Belize_9400BP.AG	YRI.DG	56.901	1.06541	53.408	40561
Brazil_MG_C_LapaDoSanto_EH_HG_9500BP.AG	Brazil_SC_S_JAB_LH_HG_2200BP.AG	YRI.DG	52.7823	0.988282	53.408	54917
Bolivia_Pumapunku_Tiwanaku.SG	USA_CA_Carpinteria_4000BP.AG	YRI.DG	55.0984	1.03147	53.417	49099
Brazil_SC_S_JAB_LH_HG_2200BP.AG	Mexico_Trincheras_LaPlaya_2500BP.TW	YRI.DG	54.6852	1.02361	53.424	53801
Mexico_Baja_Comondu_Unknown.SG	Peru_LIP_Ychsma.AG	YRI.DG	54.2769	1.0158	53.433	45640
Argentina_Central_Hills_Comechingones_4100BP	USA_CA_Goleta_3000BP.AG	YRI.DG	58.7724	1.09978	53.44	45679
Brazil_LocaDoSuin_Sambaqui_9100BP.AG	Brazil_SC_S_JAB_LH_HG_2500BP.AG	YRI.DG	56.5613	1.05778	53.472	50070
Belize_8800BP.AG	Brazil_Capelinha_Sambaqui_10400BP.AG	YRI.DG	59.9751	1.12147	53.479	37601
Argentina_Central_Hills_Calamuchita_4200BP	Argentina_Northwest_SouthernPuna_Antofagasta_PeñasdelasTrampas1.1_8800BP	YRI.DG	60.3364	1.12759	53.509	42602
Argentina_Central_Plains_MarChiquita_3900BP	Brazil_PI_Enoque_MH_HG_3500BP.SG	YRI.DG	55.9884	1.04605	53.523	36599
Brazil_CubataoI_Sambaqui_2700BP.AG	USA_CA_Goleta_3000BP.AG	YRI.DG	57.3482	1.07117	53.538	49902
Bolivia_Putuni_Tiwanaku.SG	Brazil_PI_Enoque_MH_HG_3500BP.SG	YRI.DG	52.9875	0.989387	53.556	44710
Argentina_Central_Hills_Comechingones_500BP	Brazil_SC_S_JAB_LH_HG_2200BP.AG	YRI.DG	54.9187	1.02528	53.564	48480
Belize_8800BP.AG	Brazil_SP_S_Laranjal_MH_HG_6600BP.AG	YRI.DG	57.544	1.07401	53.578	44524
Canada_Thule.SG	Chile_PicaOcho_700BP.AG	YRI.DG	46.6095	0.869936	53.578	63356
Canada_700BP.SG	Peru_Lima_EIP_1450BP.AG	YRI.DG	52.043	0.970462	53.627	56203
Belize_5600BP.AG	Belize_8800BP.AG	YRI.DG	59.0742	1.10123	53.644	37614
Argentina_Pampas_CentralPampeanDunefields_1600BP	Brazil_PI_Enoque_MH_HG_3500BP.SG	YRI.DG	54.7753	1.02096	53.651	45339
Argentina_ParanaRiver_MiddleParanaSaladoRivers_1700BP	Mexico_Trincheras_LaPlaya_2500BP.TW	YRI.DG	55.8342	1.04051	53.661	47516
Argentina_Northwest_SouthernPuna_Antofagasta_PeñasdelasTrampas1.1_8800BP	Mexico_Trincheras_LaPlaya_2800BP.AG	YRI.DG	54.4495	1.01441	53.676	47554
Mexico_Baja_IronSprings_Unknown.SG	USA_CA_SantaRosa_4900BP.AG	YRI.DG	55.2741	1.02974	53.678	50264
Argentina_GranChaco_DryChaco_1900BP	USA_CA_Monterey_1000BP.AG	YRI.DG	58.6654	1.09269	53.689	45090
Argentina_Northwest_SouthernPuna_Antofagasta_2100BP	Belize_8800BP.AG	YRI.DG	56.9448	1.06011	53.716	37737
Brazil_PI_Enoque_MH_HG_3500BP.SG	Mexico_Trincheras_LaPlaya_2500BP.TW	YRI.DG	55.5866	1.03454	53.731	42626
Belize_8800BP.AG	USA_CA_NewCuyama_1300BP.SG	YRI.DG	53.6263	0.997295	53.772	51097
Brazil_PI_Enoque_MH_HG_3500BP.SG	Peru_Ullujaya_MH_950BP.AG	YRI.DG	54.836	1.01914	53.806	43442
Argentina_GranChaco_DryChaco_1900BP	Brazil_CubataoI_Sambaqui_2700BP.AG	YRI.DG	58.9935	1.09561	53.845	41431
Belize_8800BP.AG	USA_CA_CastroVille_900BP.AG	YRI.DG	55.6717	1.03388	53.847	54457
Argentina_Central_Hills_SouthPunilla_1600BP	Argentina_Central_Hills_SouthPunilla_2800BP	YRI.DG	61.5911	1.14306	53.883	35346
Canada_Thule.SG	USA_AK_PaleoAleut.AG	YRI.DG	50.0413	0.92858	53.89	53200
Argentina_Northwest_SouthernPuna_Antofagasta_500BP	Brazil_SC_S_JAB_LH_HG_2500BP.AG	YRI.DG	55.8568	1.03596	53.918	45875
Brazil_GalhetaIV_Sambaqui_1200BP.AG	Canada_LateDorset.SG	YRI.DG	43.1102	0.799271	53.937	89101
Canada_Thule.SG	USA_CA_CastroVille_900BP.AG	YRI.DG	46.1817	0.856172	53.94	68821
Canada_Thule.SG	Chile_CaletaHuelen_MH_1100BP.AG	YRI.DG	46.7026	0.865657	53.95	59628
Canada_MDorset.AG	Peru_LIP_Ychsma.AG	YRI.DG	42.9942	0.796895	53.952	73934
Argentina_Northwest_SubandeanValleys_Ambato_1200BP	Argentina_ParanaRiver_MiddleParanaSaladoRivers_1700BP	YRI.DG	58.3846	1.08199	53.961	42166
Brazil_LocaDoSuin_Sambaqui_9100BP.AG	Peru_LimaCoast_MH_1000BP.AG	YRI.DG	58.3803	1.08163	53.974	43975
Peru_EIP_Moche.AG	USA_CA_Carpinteria_4000BP.AG	YRI.DG	56.9893	1.05575	53.98	41011
Belize_4000BP.AG	Mexico_Pericues_Unknown.SG	YRI.DG	54.8407	1.01591	53.982	49625
Belize_8800BP.AG	Mexico_CoyoteCave_950BP.AG	YRI.DG	53.875	0.997903	53.988	51273
Belize_9400BP.AG	Brazil_PI_Enoque_MH_HG_3500BP.SG	YRI.DG	55.8477	1.03381	54.021	40281
Argentina_Central_Hills_Comechingones_1200BP	Belize_8800BP.AG	YRI.DG	58.5429	1.08312	54.05	38699
Bolivia_MH_Iroco_1050BP.AG	Canada_Thule.SG	YRI.DG	46.8576	0.866489	54.078	65018
Belize_MHolocene.AG	USA_CA_Monterey_1000BP.AG	YRI.DG	58.6923	1.08525	54.082	44605
Argentina_GranChaco_HumidChaco_1400BP	Peru_LimaCoast_MH_1000BP.AG	YRI.DG	57.4946	1.06302	54.086	45398
Brazil_MG_C_Sumidouro_EH_HG_9800BP.SG	Brazil_SP_S_Moraes_MH_HG_5800BP.AG	YRI.DG	58.8275	1.08679	54.129	46531
Canada_MDorset.AG	USA_CA_NewCuyama_1300BP.SG	YRI.DG	42.9906	0.793788	54.159	88552
Argentina_ParanaRiver_LowerDelta_1600BP	Brazil_SC_S_JAB_LH_HG_2200BP.AG	YRI.DG	56.0368	1.03452	54.167	43037
Brazil_SC_S_JAB_LH_HG_2200BP.AG	Peru_Lauricocha_3500BP.AG	YRI.DG	53.0161	0.978302	54.192	61293
Brazil_MG_C_LapaDoSanto_EH_HG_9500BP.AG	Canada_MDorset.AG	YRI.DG	43.3825	0.800521	54.193	87840
Canada_LateDorset.SG	Peru_Kaillachuro_Unknown.SG	YRI.DG	43.8985	0.80999	54.196	85833
Argentina_Central_Hills_Comechingones_4100BP	Argentina_GranChaco_DryChaco_1900BP	YRI.DG	60.9063	1.12378	54.198	38971
Argentina_Central_Hills_SierrasChicas_1700BP	Canada_Thule.SG	YRI.DG	47.9332	0.884272	54.206	57617
Argentina_ParanaRiver_MiddleParanaSaladoRivers_1700BP	Mexico_Trincheras_LaPlaya_900BP.AG	YRI.DG	55.3852	1.02169	54.209	46814
Argentina_Northwest_SouthernPuna_Antofagasta_PeñasdelasTrampas1.1_8800BP	Peru_MH_LIP_ElBrujo_850BP.AG	YRI.DG	58.8613	1.0851	54.245	42054
Argentina_Central_Plains_MesopotamiaSantiagoDelEstero_1700BP	Brazil_RN_ALE_MH_HG_4600BP.AG	YRI.DG	59.2414	1.0921	54.246	44093
Canada_Thule.SG	Peru_Cotahuasi_Tiwanaku.SG	YRI.DG	44.2095	0.814574	54.273	72102
Argentina_Central_Plains_EastCordoba_3700BP	USA_CA_SantaBarbara_4900BP.AG	YRI.DG	58.2102	1.07243	54.279	46619
Argentina_Central_Plains_EastCordoba_3700BP	Uruguay_Rocha_PreColonial.SG	YRI.DG	56.305	1.03708	54.292	45689
Brazil_SC_S_JAB_LH_HG_2500BP.AG	USA_CA_SantaRosa_4900BP.AG	YRI.DG	56.2162	1.03482	54.325	50935
USA_Alaska_TrailCreek_9000BP.SG	USA_CA_SantaBarbara_4900BP.AG	YRI.DG	48.2967	0.888616	54.35	74262
USA_Alaska_TrailCreek_9000BP.SG	USA_CA_Goleta_3000BP.AG	YRI.DG	48.3444	0.889411	54.356	75933
Argentina_Central_Hills_Calamuchita_4200BP	Peru_LimaCoast_MH_1000BP.AG	YRI.DG	61.7677	1.13631	54.358	45879
Brazil_SC_S_JAB_LH_HG_2500BP.AG	Mexico_Pericues_Unknown.SG	YRI.DG	53.3489	0.981217	54.37	45393
Argentina_Central_Hills_SierrasChicas_1700BP	Argentina_ParanaRiver_MiddleParanaSaladoRivers_1700BP	YRI.DG	60.2726	1.10841	54.378	38702
Canada_6500BP.SG	PuertoRico_Ceramic.WGC	YRI.DG	49.4835	0.909744	54.393	60092
Argentina_ParanaRiver_MiddleParanaSaladoRivers_1700BP	Chile_CaletaHuelen_MH_1100BP.AG	YRI.DG	60.1894	1.10639	54.402	40513
USA_CA_Carmel_600BP.AG	USA_CA_Carpinteria_4000BP.AG	YRI.DG	57.2678	1.05262	54.405	50017
Brazil_Capelinha_Sambaqui_10400BP.AG	Peru_LimaCoast_MH_1000BP.AG	YRI.DG	59.1462	1.08639	54.443	43228
Argentina_ParanaRiver_MiddleParanaSaladoRivers_1700BP	USA_CA_Malibu_3400BP.AG	YRI.DG	57.1746	1.05011	54.446	39445
Argentina_GranChaco_DryChaco_1900BP	USA_NM_Chaco.AG	YRI.DG	54.1415	0.993493	54.496	48490
Argentina_Northwest_SouthernPuna_Antofagasta_PeñasdelasTrampas1.1_8800BP	Belize_5600BP.AG	YRI.DG	57.2949	1.05022	54.555	42729
Canada_MDorset.AG	Peru_Cullcunche_Tiwanaku.SG	YRI.DG	41.447	0.759505	54.571	86067
Argentina_Central_Plains_EastCordoba_3700BP	Argentina_Pampas_SouthSaladoRiver_3300BP	YRI.DG	60.9502	1.11628	54.601	42139
Canada_LateDorset.SG	USA_CA_Carmel_600BP.AG	YRI.DG	42.5775	0.77965	54.611	108612
Brazil_CubataoI_Sambaqui_2700BP.AG	Peru_Kaillachuro_Unknown.SG	YRI.DG	59.6712	1.09213	54.637	48502
Argentina_Central_Hills_Comechingones_4100BP	Chile_LIP_Pukara_700BP.AG	YRI.DG	59.5933	1.09052	54.647	52942
Argentina_Central_Hills_SouthPunilla_1600BP	Peru_Lauricocha_8600BP.AG	YRI.DG	58.0947	1.06284	54.66	34507
Chile_LIP_Pukara_700BP.AG	Uruguay_Rocha_PreColonial.SG	YRI.DG	56.9601	1.0418	54.675	49343
Argentina_Northwest_SouthernPuna_Antofagasta_2100BP	Brazil_SC_S_JAB_LH_HG_2200BP.AG	YRI.DG	56.055	1.02511	54.682	42013
Brazil_MG_C_LapaDoSanto_EH_HG_9500BP.AG	Mexico_Baja_Comondu_Unknown.SG	YRI.DG	53.2351	0.973373	54.691	54346
Brazil_SP_S_Laranjal_MH_HG_6800BP.AG	Mexico_Baja_IronSprings_Unknown.SG	YRI.DG	54.7027	1.00016	54.694	49113
Argentina_Central_Hills_Comechingones_500BP	Belize_8800BP.AG	YRI.DG	57.4082	1.04958	54.696	45307
Belize_4000BP.AG	Brazil_GalhetaIV_Sambaqui_1200BP.AG	YRI.DG	61.6976	1.12777	54.708	38178
Argentina_ParanaRiver_LowerDelta_1600BP	Argentina_ParanaRiver_MiddleParanaSaladoRivers_1700BP	YRI.DG	61.0489	1.11559	54.723	37893
Brazil_SC_S_JAB_LH_HG_2200BP.AG	Mexico_Trincheras_LaPlaya_900BP.AG	YRI.DG	52.1121	0.952133	54.732	60550
Argentina_Central_Hills_SouthPunilla_1600BP	USA_CA_PointSal_1500BP.SG	YRI.DG	58.0493	1.06053	54.736	34425
Mexico_Baja_Comondu_Unknown.SG	Mexico_Trincheras_LaPlaya_1900BP.AG	YRI.DG	54.4842	0.995367	54.738	50894
Brazil_Capelinha_Sambaqui_10400BP.AG	PuertoRico_Ceramic.WGC	YRI.DG	54.9195	1.0028	54.766	55498
Brazil_SC_S_JAB_LH_HG_2500BP.AG	USA_AK_PaleoAleut.AG	YRI.DG	49.1526	0.897487	54.767	58424
Argentina_NorthTierradelFuego_Selknam_500BP.AG	Brazil_SC_S_JAB_LH_HG_2200BP.AG	YRI.DG	54.1431	0.988595	54.768	52544
Argentina_Central_Hills_SouthPunilla_1600BP	USA_CA_SantaRosa_3000BP.AG	YRI.DG	58.105	1.05999	54.817	33711
Bolivia_MH_Tiwanaku.AG	Brazil_SC_S_JAB_LH_HG_2500BP.AG	YRI.DG	56.7236	1.03467	54.823	46624
Argentina_Central_Hills_SierrasChicas_4100BP	Peru_LimaCoast_MH_1000BP.AG	YRI.DG	57.8657	1.0552	54.839	41898
Argentina_Central_Hills_SouthPunilla_1600BP	Peru_Highlands_LIP_Chimu.AG	YRI.DG	58.9811	1.07552	54.84	32201
Brazil_PI_Enoque_MH_HG_3500BP.SG	USA_CA_PacificGrove_5200BP.AG	YRI.DG	54.8014	0.999202	54.845	51762
Argentina_Northwest_SubandeanValleys_Ambato_1200BP	Brazil_PI_Enoque_MH_HG_3500BP.SG	YRI.DG	56.5116	1.02971	54.881	45730
Brazil_GalhetaIV_Sambaqui_1200BP.AG	USA_CA_Carpinteria_4000BP.AG	YRI.DG	59.3902	1.08201	54.889	44520
Argentina_Central_Hills_SouthPunilla_1600BP	Argentina_ParanaRiver_MiddleParanaSaladoRivers_800BP	YRI.DG	59.7377	1.08818	54.897	35469
Belize_5600BP.AG	Brazil_SC_S_JAB_LH_HG_2500BP.AG	YRI.DG	56.7494	1.03371	54.899	50099
Brazil_JabuticabeiraII_Sambaqui_2200BP.AG	Brazil_PI_Enoque_MH_HG_3500BP.SG	YRI.DG	55.7331	1.01511	54.904	53235
Belize_8800BP.AG	Bolivia_Putuni_Tiwanaku.SG	YRI.DG	54.0176	0.983637	54.916	52840
Belize_7400BP.AG	Brazil_PI_Enoque_MH_HG_3500BP.SG	YRI.DG	53.4167	0.972681	54.917	44442
Paraguay_Pantanal_ParaguayRiver_1600BP	Peru_Kaillachuro_Unknown.SG	YRI.DG	59.1919	1.07699	54.961	45040
Mexico_Guanajuato_Medieval.SG	PuertoRico_Ceramic.WGC	YRI.DG	55.3395	1.00639	54.988	51588
Belize_MHolocene.AG	Peru_EIP_Moche.AG	YRI.DG	58.9598	1.07221	54.989	44990
Bolivia_Putuni_Tiwanaku.SG	Brazil_SC_S_JAB_LH_HG_2200BP.AG	YRI.DG	52.3383	0.951321	55.016	56373
Argentina_GranChaco_DryChaco_1900BP	Canada_6500BP.SG	YRI.DG	50.8668	0.924307	55.032	62010
Brazil_Limao_Sambaqui_2700BP.AG	Peru_LimaCoast_MH_1000BP.AG	YRI.DG	61.1959	1.11175	55.045	44306
Belize_8800BP.AG	Mexico_Trincheras_LaPlaya_2500BP.TW	YRI.DG	55.3124	1.00472	55.052	52521
Belize_4000BP.AG	USA_AK_PaleoAleut.AG	YRI.DG	48.7016	0.884497	55.061	65299
Argentina_Northwest_SouthernPuna_Antofagasta_2100BP	Peru_LimaCoast_MH_1000BP.AG	YRI.DG	60.0712	1.09053	55.084	44913
Canada_LateDorset.SG	USA_NM_Chaco.AG	YRI.DG	41.249	0.748832	55.084	93348
Brazil_Capelinha_Sambaqui_10400BP.AG	Mexico_Baja_IronSprings_Unknown.SG	YRI.DG	53.6641	0.973375	55.132	53411
Brazil_PI_Enoque_MH_HG_3500BP.SG	USA_CA_Goleta_1500BP.AG	YRI.DG	55.0904	0.999201	55.134	48861
Argentina_Central_Hills_SouthPunilla_1600BP	USA_CA_Ojai_1400BP.AG	YRI.DG	59.0761	1.07137	55.141	34052
Argentina_Pampas_SouthSaladoRiver_3300BP	USA_Alaska_TrailCreek_9000BP.SG	YRI.DG	47.22	0.856029	55.162	87095
Argentina_Central_Plains_EastCordoba_3700BP	Peru_Kaillachuro_Unknown.SG	YRI.DG	60.0105	1.0878	55.167	47497
Brazil_JabuticabeiraII_Sambaqui_102_Sambaqui_1300BP.AG	Mexico_Baja_Comondu_Unknown.SG	YRI.DG	56.5711	1.02508	55.187	48496
Brazil_SC_S_JAB_LH_HG_2200BP.AG	Peru_Cullcunche_Tiwanaku.SG	YRI.DG	52.8798	0.958091	55.193	52491
Chile_LIP_Pukara_600BP.AG	USA_CA_Monterey_1000BP.AG	YRI.DG	58.7356	1.06412	55.197	48999
Argentina_ParanaRiver_LowerDelta_1600BP	Peru_LimaCoast_MH_1000BP.AG	YRI.DG	58.7011	1.06328	55.208	45576
Brazil_MG_C_Sumidouro_EH_HG_9800BP.SG	USA_Alaska_TrailCreek_9000BP.SG	YRI.DG	51.3229	0.929471	55.217	67902
Argentina_Central_Plains_EastCordoba_3700BP	Argentina_GranChaco_HumidChaco_200BP	YRI.DG	58.5903	1.06104	55.22	46791
Argentina_Northwest_SouthernPuna_Antofagasta_500BP	Mexico_Baja_Comondu_Unknown.SG	YRI.DG	56.5693	1.02444	55.22	47290
Argentina_NorthTierradelFuego_Selknam_500BP.AG	Argentina_ParanaRiver_MiddleParanaSaladoRivers_1700BP	YRI.DG	58.0279	1.05082	55.221	40966
Chile_PicaOcho_700BP.AG	Mexico_Baja_Comondu_Unknown.SG	YRI.DG	54.1807	0.981122	55.223	57123
Bolivia_Pumapunku_Tiwanaku.SG	Mexico_Baja_IronSprings_Unknown.SG	YRI.DG	54.2334	0.981991	55.228	47785
Canada_Thule.SG	Peru_Cullcunche_Tiwanaku.SG	YRI.DG	44.9298	0.813279	55.245	69557
Belize_8800BP.AG	Peru_Cullcunche_Tiwanaku.SG	YRI.DG	55.4958	1.0044	55.253	49631
Bolivia_MonolitoDescabezado_Tiwanaku.SG	Canada_MDorset.AG	YRI.DG	41.9857	0.759613	55.273	113800
Brazil_CubataoI_Sambaqui_2700BP.AG	Paraguay_Pantanal_ParaguayRiver_1600BP	YRI.DG	60.357	1.09159	55.293	48694
Argentina_Central_Hills_Comechingones_4100BP	Argentina_Pampas_SouthSaladoRiver_3300BP	YRI.DG	61.678	1.11534	55.3	42035
Argentina_GranChaco_DryChaco_1900BP	Peru_EIP_Moche.AG	YRI.DG	59.2879	1.07206	55.303	47439
Brazil_MG_C_LapaDoSanto_EH_HG_9200BP.AG	Canada_Thule.SG	YRI.DG	46.1468	0.83426	55.315	79078
Argentina_Pampas_6800BP.AG	Canada_Thule.SG	YRI.DG	45.98	0.831188	55.318	59564
Canada_MDorset.AG	Peru_Lauricocha_3500BP.AG	YRI.DG	43.0746	0.778399	55.337	101405
Brazil_PI_Enoque_MH_HG_3500BP.SG	Peru_Lauricocha_3500BP.AG	YRI.DG	54.4531	0.983635	55.359	49043
Canada_Thule.SG	USA_CA_NewCuyama_1300BP.SG	YRI.DG	45.542	0.822026	55.402	74642
Argentina_Central_Hills_Occientales_1900BP	Canada_Thule.SG	YRI.DG	47.5339	0.857943	55.405	63723
Argentina_Pampas_CentralPampeanDunefields_1600BP	Canada_Thule.SG	YRI.DG	45.6243	0.823396	55.41	78927
Argentina_Central_Plains_MesopotamiaSantiagoDelEstero_1700BP	Brazil_SP_S_Moraes_MH_HG_5800BP.AG	YRI.DG	59.4853	1.07333	55.421	49540
PuertoRico_Ceramic.WGC	USA_CA_SantaRosa_4900BP.AG	YRI.DG	55.1873	0.995319	55.447	51299
Brazil_JabuticabeiraII_Sambaqui_102_Sambaqui_1300BP.AG	Brazil_SC_S_JAB_LH_HG_2200BP.AG	YRI.DG	57.1417	1.03	55.477	47037
Argentina_Pampas_6800BP.AG	Argentina_ParanaRiver_MiddleParanaSaladoRivers_1700BP	YRI.DG	58.0397	1.04587	55.494	40708
Canada_Thule.SG	Mexico_Trincheras_LaPlaya_2500BP.TW	YRI.DG	47.3391	0.85261	55.523	67900
Canada_LateDorset.SG	Mexico_Guanajuato_Medieval.SG	YRI.DG	40.8869	0.736342	55.527	124489
Argentina_Central_Hills_SierrasChicas_1700BP	Belize_8800BP.AG	YRI.DG	56.6629	1.0204	55.53	46708
Brazil_LocaDoSuin_Sambaqui_9100BP.AG	Mexico_Baja_IronSprings_Unknown.SG	YRI.DG	53.6718	0.966518	55.531	53885
Canada_6500BP.SG	USA_CA_Goleta_3000BP.AG	YRI.DG	52.9686	0.953733	55.538	66083
Canada_MDorset.AG	Mexico_CoyoteCave_950BP.AG	YRI.DG	42.7025	0.768873	55.539	90835
Brazil_SC_S_JAB_LH_HG_2200BP.AG	Peru_LIP_Ychsma.AG	YRI.DG	56.1819	1.01135	55.552	44162
Canada_LateDorset.SG	Uruguay_Rocha_PreColonial.SG	YRI.DG	41.3955	0.744826	55.577	85603
Argentina_Central_Hills_SouthPunilla_1600BP	USA_CA_Carpinteria_7000BP.AG	YRI.DG	57.8989	1.04174	55.579	32035
Argentina_Central_Hills_Comechingones_4100BP	Peru_Kaillachuro_Unknown.SG	YRI.DG	59.235	1.06542	55.598	47182
Mexico_Medio_CasasGrandes.AG	Peru_LimaCoast_MH_1000BP.AG	YRI.DG	56.5531	1.01699	55.608	48062
Brazil_SC_S_JAB_LH_HG_2200BP.AG	Mexico_Trincheras_LaPlaya_1900BP.AG	YRI.DG	53.674	0.96518	55.61	52052
PuertoRico_Ceramic.WGC	USA_AK_PaleoAleut.AG	YRI.DG	48.2401	0.867364	55.617	68287
Canada_Thule.SG	Mexico_Trincheras_LaPlaya_900BP.AG	YRI.DG	46.4198	0.834512	55.625	68883
Argentina_Central_Hills_Calamuchita_2600BP	Peru_LimaCoast_MH_1000BP.AG	YRI.DG	60.2956	1.08368	55.64	47167
Argentina_Central_Plains_MesopotamiaSantiagoDelEstero_1700BP	Mexico_Pericues_Unknown.SG	YRI.DG	56.6651	1.01784	55.672	54527
Argentina_Central_Plains_SouthCordoba_100BP	Canada_MDorset.AG	YRI.DG	43.5627	0.782387	55.679	97796
Brazil_SP_S_Moraes_MH_HG_5800BP.AG	Canada_LateDorset.SG	YRI.DG	42.4708	0.762757	55.681	113389
Belize_8800BP.AG	Peru_LIP_Ychsma.AG	YRI.DG	56.2277	1.0097	55.688	41019
Argentina_Central_Plains_MarChiquita_3900BP	Canada_MDorset.AG	YRI.DG	43.163	0.774886	55.702	87429
Argentina_ParanaRiver_MiddleParanaSaladoRivers_1700BP	Bolivia_MH_Iroco_1050BP.AG	YRI.DG	60.1307	1.07945	55.705	44179
Canada_MDorset.AG	Mexico_Trincheras_LaPlaya_900BP.AG	YRI.DG	42.7135	0.76678	55.705	101456
Argentina_Central_Plains_EastCordoba_3700BP	Paraguay_Pantanal_ParaguayRiver_1600BP	YRI.DG	59.3274	1.06496	55.708	45839
Argentina_Central_Hills_SierrasChicas_JesusMaria_8500BP	Brazil_MG_C_Sumidouro_EH_HG_9800BP.SG	YRI.DG	60.4232	1.08442	55.719	53469
Belize_7400BP.AG	Canada_Thule.SG	YRI.DG	45.4903	0.816421	55.719	68458
Argentina_GranChaco_DryChaco_1900BP	Chile_LIP_Pukara_700BP.AG	YRI.DG	60.0339	1.07737	55.723	43651
Argentina_ParanaRiver_MiddleParanaSaladoRivers_1700BP	Peru_Cullcunche_Tiwanaku.SG	YRI.DG	55.8291	1.0018	55.729	46023
Argentina_Central_Hills_Occientales_1900BP	Canada_MDorset.AG	YRI.DG	43.4843	0.780185	55.736	96373
Argentina_Northwest_SouthernPuna_Antofagasta_500BP	Belize_4000BP.AG	YRI.DG	58.069	1.04169	55.745	51544
Canada_MDorset.AG	USA_CA_Malibu_3400BP.AG	YRI.DG	44.1346	0.79159	55.754	85242
Brazil_SC_S_JAB_LH_HG_2200BP.AG	USA_CA_NewCuyama_1300BP.SG	YRI.DG	53.0752	0.951939	55.755	54892
Brazil_CubataoI_Sambaqui_2700BP.AG	Chile_LIP_Pukara_600BP.AG	YRI.DG	57.9748	1.03975	55.758	45070
Argentina_Central_Plains_MesopotamiaSantiagoDelEstero_1700BP	USA_WA_Kennewick.SG	YRI.DG	51.5617	0.924635	55.764	56452
Argentina_ParanaRiver_MiddleParanaSaladoRivers_1700BP	USA_CA_PacificGrove_5200BP.AG	YRI.DG	57.2722	1.02686	55.774	50760
Brazil_Limao_Sambaqui_2700BP.AG	Brazil_SC_S_JAB_LH_HG_2500BP.AG	YRI.DG	57.3038	1.02721	55.786	50963
Canada_MDorset.AG	Mexico_Chihuahua_Medieval.SG	YRI.DG	42.1925	0.756333	55.786	102366
Argentina_Northwest_SubandeanValleys_Ambato_1200BP	Belize_8800BP.AG	YRI.DG	57.2183	1.02557	55.792	45307
Argentina_GranChaco_HumidChaco_200BP	Paraguay_Pantanal_ParaguayRiver_1600BP	YRI.DG	59.4898	1.06626	55.793	44236
Bolivia_Pumapunku_Tiwanaku.SG	PuertoRico_Ceramic.WGC	YRI.DG	55.8276	1.0006	55.794	48500
Brazil_SC_S_JAB_LH_HG_2200BP.AG	Peru_Cotahuasi_Tiwanaku.SG	YRI.DG	53.3064	0.955375	55.796	54726
Chile_LIP_Pukara_700BP.AG	USA_CA_Goleta_3000BP.AG	YRI.DG	58.114	1.04126	55.811	50491
Argentina_NorthTierradelFuego_LaArcillosa2_5800BP.AG	Brazil_PI_Enoque_MH_HG_3500BP.SG	YRI.DG	52.9547	0.94872	55.817	57409
Chile_LIP_Pukara_600BP.AG	USA_Alaska_TrailCreek_9000BP.SG	YRI.DG	47.2061	0.845607	55.825	79739
Peru_Lima_EIP_1450BP.AG	USA_CA_Carpinteria_4000BP.AG	YRI.DG	57.8992	1.03685	55.841	51354
Argentina_Northwest_SouthernPuna_Antofagasta_PeñasdelasTrampas1.1_8800BP	Peru_Cotahuasi_Tiwanaku.SG	YRI.DG	56.6413	1.0142	55.849	60566
Argentina_Central_Hills_Comechingones_1200BP	PuertoRico_Ceramic.WGC	YRI.DG	55.3802	0.991551	55.852	54627
Brazil_SC_S_JAB_LH_HG_2200BP.AG	Mexico_CoyoteCave_950BP.AG	YRI.DG	52.9479	0.947703	55.87	54505
Brazil_SP_S_Moraes_MH_HG_5800BP.AG	Canada_700BP.SG	YRI.DG	52.8665	0.946048	55.881	53247
Argentina_ParanaRiver_MiddleParanaSaladoRivers_1700BP	Peru_Ullujaya_MH_950BP.AG	YRI.DG	57.0794	1.02137	55.885	47718
Argentina_GranChaco_HumidChaco_200BP	Chile_LIP_Pukara_700BP.AG	YRI.DG	59.963	1.0718	55.946	50137
Brazil_MG_C_Sumidouro_EH_HG_10200BP.SG	PuertoRico_Ceramic.WGC	YRI.DG	59.0576	1.05557	55.948	47200
Brazil_SC_S_JAB_LH_HG_2500BP.AG	Mexico_Medio_CasasGrandes.AG	YRI.DG	54.0018	0.964882	55.967	56220
Argentina_Central_Hills_Comechingones_1200BP	Mexico_Baja_IronSprings_Unknown.SG	YRI.DG	56.0257	1.00099	55.97	53881
Canada_700BP.SG	Mexico_Guanajuato_Medieval.SG	YRI.DG	52.7625	0.9427	55.97	56064
Argentina_Central_Plains_EastCordoba_3700BP	USA_CA_Goleta_3000BP.AG	YRI.DG	58.3037	1.04136	55.988	45296
Canada_MDorset.AG	Chile_CaletaHuelen_MH_1100BP.AG	YRI.DG	43.1286	0.770311	55.988	87786
Brazil_Capelinha_Sambaqui_10400BP.AG	Brazil_MG_C_Sumidouro_EH_HG_9800BP.SG	YRI.DG	59.9593	1.07081	55.994	55418
Argentina_Central_Hills_SierrasChicas_JesusMaria_8500BP	Belize_4000BP.AG	YRI.DG	59.5596	1.06361	55.997	48948
Argentina_Northwest_SouthernPuna_Antofagasta_PeñasdelasTrampas1.1_8800BP	Brazil_JabuticabeiraII_Sambaqui_102_Sambaqui_1300BP.AG	YRI.DG	59.0099	1.05373	56.001	49691
Argentina_Central_Hills_Calamuchita_2600BP	Argentina_Northwest_SouthernPuna_Antofagasta_PeñasdelasTrampas1.1_8800BP	YRI.DG	59.6281	1.06416	56.033	45112
Argentina_ParanaRiver_MiddleParanaSaladoRivers_1700BP	Peru_Lauricocha_5800BP.AG	YRI.DG	58.4472	1.04297	56.039	49019
Brazil_CubataoI_Sambaqui_2700BP.AG	Uruguay_Rocha_PreColonial.SG	YRI.DG	57.8573	1.03232	56.046	47341
Argentina_GranChaco_DryChaco_1900BP	Brazil_MG_C_Sumidouro_EH_HG_10200BP.SG	YRI.DG	59.6401	1.06316	56.097	51396
Canada_MDorset.AG	Mexico_Trincheras_LaPlaya_2500BP.TW	YRI.DG	43.4057	0.773538	56.113	87031
Canada_Thule.SG	USA_CA_CalaverasCounty_1500BP.AG	YRI.DG	46.6334	0.830929	56.122	85633
Brazil_MG_C_Sumidouro_EH_HG_10200BP.SG	Canada_LateDorset.SG	YRI.DG	44.2366	0.788023	56.136	110789
Argentina_GranChaco_DryChaco_1900BP	Argentina_GranChaco_HumidChaco_200BP	YRI.DG	60.6815	1.0804	56.166	38610
Argentina_Northwest_SouthernPuna_Antofagasta_PeñasdelasTrampas1.1_8800BP	USA_CA_NewCuyama_1300BP.SG	YRI.DG	54.2032	0.964958	56.172	57947
Argentina_ParanaRiver_MiddleParanaSaladoRivers_1700BP	Brazil_MG_C_LapaDoSanto_EH_HG_9200BP.AG	YRI.DG	57.7938	1.02866	56.183	53461
Brazil_MG_C_Sumidouro_EH_HG_9800BP.SG	Brazil_SP_S_Laranjal_MH_HG_6800BP.AG	YRI.DG	58.0732	1.03355	56.188	51996
Canada_MDorset.AG	Chile_PicaOcho_700BP.AG	YRI.DG	43.0024	0.765267	56.193	95906
Argentina_Pampas_SouthSaladoRiver_3300BP	USA_NM_Chaco.AG	YRI.DG	55.9251	0.995188	56.196	51828
USA_AK_PaleoAleut.AG	USA_CA_Carpinteria_4000BP.AG	YRI.DG	49.3695	0.878374	56.206	70690
Brazil_PI_Enoque_MH_HG_3500BP.SG	Peru_Cuncaicha_9000BP.AG	YRI.DG	54.6429	0.971507	56.245	54187
Bolivia_Putuni_Tiwanaku.SG	Canada_Thule.SG	YRI.DG	44.4925	0.790932	56.253	73808
Chile_LIP_Pukara_600BP.AG	Mexico_Guanajuato_Medieval.SG	YRI.DG	55.2938	0.982914	56.255	62081
Argentina_Central_Plains_MarChiquita_3900BP	Argentina_ParanaRiver_MiddleParanaSaladoRivers_1700BP	YRI.DG	60.5087	1.07553	56.259	39726
USA_CA_Goleta_3000BP.AG	USA_CA_SantaBarbara_4900BP.AG	YRI.DG	60.4654	1.07464	56.266	46938
Belize_4000BP.AG	Peru_Lima_EIP_1450BP.AG	YRI.DG	58.5841	1.04106	56.274	46519
Brazil_PI_Enoque_MH_HG_3500BP.SG	Peru_Cuncaicha_4200BP.AG	YRI.DG	55.0914	0.978975	56.275	54253
Brazil_PI_Enoque_MH_HG_3500BP.SG	USA_CA_SantaBarbara_1700BP.AG	YRI.DG	53.0093	0.941822	56.284	55875
Belize_MHolocene.AG	Mexico_Pericues_Unknown.SG	YRI.DG	54.7068	0.971725	56.299	59008
Peru_LimaCoast_MH_1000BP.AG	USA_CA_SantaRosa_4900BP.AG	YRI.DG	59.6309	1.05904	56.307	45847
Argentina_GranChaco_HumidChaco_200BP	USA_CA_Monterey_1000BP.AG	YRI.DG	58.1315	1.03227	56.314	51609
Brazil_PI_Enoque_MH_HG_3500BP.SG	USA_CA_Goleta_2600BP.AG	YRI.DG	54.5135	0.96751	56.344	58648
Canada_700BP.SG	USA_WA_Kennewick.SG	YRI.DG	47.794	0.848111	56.353	72661
Canada_LateDorset.SG	Peru_EIP_Moche.AG	YRI.DG	43.1552	0.765791	56.354	90073
Mexico_Baja_Comondu_Unknown.SG	Mexico_Pericues_Unknown.SG	YRI.DG	56.6665	1.00545	56.36	50668
Argentina_Central_Hills_SouthPunilla_1600BP	Argentina_Central_Plains_MarChiquita_2500BP	YRI.DG	61.2861	1.08696	56.383	30842
Canada_MDorset.AG	USA_CA_CastroVille_900BP.AG	YRI.DG	43.9789	0.78	56.383	102388
Argentina_BeagleChannel_Yamana_1500BP.AG	Brazil_SC_S_JAB_LH_HG_2200BP.AG	YRI.DG	51.9969	0.922127	56.388	71283
Bolivia_Pumapunku_Tiwanaku.SG	Brazil_MG_C_Sumidouro_EH_HG_9800BP.SG	YRI.DG	60.4748	1.07227	56.399	42270
Argentina_Northwest_SubandeanValleys_Ambato_1200BP	Canada_Thule.SG	YRI.DG	46.1227	0.817636	56.41	64966
Argentina_ParanaRiver_MiddleParanaSaladoRivers_1700BP	Peru_Cotahuasi_Tiwanaku.SG	YRI.DG	56.3464	0.998562	56.428	47565
Brazil_Capelinha_Sambaqui_10400BP.AG	Brazil_SC_S_JAB_LH_HG_2500BP.AG	YRI.DG	57.2727	1.01486	56.434	49749
Argentina_Central_Hills_Calamuchita_2600BP	Brazil_SC_S_JAB_LH_HG_2500BP.AG	YRI.DG	55.2658	0.979257	56.436	55026
Brazil_MG_C_Sumidouro_EH_HG_10200BP.SG	USA_CA_SantaBarbara_4900BP.AG	YRI.DG	58.8562	1.0426	56.452	51148
Mexico_Baja_IronSprings_Unknown.SG	Mexico_Guanajuato_Medieval.SG	YRI.DG	54.1816	0.959666	56.459	51467
Belize_8800BP.AG	USA_CA_Malibu_3400BP.AG	YRI.DG	56.5007	1.00037	56.48	47507
Brazil_CubataoI_Sambaqui_2700BP.AG	Canada_6500BP.SG	YRI.DG	51.3551	0.909133	56.488	73971
Canada_LateDorset.SG	Peru_Lima_EIP_1450BP.AG	YRI.DG	42.2283	0.747246	56.512	123315
Argentina_Central_Plains_MarChiquita_3900BP	Canada_Thule.SG	YRI.DG	47.1842	0.834586	56.536	58809
Argentina_Central_Hills_Comechingones_500BP	Mexico_Baja_Comondu_Unknown.SG	YRI.DG	56.3019	0.995618	56.55	50341
Argentina_ParanaRiver_MiddleParanaSaladoRivers_1700BP	Peru_Lauricocha_3500BP.AG	YRI.DG	57.8668	1.02324	56.552	47621
Belize_MHolocene.AG	Bolivia_Pumapunku_Tiwanaku.SG	YRI.DG	56.7715	1.00369	56.563	61593
Bolivia_MH_Iroco_1050BP.AG	Canada_MDorset.AG	YRI.DG	43.5244	0.76849	56.636	95935
Mexico_Baja_Comondu_Unknown.SG	USA_WA_Kennewick.SG	YRI.DG	53.0669	0.936956	56.638	58218
Belize_5600BP.AG	Mexico_Baja_IronSprings_Unknown.SG	YRI.DG	55.6005	0.981508	56.648	47650
Argentina_Central_Hills_SierrasChicas_1700BP	Canada_MDorset.AG	YRI.DG	43.5915	0.76936	56.659	88092
Argentina_Northwest_SouthernPuna_Antofagasta_PeñasdelasTrampas1.1_8800BP	Brazil_SP_S_Laranjal_MH_HG_6600BP.AG	YRI.DG	57.7686	1.01953	56.662	49386
Brazil_SP_S_Laranjal_MH_HG_6800BP.AG	PuertoRico_Ceramic.WGC	YRI.DG	56.7895	1.00224	56.662	50528
Argentina_Central_Hills_SouthPunilla_1600BP	Peru_MH_LIP_Lambayeque.AG	YRI.DG	60.6409	1.07006	56.67	32047
Argentina_Pampas_SouthSaladoRiver_3300BP	Peru_Kaillachuro_Unknown.SG	YRI.DG	59.412	1.04837	56.671	50570
Brazil_MG_C_Sumidouro_EH_HG_9800BP.SG	Peru_Highlands_Chinchawas_MH.AG	YRI.DG	60.0672	1.05978	56.679	59085
Belize_5600BP.AG	Peru_LimaCoast_MH_1000BP.AG	YRI.DG	60.4305	1.06474	56.756	45193
Argentina_ParanaRiver_MiddleParanaSaladoRivers_1700BP	Bolivia_Putuni_Tiwanaku.SG	YRI.DG	56.7235	0.999386	56.758	48800
Brazil_RN_ALE_MH_HG_4600BP.AG	USA_CA_Carpinteria_4000BP.AG	YRI.DG	58.6552	1.03319	56.771	47985
Mexico_Guanajuato_Medieval.SG	USA_CA_Goleta_3000BP.AG	YRI.DG	55.0413	0.969457	56.775	58912
Argentina_Central_Plains_EastCordoba_3700BP	Brazil_CubataoI_Sambaqui_2700BP.AG	YRI.DG	58.4248	1.029	56.778	51313
USA_CA_Monterey_1000BP.AG	USA_CA_SantaBarbara_4900BP.AG	YRI.DG	60.0364	1.05714	56.791	54145
Argentina_Central_Hills_Comechingones_4100BP	Canada_6500BP.SG	YRI.DG	51.8441	0.912503	56.815	75049
Argentina_NorthTierradelFuego_Selknam_500BP.AG	Mexico_Baja_Comondu_Unknown.SG	YRI.DG	54.0502	0.951243	56.821	56152
Argentina_Northwest_SubandeanValleys_Ambato_1200BP	Brazil_SC_S_JAB_LH_HG_2200BP.AG	YRI.DG	55.0924	0.969523	56.824	48649
Argentina_Central_Hills_SierrasChicas_4100BP	Mexico_Baja_IronSprings_Unknown.SG	YRI.DG	54.7678	0.963764	56.827	57530
Argentina_Central_Hills_Comechingones_4100BP	USA_CA_Monterey_1000BP.AG	YRI.DG	59.3411	1.04422	56.828	54569
Argentina_Central_Hills_SierrasChicas_1700BP	Brazil_SC_S_JAB_LH_HG_2200BP.AG	YRI.DG	55.7123	0.980201	56.838	51724
Canada_MDorset.AG	Peru_Lauricocha_5800BP.AG	YRI.DG	44.0822	0.775512	56.843	103928
Argentina_Central_Hills_Occientales_1900BP	Argentina_ParanaRiver_MiddleParanaSaladoRivers_1700BP	YRI.DG	59.8629	1.05289	56.856	43046
Argentina_NorthTierradelFuego_Selknam_500BP.AG	Canada_MDorset.AG	YRI.DG	43.7051	0.76851	56.87	90602
Argentina_ParanaRiver_UpperDelta_700BP	Mexico_Baja_Comondu_Unknown.SG	YRI.DG	54.2756	0.954327	56.873	58777
Argentina_Central_Plains_SouthCordoba_100BP	Belize_8800BP.AG	YRI.DG	56.1967	0.988066	56.875	56531
Brazil_MG_C_LapaDoSanto_EH_HG_9200BP.AG	Brazil_PI_Enoque_MH_HG_3500BP.SG	YRI.DG	54.4565	0.957335	56.883	50075
Argentina_Central_Hills_Comechingones_1200BP	Peru_LimaCoast_MH_1000BP.AG	YRI.DG	61.128	1.07455	56.887	46235
Canada_Thule.SG	USA_CA_Goleta_2600BP.AG	YRI.DG	45.4287	0.798458	56.896	93456
Argentina_Central_Hills_SouthPunilla_1600BP	USA_CA_SanNicolas_4800BP.SG	YRI.DG	57.8239	1.01625	56.899	36854
Argentina_Central_Hills_SouthPunilla_1600BP	Chile_Yamana_BeagleChannel_800BP.SG	YRI.DG	58.4312	1.02674	56.909	36821
Argentina_Central_Hills_SouthPunilla_1600BP	Brazil_MG_C_LapaDoSanto_EH_HG_9600BP.AG	YRI.DG	58.6624	1.03064	56.919	31807
USA_CA_Goleta_3000BP.AG	USA_CA_Monterey_1000BP.AG	YRI.DG	57.6089	1.01202	56.925	52156
Argentina_Central_Hills_SierrasChicas_4100BP	Brazil_SC_S_JAB_LH_HG_2500BP.AG	YRI.DG	56.2218	0.987374	56.941	49714
Argentina_Central_Hills_SierrasChicas_4100BP	PuertoRico_Ceramic.WGC	YRI.DG	55.3959	0.972808	56.944	56110
Argentina_Central_Hills_Comechingones_4100BP	USA_Alaska_TrailCreek_9000BP.SG	YRI.DG	48.8573	0.85776	56.959	83977
Argentina_Central_Hills_Comechingones_1200BP	Brazil_MG_C_Sumidouro_EH_HG_9800BP.SG	YRI.DG	59.1344	1.03767	56.988	53612
Argentina_NorthTierradelFuego_Selknam_500BP.AG	Belize_8800BP.AG	YRI.DG	55.6675	0.97683	56.988	48058
Argentina_GranChaco_HumidChaco_1400BP	Argentina_ParanaRiver_MiddleParanaSaladoRivers_1700BP	YRI.DG	61.0695	1.07159	56.99	37771
Canada_Thule.SG	Peru_Ullujaya_MH_950BP.AG	YRI.DG	46.2473	0.811316	57.003	70258
Argentina_Central_Hills_Comechingones_500BP	Argentina_Northwest_SouthernPuna_Antofagasta_PeñasdelasTrampas1.1_8800BP	YRI.DG	59.496	1.04368	57.006	51578
Bolivia_Putuni_Tiwanaku.SG	Canada_MDorset.AG	YRI.DG	42.9799	0.753716	57.024	91714
Bolivia_MH_Tiwanaku.AG	Peru_LimaCoast_MH_1000BP.AG	YRI.DG	60.5649	1.0619	57.035	40895
Mexico_Baja_Comondu_Unknown.SG	Mexico_CoyoteCave_950BP.AG	YRI.DG	54.7007	0.958935	57.043	53781
Brazil_Limao_Sambaqui_2700BP.AG	Mexico_Baja_IronSprings_Unknown.SG	YRI.DG	55.3222	0.969698	57.051	52150
Argentina_Central_Hills_SouthPunilla_1600BP	Argentina_Pampas_SouthSaladoRiver_800BP	YRI.DG	60.8281	1.0661	57.057	32406
Argentina_Central_Hills_SouthPunilla_1600BP	USA_Nevada_LovelockCave_1850BP.SG	YRI.DG	56.6552	0.992958	57.057	36198
Argentina_Central_Hills_Comechingones_4100BP	Argentina_GranChaco_HumidChaco_200BP	YRI.DG	58.9697	1.03351	57.058	46055
Brazil_MG_C_Sumidouro_EH_HG_10200BP.SG	Paraguay_Pantanal_ParaguayRiver_1600BP	YRI.DG	58.5514	1.02616	57.058	59415
Argentina_Central_Plains_MesopotamiaSantiagoDelEstero_1700BP	USA_AK_PaleoAleut.AG	YRI.DG	50.6508	0.887622	57.063	72520
Canada_Thule.SG	USA_CA_Goleta_1500BP.AG	YRI.DG	47.8138	0.837179	57.113	76813
Brazil_GalhetaIV_Sambaqui_1200BP.AG	Uruguay_Rocha_PreColonial.SG	YRI.DG	58.5215	1.02465	57.114	53971
Brazil_MG_C_Sumidouro_EH_HG_10200BP.SG	Mexico_Baja_IronSprings_Unknown.SG	YRI.DG	57.8868	1.01299	57.145	54509
Canada_Thule.SG	USA_CA_PacificGrove_5200BP.AG	YRI.DG	48.7511	0.852374	57.195	77175
Argentina_Central_Hills_Comechingones_1200BP	Argentina_Northwest_SouthernPuna_Antofagasta_PeñasdelasTrampas1.1_8800BP	YRI.DG	59.0952	1.03303	57.205	43560
Belize_8800BP.AG	Chile_CaletaHuelen_MH_1100BP.AG	YRI.DG	58.6469	1.02501	57.216	49825
Argentina_Central_Hills_Calamuchita_4200BP	PuertoRico_Ceramic.WGC	YRI.DG	55.7332	0.974043	57.218	54492
Belize_MHolocene.AG	USA_AK_PaleoAleut.AG	YRI.DG	50.1062	0.875686	57.219	78595
Canada_MDorset.AG	USA_CA_CalaverasCounty_1500BP.AG	YRI.DG	43.1156	0.7535	57.22	125672
Brazil_RN_ALE_MH_HG_4600BP.AG	Canada_LateDorset.SG	YRI.DG	43.9052	0.767037	57.24	101017
Mexico_Baja_IronSprings_Unknown.SG	Peru_Lima_EIP_1450BP.AG	YRI.DG	55.1618	0.963699	57.24	48986
Belize_8800BP.AG	Canada_BigBar_5700BP.SG	YRI.DG	54.0429	0.944072	57.245	61983
Argentina_Pampas_SouthSaladoRiver_3300BP	Brazil_GalhetaIV_Sambaqui_1200BP.AG	YRI.DG	58.569	1.02311	57.246	50623
Belize_8800BP.AG	Brazil_MG_C_LapaDoSanto_EH_HG_9500BP.AG	YRI.DG	56.7971	0.991519	57.283	51131
Argentina_ParanaRiver_LowerDelta_1600BP	Mexico_Baja_Comondu_Unknown.SG	YRI.DG	56.7518	0.990457	57.299	56610
Chile_LIP_Pukara_700BP.AG	Paraguay_Pantanal_ParaguayRiver_1600BP	YRI.DG	58.9958	1.02919	57.322	51208
Argentina_ParanaRiver_MiddleParanaSaladoRivers_1700BP	Chile_PicaOcho_700BP.AG	YRI.DG	60.043	1.04744	57.323	43862
Argentina_Pampas_6800BP.AG	Brazil_SC_S_JAB_LH_HG_2200BP.AG	YRI.DG	53.9482	0.9411	57.325	54231
Argentina_GranChaco_HumidChaco_200BP	Uruguay_Rocha_PreColonial.SG	YRI.DG	56.9953	0.994239	57.326	52503
Argentina_Central_Hills_SierrasChicas_4100BP	Brazil_MG_C_Sumidouro_EH_HG_9800BP.SG	YRI.DG	57.3064	0.999624	57.328	55971
Argentina_Pampas_SouthSaladoRiver_3300BP	Uruguay_Rocha_PreColonial.SG	YRI.DG	57.9782	1.01122	57.335	47593
Brazil_SC_S_JAB_LH_HG_2500BP.AG	Peru_Highlands_Chinchawas_MH.AG	YRI.DG	57.8906	1.00957	57.342	54763
Argentina_GranChaco_HumidChaco_1400BP	Mexico_Baja_Comondu_Unknown.SG	YRI.DG	56.01	0.976611	57.351	54580
Brazil_SP_S_Laranjal_MH_HG_6800BP.AG	Canada_700BP.SG	YRI.DG	51.2171	0.892833	57.365	61239
Brazil_LocaDoSuin_Sambaqui_9100BP.AG	Brazil_MG_C_Sumidouro_EH_HG_9800BP.SG	YRI.DG	60.7809	1.05947	57.369	53883
Peru_MH_LIP_ElBrujo_850BP.AG	PuertoRico_Ceramic.WGC	YRI.DG	55.6533	0.969934	57.378	57781
Argentina_NorthTierradelFuego_Selknam_500BP.AG	Canada_Thule.SG	YRI.DG	46.3261	0.807367	57.379	61099
Belize_8800BP.AG	Peru_Lauricocha_3500BP.AG	YRI.DG	57.0131	0.993513	57.385	55140
Belize_8800BP.AG	Canada_ASO.SG	YRI.DG	51.2383	0.892711	57.396	65796
Brazil_PI_Enoque_MH_HG_3500BP.SG	USA_CA_CalaverasCounty_1500BP.AG	YRI.DG	53.8853	0.938836	57.396	54189
Brazil_PI_Enoque_MH_HG_3500BP.SG	USA_CA_NewCuyama_1300BP.SG	YRI.DG	55.0937	0.959843	57.399	50599
Argentina_Central_Hills_SouthPunilla_1600BP	Bahamas_Ceramic.AG	YRI.DG	59.8651	1.04278	57.409	34337
Brazil_JabuticabeiraII_Sambaqui_2200BP.AG	Canada_MDorset.AG	YRI.DG	42.6944	0.743473	57.426	115629
Brazil_CubataoI_Sambaqui_2700BP.AG	USA_Alaska_TrailCreek_9000BP.SG	YRI.DG	48.3018	0.840962	57.436	86928
Canada_Thule.SG	Chile_LosRieles_5100BP.AG	YRI.DG	46.0854	0.802204	57.448	94011
Argentina_Central_Plains_MesopotamiaSantiagoDelEstero_1700BP	Bolivia_Pumapunku_Tiwanaku.SG	YRI.DG	58.1231	1.01162	57.455	49275
Brazil_CubataoI_Sambaqui_2700BP.AG	USA_CA_SantaBarbara_4900BP.AG	YRI.DG	58.9244	1.0255	57.459	52869
USA_Alaska_TrailCreek_9000BP.SG	Uruguay_Rocha_PreColonial.SG	YRI.DG	47.6014	0.82844	57.459	90767
Argentina_Northwest_SouthernPuna_Antofagasta_PeñasdelasTrampas1.1_8800BP	Peru_Cullcunche_Tiwanaku.SG	YRI.DG	56.9286	0.990694	57.463	57874
Belize_4000BP.AG	Mexico_Medio_CasasGrandes.AG	YRI.DG	56.3991	0.981455	57.465	64963
Brazil_MG_C_Sumidouro_EH_HG_9800BP.SG	Mexico_Medio_CasasGrandes.AG	YRI.DG	57.3888	0.998653	57.466	62114
Argentina_GranChaco_HumidChaco_200BP	Peru_Kaillachuro_Unknown.SG	YRI.DG	61.0421	1.06213	57.471	57832
Argentina_Central_Hills_SierrasChicas_JesusMaria_8500BP	Argentina_Central_Plains_MesopotamiaSantiagoDelEstero_1700BP	YRI.DG	60.7977	1.05767	57.483	53193
Bolivia_Putuni_Tiwanaku.SG	Mexico_Baja_Comondu_Unknown.SG	YRI.DG	52.3925	0.910557	57.539	67974
Canada_MDorset.AG	Chile_PuntaSantaAna_7300BP.SG	YRI.DG	43.6091	0.7579	57.539	117363
Argentina_Pampas_6800BP.AG	Mexico_Baja_Comondu_Unknown.SG	YRI.DG	53.6158	0.93177	57.542	51244
USA_CA_Carpinteria_4000BP.AG	USA_WA_Kennewick.SG	YRI.DG	53.0035	0.92069	57.569	54768
Argentina_Central_Plains_EastCordoba_3700BP	Argentina_GranChaco_DryChaco_1900BP	YRI.DG	60.9901	1.05926	57.578	39018
Argentina_Central_Hills_SouthPunilla_1600BP	Argentina_Northwest_NorthernPuna_Cochinoca_700BP	YRI.DG	60.2399	1.04615	57.582	36746
Argentina_ParanaRiver_UpperDelta_700BP	Canada_Thule.SG	YRI.DG	46.4297	0.806063	57.601	62304
Argentina_Central_Hills_SouthPunilla_1600BP	Argentina_Northwest_SouthernPuna_Antofagasta_1200BP	YRI.DG	60.5922	1.0517	57.614	35065
Brazil_MG_C_LapaDoSanto_EH_HG_9500BP.AG	Peru_LimaCoast_MH_1000BP.AG	YRI.DG	58.308	1.01203	57.615	59690
Argentina_Central_Hills_SierrasChicas_700BP	Argentina_Central_Hills_SouthPunilla_1600BP	YRI.DG	61.838	1.07326	57.617	34435
Argentina_Central_Hills_Calamuchita_4200BP	Mexico_Baja_IronSprings_Unknown.SG	YRI.DG	55.7937	0.968192	57.627	55330
Bolivia_MH_Tiwanaku.AG	Brazil_MG_C_Sumidouro_EH_HG_9800BP.SG	YRI.DG	58.0889	1.00795	57.631	50519
Argentina_ArroyoSeco2_7700BP.AG	Argentina_Central_Hills_SouthPunilla_1600BP	YRI.DG	58.6202	1.01693	57.644	34095
Brazil_SC_S_JAB_LH_HG_2200BP.AG	Canada_ASO.SG	YRI.DG	50.2108	0.870852	57.657	73791
Argentina_Central_Plains_EastCordoba_3700BP	USA_Alaska_TrailCreek_9000BP.SG	YRI.DG	48.2426	0.836584	57.666	84248
Brazil_SP_S_Laranjal_MH_HG_6600BP.AG	Peru_LimaCoast_MH_1000BP.AG	YRI.DG	59.3951	1.02979	57.677	51999
Argentina_Northwest_SouthernPuna_Antofagasta_PeñasdelasTrampas1.1_8800BP	Peru_LIP_Ychsma.AG	YRI.DG	58.5528	1.01507	57.683	47552
Brazil_SC_S_JAB_LH_HG_2200BP.AG	Canada_BigBar_5700BP.SG	YRI.DG	52.4364	0.908309	57.73	67030
Brazil_MG_C_Sumidouro_EH_HG_10200BP.SG	Chile_LIP_Pukara_600BP.AG	YRI.DG	59.0503	1.02276	57.736	59261
Argentina_Pampas_6800BP.AG	Canada_MDorset.AG	YRI.DG	42.8122	0.741341	57.75	92004
Argentina_Central_Hills_SouthPunilla_1600BP	Bahamas_SouthAndros_Ceramic.DG	YRI.DG	59.6373	1.03261	57.754	36365
Argentina_ParanaRiver_MiddleParanaSaladoRivers_1700BP	Canada_BigBar_5700BP.SG	YRI.DG	55.4884	0.960545	57.768	55745
Argentina_Central_Hills_SouthPunilla_1600BP	USA_CA_SanClemente_900BP.SG	YRI.DG	57.8618	1.0014	57.781	36785
Argentina_Pampas_SouthSaladoRiver_3300BP	Brazil_RN_ALE_MH_HG_4600BP.AG	YRI.DG	58.9443	1.02002	57.787	57963
Brazil_SC_S_JAB_LH_HG_2500BP.AG	Mexico_Trincheras_LaPlaya_2800BP.AG	YRI.DG	54.7143	0.946757	57.791	54827
Mexico_Trincheras_LaPlaya_2800BP.AG	Peru_LimaCoast_MH_1000BP.AG	YRI.DG	57.961	1.00292	57.792	48374
Argentina_GranChaco_HumidChaco_200BP	Brazil_CubataoI_Sambaqui_2700BP.AG	YRI.DG	60.6495	1.04932	57.799	47641
Argentina_Pampas_CentralPampeanDunefields_LagunadelosPampas_10000BP	Canada_MDorset.AG	YRI.DG	44.139	0.763647	57.8	117094
Brazil_SC_S_JAB_LH_HG_2200BP.AG	Mexico_Chihuahua_Medieval.SG	YRI.DG	52.2527	0.903844	57.812	63309
Belize_4000BP.AG	Bolivia_MH_Tiwanaku.AG	YRI.DG	56.3571	0.974328	57.842	53395
Argentina_ParanaRiver_MiddleParanaSaladoRivers_1700BP	Peru_Ullujaya_EIP_1350BP.AG	YRI.DG	56.9613	0.98455	57.855	47320
Argentina_Central_Hills_Comechingones_4100BP	Mexico_Guanajuato_Medieval.SG	YRI.DG	53.8086	0.929881	57.866	64967
Paraguay_Pantanal_ParaguayRiver_1600BP	USA_Alaska_TrailCreek_9000BP.SG	YRI.DG	48.3057	0.833806	57.934	79773
Chile_LIP_Pukara_600BP.AG	USA_NM_Chaco.AG	YRI.DG	54.8879	0.947326	57.94	54086
Belize_8800BP.AG	Mexico_Trincheras_LaPlaya_1900BP.AG	YRI.DG	56.2144	0.970051	57.95	50258
Argentina_Central_Hills_Calamuchita_2600BP	Mexico_Baja_IronSprings_Unknown.SG	YRI.DG	55.5464	0.958486	57.952	59725
Canada_BigBar_5700BP.SG	Canada_MDorset.AG	YRI.DG	45.6975	0.788495	57.955	106789
Brazil_Limao_Sambaqui_2700BP.AG	PuertoRico_Ceramic.WGC	YRI.DG	56.4753	0.974459	57.956	53512
Argentina_ParanaRiver_MiddleParanaSaladoRivers_1700BP	Mexico_Chihuahua_Medieval.SG	YRI.DG	54.4801	0.939891	57.964	55039
Argentina_ParanaRiver_MiddleParanaSaladoRivers_1700BP	USA_CA_NewCuyama_1300BP.SG	YRI.DG	55.382	0.955349	57.97	47893
Belize_8800BP.AG	Peru_Cotahuasi_Tiwanaku.SG	YRI.DG	55.3556	0.954749	57.979	52202
Brazil_MG_C_Sumidouro_EH_HG_9800BP.SG	Peru_MH_LIP_ElBrujo_850BP.AG	YRI.DG	58.93	1.01634	57.982	60187
Brazil_GalhetaIV_Sambaqui_1200BP.AG	Chile_LIP_Pukara_600BP.AG	YRI.DG	59.7038	1.02928	58.005	52883
Belize_MHolocene.AG	Brazil_GalhetaIV_Sambaqui_1200BP.AG	YRI.DG	60.085	1.03564	58.018	52698
Argentina_Northwest_PrePuna_600BP	Canada_MDorset.AG	YRI.DG	43.5084	0.749884	58.02	115413
Brazil_PI_Enoque_MH_HG_3500BP.SG	USA_CA_SantaBarbara_900BP.AG	YRI.DG	52.8305	0.910494	58.024	56529
Peru_Highlands_Chinchawas_MH.AG	PuertoRico_Ceramic.WGC	YRI.DG	54.1146	0.932198	58.051	58503
Argentina_BeagleChannel_Yamana_1500BP.AG	Canada_Thule.SG	YRI.DG	45.0617	0.775864	58.079	82620
Canada_Thule.SG	USA_CA_Goleta_1900BP.AG	YRI.DG	46.2315	0.796008	58.079	93764
Argentina_Central_Hills_Occientales_1900BP	Brazil_SC_S_JAB_LH_HG_2200BP.AG	YRI.DG	56.2678	0.968426	58.102	57551
Brazil_MG_C_LapaDoSanto_EH_HG_9200BP.AG	Canada_MDorset.AG	YRI.DG	43.5765	0.749966	58.105	116921
Belize_8800BP.AG	Chile_PicaOcho_700BP.AG	YRI.DG	57.0152	0.9811	58.114	53944
Argentina_Central_Plains_MesopotamiaSantiagoDelEstero_1700BP	Peru_Lima_EIP_1450BP.AG	YRI.DG	58.3564	1.00399	58.124	50389
Argentina_GranChaco_DryChaco_1900BP	USA_CA_Carmel_600BP.AG	YRI.DG	59.1996	1.01845	58.127	58338
Belize_MHolocene.AG	Brazil_RN_ALE_MH_HG_4600BP.AG	YRI.DG	59.9354	1.03103	58.132	54351
Argentina_Central_Hills_SierrasChicas_JesusMaria_8500BP	Canada_700BP.SG	YRI.DG	51.6028	0.887567	58.14	65666
Belize_9400BP.AG	Mexico_Baja_Comondu_Unknown.SG	YRI.DG	55.5368	0.955089	58.148	57107
Peru_Kaillachuro_Unknown.SG	USA_CA_Monterey_1000BP.AG	YRI.DG	58.3321	1.00312	58.151	52999
Brazil_SP_S_Laranjal_MH_HG_6800BP.AG	Canada_LateDorset.SG	YRI.DG	42.3846	0.728825	58.155	128854
Bolivia_MonolitoDescabezado_Tiwanaku.SG	Brazil_PI_Enoque_MH_HG_3500BP.SG	YRI.DG	54.2389	0.932579	58.16	55866
Mexico_Guanajuato_Medieval.SG	USA_CA_SantaBarbara_4900BP.AG	YRI.DG	55.1737	0.948619	58.162	56364
Brazil_PI_Enoque_MH_HG_3500BP.SG	Chile_LosRieles_5100BP.AG	YRI.DG	54.1244	0.93015	58.189	60297
Brazil_SC_S_JAB_LH_HG_2200BP.AG	USA_CA_Malibu_3400BP.AG	YRI.DG	53.9775	0.927595	58.191	50997
Belize_8800BP.AG	USA_Ancient_Beringian.SG	YRI.DG	47.13	0.809813	58.199	88364
Brazil_MG_C_Sumidouro_EH_HG_9800BP.SG	Mexico_Trincheras_LaPlaya_2800BP.AG	YRI.DG	56.5287	0.97122	58.204	56232
Canada_6500BP.SG	Chile_LIP_Pukara_600BP.AG	YRI.DG	51.8007	0.889983	58.204	71480
Bolivia_MonolitoDescabezado_Tiwanaku.SG	Brazil_SC_S_JAB_LH_HG_2200BP.AG	YRI.DG	53.1212	0.912344	58.225	70604
Argentina_Central_Hills_Comechingones_1200BP	Belize_4000BP.AG	YRI.DG	59.5481	1.02256	58.234	61390
Brazil_MG_C_Sumidouro_EH_HG_9800BP.SG	Canada_6500BP.SG	YRI.DG	55.0905	0.945777	58.249	63282
Brazil_Capelinha_Sambaqui_10400BP.AG	Canada_700BP.SG	YRI.DG	52.3745	0.898873	58.267	68374
Mexico_Trincheras_LaPlaya_2800BP.AG	PuertoRico_Ceramic.WGC	YRI.DG	52.5624	0.901979	58.275	60475
Argentina_Central_Plains_MarChiquita_3900BP	Mexico_Baja_Comondu_Unknown.SG	YRI.DG	53.7817	0.922838	58.279	54708
Argentina_GranChaco_HumidChaco_200BP	USA_NM_Chaco.AG	YRI.DG	54.2007	0.92973	58.297	56250
Argentina_Northwest_SouthernPuna_Antofagasta_PeñasdelasTrampas1.1_8800BP	Mexico_CoyoteCave_950BP.AG	YRI.DG	54.975	0.942864	58.306	58922
Brazil_SC_S_JAB_LH_HG_2500BP.AG	Peru_MH_LIP_ElBrujo_850BP.AG	YRI.DG	55.9403	0.959255	58.316	53230
Canada_Thule.SG	Peru_Ullujaya_EIP_1350BP.AG	YRI.DG	46.0325	0.789315	58.32	69292
Argentina_GranChaco_HumidChaco_200BP	Brazil_RN_ALE_MH_HG_4600BP.AG	YRI.DG	59.3954	1.01832	58.327	63589
Argentina_Central_Plains_SouthCordoba_100BP	Canada_Thule.SG	YRI.DG	48.0086	0.82282	58.346	81474
Mexico_Baja_IronSprings_Unknown.SG	Mexico_Trincheras_LaPlaya_2800BP.AG	YRI.DG	55.3627	0.948844	58.348	56263
Argentina_Northwest_SouthernPuna_Antofagasta_2100BP	Brazil_SC_S_JAB_LH_HG_2500BP.AG	YRI.DG	57.7994	0.990274	58.367	53412
Canada_Thule.SG	Dominican_PreCeramic.AG	YRI.DG	46.4387	0.795625	58.368	91975
Mexico_Trincheras_LaPlaya_2500BP.TW	Peru_LimaCoast_MH_1000BP.AG	YRI.DG	58.0309	0.993779	58.394	59120
Bolivia_MH_Iroco_1050BP.AG	Mexico_Baja_Comondu_Unknown.SG	YRI.DG	55.66	0.95316	58.395	64411
Argentina_Central_Hills_Calamuchita_4200BP	Brazil_SC_S_JAB_LH_HG_2500BP.AG	YRI.DG	58.4327	1.00055	58.4	52341
Argentina_Central_Hills_Calamuchita_4200BP	Brazil_MG_C_Sumidouro_EH_HG_9800BP.SG	YRI.DG	61.0307	1.04449	58.431	55148
Canada_MDorset.AG	Peru_SanSebastian_LIP_600BP.AG	YRI.DG	43.2131	0.739461	58.439	126470
Peru_LimaCoast_MH_1000BP.AG	Peru_MH_LIP_ElBrujo_850BP.AG	YRI.DG	62.0346	1.06126	58.454	45045
Belize_9400BP.AG	Brazil_SC_S_JAB_LH_HG_2200BP.AG	YRI.DG	55.3188	0.946353	58.455	54575
Belize_MHolocene.AG	USA_CA_Carmel_600BP.AG	YRI.DG	58.8513	1.00676	58.456	59021
Canada_BigBar_5700BP.SG	Peru_LimaCoast_MH_1000BP.AG	YRI.DG	55.0031	0.94038	58.49	69410
Mexico_Medio_CasasGrandes.AG	PuertoRico_Ceramic.WGC	YRI.DG	53.5451	0.915379	58.495	63193
Belize_7400BP.AG	Canada_MDorset.AG	YRI.DG	42.9598	0.734402	58.496	103303
Argentina_ParanaRiver_MiddleParanaSaladoRivers_1700BP	Peru_Cuncaicha_4200BP.AG	YRI.DG	56.7271	0.969185	58.531	59742
Belize_5500BP.AG	Brazil_PI_Enoque_MH_HG_3500BP.SG	YRI.DG	55.7946	0.953062	58.542	56496
Argentina_Northwest_SouthernPuna_Antofagasta_PeñasdelasTrampas1.1_8800BP	Bolivia_Putuni_Tiwanaku.SG	YRI.DG	56.6041	0.966676	58.555	61045
Brazil_MG_C_Sumidouro_EH_HG_9800BP.SG	USA_CA_SantaRosa_4900BP.AG	YRI.DG	59.1567	1.01028	58.555	50032
Brazil_MG_C_LapaDoSanto_EH_HG_9200BP.AG	Brazil_SC_S_JAB_LH_HG_2200BP.AG	YRI.DG	54.3774	0.928439	58.569	70217
Argentina_Central_Hills_SouthPunilla_1600BP	Bahamas_CrookedIsl_Ceramic.AG	YRI.DG	58.8859	1.00522	58.58	34146
Argentina_Central_Hills_SouthPunilla_1600BP	Mexico_Trincheras_LaPlaya_600BP.AG	YRI.DG	58.1244	0.991535	58.621	32870
Mexico_Guanajuato_Medieval.SG	Paraguay_Pantanal_ParaguayRiver_1600BP	YRI.DG	55.5116	0.946867	58.627	62515
Argentina_Northwest_SouthernPuna_Antofagasta_PeñasdelasTrampas1.1_8800BP	Brazil_MG_C_LapaDoSanto_EH_HG_9500BP.AG	YRI.DG	57.6673	0.983366	58.643	57255
Paraguay_Pantanal_ParaguayRiver_1600BP	USA_CA_Monterey_1000BP.AG	YRI.DG	58.069	0.990113	58.649	53695
Brazil_Cabecuda_Sambaqui_3200BP.AG	Brazil_PI_Enoque_MH_HG_3500BP.SG	YRI.DG	55.7721	0.950787	58.659	49142
Canada_Thule.SG	Peru_Lauricocha_5800BP.AG	YRI.DG	47.4293	0.808478	58.665	75705
Argentina_ParanaRiver_LowerDelta_1600BP	Brazil_SC_S_JAB_LH_HG_2500BP.AG	YRI.DG	57.1136	0.973528	58.667	55947
Belize_MHolocene.AG	Peru_Lima_EIP_1450BP.AG	YRI.DG	57.821	0.98555	58.669	56366
Brazil_JabuticabeiraII_Sambaqui_2200BP.AG	Canada_Thule.SG	YRI.DG	45.5868	0.776779	58.687	82117
Argentina_GranChaco_HumidChaco_200BP	Argentina_Pampas_SouthSaladoRiver_3300BP	YRI.DG	60.121	1.02419	58.701	50682
Brazil_SC_S_JAB_LH_HG_2500BP.AG	Peru_Lauricocha_3500BP.AG	YRI.DG	55.3095	0.942194	58.703	79210
Canada_MDorset.AG	USA_CA_Goleta_1900BP.AG	YRI.DG	42.4447	0.723017	58.705	134831
Argentina_Northwest_SouthernPuna_Antofagasta_500BP	USA_CA_Carpinteria_4000BP.AG	YRI.DG	57.4353	0.978254	58.712	54561
Bolivia_Pumapunku_Tiwanaku.SG	Canada_700BP.SG	YRI.DG	49.9162	0.850092	58.719	66402
Argentina_Central_Hills_Calamuchita_4200BP	Canada_700BP.SG	YRI.DG	52.0649	0.886656	58.721	69501
Brazil_GalhetaIV_Sambaqui_1200BP.AG	USA_CA_Goleta_3000BP.AG	YRI.DG	59.8175	1.01859	58.726	59628
Belize_8800BP.AG	Bolivia_MonolitoDescabezado_Tiwanaku.SG	YRI.DG	53.2403	0.906477	58.733	64462
Belize_5600BP.AG	PuertoRico_Ceramic.WGC	YRI.DG	55.0749	0.937682	58.735	51757
Argentina_ParanaRiver_UpperDelta_700BP	Canada_MDorset.AG	YRI.DG	44.3424	0.754834	58.744	89434
Argentina_Central_Hills_NorthCordoba_900BP	Argentina_Central_Hills_SouthPunilla_1600BP	YRI.DG	62.2707	1.05994	58.749	36624
Mexico_Pericues_Unknown.SG	USA_CA_Carpinteria_4000BP.AG	YRI.DG	55.5078	0.944681	58.758	53058
Canada_ASO.SG	Canada_MDorset.AG	YRI.DG	41.6604	0.708688	58.785	114150
Argentina_Northwest_SouthernPuna_Antofagasta_PeñasdelasTrampas1.1_8800BP	USA_CA_Malibu_3400BP.AG	YRI.DG	57.9329	0.985477	58.787	54617
Chile_LIP_Pukara_600BP.AG	Peru_Kaillachuro_Unknown.SG	YRI.DG	64.8403	1.10263	58.805	45099
Mexico_Baja_Comondu_Unknown.SG	USA_CA_Malibu_3400BP.AG	YRI.DG	56.6417	0.962927	58.822	53772
Brazil_PI_Enoque_MH_HG_3500BP.SG	USA_CA_Goleta_1900BP.AG	YRI.DG	53.6413	0.911915	58.823	57489
Brazil_CubataoI_Sambaqui_2700BP.AG	Chile_LIP_Pukara_700BP.AG	YRI.DG	58.4038	0.992716	58.832	57895
USA_CA_Monterey_1000BP.AG	Uruguay_Rocha_PreColonial.SG	YRI.DG	57.1167	0.970721	58.839	50402
Chile_LIP_Pukara_600BP.AG	Chile_LIP_Pukara_700BP.AG	YRI.DG	69.1272	1.17483	58.84	47699
Chile_LIP_Pukara_700BP.AG	USA_CA_SantaBarbara_4900BP.AG	YRI.DG	58.9474	1.0017	58.848	53151
Canada_MDorset.AG	Peru_Ullujaya_MH_950BP.AG	YRI.DG	43.5738	0.740362	58.855	105408
Argentina_Central_Hills_SouthPunilla_1600BP	USA_CA_SantaRosa_7400BP.AG	YRI.DG	59.3814	1.00887	58.859	34616
Brazil_SC_S_JAB_LH_HG_2200BP.AG	Chile_PicaOcho_700BP.AG	YRI.DG	55.3992	0.941108	58.866	57501
Brazil_SC_S_JAB_LH_HG_2200BP.AG	USA_CA_PacificGrove_5200BP.AG	YRI.DG	53.0498	0.900914	58.884	66742
Brazil_PI_Enoque_MH_HG_3500BP.SG	Canada_BigBar_5700BP.SG	YRI.DG	54.5192	0.925849	58.886	61680
Peru_Kaillachuro_Unknown.SG	USA_NM_Chaco.AG	YRI.DG	56.4176	0.957668	58.911	57868
Argentina_Central_Hills_SouthPunilla_1600BP	Argentina_Northwest_SubandeanValleys_Aconquija_1600BP	YRI.DG	59.872	1.01606	58.925	36366
Brazil_CubataoI_Sambaqui_2700BP.AG	Mexico_Guanajuato_Medieval.SG	YRI.DG	55.5774	0.942935	58.941	66356
Argentina_Central_Hills_SierrasChicas_4100BP	Belize_4000BP.AG	YRI.DG	57.1269	0.969111	58.948	56604
Argentina_Northwest_SouthernPuna_Antofagasta_2100BP	USA_CA_Carpinteria_4000BP.AG	YRI.DG	57.0245	0.966732	58.987	66060
Canada_Thule.SG	Peru_SanSebastian_LIP_600BP.AG	YRI.DG	45.8549	0.777254	58.996	87116
Argentina_Northwest_SouthernPuna_Antofagasta_PeñasdelasTrampas1.1_8800BP	Mexico_Trincheras_LaPlaya_1900BP.AG	YRI.DG	56.2149	0.952522	59.017	57501
Argentina_Central_Hills_SouthPunilla_1600BP	Mexico_Queretaro_Medieval.SG	YRI.DG	58.4269	0.989944	59.02	36646
Brazil_PI_Enoque_MH_HG_3500BP.SG	USA_CA_Goleta_1100BP.AG	YRI.DG	54.3682	0.921188	59.02	59660
Argentina_Central_Plains_MesopotamiaSantiagoDelEstero_1700BP	Brazil_SP_S_Laranjal_MH_HG_6800BP.AG	YRI.DG	58.7999	0.996163	59.026	56849
Argentina_Pampas_SouthSaladoRiver_3300BP	Peru_EIP_Moche.AG	YRI.DG	59.38	1.00582	59.037	51224
Argentina_Central_Hills_SouthPunilla_1600BP	Haiti_Diale1_Ceramic.AG	YRI.DG	59.9813	1.01594	59.04	35421
Argentina_Pampas_CentralPampeanDunefields_1600BP	Mexico_Baja_Comondu_Unknown.SG	YRI.DG	54.2	0.917962	59.044	70285
Argentina_Central_Hills_Occientales_1900BP	Belize_8800BP.AG	YRI.DG	56.4626	0.955837	59.071	53660
Brazil_GalhetaIV_Sambaqui_1200BP.AG	Peru_Kaillachuro_Unknown.SG	YRI.DG	61.5376	1.04175	59.071	56028
Brazil_Limao_Sambaqui_2700BP.AG	Brazil_MG_C_Sumidouro_EH_HG_9800BP.SG	YRI.DG	60.0835	1.01704	59.077	53655
Argentina_Central_Plains_MesopotamiaSantiagoDelEstero_1700BP	Argentina_Northwest_SouthernPuna_Antofagasta_500BP	YRI.DG	59.2972	1.00353	59.089	56675
Argentina_Central_Plains_SouthCordoba_100BP	Brazil_PI_Enoque_MH_HG_3500BP.SG	YRI.DG	57.2972	0.969652	59.09	55281
Brazil_MG_C_Sumidouro_EH_HG_9800BP.SG	Mexico_Pericues_Unknown.SG	YRI.DG	58.2667	0.986036	59.092	64870
Canada_Thule.SG	Peru_Cuncaicha_4200BP.AG	YRI.DG	46.3253	0.783892	59.097	89821
Brazil_SC_S_JAB_LH_HG_2200BP.AG	Peru_Ullujaya_MH_950BP.AG	YRI.DG	54.4686	0.921557	59.105	63413
Belize_4000BP.AG	Peru_MH_LIP_ElBrujo_850BP.AG	YRI.DG	58.2145	0.984739	59.117	59110
Brazil_RN_ALE_MH_HG_4600BP.AG	Chile_LIP_Pukara_600BP.AG	YRI.DG	58.7904	0.994417	59.12	57883
Brazil_JabuticabeiraII_Sambaqui_102_Sambaqui_1300BP.AG	Peru_LimaCoast_MH_1000BP.AG	YRI.DG	60.076	1.01612	59.123	51822
Argentina_ParanaRiver_MiddleParanaSaladoRivers_1700BP	USA_CA_CalaverasCounty_1500BP.AG	YRI.DG	56.355	0.952906	59.14	56725
Argentina_Central_Hills_SouthPunilla_1600BP	Bolivia_Miraflores_MH.AG	YRI.DG	61.4468	1.03875	59.155	33712
Belize_8800BP.AG	Peru_Ullujaya_MH_950BP.AG	YRI.DG	55.2203	0.93348	59.155	58193
Bolivia_MH_Iroco_1050BP.AG	Brazil_SC_S_JAB_LH_HG_2200BP.AG	YRI.DG	56.0212	0.94703	59.155	58186
Canada_MDorset.AG	USA_CA_Goleta_1500BP.AG	YRI.DG	43.9576	0.742984	59.164	116844
Argentina_Central_Plains_EastCordoba_3700BP	Chile_LIP_Pukara_700BP.AG	YRI.DG	60.3867	1.02054	59.171	53502
USA_Alaska_TrailCreek_9000BP.SG	USA_CA_Monterey_1000BP.AG	YRI.DG	50.0896	0.846366	59.182	94508
Brazil_MG_C_LapaDoSanto_EH_HG_9200BP.AG	Mexico_Baja_Comondu_Unknown.SG	YRI.DG	52.6076	0.888778	59.191	75096
Argentina_Pampas_SouthSaladoRiver_3300BP	USA_CA_Carmel_600BP.AG	YRI.DG	58.9765	0.996129	59.206	59907
Canada_LateDorset.SG	Peru_Highlands_Chinchawas_MH.AG	YRI.DG	43.373	0.732492	59.213	154488
Argentina_ParanaRiver_MiddleParanaSaladoRivers_1700BP	Peru_Cuncaicha_9000BP.AG	YRI.DG	56.5623	0.955163	59.217	58192
Belize_4000BP.AG	USA_CA_SantaRosa_4900BP.AG	YRI.DG	57.9688	0.978832	59.222	59546
Argentina_ParanaRiver_MiddleParanaSaladoRivers_1700BP	USA_CA_Goleta_1500BP.AG	YRI.DG	57.5281	0.971161	59.236	51941
Belize_9400BP.AG	Canada_MDorset.AG	YRI.DG	43.9412	0.741402	59.268	88489
Belize_8800BP.AG	Mexico_Chihuahua_Medieval.SG	YRI.DG	54.3288	0.916028	59.309	59233
Argentina_Central_Hills_Comechingones_500BP	PuertoRico_Ceramic.WGC	YRI.DG	53.9974	0.910348	59.315	69050
Argentina_BeagleChannel_Yamana_1500BP.AG	Canada_MDorset.AG	YRI.DG	42.916	0.723444	59.322	121947
Bolivia_MH_Tiwanaku.AG	Mexico_Baja_IronSprings_Unknown.SG	YRI.DG	54.7141	0.922221	59.329	51923
Argentina_Northwest_SubandeanValleys_Ambato_1200BP	Peru_LimaCoast_MH_1000BP.AG	YRI.DG	58.8321	0.991537	59.334	50786
Argentina_Central_Hills_Comechingones_4100BP	USA_NM_Chaco.AG	YRI.DG	55.7048	0.938684	59.343	59269
Argentina_Central_Plains_EastCordoba_3700BP	USA_CA_Monterey_1000BP.AG	YRI.DG	58.2154	0.980815	59.354	54974
Argentina_ParanaRiver_MiddleParanaSaladoRivers_1700BP	Argentina_ParanaRiver_UpperDelta_700BP	YRI.DG	60.9827	1.02737	59.358	41609
Canada_MDorset.AG	USA_CA_PacificGrove_5200BP.AG	YRI.DG	44.5931	0.751074	59.373	110835
USA_CA_Goleta_3000BP.AG	USA_NM_Chaco.AG	YRI.DG	55.2085	0.929301	59.409	57728
Bahamas_AbacoIsl_Ceramic.SG	Canada_MDorset.AG	YRI.DG	43.1082	0.725543	59.415	130535
Argentina_Pampas_CentralPampeanDunefields_1600BP	Argentina_ParanaRiver_MiddleParanaSaladoRivers_1700BP	YRI.DG	57.8412	0.973439	59.419	52830
Belize_4000BP.AG	Brazil_Limao_Sambaqui_2700BP.AG	YRI.DG	58.8252	0.98993	59.424	58475
Argentina_Central_Plains_MesopotamiaSantiagoDelEstero_1700BP	Brazil_Capelinha_Sambaqui_10400BP.AG	YRI.DG	59.3426	0.99862	59.425	61885
Canada_MDorset.AG	Peru_Cuncaicha_9000BP.AG	YRI.DG	43.064	0.724477	59.442	126911
Argentina_Northwest_SouthernPuna_Antofagasta_PeñasdelasTrampas1.1_8800BP	Argentina_Northwest_SubandeanValleys_Ambato_1200BP	YRI.DG	59.1572	0.994336	59.494	50337
Bolivia_MH_Tiwanaku.AG	PuertoRico_Ceramic.WGC	YRI.DG	54.861	0.922072	59.498	50418
Argentina_Central_Hills_Occientales_1900BP	Argentina_Northwest_SouthernPuna_Antofagasta_PeñasdelasTrampas1.1_8800BP	YRI.DG	58.7588	0.987403	59.508	61038
Bolivia_Pumapunku_Tiwanaku.SG	Canada_LateDorset.SG	YRI.DG	41.0972	0.69058	59.511	134361
Argentina_Central_Hills_SouthPunilla_1600BP	Argentina_Northwest_SubandeanValleys_Belen_700BP	YRI.DG	59.6142	1.00153	59.523	36531
Argentina_Northwest_SouthernPuna_Antofagasta_2100BP	Brazil_MG_C_Sumidouro_EH_HG_9800BP.SG	YRI.DG	60.4044	1.01472	59.528	62180
Chile_LIP_Pukara_700BP.AG	USA_Alaska_TrailCreek_9000BP.SG	YRI.DG	49.1608	0.825815	59.53	91204
Mexico_Baja_Comondu_Unknown.SG	Peru_Cullcunche_Tiwanaku.SG	YRI.DG	52.995	0.890118	59.537	63606
Argentina_ParanaRiver_MiddleParanaSaladoRivers_1700BP	USA_CA_CastroVille_900BP.AG	YRI.DG	58.103	0.975794	59.544	46029
Argentina_Northwest_SouthernPuna_Antofagasta_PeñasdelasTrampas1.1_8800BP	Canada_BigBar_5700BP.SG	YRI.DG	54.1448	0.909255	59.548	69055
Belize_MHolocene.AG	USA_NM_Chaco.AG	YRI.DG	55.6128	0.933921	59.548	53580
Argentina_Central_Hills_Comechingones_4100BP	Argentina_Central_Plains_EastCordoba_3700BP	YRI.DG	62.611	1.0514	59.55	48341
Argentina_Central_Hills_SierrasChicas_JesusMaria_8500BP	USA_CA_SantaBarbara_4900BP.AG	YRI.DG	58.1483	0.976422	59.552	73742
Brazil_PI_Enoque_MH_HG_3500BP.SG	Chile_Conchali_700BP.AG	YRI.DG	54.0923	0.908095	59.567	63382
Argentina_Central_Hills_Calamuchita_2600BP	Canada_700BP.SG	YRI.DG	50.7332	0.851673	59.569	77253
Argentina_Central_Hills_Occientales_1900BP	Mexico_Baja_Comondu_Unknown.SG	YRI.DG	54.675	0.917413	59.597	57732
Canada_MDorset.AG	USA_AK_PaleoAleut.AG	YRI.DG	50.9192	0.854256	59.606	74799
Argentina_Central_Plains_EastCordoba_3700BP	Brazil_MG_C_Sumidouro_EH_HG_10200BP.SG	YRI.DG	58.589	0.982678	59.622	62389
Canada_700BP.SG	USA_CA_SantaRosa_4900BP.AG	YRI.DG	51.8762	0.869642	59.652	70196
Canada_Thule.SG	USA_CA_SantaBarbara_1700BP.AG	YRI.DG	46.771	0.784057	59.653	92105
Mexico_Trincheras_LaPlaya_1900BP.AG	Peru_LimaCoast_MH_1000BP.AG	YRI.DG	58.0939	0.973669	59.665	59222
Argentina_Northwest_SouthernPuna_Antofagasta_PeñasdelasTrampas1.1_8800BP	Chile_PicaOcho_700BP.AG	YRI.DG	58.7701	0.984433	59.699	62763
USA_CA_SantaBarbara_4900BP.AG	USA_WA_Kennewick.SG	YRI.DG	53.4549	0.895252	59.709	68571
Argentina_Northwest_SouthernPuna_Antofagasta_2100BP	Mexico_Baja_IronSprings_Unknown.SG	YRI.DG	54.9203	0.919448	59.732	64220
Canada_LateDorset.SG	USA_Alaska_TrailCreek_9000BP.SG	YRI.DG	42.7582	0.715638	59.748	147097
Argentina_GranChaco_HumidChaco_200BP	Brazil_GalhetaIV_Sambaqui_1200BP.AG	YRI.DG	60.3466	1.00995	59.752	55580
Argentina_Central_Plains_NorthSantiagodelEstero_500BP	Brazil_PI_Enoque_MH_HG_3500BP.SG	YRI.DG	58.2668	0.975119	59.754	64495
Belize_5500BP.AG	Canada_MDorset.AG	YRI.DG	43.184	0.722694	59.754	130271
Brazil_Limao_Sambaqui_2700BP.AG	Canada_700BP.SG	YRI.DG	52.55	0.879395	59.757	68183
Argentina_Northwest_SouthernPuna_Antofagasta_500BP	Canada_700BP.SG	YRI.DG	52.5973	0.879904	59.776	71810
Argentina_GranChaco_DryChaco_1900BP	Mexico_Guanajuato_Medieval.SG	YRI.DG	55.8499	0.934249	59.781	54527
Brazil_LocaDoSuin_Sambaqui_9100BP.AG	PuertoRico_Ceramic.WGC	YRI.DG	55.9231	0.935427	59.784	54394
Brazil_SP_S_Laranjal_MH_HG_6600BP.AG	Canada_700BP.SG	YRI.DG	52.3168	0.875096	59.784	80918
Brazil_SC_S_JAB_LH_HG_2200BP.AG	Chile_CaletaHuelen_MH_1100BP.AG	YRI.DG	55.5552	0.929154	59.791	53503
Argentina_Central_Plains_MarChiquita_3900BP	Belize_8800BP.AG	YRI.DG	57.996	0.969593	59.815	48360
Argentina_Northwest_SouthernPuna_Antofagasta_PeñasdelasTrampas1.1_8800BP	USA_CA_CastroVille_900BP.AG	YRI.DG	57.7617	0.965604	59.819	63558
Mexico_Baja_Comondu_Unknown.SG	Peru_Ullujaya_MH_950BP.AG	YRI.DG	55.6144	0.929672	59.822	64790
Argentina_Central_Hills_SierrasChicas_JesusMaria_8500BP	PuertoRico_Ceramic.WGC	YRI.DG	57.7605	0.9653	59.837	53584
Canada_700BP.SG	Mexico_Pericues_Unknown.SG	YRI.DG	50.2987	0.840565	59.839	72206
Belize_5600BP.AG	Canada_700BP.SG	YRI.DG	51.8675	0.866725	59.843	71728
Belize_8800BP.AG	Mexico_Trincheras_LaPlaya_900BP.AG	YRI.DG	56.5263	0.944479	59.849	56480
Canada_Thule.SG	USA_CA_SantaBarbara_900BP.AG	YRI.DG	45.8022	0.765006	59.872	92454
Argentina_Central_Hills_Comechingones_4100BP	Bolivia_Pumapunku_Tiwanaku.SG	YRI.DG	55.8885	0.933426	59.875	71461
Argentina_Central_Hills_Comechingones_4100BP	Brazil_CubataoI_Sambaqui_2700BP.AG	YRI.DG	58.8313	0.982443	59.883	50576
Brazil_PI_Enoque_MH_HG_3500BP.SG	Peru_SanSebastian_LIP_600BP.AG	YRI.DG	55.2573	0.922633	59.891	53378
Peru_EIP_Moche.AG	USA_CA_Goleta_3000BP.AG	YRI.DG	58.8272	0.982188	59.894	55478
Belize_8800BP.AG	Bolivia_MH_Iroco_1050BP.AG	YRI.DG	58.1641	0.971068	59.897	53932
Argentina_Central_Plains_NorthSantiagodelEstero_500BP	Canada_MDorset.AG	YRI.DG	43.8976	0.732726	59.91	118101
Argentina_Northwest_SouthernPuna_Antofagasta_PeñasdelasTrampas1.1_8800BP	Mexico_Trincheras_LaPlaya_900BP.AG	YRI.DG	56.8628	0.949133	59.91	65928
Brazil_RN_ALE_MH_HG_4600BP.AG	USA_CA_Goleta_3000BP.AG	YRI.DG	58.5355	0.976833	59.924	63962
Brazil_SP_S_Moraes_MH_HG_5800BP.AG	USA_CA_SantaBarbara_4900BP.AG	YRI.DG	57.0267	0.951619	59.926	71257
Argentina_Northwest_SouthernPuna_Antofagasta_PeñasdelasTrampas1.1_8800BP	Mexico_Trincheras_LaPlaya_2500BP.TW	YRI.DG	55.8963	0.932704	59.929	59128
Brazil_RN_ALE_MH_HG_4600BP.AG	USA_CA_SantaBarbara_4900BP.AG	YRI.DG	57.9155	0.966222	59.94	64214
Brazil_SC_S_JAB_LH_HG_2200BP.AG	Peru_Lauricocha_5800BP.AG	YRI.DG	54.4052	0.907446	59.954	63140
Canada_6500BP.SG	Paraguay_Pantanal_ParaguayRiver_1600BP	YRI.DG	52.3126	0.872522	59.956	70645
Canada_LateDorset.SG	Canada_MDorset.AG	YRI.DG	71.3767	1.19041	59.96	50903
Argentina_GranChaco_HumidChaco_1400BP	Brazil_SC_S_JAB_LH_HG_2500BP.AG	YRI.DG	57.3901	0.956822	59.98	55979
Mexico_Baja_IronSprings_Unknown.SG	Mexico_Medio_CasasGrandes.AG	YRI.DG	55.0497	0.91779	59.981	63553
Argentina_Central_Hills_Calamuchita_2600BP	Belize_4000BP.AG	YRI.DG	58.0146	0.967066	59.99	62716
Belize_4000BP.AG	Mexico_Trincheras_LaPlaya_2800BP.AG	YRI.DG	55.321	0.92164	60.025	64805
Canada_MDorset.AG	Chile_WesternArchipelago_Kaweskar_1200BP.SG	YRI.DG	41.884	0.69777	60.025	149463
Argentina_Central_Hills_SouthPunilla_1600BP	Belize_4900BP.AG	YRI.DG	58.4068	0.973024	60.026	35081
Argentina_Central_Plains_SouthCordoba_100BP	Argentina_ParanaRiver_MiddleParanaSaladoRivers_1700BP	YRI.DG	58.971	0.982122	60.044	53161
Argentina_Central_Hills_Comechingones_1200BP	Brazil_SC_S_JAB_LH_HG_2500BP.AG	YRI.DG	57.3261	0.954558	60.055	52958
Belize_4000BP.AG	Brazil_LocaDoSuin_Sambaqui_9100BP.AG	YRI.DG	58.3068	0.970727	60.065	58113
Belize_8800BP.AG	USA_CA_PacificGrove_5200BP.AG	YRI.DG	57.0483	0.949722	60.068	60509
Belize_MHolocene.AG	Brazil_SP_S_Moraes_MH_HG_5800BP.AG	YRI.DG	58.4628	0.973213	60.072	60728
Mexico_Baja_IronSprings_Unknown.SG	Peru_MH_LIP_ElBrujo_850BP.AG	YRI.DG	55.4516	0.922857	60.087	60439
Argentina_Pampas_6800BP.AG	Belize_8800BP.AG	YRI.DG	57.3816	0.954722	60.103	49217
Brazil_SC_S_JAB_LH_HG_2500BP.AG	Brazil_SP_S_Laranjal_MH_HG_6600BP.AG	YRI.DG	57.0213	0.948675	60.106	60369
Argentina_Central_Hills_Comechingones_1200BP	Canada_700BP.SG	YRI.DG	52.5888	0.874901	60.108	72660
Bolivia_MH_Tiwanaku.AG	Canada_700BP.SG	YRI.DG	50.4619	0.839433	60.114	67191
Canada_700BP.SG	USA_AK_PaleoAleut.AG	YRI.DG	47.7366	0.793972	60.124	82375
Argentina_Central_Plains_EastCordoba_3700BP	Mexico_Guanajuato_Medieval.SG	YRI.DG	56.0164	0.931666	60.125	65943
USA_NM_Chaco.AG	Uruguay_Rocha_PreColonial.SG	YRI.DG	54.3328	0.903623	60.128	57705
Argentina_ParanaRiver_MiddleParanaSaladoRivers_1700BP	USA_CA_Goleta_1900BP.AG	YRI.DG	56.21	0.934826	60.129	61454
Mexico_Baja_IronSprings_Unknown.SG	USA_AK_PaleoAleut.AG	YRI.DG	49.3803	0.821185	60.133	73747
Argentina_ParanaRiver_MiddleParanaSaladoRivers_1700BP	Dominican_PreCeramic.AG	YRI.DG	56.5062	0.939649	60.135	61453
Argentina_Central_Hills_Calamuchita_4200BP	Canada_LateDorset.SG	YRI.DG	41.82	0.695429	60.136	146627
Peru_EIP_Moche.AG	Uruguay_Rocha_PreColonial.SG	YRI.DG	56.6275	0.941427	60.151	54447
Argentina_Central_Hills_Calamuchita_2600BP	PuertoRico_Ceramic.WGC	YRI.DG	55.4964	0.922557	60.155	59518
Peru_LimaCoast_MH_1000BP.AG	USA_CA_NewCuyama_1300BP.SG	YRI.DG	56.682	0.942016	60.171	57715
Brazil_SC_S_JAB_LH_HG_2200BP.AG	Peru_Cuncaicha_9000BP.AG	YRI.DG	52.9874	0.880418	60.184	76023
Argentina_Central_Plains_SouthCordoba_100BP	Brazil_SC_S_JAB_LH_HG_2200BP.AG	YRI.DG	55.6581	0.924767	60.186	60318
Brazil_Cabecuda_Sambaqui_3200BP.AG	Canada_MDorset.AG	YRI.DG	42.7919	0.710985	60.187	108589
Argentina_Central_Hills_SierrasChicas_1700BP	Mexico_Baja_Comondu_Unknown.SG	YRI.DG	55.8444	0.927741	60.194	55278
Argentina_Northwest_SouthernPuna_Antofagasta_2100BP	Canada_700BP.SG	YRI.DG	51.5818	0.85686	60.199	77038
Argentina_Central_Hills_SouthPunilla_2800BP	Canada_MDorset.AG	YRI.DG	43.3687	0.7204	60.201	148339
Brazil_MG_C_Sumidouro_EH_HG_10200BP.SG	USA_CA_Goleta_3000BP.AG	YRI.DG	59.8065	0.993453	60.201	57599
Argentina_ParanaRiver_MiddleParanaSaladoRivers_1700BP	Guadeloupe_AnseGourde_Ceramic.AG	YRI.DG	58.3618	0.969404	60.204	49899
Bolivia_MonolitoDescabezado_Tiwanaku.SG	Canada_Thule.SG	YRI.DG	44.6816	0.742103	60.209	91868
Argentina_Central_Plains_MarChiquita_3900BP	Brazil_SC_S_JAB_LH_HG_2200BP.AG	YRI.DG	55.2912	0.918301	60.21	52375
Argentina_ParanaRiver_MiddleParanaSaladoRivers_1700BP	USA_Ancient_Beringian.SG	YRI.DG	46.6218	0.774115	60.226	83425
Argentina_ParanaRiver_LowerDelta_1600BP	Belize_4000BP.AG	YRI.DG	58.991	0.97942	60.23	63038
Brazil_GalhetaIV_Sambaqui_1200BP.AG	Mexico_Guanajuato_Medieval.SG	YRI.DG	55.9595	0.929064	60.232	77116
Canada_700BP.SG	Peru_Highlands_Chinchawas_MH.AG	YRI.DG	52.2073	0.866719	60.236	72557
Mexico_Baja_IronSprings_Unknown.SG	Peru_Highlands_Chinchawas_MH.AG	YRI.DG	55.3707	0.9191	60.244	59425
Mexico_Baja_Comondu_Unknown.SG	Mexico_Trincheras_LaPlaya_900BP.AG	YRI.DG	55.585	0.922476	60.256	60778
Paraguay_Pantanal_ParaguayRiver_1600BP	USA_WA_Kennewick.SG	YRI.DG	53.6013	0.889468	60.262	82651
Brazil_PI_Enoque_MH_HG_3500BP.SG	Peru_ElBrujo_EIP_1300BP.AG	YRI.DG	54.9435	0.911638	60.269	49366
Argentina_Northwest_SouthernPuna_Antofagasta_500BP	Brazil_MG_C_Sumidouro_EH_HG_9800BP.SG	YRI.DG	61.289	1.01668	60.284	63821
Argentina_ParanaRiver_MiddleParanaSaladoRivers_1700BP	Peru_SanSebastian_LIP_600BP.AG	YRI.DG	58.3463	0.967823	60.286	58100
Belize_MHolocene.AG	Brazil_Capelinha_Sambaqui_10400BP.AG	YRI.DG	59.3884	0.984942	60.296	77991
Belize_5500BP.AG	Canada_Thule.SG	YRI.DG	46.286	0.767617	60.298	89318
Argentina_NorthTierradelFuego_Selknam_500BP.AG	Argentina_Northwest_SouthernPuna_Antofagasta_PeñasdelasTrampas1.1_8800BP	YRI.DG	58.0758	0.963126	60.299	56474
Argentina_Central_Hills_Comechingones_500BP	Peru_LimaCoast_MH_1000BP.AG	YRI.DG	60.0455	0.995712	60.304	53501
Canada_Thule.SG	Peru_ElBrujo_EIP_1300BP.AG	YRI.DG	47.6351	0.789432	60.341	74788
Chile_LIP_Pukara_700BP.AG	USA_CA_Monterey_1000BP.AG	YRI.DG	59.4328	0.984902	60.344	61831
Brazil_SC_S_JAB_LH_HG_2200BP.AG	USA_Anzick_realigned.SG	YRI.DG	51.7091	0.856872	60.346	95015
Argentina_BeagleChannel_Yamana_1500BP.AG	Argentina_ParanaRiver_MiddleParanaSaladoRivers_1700BP	YRI.DG	58.7024	0.972663	60.352	55509
Chile_LIP_Pukara_600BP.AG	USA_CA_Carmel_600BP.AG	YRI.DG	58.8	0.974272	60.353	63661
Canada_MDorset.AG	USA_CA_SantaBarbara_1700BP.AG	YRI.DG	42.6434	0.706481	60.36	133345
Argentina_ParanaRiver_MiddleParanaSaladoRivers_1700BP	Peru_ElBrujo_EIP_1300BP.AG	YRI.DG	59.5081	0.985872	60.361	50138
Belize_4000BP.AG	Brazil_SP_S_Laranjal_MH_HG_6800BP.AG	YRI.DG	58.1376	0.962877	60.379	53352
Mexico_Baja_Comondu_Unknown.SG	Peru_Cotahuasi_Tiwanaku.SG	YRI.DG	54.0477	0.895108	60.381	66044
Bolivia_Putuni_Tiwanaku.SG	Brazil_SC_S_JAB_LH_HG_2500BP.AG	YRI.DG	53.2571	0.881918	60.388	72148
Argentina_Pampas_CentralPampeanDunefields_1600BP	Belize_8800BP.AG	YRI.DG	56.7798	0.940143	60.395	62571
Argentina_Central_Hills_SouthPunilla_1600BP	Argentina_Central_Hills_Traslasierra_2500BP	YRI.DG	63.2931	1.04712	60.445	35938
Brazil_RN_ALE_MH_HG_4600BP.AG	Uruguay_Rocha_PreColonial.SG	YRI.DG	56.8187	0.939674	60.466	61498
Mexico_Baja_IronSprings_Unknown.SG	Mexico_Trincheras_LaPlaya_1900BP.AG	YRI.DG	54.7679	0.905658	60.473	69677
Brazil_SP_S_Moraes_MH_HG_5800BP.AG	USA_CA_Carpinteria_4000BP.AG	YRI.DG	60.7214	1.00403	60.478	55239
Argentina_Northwest_SouthernPuna_Antofagasta_PeñasdelasTrampas1.1_8800BP	Argentina_ParanaRiver_UpperDelta_700BP	YRI.DG	57.8621	0.956464	60.496	57401
Argentina_Northwest_PrePuna_600BP	Canada_Thule.SG	YRI.DG	47.1765	0.779799	60.498	95602
Mexico_Chihuahua_Medieval.SG	Peru_LimaCoast_MH_1000BP.AG	YRI.DG	55.7441	0.921369	60.501	66055
Belize_7400BP.AG	Brazil_SC_S_JAB_LH_HG_2200BP.AG	YRI.DG	53.4541	0.882925	60.542	62752
Argentina_Central_Hills_SouthPunilla_1600BP	Belize_4400BP.AG	YRI.DG	58.5435	0.966942	60.545	34623
Argentina_Central_Hills_SouthPunilla_1600BP	Curacao_Ceramic.AG	YRI.DG	60.0673	0.99209	60.546	35290
Canada_Thule.SG	Chile_PuntaSantaAna_7300BP.SG	YRI.DG	47.4342	0.783384	60.55	92893
Argentina_Central_Hills_SierrasChicas_JesusMaria_8500BP	Mexico_Baja_IronSprings_Unknown.SG	YRI.DG	56.5576	0.933923	60.559	55277
Brazil_JabuticabeiraII_Sambaqui_102_Sambaqui_1300BP.AG	Brazil_SC_S_JAB_LH_HG_2500BP.AG	YRI.DG	57.5534	0.950273	60.565	60688
Argentina_Central_Hills_Comechingones_4100BP	Peru_EIP_Moche.AG	YRI.DG	57.9294	0.956006	60.595	58272
Argentina_BeagleChannel_Yamana_1500BP.AG	Mexico_Baja_Comondu_Unknown.SG	YRI.DG	53.8479	0.888626	60.597	74191
Argentina_ParanaRiver_MiddleParanaSaladoRivers_1700BP	Bolivia_MonolitoDescabezado_Tiwanaku.SG	YRI.DG	56.7244	0.935966	60.605	59893
Argentina_NorthTierradelFuego_Selknam_500BP.AG	Peru_LimaCoast_MH_1000BP.AG	YRI.DG	59.4864	0.981363	60.616	58343
Argentina_Central_Plains_MesopotamiaSantiagoDelEstero_1700BP	USA_CA_SantaRosa_4900BP.AG	YRI.DG	58.6094	0.966752	60.625	65728
Brazil_SC_S_JAB_LH_HG_2200BP.AG	USA_CA_Goleta_1500BP.AG	YRI.DG	55.1598	0.909717	60.634	69220
Brazil_SC_S_JAB_LH_HG_2200BP.AG	Chile_LosRieles_5100BP.AG	YRI.DG	53.5635	0.883288	60.641	80978
Brazil_SC_S_JAB_LH_HG_2500BP.AG	Peru_Cotahuasi_Tiwanaku.SG	YRI.DG	55.0658	0.907883	60.653	70564
Argentina_Central_Plains_EastCordoba_3700BP	Brazil_GalhetaIV_Sambaqui_1200BP.AG	YRI.DG	59.4025	0.979166	60.666	60278
Argentina_ParanaRiver_MiddleParanaSaladoRivers_1700BP	USA_CA_Goleta_1100BP.AG	YRI.DG	57.8324	0.952798	60.697	62197
Peru_EIP_Moche.AG	USA_CA_SantaBarbara_4900BP.AG	YRI.DG	57.7804	0.95187	60.702	54377
Argentina_ParanaRiver_MiddleParanaSaladoRivers_1700BP	Canada_ASO.SG	YRI.DG	52.6632	0.867265	60.723	61979
Brazil_GalhetaIV_Sambaqui_1200BP.AG	USA_Alaska_TrailCreek_9000BP.SG	YRI.DG	48.6616	0.801288	60.729	101581
Argentina_GranChaco_DryChaco_1900BP	Brazil_SP_S_Moraes_MH_HG_5800BP.AG	YRI.DG	58.7843	0.967896	60.734	59977
Peru_Highlands_Chinchawas_MH.AG	Peru_LimaCoast_MH_1000BP.AG	YRI.DG	61.5692	1.01317	60.769	48142
Argentina_GranChaco_HumidChaco_200BP	Brazil_SP_S_Moraes_MH_HG_5800BP.AG	YRI.DG	59.6659	0.981839	60.77	72978
Argentina_Pampas_CentralPampeanDunefields_LagunadelosPampas_10000BP	Argentina_ParanaRiver_MiddleParanaSaladoRivers_1700BP	YRI.DG	56.8418	0.935256	60.777	64767
Brazil_Cabecuda_Sambaqui_3200BP.AG	Canada_Thule.SG	YRI.DG	47.704	0.784629	60.798	74779
Peru_Kaillachuro_Unknown.SG	USA_Alaska_TrailCreek_9000BP.SG	YRI.DG	51.0328	0.839316	60.803	107892
Chile_CaletaHuelen_MH_1100BP.AG	Mexico_Baja_Comondu_Unknown.SG	YRI.DG	55.0052	0.904472	60.815	56728
Canada_MDorset.AG	Dominican_PreCeramic.AG	YRI.DG	43.2127	0.7105	60.82	132095
Paraguay_Pantanal_ParaguayRiver_1600BP	USA_NM_Chaco.AG	YRI.DG	57.3538	0.942952	60.824	56070
Argentina_Central_Plains_SouthCordoba_100BP	Peru_LimaCoast_MH_1000BP.AG	YRI.DG	59.1336	0.972001	60.837	63237
Belize_8800BP.AG	Brazil_MG_C_LapaDoSanto_EH_HG_9200BP.AG	YRI.DG	57.1578	0.939498	60.839	63890
Argentina_Northwest_SouthernPuna_Antofagasta_PeñasdelasTrampas1.1_8800BP	Argentina_Pampas_CentralPampeanDunefields_LagunadelosPampas_10000BP	YRI.DG	58.7653	0.965852	60.843	76095
Argentina_Central_Hills_SierrasChicas_4100BP	USA_CA_Carpinteria_4000BP.AG	YRI.DG	57.5259	0.945251	60.858	62439
Canada_Thule.SG	Mexico_Chihuahua_Medieval.SG	YRI.DG	45.3532	0.74512	60.867	86829
Argentina_Pampas_SouthSaladoRiver_3300BP	Brazil_MG_C_Sumidouro_EH_HG_10200BP.SG	YRI.DG	58.2373	0.956707	60.873	70698
Argentina_ParanaRiver_MiddleParanaSaladoRivers_1700BP	Belize_7400BP.AG	YRI.DG	57.2759	0.940722	60.885	47314
Argentina_Northwest_SouthernPuna_Antofagasta_PeñasdelasTrampas1.1_8800BP	Bolivia_MH_Iroco_1050BP.AG	YRI.DG	59.1791	0.97187	60.892	60383
Belize_8800BP.AG	Peru_Lauricocha_5800BP.AG	YRI.DG	57.4779	0.943899	60.894	57232
Argentina_Central_Hills_SouthPunilla_1600BP	USA_CA_CalaverasCounty_600BP.AG	YRI.DG	59.5851	0.978418	60.899	34681
Brazil_SC_S_JAB_LH_HG_2500BP.AG	Mexico_Trincheras_LaPlaya_2500BP.TW	YRI.DG	56.3245	0.924826	60.903	70310
Argentina_Central_Hills_SierrasChicas_JesusMaria_8500BP	Belize_MHolocene.AG	YRI.DG	59.8293	0.982303	60.907	63231
Argentina_Northwest_PrePuna_600BP	Brazil_SC_S_JAB_LH_HG_2200BP.AG	YRI.DG	55.1006	0.904282	60.933	71290
Belize_4000BP.AG	Brazil_Capelinha_Sambaqui_10400BP.AG	YRI.DG	59.1119	0.969698	60.959	58004
Mexico_Pericues_Unknown.SG	PuertoRico_Ceramic.WGC	YRI.DG	54.3063	0.890873	60.959	63060
Mexico_Baja_Comondu_Unknown.SG	Mexico_Trincheras_LaPlaya_2500BP.TW	YRI.DG	56.8911	0.932825	60.988	63357
Argentina_Central_Hills_Calamuchita_2600BP	Brazil_MG_C_Sumidouro_EH_HG_9800BP.SG	YRI.DG	58.5348	0.959607	60.999	59391
Mexico_Baja_Comondu_Unknown.SG	Peru_Ullujaya_EIP_1350BP.AG	YRI.DG	55.0247	0.90205	61	64043
Mexico_Baja_IronSprings_Unknown.SG	Peru_LIP_Ychsma.AG	YRI.DG	52.4775	0.860267	61.001	63153
Mexico_Baja_Comondu_Unknown.SG	Peru_Cuncaicha_9000BP.AG	YRI.DG	53.9634	0.884548	61.007	81862
Canada_MDorset.AG	Chile_WesternArchipelago_Ayayema_5100BP.SG	YRI.DG	42.4381	0.695559	61.013	152764
Belize_MHolocene.AG	Brazil_SP_S_Laranjal_MH_HG_6800BP.AG	YRI.DG	57.3752	0.940284	61.019	70190
Brazil_LocaDoSuin_Sambaqui_9100BP.AG	Canada_700BP.SG	YRI.DG	50.8194	0.832468	61.047	71368
Belize_4000BP.AG	Peru_Highlands_Chinchawas_MH.AG	YRI.DG	59.3582	0.972321	61.048	62418
Brazil_MG_C_Sumidouro_EH_HG_9800BP.SG	Brazil_SP_S_Laranjal_MH_HG_6600BP.AG	YRI.DG	60.5317	0.991461	61.053	67589
Argentina_ParanaRiver_MiddleParanaSaladoRivers_1700BP	Brazil_Cabecuda_Sambaqui_3200BP.AG	YRI.DG	59.1468	0.968283	61.084	50750
Peru_Lima_EIP_1450BP.AG	USA_CA_SantaBarbara_4900BP.AG	YRI.DG	58.945	0.964962	61.085	68815
Argentina_Northwest_SouthernPuna_Antofagasta_PeñasdelasTrampas1.1_8800BP	USA_CA_Goleta_1500BP.AG	YRI.DG	57.2022	0.936262	61.096	72709
Argentina_Central_Plains_MesopotamiaSantiagoDelEstero_1700BP	Bolivia_MH_Tiwanaku.AG	YRI.DG	58.0179	0.949599	61.097	59832
Argentina_GranChaco_HumidChaco_200BP	Peru_EIP_Moche.AG	YRI.DG	59.244	0.969598	61.102	57926
Canada_MDorset.AG	USA_CA_Goleta_1100BP.AG	YRI.DG	42.9274	0.702471	61.109	136339
Brazil_SP_S_Moraes_MH_HG_5800BP.AG	Uruguay_Rocha_PreColonial.SG	YRI.DG	56.053	0.91724	61.111	69601
Argentina_Central_Plains_EastCordoba_3700BP	Canada_6500BP.SG	YRI.DG	52.188	0.853698	61.132	74662
Argentina_NorthTierradelFuego_LaArcillosa2_5800BP.AG	Belize_8800BP.AG	YRI.DG	55.4138	0.906367	61.138	72931
Argentina_Central_Hills_SierrasChicas_1700BP	Peru_LimaCoast_MH_1000BP.AG	YRI.DG	58.784	0.961058	61.166	56567
Argentina_NorthTierradelFuego_LaArcillosa2_5800BP.AG	Argentina_ParanaRiver_MiddleParanaSaladoRivers_1700BP	YRI.DG	56.7137	0.926813	61.192	62915
Brazil_LocaDoSuin_Sambaqui_9100BP.AG	Canada_LateDorset.SG	YRI.DG	41.8319	0.6836	61.194	147477
Bolivia_MH_Tiwanaku.AG	Canada_LateDorset.SG	YRI.DG	41.9715	0.685859	61.196	141025
Argentina_Central_Hills_SierrasChicas_JesusMaria_8500BP	Canada_LateDorset.SG	YRI.DG	42.9388	0.701625	61.199	139689
Canada_MDorset.AG	Peru_Ullujaya_EIP_1350BP.AG	YRI.DG	43.3423	0.70821	61.2	104494
Brazil_SP_S_Moraes_MH_HG_5800BP.AG	Peru_Kaillachuro_Unknown.SG	YRI.DG	59.6987	0.975247	61.214	74838
Peru_EIP_Moche.AG	USA_Alaska_TrailCreek_9000BP.SG	YRI.DG	49.1451	0.802723	61.223	103165
Argentina_Central_Hills_SouthPunilla_1600BP	USA_CA_LHolocene_Barbareno_Chumash.AG	YRI.DG	59.2593	0.967603	61.243	34547
Brazil_SC_S_JAB_LH_HG_2200BP.AG	USA_CA_CastroVille_900BP.AG	YRI.DG	54.8834	0.89598	61.255	60284
Argentina_Pampas_SouthSaladoRiver_3300BP	Peru_Lima_EIP_1450BP.AG	YRI.DG	58.8091	0.959899	61.266	69434
Canada_MDorset.AG	Peru_ElBrujo_EIP_1300BP.AG	YRI.DG	43.0121	0.70204	61.267	110150
Brazil_PI_Enoque_MH_HG_3500BP.SG	Mexico_Chihuahua_Medieval.SG	YRI.DG	54.621	0.891438	61.273	60027
Belize_7400BP.AG	Mexico_Baja_Comondu_Unknown.SG	YRI.DG	54.0477	0.881779	61.294	64550
Brazil_Limao_Sambaqui_2700BP.AG	USA_CA_Carpinteria_4000BP.AG	YRI.DG	57.8706	0.94356	61.332	67089
Argentina_ParanaRiver_MiddleParanaSaladoRivers_1700BP	Chile_PuntaSantaAna_7300BP.SG	YRI.DG	57.6579	0.939884	61.346	60503
USA_CA_SantaBarbara_4900BP.AG	USA_NM_Chaco.AG	YRI.DG	54.4461	0.887452	61.351	62050
USA_Alaska_TrailCreek_9000BP.SG	USA_NM_Chaco.AG	YRI.DG	47.8431	0.779717	61.36	103961
Argentina_Central_Hills_Calamuchita_4200BP	Belize_4000BP.AG	YRI.DG	58.2886	0.949826	61.368	59802
Argentina_Northwest_SouthernPuna_Antofagasta_2100BP	PuertoRico_Ceramic.WGC	YRI.DG	55.5315	0.904834	61.372	61430
Argentina_Northwest_SouthernPuna_Antofagasta_PeñasdelasTrampas1.1_8800BP	Canada_ASO.SG	YRI.DG	52.2024	0.849946	61.418	73612
[truncated: 23,880 more rows]

## Sheet: Sheet 2
Supplementary Data Table: smartpca Fst estimates for pairs of newly-reported ancient context labels
Pop_1	Pop_2	Fst	SE	Z	n_SNPs
Argentina_Central_Hills_Calamuchita_700BP	Argentina_Central_Hills_NorthCordoba_900BP	0.015	0.0026	5.75	771095
Argentina_Central_Hills_Calamuchita_700BP	Argentina_Central_Hills_NorthPunilla_700BP	0.006	0.0026	2.322	350279
Argentina_Central_Hills_Calamuchita_700BP	Argentina_Central_Hills_SierrasChicas_1700BP	0.008	0.0031	2.712	128912
Argentina_Central_Hills_Calamuchita_700BP	Argentina_Central_Hills_SierrasChicas_4100BP	0.005	0.0094	0.533	12805
Argentina_Central_Hills_Calamuchita_700BP	Argentina_Central_Hills_SierrasChicas_700BP	0.006	0.0019	3.044	849005
Argentina_Central_Hills_Calamuchita_700BP	Argentina_Central_Hills_SouthPunilla_1600BP	-0.011	0.0686	-0.158	257
Argentina_Central_Hills_Calamuchita_700BP	Argentina_Central_Hills_SouthPunilla_600BP	0.001	0.0011	0.51	1634595
Argentina_Central_Hills_Calamuchita_700BP	Argentina_Central_Hills_Traslasierra_2500BP	0.007	0.002	3.282	864577
Argentina_Central_Hills_Calamuchita_700BP	Argentina_Central_Hills_Traslasierra_800BP	0.002	0.001	2.077	1674688
Argentina_Central_Hills_Calamuchita_700BP	Argentina_Central_Plains_EastCordoba_600BP	0.011	0.0013	8.27	1449959
Argentina_Central_Hills_Calamuchita_700BP	Argentina_Central_Plains_MarChiquita_1800BP	0.015	0.0014	10.247	1642540
Argentina_Central_Hills_Calamuchita_700BP	Argentina_Central_Plains_MarChiquita_2500BP	0.012	0.0017	6.954	719102
Argentina_Central_Hills_Calamuchita_700BP	Argentina_Central_Plains_MarChiquita_3900BP	0.014	0.0034	4.269	133427
Argentina_Central_Hills_Calamuchita_700BP	Argentina_Central_Plains_MarChiquita_700BP	0.016	0.001	16.152	1785307
Argentina_Central_Hills_Calamuchita_700BP	Argentina_Central_Plains_MesopotamiaSantiagoDelEstero_1000BP	0.02	0.0037	5.287	98296
Argentina_Central_Hills_Calamuchita_700BP	Argentina_Central_Plains_MesopotamiaSantiagoDelEstero_400BP	0.017	0.0008	22.317	1644345
Argentina_Central_Hills_Calamuchita_700BP	Argentina_Central_Plains_NorthDulceRiver_500BP	0.015	0.0012	13.132	1251556
Argentina_Central_Hills_Calamuchita_700BP	Argentina_GranChaco_DryChaco_1900BP	0.035	0.0158	2.245	4047
Argentina_Central_Hills_Calamuchita_700BP	Argentina_GranChaco_HumidChaco_1400BP	0.045	0.0054	8.281	38954
Argentina_Central_Hills_Calamuchita_700BP	Argentina_Northwest_NorthernPuna_Cochinoca_700BP	0.032	0.0017	18.346	972323
Argentina_Central_Hills_Calamuchita_700BP	Argentina_Northwest_SouthernPuna_Antofagasta_1200BP	0.041	0.0019	21.657	1134694
Argentina_Central_Hills_Calamuchita_700BP	Argentina_Northwest_SubandeanValleys_Aconquija_1600BP	0.021	0.0017	12.15	898031
Argentina_Central_Hills_Calamuchita_700BP	Argentina_Northwest_SubandeanValleys_Ambato_1200BP	0.023	0.0034	6.721	111103
Argentina_Central_Hills_Calamuchita_700BP	Argentina_Northwest_SubandeanValleys_Belen_700BP	0.02	0.0018	11.299	933682
Argentina_Central_Hills_Calamuchita_700BP	Argentina_Northwest_SubandeanValleys_Hualfin_2400BP	0.031	0.0023	13.839	723920
Argentina_Central_Hills_Calamuchita_700BP	Argentina_Pampas_Southern_2600BP	0.027	0.0012	23.018	1783280
Argentina_Central_Hills_Calamuchita_700BP	Argentina_Pampas_SouthSaladoRiver_800BP	0.015	0.0023	6.439	818585
Argentina_Central_Hills_Calamuchita_700BP	Argentina_ParanaRiver_LowerDelta_900BP	0.019	0.0018	10.361	490513
Argentina_Central_Hills_Calamuchita_700BP	Argentina_ParanaRiver_MiddleParanaSaladoRivers_1700BP	-0.001	0.0214	-0.024	1738
Argentina_Central_Hills_Calamuchita_700BP	Argentina_ParanaRiver_MiddleParanaSaladoRivers_800BP	0.028	0.0023	11.934	768475
Argentina_Central_Hills_Calamuchita_700BP	Argentina_ParanaRiver_UpperDelta_700BP	0.021	0.0028	7.522	163842
Argentina_Central_Hills_NorthCordoba_900BP	Argentina_Central_Hills_NorthPunilla_700BP	0.006	0.0043	1.49	219449
Argentina_Central_Hills_NorthCordoba_900BP	Argentina_Central_Hills_SierrasChicas_1700BP	0.014	0.0053	2.689	90993
Argentina_Central_Hills_NorthCordoba_900BP	Argentina_Central_Hills_SierrasChicas_4100BP	0.027	0.0159	1.689	8173
Argentina_Central_Hills_NorthCordoba_900BP	Argentina_Central_Hills_SierrasChicas_700BP	-0.005	0.0034	-1.628	468340
Argentina_Central_Hills_NorthCordoba_900BP	Argentina_Central_Hills_SouthPunilla_1600BP	0.116	0.114	1.015	168
Argentina_Central_Hills_NorthCordoba_900BP	Argentina_Central_Hills_SouthPunilla_600BP	0.018	0.0027	6.953	751464
Argentina_Central_Hills_NorthCordoba_900BP	Argentina_Central_Hills_Traslasierra_2500BP	0.017	0.0035	4.802	477342
Argentina_Central_Hills_NorthCordoba_900BP	Argentina_Central_Hills_Traslasierra_800BP	0.02	0.0025	7.943	767258
Argentina_Central_Hills_NorthCordoba_900BP	Argentina_Central_Plains_EastCordoba_600BP	0.014	0.0027	5.214	699998
Argentina_Central_Hills_NorthCordoba_900BP	Argentina_Central_Plains_MarChiquita_1800BP	-0.002	0.0026	-0.78	746896
Argentina_Central_Hills_NorthCordoba_900BP	Argentina_Central_Plains_MarChiquita_2500BP	0.001	0.0031	0.441	453692
Argentina_Central_Hills_NorthCordoba_900BP	Argentina_Central_Plains_MarChiquita_3900BP	0.01	0.0054	1.821	96755
Argentina_Central_Hills_NorthCordoba_900BP	Argentina_Central_Plains_MarChiquita_700BP	0.002	0.0024	0.987	773916
Argentina_Central_Hills_NorthCordoba_900BP	Argentina_Central_Plains_MesopotamiaSantiagoDelEstero_1000BP	0.012	0.0068	1.709	49890
Argentina_Central_Hills_NorthCordoba_900BP	Argentina_Central_Plains_MesopotamiaSantiagoDelEstero_400BP	0.003	0.0022	1.221	768623
Argentina_Central_Hills_NorthCordoba_900BP	Argentina_Central_Plains_NorthDulceRiver_500BP	0.016	0.0027	5.842	671816
Argentina_Central_Hills_NorthCordoba_900BP	Argentina_GranChaco_DryChaco_1900BP	0.085	0.0269	3.172	2766
Argentina_Central_Hills_NorthCordoba_900BP	Argentina_GranChaco_HumidChaco_1400BP	0.055	0.01	5.502	22399
Argentina_Central_Hills_NorthCordoba_900BP	Argentina_Northwest_NorthernPuna_Cochinoca_700BP	0.037	0.0033	11.181	455140
Argentina_Central_Hills_NorthCordoba_900BP	Argentina_Northwest_SouthernPuna_Antofagasta_1200BP	0.046	0.0033	13.897	563113
Argentina_Central_Hills_NorthCordoba_900BP	Argentina_Northwest_SubandeanValleys_Aconquija_1600BP	0.021	0.003	6.927	541753
Argentina_Central_Hills_NorthCordoba_900BP	Argentina_Northwest_SubandeanValleys_Ambato_1200BP	0.029	0.0063	4.546	59494
Argentina_Central_Hills_NorthCordoba_900BP	Argentina_Northwest_SubandeanValleys_Belen_700BP	0.028	0.0033	8.63	480167
Argentina_Central_Hills_NorthCordoba_900BP	Argentina_Northwest_SubandeanValleys_Hualfin_2400BP	0.036	0.0036	10.017	448739
Argentina_Central_Hills_NorthCordoba_900BP	Argentina_Pampas_Southern_2600BP	0.039	0.0026	14.656	773529
Argentina_Central_Hills_NorthCordoba_900BP	Argentina_Pampas_SouthSaladoRiver_800BP	0.022	0.0036	5.987	521175
Argentina_Central_Hills_NorthCordoba_900BP	Argentina_ParanaRiver_LowerDelta_900BP	0.024	0.0037	6.396	238328
Argentina_Central_Hills_NorthCordoba_900BP	Argentina_ParanaRiver_MiddleParanaSaladoRivers_1700BP	-0.002	0.0431	-0.05	916
Argentina_Central_Hills_NorthCordoba_900BP	Argentina_ParanaRiver_MiddleParanaSaladoRivers_800BP	0.018	0.0038	4.792	382362
Argentina_Central_Hills_NorthCordoba_900BP	Argentina_ParanaRiver_UpperDelta_700BP	0.015	0.0048	3.18	107109
Argentina_Central_Hills_NorthPunilla_700BP	Argentina_Central_Hills_SierrasChicas_1700BP	0.004	0.0068	0.561	42920
Argentina_Central_Hills_NorthPunilla_700BP	Argentina_Central_Hills_SierrasChicas_4100BP	-0.013	0.0214	-0.61	4147
Argentina_Central_Hills_NorthPunilla_700BP	Argentina_Central_Hills_SierrasChicas_700BP	0	0.004	-0.005	224926
Argentina_Central_Hills_NorthPunilla_700BP	Argentina_Central_Hills_SouthPunilla_1600BP	0.039	0.1329	0.29	86
Argentina_Central_Hills_NorthPunilla_700BP	Argentina_Central_Hills_SouthPunilla_600BP	0.006	0.0029	2.193	345998
Argentina_Central_Hills_NorthPunilla_700BP	Argentina_Central_Hills_Traslasierra_2500BP	0.015	0.0039	3.781	228919
Argentina_Central_Hills_NorthPunilla_700BP	Argentina_Central_Hills_Traslasierra_800BP	0.013	0.0027	4.858	349277
Argentina_Central_Hills_NorthPunilla_700BP	Argentina_Central_Plains_EastCordoba_600BP	0.008	0.0029	2.655	329472
Argentina_Central_Hills_NorthPunilla_700BP	Argentina_Central_Plains_MarChiquita_1800BP	0.007	0.003	2.446	342584
Argentina_Central_Hills_NorthPunilla_700BP	Argentina_Central_Plains_MarChiquita_2500BP	0.006	0.0038	1.648	212284
Argentina_Central_Hills_NorthPunilla_700BP	Argentina_Central_Plains_MarChiquita_3900BP	0.021	0.0075	2.783	47658
Argentina_Central_Hills_NorthPunilla_700BP	Argentina_Central_Plains_MarChiquita_700BP	0.011	0.0026	4.231	350894
Argentina_Central_Hills_NorthPunilla_700BP	Argentina_Central_Plains_MesopotamiaSantiagoDelEstero_1000BP	0.019	0.0092	2.074	25683
Argentina_Central_Hills_NorthPunilla_700BP	Argentina_Central_Plains_MesopotamiaSantiagoDelEstero_400BP	0.011	0.0025	4.397	349644
Argentina_Central_Hills_NorthPunilla_700BP	Argentina_Central_Plains_NorthDulceRiver_500BP	0.012	0.003	4.197	318166
Argentina_Central_Hills_NorthPunilla_700BP	Argentina_GranChaco_DryChaco_1900BP	0.037	0.0364	1.014	1448
Argentina_Central_Hills_NorthPunilla_700BP	Argentina_GranChaco_HumidChaco_1400BP	0.046	0.0122	3.752	11944
Argentina_Central_Hills_NorthPunilla_700BP	Argentina_Northwest_NorthernPuna_Cochinoca_700BP	0.035	0.0037	9.268	225025
Argentina_Central_Hills_NorthPunilla_700BP	Argentina_Northwest_SouthernPuna_Antofagasta_1200BP	0.042	0.0035	11.979	263324
Argentina_Central_Hills_NorthPunilla_700BP	Argentina_Northwest_SubandeanValleys_Aconquija_1600BP	0.025	0.0035	7.054	256362
Argentina_Central_Hills_NorthPunilla_700BP	Argentina_Northwest_SubandeanValleys_Ambato_1200BP	0.034	0.0082	4.112	30019
Argentina_Central_Hills_NorthPunilla_700BP	Argentina_Northwest_SubandeanValleys_Belen_700BP	0.027	0.0037	7.171	229749
Argentina_Central_Hills_NorthPunilla_700BP	Argentina_Northwest_SubandeanValleys_Hualfin_2400BP	0.032	0.0042	7.709	213509
Argentina_Central_Hills_NorthPunilla_700BP	Argentina_Pampas_Southern_2600BP	0.03	0.0027	11.079	350894
Argentina_Central_Hills_NorthPunilla_700BP	Argentina_Pampas_SouthSaladoRiver_800BP	0.015	0.0041	3.776	245683
Argentina_Central_Hills_NorthPunilla_700BP	Argentina_ParanaRiver_LowerDelta_900BP	0.018	0.0044	4.023	120921
Argentina_Central_Hills_NorthPunilla_700BP	Argentina_ParanaRiver_MiddleParanaSaladoRivers_1700BP	-0.024	0.0537	-0.45	582
Argentina_Central_Hills_NorthPunilla_700BP	Argentina_ParanaRiver_MiddleParanaSaladoRivers_800BP	0.027	0.0044	6.231	196722
Argentina_Central_Hills_NorthPunilla_700BP	Argentina_ParanaRiver_UpperDelta_700BP	0.009	0.0065	1.395	53665
Argentina_Central_Hills_SierrasChicas_1700BP	Argentina_Central_Hills_SierrasChicas_4100BP	-0.015	0.037	-0.412	1687
Argentina_Central_Hills_SierrasChicas_1700BP	Argentina_Central_Hills_SierrasChicas_700BP	0.009	0.005	1.742	84143
Argentina_Central_Hills_SierrasChicas_1700BP	Argentina_Central_Hills_SouthPunilla_1600BP	0.095	0.2428	0.392	34
Argentina_Central_Hills_SierrasChicas_1700BP	Argentina_Central_Hills_SouthPunilla_600BP	0.013	0.0034	3.876	127260
Argentina_Central_Hills_SierrasChicas_1700BP	Argentina_Central_Hills_Traslasierra_2500BP	0.006	0.0054	1.178	86060
Argentina_Central_Hills_SierrasChicas_1700BP	Argentina_Central_Hills_Traslasierra_800BP	0.014	0.0031	4.513	128861
Argentina_Central_Hills_SierrasChicas_1700BP	Argentina_Central_Plains_EastCordoba_600BP	0.022	0.0036	6.164	121059
Argentina_Central_Hills_SierrasChicas_1700BP	Argentina_Central_Plains_MarChiquita_1800BP	0.009	0.0034	2.508	126492
Argentina_Central_Hills_SierrasChicas_1700BP	Argentina_Central_Plains_MarChiquita_2500BP	0.015	0.0046	3.262	85302
Argentina_Central_Hills_SierrasChicas_1700BP	Argentina_Central_Plains_MarChiquita_3900BP	0.019	0.0095	2.028	19617
Argentina_Central_Hills_SierrasChicas_1700BP	Argentina_Central_Plains_MarChiquita_700BP	0.015	0.0029	5.308	129113
Argentina_Central_Hills_SierrasChicas_1700BP	Argentina_Central_Plains_MesopotamiaSantiagoDelEstero_1000BP	0.015	0.0151	1.001	9126
Argentina_Central_Hills_SierrasChicas_1700BP	Argentina_Central_Plains_MesopotamiaSantiagoDelEstero_400BP	0.01	0.0026	3.933	129000
Argentina_Central_Hills_SierrasChicas_1700BP	Argentina_Central_Plains_NorthDulceRiver_500BP	0.009	0.0035	2.685	118642
Argentina_Central_Hills_SierrasChicas_1700BP	Argentina_GranChaco_DryChaco_1900BP	0.11	0.0564	1.944	543
Argentina_Central_Hills_SierrasChicas_1700BP	Argentina_GranChaco_HumidChaco_1400BP	0.068	0.0199	3.42	4404
Argentina_Central_Hills_SierrasChicas_1700BP	Argentina_Northwest_NorthernPuna_Cochinoca_700BP	0.034	0.0049	6.893	80107
Argentina_Central_Hills_SierrasChicas_1700BP	Argentina_Northwest_SouthernPuna_Antofagasta_1200BP	0.052	0.0045	11.606	98750
Argentina_Central_Hills_SierrasChicas_1700BP	Argentina_Northwest_SubandeanValleys_Aconquija_1600BP	0.014	0.0045	3.191	99293
Argentina_Central_Hills_SierrasChicas_1700BP	Argentina_Northwest_SubandeanValleys_Ambato_1200BP	0.035	0.0127	2.749	11032
Argentina_Central_Hills_SierrasChicas_1700BP	Argentina_Northwest_SubandeanValleys_Belen_700BP	0.016	0.005	3.197	85659
Argentina_Central_Hills_SierrasChicas_1700BP	Argentina_Northwest_SubandeanValleys_Hualfin_2400BP	0.028	0.0051	5.427	83931
Argentina_Central_Hills_SierrasChicas_1700BP	Argentina_Pampas_Southern_2600BP	0.035	0.0031	11.102	129077
Argentina_Central_Hills_SierrasChicas_1700BP	Argentina_Pampas_SouthSaladoRiver_800BP	0.02	0.0051	3.997	96856
Argentina_Central_Hills_SierrasChicas_1700BP	Argentina_ParanaRiver_LowerDelta_900BP	0.017	0.0065	2.548	42858
Argentina_Central_Hills_SierrasChicas_1700BP	Argentina_ParanaRiver_MiddleParanaSaladoRivers_1700BP	-0.054	0.0971	-0.559	184
Argentina_Central_Hills_SierrasChicas_1700BP	Argentina_ParanaRiver_MiddleParanaSaladoRivers_800BP	0.031	0.0057	5.431	69211
Argentina_Central_Hills_SierrasChicas_1700BP	Argentina_ParanaRiver_UpperDelta_700BP	0.029	0.0094	3.041	21348
Argentina_Central_Hills_SierrasChicas_4100BP	Argentina_Central_Hills_SierrasChicas_700BP	0.001	0.0149	0.079	8231
Argentina_Central_Hills_SierrasChicas_4100BP	Argentina_Central_Hills_SouthPunilla_1600BP	0	0	0	6
Argentina_Central_Hills_SierrasChicas_4100BP	Argentina_Central_Hills_SouthPunilla_600BP	0.005	0.0098	0.491	12561
Argentina_Central_Hills_SierrasChicas_4100BP	Argentina_Central_Hills_Traslasierra_2500BP	0.007	0.0152	0.487	8276
Argentina_Central_Hills_SierrasChicas_4100BP	Argentina_Central_Hills_Traslasierra_800BP	0.016	0.009	1.774	12791
Argentina_Central_Hills_SierrasChicas_4100BP	Argentina_Central_Plains_EastCordoba_600BP	0.002	0.0107	0.214	11859
Argentina_Central_Hills_SierrasChicas_4100BP	Argentina_Central_Plains_MarChiquita_1800BP	0.014	0.0101	1.362	12490
Argentina_Central_Hills_SierrasChicas_4100BP	Argentina_Central_Plains_MarChiquita_2500BP	0.037	0.0143	2.571	7887
Argentina_Central_Hills_SierrasChicas_4100BP	Argentina_Central_Plains_MarChiquita_3900BP	-0.014	0.0314	-0.442	1808
Argentina_Central_Hills_SierrasChicas_4100BP	Argentina_Central_Plains_MarChiquita_700BP	0.017	0.0085	2.056	12827
Argentina_Central_Hills_SierrasChicas_4100BP	Argentina_Central_Plains_MesopotamiaSantiagoDelEstero_1000BP	0.098	0.0461	2.128	913
Argentina_Central_Hills_SierrasChicas_4100BP	Argentina_Central_Plains_MesopotamiaSantiagoDelEstero_400BP	0.009	0.0084	1.032	12813
Argentina_Central_Hills_SierrasChicas_4100BP	Argentina_Central_Plains_NorthDulceRiver_500BP	0.009	0.0107	0.87	11630
Argentina_Central_Hills_SierrasChicas_4100BP	Argentina_GranChaco_DryChaco_1900BP	0.09	0.1429	0.628	57
Argentina_Central_Hills_SierrasChicas_4100BP	Argentina_GranChaco_HumidChaco_1400BP	-0.005	0.0605	-0.087	422
Argentina_Central_Hills_SierrasChicas_4100BP	Argentina_Northwest_NorthernPuna_Cochinoca_700BP	0.05	0.015	3.313	8039
Argentina_Central_Hills_SierrasChicas_4100BP	Argentina_Northwest_SouthernPuna_Antofagasta_1200BP	0.053	0.0135	3.937	9467
Argentina_Central_Hills_SierrasChicas_4100BP	Argentina_Northwest_SubandeanValleys_Aconquija_1600BP	0.011	0.0129	0.819	9446
Argentina_Central_Hills_SierrasChicas_4100BP	Argentina_Northwest_SubandeanValleys_Ambato_1200BP	0.103	0.041	2.514	1100
Argentina_Central_Hills_SierrasChicas_4100BP	Argentina_Northwest_SubandeanValleys_Belen_700BP	0.018	0.0147	1.203	8340
Argentina_Central_Hills_SierrasChicas_4100BP	Argentina_Northwest_SubandeanValleys_Hualfin_2400BP	0.029	0.0162	1.755	7806
Argentina_Central_Hills_SierrasChicas_4100BP	Argentina_Pampas_Southern_2600BP	0.039	0.0091	4.237	12819
Argentina_Central_Hills_SierrasChicas_4100BP	Argentina_Pampas_SouthSaladoRiver_800BP	0.015	0.0154	0.939	9024
Argentina_Central_Hills_SierrasChicas_4100BP	Argentina_ParanaRiver_LowerDelta_900BP	0.005	0.0205	0.224	4214
Argentina_Central_Hills_SierrasChicas_4100BP	Argentina_ParanaRiver_MiddleParanaSaladoRivers_1700BP	-0.666	0.4006	-1.663	18
Argentina_Central_Hills_SierrasChicas_4100BP	Argentina_ParanaRiver_MiddleParanaSaladoRivers_800BP	0.018	0.0165	1.059	6841
Argentina_Central_Hills_SierrasChicas_4100BP	Argentina_ParanaRiver_UpperDelta_700BP	0.01	0.0284	0.337	1942
Argentina_Central_Hills_SierrasChicas_700BP	Argentina_Central_Hills_SouthPunilla_1600BP	0.032	0.1031	0.307	155
Argentina_Central_Hills_SierrasChicas_700BP	Argentina_Central_Hills_SouthPunilla_600BP	0.008	0.0021	3.776	822831
Argentina_Central_Hills_SierrasChicas_700BP	Argentina_Central_Hills_Traslasierra_2500BP	0.006	0.003	2.167	499160
Argentina_Central_Hills_SierrasChicas_700BP	Argentina_Central_Hills_Traslasierra_800BP	0.011	0.0019	5.987	842420
Argentina_Central_Hills_SierrasChicas_700BP	Argentina_Central_Plains_EastCordoba_600BP	0.011	0.0022	4.844	757603
Argentina_Central_Hills_SierrasChicas_700BP	Argentina_Central_Plains_MarChiquita_1800BP	0.003	0.0021	1.548	816856
Argentina_Central_Hills_SierrasChicas_700BP	Argentina_Central_Plains_MarChiquita_2500BP	0.007	0.0027	2.413	445401
Argentina_Central_Hills_SierrasChicas_700BP	Argentina_Central_Plains_MarChiquita_3900BP	0.01	0.0052	2.007	88647
Argentina_Central_Hills_SierrasChicas_700BP	Argentina_Central_Plains_MarChiquita_700BP	0.002	0.0018	0.957	853289
Argentina_Central_Hills_SierrasChicas_700BP	Argentina_Central_Plains_MesopotamiaSantiagoDelEstero_1000BP	0.018	0.0061	2.961	53668
Argentina_Central_Hills_SierrasChicas_700BP	Argentina_Central_Plains_MesopotamiaSantiagoDelEstero_400BP	0.004	0.0017	2.446	844557
Argentina_Central_Hills_SierrasChicas_700BP	Argentina_Central_Plains_NorthDulceRiver_500BP	0.008	0.0021	3.84	713752
Argentina_Central_Hills_SierrasChicas_700BP	Argentina_GranChaco_DryChaco_1900BP	0.042	0.0282	1.493	2605
Argentina_Central_Hills_SierrasChicas_700BP	Argentina_GranChaco_HumidChaco_1400BP	0.036	0.009	3.965	23920
Argentina_Central_Hills_SierrasChicas_700BP	Argentina_Northwest_NorthernPuna_Cochinoca_700BP	0.035	0.0027	13.09	501296
Argentina_Central_Hills_SierrasChicas_700BP	Argentina_Northwest_SouthernPuna_Antofagasta_1200BP	0.041	0.0027	15.013	602297
Argentina_Central_Hills_SierrasChicas_700BP	Argentina_Northwest_SubandeanValleys_Aconquija_1600BP	0.018	0.0026	6.777	541259
Argentina_Central_Hills_SierrasChicas_700BP	Argentina_Northwest_SubandeanValleys_Ambato_1200BP	0.014	0.0055	2.557	62566
Argentina_Central_Hills_SierrasChicas_700BP	Argentina_Northwest_SubandeanValleys_Belen_700BP	0.017	0.0027	6.186	514306
Argentina_Central_Hills_SierrasChicas_700BP	Argentina_Northwest_SubandeanValleys_Hualfin_2400BP	0.027	0.0032	8.582	446904
Argentina_Central_Hills_SierrasChicas_700BP	Argentina_Pampas_Southern_2600BP	0.029	0.0021	14.303	852834
Argentina_Central_Hills_SierrasChicas_700BP	Argentina_Pampas_SouthSaladoRiver_800BP	0.017	0.0033	5.139	510653
Argentina_Central_Hills_SierrasChicas_700BP	Argentina_ParanaRiver_LowerDelta_900BP	0.016	0.0031	5.208	261424
Argentina_Central_Hills_SierrasChicas_700BP	Argentina_ParanaRiver_MiddleParanaSaladoRivers_1700BP	-0.065	0.0405	-1.594	1005
Argentina_Central_Hills_SierrasChicas_700BP	Argentina_ParanaRiver_MiddleParanaSaladoRivers_800BP	0.017	0.0032	5.353	415769
Argentina_Central_Hills_SierrasChicas_700BP	Argentina_ParanaRiver_UpperDelta_700BP	0.008	0.0044	1.875	105078
Argentina_Central_Hills_SouthPunilla_1600BP	Argentina_Central_Hills_SouthPunilla_600BP	0.009	0.0765	0.118	252
Argentina_Central_Hills_SouthPunilla_1600BP	Argentina_Central_Hills_Traslasierra_2500BP	-0.067	0.1215	-0.549	164
Argentina_Central_Hills_SouthPunilla_1600BP	Argentina_Central_Hills_Traslasierra_800BP	-0.046	0.0602	-0.768	254
Argentina_Central_Hills_SouthPunilla_1600BP	Argentina_Central_Plains_EastCordoba_600BP	0.014	0.0725	0.194	237
Argentina_Central_Hills_SouthPunilla_1600BP	Argentina_Central_Plains_MarChiquita_1800BP	-0.042	0.0607	-0.692	251
Argentina_Central_Hills_SouthPunilla_1600BP	Argentina_Central_Plains_MarChiquita_2500BP	-0.101	0.0841	-1.201	159
Argentina_Central_Hills_SouthPunilla_1600BP	Argentina_Central_Plains_MarChiquita_3900BP	0.321	0.2828	1.136	29
Argentina_Central_Hills_SouthPunilla_1600BP	Argentina_Central_Plains_MarChiquita_700BP	-0.037	0.0674	-0.554	258
Argentina_Central_Hills_SouthPunilla_1600BP	Argentina_Central_Plains_MesopotamiaSantiagoDelEstero_1000BP	-0.375	0.1944	-1.929	19
Argentina_Central_Hills_SouthPunilla_1600BP	Argentina_Central_Plains_MesopotamiaSantiagoDelEstero_400BP	-0.063	0.056	-1.127	257
Argentina_Central_Hills_SouthPunilla_1600BP	Argentina_Central_Plains_NorthDulceRiver_500BP	-0.019	0.0664	-0.291	226
Argentina_Central_Hills_SouthPunilla_1600BP	Argentina_GranChaco_DryChaco_1900BP	0	0	0	1
Argentina_Central_Hills_SouthPunilla_1600BP	Argentina_GranChaco_HumidChaco_1400BP	-0.5	0.8335	-0.6	10
Argentina_Central_Hills_SouthPunilla_1600BP	Argentina_Northwest_NorthernPuna_Cochinoca_700BP	-0.154	0.1026	-1.5	162
Argentina_Central_Hills_SouthPunilla_1600BP	Argentina_Northwest_SouthernPuna_Antofagasta_1200BP	-0.042	0.0867	-0.48	191
Argentina_Central_Hills_SouthPunilla_1600BP	Argentina_Northwest_SubandeanValleys_Aconquija_1600BP	0.016	0.0998	0.161	200
Argentina_Central_Hills_SouthPunilla_1600BP	Argentina_Northwest_SubandeanValleys_Ambato_1200BP	0.275	0.2734	1.005	31
Argentina_Central_Hills_SouthPunilla_1600BP	Argentina_Northwest_SubandeanValleys_Belen_700BP	0.1	0.1127	0.886	165
Argentina_Central_Hills_SouthPunilla_1600BP	Argentina_Northwest_SubandeanValleys_Hualfin_2400BP	-0.026	0.1257	-0.21	154
Argentina_Central_Hills_SouthPunilla_1600BP	Argentina_Pampas_Southern_2600BP	-0.046	0.0656	-0.704	258
Argentina_Central_Hills_SouthPunilla_1600BP	Argentina_Pampas_SouthSaladoRiver_800BP	0.005	0.1182	0.039	180
Argentina_Central_Hills_SouthPunilla_1600BP	Argentina_ParanaRiver_LowerDelta_900BP	0.009	0.1797	0.048	95
Argentina_Central_Hills_SouthPunilla_1600BP	Argentina_ParanaRiver_MiddleParanaSaladoRivers_1700BP	0	0	0	1
Argentina_Central_Hills_SouthPunilla_1600BP	Argentina_ParanaRiver_MiddleParanaSaladoRivers_800BP	0.003	0.0982	0.027	149
Argentina_Central_Hills_SouthPunilla_1600BP	Argentina_ParanaRiver_UpperDelta_700BP	-0.216	0.1368	-1.577	34
Argentina_Central_Hills_SouthPunilla_600BP	Argentina_Central_Hills_Traslasierra_2500BP	0.008	0.0022	3.759	838285
Argentina_Central_Hills_SouthPunilla_600BP	Argentina_Central_Hills_Traslasierra_800BP	0.002	0.0011	1.892	1573728
Argentina_Central_Hills_SouthPunilla_600BP	Argentina_Central_Plains_EastCordoba_600BP	0.012	0.0015	8.107	1384427
Argentina_Central_Hills_SouthPunilla_600BP	Argentina_Central_Plains_MarChiquita_1800BP	0.015	0.0015	9.459	1542056
Argentina_Central_Hills_SouthPunilla_600BP	Argentina_Central_Plains_MarChiquita_2500BP	0.013	0.0018	6.834	704889
Argentina_Central_Hills_SouthPunilla_600BP	Argentina_Central_Plains_MarChiquita_3900BP	0.018	0.0037	4.892	132277
Argentina_Central_Hills_SouthPunilla_600BP	Argentina_Central_Plains_MarChiquita_700BP	0.016	0.0011	13.937	1653391
Argentina_Central_Hills_SouthPunilla_600BP	Argentina_Central_Plains_MesopotamiaSantiagoDelEstero_1000BP	0.014	0.004	3.478	94910
Argentina_Central_Hills_SouthPunilla_600BP	Argentina_Central_Plains_MesopotamiaSantiagoDelEstero_400BP	0.018	0.001	17.878	1549710
Argentina_Central_Hills_SouthPunilla_600BP	Argentina_Central_Plains_NorthDulceRiver_500BP	0.015	0.0013	11.552	1212660
Argentina_Central_Hills_SouthPunilla_600BP	Argentina_GranChaco_DryChaco_1900BP	0.051	0.0175	2.9	4002
Argentina_Central_Hills_SouthPunilla_600BP	Argentina_GranChaco_HumidChaco_1400BP	0.048	0.0062	7.617	38096
Argentina_Central_Hills_SouthPunilla_600BP	Argentina_Northwest_NorthernPuna_Cochinoca_700BP	0.03	0.002	15.033	923964
Argentina_Central_Hills_SouthPunilla_600BP	Argentina_Northwest_SouthernPuna_Antofagasta_1200BP	0.04	0.0021	19.122	1078908
Argentina_Central_Hills_SouthPunilla_600BP	Argentina_Northwest_SubandeanValleys_Aconquija_1600BP	0.02	0.0019	10.732	876348
Argentina_Central_Hills_SouthPunilla_600BP	Argentina_Northwest_SubandeanValleys_Ambato_1200BP	0.021	0.0038	5.574	107281
Argentina_Central_Hills_SouthPunilla_600BP	Argentina_Northwest_SubandeanValleys_Belen_700BP	0.019	0.0019	9.701	897899
Argentina_Central_Hills_SouthPunilla_600BP	Argentina_Northwest_SubandeanValleys_Hualfin_2400BP	0.028	0.0023	12.086	709235
Argentina_Central_Hills_SouthPunilla_600BP	Argentina_Pampas_Southern_2600BP	0.027	0.0013	21.09	1653084
Argentina_Central_Hills_SouthPunilla_600BP	Argentina_Pampas_SouthSaladoRiver_800BP	0.016	0.0024	6.458	804216
Argentina_Central_Hills_SouthPunilla_600BP	Argentina_ParanaRiver_LowerDelta_900BP	0.018	0.0021	8.757	470480
Argentina_Central_Hills_SouthPunilla_600BP	Argentina_ParanaRiver_MiddleParanaSaladoRivers_1700BP	0.021	0.026	0.795	1701
Argentina_Central_Hills_SouthPunilla_600BP	Argentina_ParanaRiver_MiddleParanaSaladoRivers_800BP	0.027	0.0025	11.038	742176
Argentina_Central_Hills_SouthPunilla_600BP	Argentina_ParanaRiver_UpperDelta_700BP	0.017	0.003	5.816	161327
Argentina_Central_Hills_Traslasierra_2500BP	Argentina_Central_Hills_Traslasierra_800BP	0.006	0.0021	2.913	855472
Argentina_Central_Hills_Traslasierra_2500BP	Argentina_Central_Plains_EastCordoba_600BP	0.019	0.0023	7.922	772480
Argentina_Central_Hills_Traslasierra_2500BP	Argentina_Central_Plains_MarChiquita_1800BP	0.017	0.0022	7.573	831904
Argentina_Central_Hills_Traslasierra_2500BP	Argentina_Central_Plains_MarChiquita_2500BP	0.015	0.0029	5.251	454544
Argentina_Central_Hills_Traslasierra_2500BP	Argentina_Central_Plains_MarChiquita_3900BP	0.019	0.0053	3.553	91862
Argentina_Central_Hills_Traslasierra_2500BP	Argentina_Central_Plains_MarChiquita_700BP	0.022	0.002	10.991	869232
Argentina_Central_Hills_Traslasierra_2500BP	Argentina_Central_Plains_MesopotamiaSantiagoDelEstero_1000BP	0.028	0.0062	4.471	55062
Argentina_Central_Hills_Traslasierra_2500BP	Argentina_Central_Plains_MesopotamiaSantiagoDelEstero_400BP	0.017	0.0019	8.944	855115
Argentina_Central_Hills_Traslasierra_2500BP	Argentina_Central_Plains_NorthDulceRiver_500BP	0.013	0.0024	5.57	725913
Argentina_Central_Hills_Traslasierra_2500BP	Argentina_GranChaco_DryChaco_1900BP	0.014	0.0266	0.51	2717
Argentina_Central_Hills_Traslasierra_2500BP	Argentina_GranChaco_HumidChaco_1400BP	0.038	0.009	4.209	24342
Argentina_Central_Hills_Traslasierra_2500BP	Argentina_Northwest_NorthernPuna_Cochinoca_700BP	0.027	0.0029	9.196	513167
Argentina_Central_Hills_Traslasierra_2500BP	Argentina_Northwest_SouthernPuna_Antofagasta_1200BP	0.045	0.0028	15.975	611283
Argentina_Central_Hills_Traslasierra_2500BP	Argentina_Northwest_SubandeanValleys_Aconquija_1600BP	0.024	0.0028	8.326	554894
Argentina_Central_Hills_Traslasierra_2500BP	Argentina_Northwest_SubandeanValleys_Ambato_1200BP	0.028	0.0058	4.829	63852
Argentina_Central_Hills_Traslasierra_2500BP	Argentina_Northwest_SubandeanValleys_Belen_700BP	0.019	0.0029	6.585	522389
Argentina_Central_Hills_Traslasierra_2500BP	Argentina_Northwest_SubandeanValleys_Hualfin_2400BP	0.033	0.0032	10.216	455681
Argentina_Central_Hills_Traslasierra_2500BP	Argentina_Pampas_Southern_2600BP	0.032	0.0021	15.27	868964
Argentina_Central_Hills_Traslasierra_2500BP	Argentina_Pampas_SouthSaladoRiver_800BP	0.017	0.0034	5.008	521579
Argentina_Central_Hills_Traslasierra_2500BP	Argentina_ParanaRiver_LowerDelta_900BP	0.024	0.0032	7.487	266746
Argentina_Central_Hills_Traslasierra_2500BP	Argentina_ParanaRiver_MiddleParanaSaladoRivers_1700BP	0	0.039	0.012	1066
Argentina_Central_Hills_Traslasierra_2500BP	Argentina_ParanaRiver_MiddleParanaSaladoRivers_800BP	0.028	0.0034	8.405	424840
Argentina_Central_Hills_Traslasierra_2500BP	Argentina_ParanaRiver_UpperDelta_700BP	0.023	0.0045	4.973	107877
Argentina_Central_Hills_Traslasierra_800BP	Argentina_Central_Plains_EastCordoba_600BP	0.015	0.0013	11.558	1403305
Argentina_Central_Hills_Traslasierra_800BP	Argentina_Central_Plains_MarChiquita_1800BP	0.019	0.0013	13.967	1573833
Argentina_Central_Hills_Traslasierra_800BP	Argentina_Central_Plains_MarChiquita_2500BP	0.017	0.0017	10.359	717805
Argentina_Central_Hills_Traslasierra_800BP	Argentina_Central_Plains_MarChiquita_3900BP	0.024	0.0034	7.051	133426
Argentina_Central_Hills_Traslasierra_800BP	Argentina_Central_Plains_MarChiquita_700BP	0.021	0.0009	22.004	1696501
Argentina_Central_Hills_Traslasierra_800BP	Argentina_Central_Plains_MesopotamiaSantiagoDelEstero_1000BP	0.021	0.0039	5.412	95077
Argentina_Central_Hills_Traslasierra_800BP	Argentina_Central_Plains_MesopotamiaSantiagoDelEstero_400BP	0.019	0.0007	26.151	1610945
Argentina_Central_Hills_Traslasierra_800BP	Argentina_Central_Plains_NorthDulceRiver_500BP	0.017	0.0012	14.168	1240378
Argentina_Central_Hills_Traslasierra_800BP	Argentina_GranChaco_DryChaco_1900BP	0.045	0.0157	2.87	4043
Argentina_Central_Hills_Traslasierra_800BP	Argentina_GranChaco_HumidChaco_1400BP	0.046	0.0057	8.147	38669
Argentina_Central_Hills_Traslasierra_800BP	Argentina_Northwest_NorthernPuna_Cochinoca_700BP	0.032	0.0017	18.683	933505
Argentina_Central_Hills_Traslasierra_800BP	Argentina_Northwest_SouthernPuna_Antofagasta_1200BP	0.044	0.0019	23.571	1100542
Argentina_Central_Hills_Traslasierra_800BP	Argentina_Northwest_SubandeanValleys_Aconquija_1600BP	0.022	0.0017	13.163	894167
Argentina_Central_Hills_Traslasierra_800BP	Argentina_Northwest_SubandeanValleys_Ambato_1200BP	0.023	0.0035	6.762	107914
Argentina_Central_Hills_Traslasierra_800BP	Argentina_Northwest_SubandeanValleys_Belen_700BP	0.021	0.0017	12.453	913985
Argentina_Central_Hills_Traslasierra_800BP	Argentina_Northwest_SubandeanValleys_Hualfin_2400BP	0.032	0.0022	14.218	722923
Argentina_Central_Hills_Traslasierra_800BP	Argentina_Pampas_Southern_2600BP	0.03	0.0011	27.218	1694519
Argentina_Central_Hills_Traslasierra_800BP	Argentina_Pampas_SouthSaladoRiver_800BP	0.015	0.0024	6.327	818417
Argentina_Central_Hills_Traslasierra_800BP	Argentina_ParanaRiver_LowerDelta_900BP	0.022	0.0019	11.646	472532
Argentina_Central_Hills_Traslasierra_800BP	Argentina_ParanaRiver_MiddleParanaSaladoRivers_1700BP	-0.006	0.0242	-0.252	1686
Argentina_Central_Hills_Traslasierra_800BP	Argentina_ParanaRiver_MiddleParanaSaladoRivers_800BP	0.033	0.0024	13.927	742697
Argentina_Central_Hills_Traslasierra_800BP	Argentina_ParanaRiver_UpperDelta_700BP	0.022	0.0026	8.443	163691
Argentina_Central_Plains_EastCordoba_600BP	Argentina_Central_Plains_MarChiquita_1800BP	0.012	0.0016	7.488	1377618
Argentina_Central_Plains_EastCordoba_600BP	Argentina_Central_Plains_MarChiquita_2500BP	0.012	0.0019	6.198	660100
Argentina_Central_Plains_EastCordoba_600BP	Argentina_Central_Plains_MarChiquita_3900BP	0.012	0.0037	3.128	126866
Argentina_Central_Plains_EastCordoba_600BP	Argentina_Central_Plains_MarChiquita_700BP	0.012	0.0012	9.869	1463707
Argentina_Central_Plains_EastCordoba_600BP	Argentina_Central_Plains_MesopotamiaSantiagoDelEstero_1000BP	0.017	0.0044	3.819	87640
Argentina_Central_Plains_EastCordoba_600BP	Argentina_Central_Plains_MesopotamiaSantiagoDelEstero_400BP	0.018	0.0011	16.696	1382674
Argentina_Central_Plains_EastCordoba_600BP	Argentina_Central_Plains_NorthDulceRiver_500BP	0.018	0.0014	12.916	1112749
Argentina_Central_Plains_EastCordoba_600BP	Argentina_GranChaco_DryChaco_1900BP	0.064	0.0182	3.542	3827
Argentina_Central_Plains_EastCordoba_600BP	Argentina_GranChaco_HumidChaco_1400BP	0.05	0.0068	7.37	35748
Argentina_Central_Plains_EastCordoba_600BP	Argentina_Northwest_NorthernPuna_Cochinoca_700BP	0.038	0.002	18.445	837229
Argentina_Central_Plains_EastCordoba_600BP	Argentina_Northwest_SouthernPuna_Antofagasta_1200BP	0.047	0.0021	21.954	978333
Argentina_Central_Plains_EastCordoba_600BP	Argentina_Northwest_SubandeanValleys_Aconquija_1600BP	0.025	0.0019	12.798	817355
Argentina_Central_Plains_EastCordoba_600BP	Argentina_Northwest_SubandeanValleys_Ambato_1200BP	0.026	0.0041	6.281	99016
Argentina_Central_Plains_EastCordoba_600BP	Argentina_Northwest_SubandeanValleys_Belen_700BP	0.029	0.002	14.452	819676
Argentina_Central_Plains_EastCordoba_600BP	Argentina_Northwest_SubandeanValleys_Hualfin_2400BP	0.036	0.0025	14.491	663373
Argentina_Central_Plains_EastCordoba_600BP	Argentina_Pampas_Southern_2600BP	0.029	0.0014	20.833	1463511
Argentina_Central_Plains_EastCordoba_600BP	Argentina_Pampas_SouthSaladoRiver_800BP	0.016	0.0025	6.409	754553
Argentina_Central_Plains_EastCordoba_600BP	Argentina_ParanaRiver_LowerDelta_900BP	0.021	0.0022	9.561	431014
Argentina_Central_Plains_EastCordoba_600BP	Argentina_ParanaRiver_MiddleParanaSaladoRivers_1700BP	-0.036	0.025	-1.424	1621
Argentina_Central_Plains_EastCordoba_600BP	Argentina_ParanaRiver_MiddleParanaSaladoRivers_800BP	0.028	0.0025	11.062	681337
Argentina_Central_Plains_EastCordoba_600BP	Argentina_ParanaRiver_UpperDelta_700BP	0.016	0.0032	5.096	153168
Argentina_Central_Plains_MarChiquita_1800BP	Argentina_Central_Plains_MarChiquita_2500BP	0.004	0.0018	2.501	699136
Argentina_Central_Plains_MarChiquita_1800BP	Argentina_Central_Plains_MarChiquita_3900BP	0.009	0.0036	2.604	131194
Argentina_Central_Plains_MarChiquita_1800BP	Argentina_Central_Plains_MarChiquita_700BP	0.002	0.0012	1.731	1665616
Argentina_Central_Plains_MarChiquita_1800BP	Argentina_Central_Plains_MesopotamiaSantiagoDelEstero_1000BP	0.012	0.0043	2.892	94498
Argentina_Central_Plains_MarChiquita_1800BP	Argentina_Central_Plains_MesopotamiaSantiagoDelEstero_400BP	0.009	0.001	8.695	1546272
Argentina_Central_Plains_MarChiquita_1800BP	Argentina_Central_Plains_NorthDulceRiver_500BP	0.015	0.0014	10.161	1199914
Argentina_Central_Plains_MarChiquita_1800BP	Argentina_GranChaco_DryChaco_1900BP	0.055	0.0182	3.036	3977
Argentina_Central_Plains_MarChiquita_1800BP	Argentina_GranChaco_HumidChaco_1400BP	0.05	0.0062	8.093	37894
Argentina_Central_Plains_MarChiquita_1800BP	Argentina_Northwest_NorthernPuna_Cochinoca_700BP	0.037	0.0021	17.794	922402
Argentina_Central_Plains_MarChiquita_1800BP	Argentina_Northwest_SouthernPuna_Antofagasta_1200BP	0.047	0.0022	21.576	1082182
Argentina_Central_Plains_MarChiquita_1800BP	Argentina_Northwest_SubandeanValleys_Aconquija_1600BP	0.025	0.0019	12.771	867575
Argentina_Central_Plains_MarChiquita_1800BP	Argentina_Northwest_SubandeanValleys_Ambato_1200BP	0.028	0.0037	7.459	106838
Argentina_Central_Plains_MarChiquita_1800BP	Argentina_Northwest_SubandeanValleys_Belen_700BP	0.026	0.002	12.778	893184
Argentina_Central_Plains_MarChiquita_1800BP	Argentina_Northwest_SubandeanValleys_Hualfin_2400BP	0.036	0.0024	15.009	703134
Argentina_Central_Plains_MarChiquita_1800BP	Argentina_Pampas_Southern_2600BP	0.038	0.0015	25.485	1664475
Argentina_Central_Plains_MarChiquita_1800BP	Argentina_Pampas_SouthSaladoRiver_800BP	0.023	0.0027	8.711	795331
Argentina_Central_Plains_MarChiquita_1800BP	Argentina_ParanaRiver_LowerDelta_900BP	0.023	0.0022	10.538	469331
Argentina_Central_Plains_MarChiquita_1800BP	Argentina_ParanaRiver_MiddleParanaSaladoRivers_1700BP	-0.016	0.0271	-0.589	1689
Argentina_Central_Plains_MarChiquita_1800BP	Argentina_ParanaRiver_MiddleParanaSaladoRivers_800BP	0.021	0.0025	8.385	736167
Argentina_Central_Plains_MarChiquita_1800BP	Argentina_ParanaRiver_UpperDelta_700BP	0.018	0.0029	6.097	160204
Argentina_Central_Plains_MarChiquita_2500BP	Argentina_Central_Plains_MarChiquita_3900BP	-0.001	0.0048	-0.269	91497
Argentina_Central_Plains_MarChiquita_2500BP	Argentina_Central_Plains_MarChiquita_700BP	0.007	0.0015	4.602	720805
Argentina_Central_Plains_MarChiquita_2500BP	Argentina_Central_Plains_MesopotamiaSantiagoDelEstero_1000BP	0.008	0.0063	1.305	47493
Argentina_Central_Plains_MarChiquita_2500BP	Argentina_Central_Plains_MesopotamiaSantiagoDelEstero_400BP	0.005	0.0014	3.89	719304
Argentina_Central_Plains_MarChiquita_2500BP	Argentina_Central_Plains_NorthDulceRiver_500BP	0.01	0.0019	5.196	640182
Argentina_Central_Plains_MarChiquita_2500BP	Argentina_GranChaco_DryChaco_1900BP	0.027	0.0226	1.217	2722
Argentina_Central_Plains_MarChiquita_2500BP	Argentina_GranChaco_HumidChaco_1400BP	0.044	0.0086	5.083	22223
Argentina_Central_Plains_MarChiquita_2500BP	Argentina_Northwest_NorthernPuna_Cochinoca_700BP	0.032	0.0026	12.42	434009
Argentina_Central_Plains_MarChiquita_2500BP	Argentina_Northwest_SouthernPuna_Antofagasta_1200BP	0.043	0.0026	16.328	530129
Argentina_Central_Plains_MarChiquita_2500BP	Argentina_Northwest_SubandeanValleys_Aconquija_1600BP	0.018	0.0023	7.574	511520
Argentina_Central_Plains_MarChiquita_2500BP	Argentina_Northwest_SubandeanValleys_Ambato_1200BP	0.023	0.0057	3.998	56634
Argentina_Central_Plains_MarChiquita_2500BP	Argentina_Northwest_SubandeanValleys_Belen_700BP	0.022	0.0025	8.752	456749
Argentina_Central_Plains_MarChiquita_2500BP	Argentina_Northwest_SubandeanValleys_Hualfin_2400BP	0.027	0.003	8.915	425536
Argentina_Central_Plains_MarChiquita_2500BP	Argentina_Pampas_Southern_2600BP	0.03	0.0017	17.557	720512
Argentina_Central_Plains_MarChiquita_2500BP	Argentina_Pampas_SouthSaladoRiver_800BP	0.014	0.0029	4.762	490942
Argentina_Central_Plains_MarChiquita_2500BP	Argentina_ParanaRiver_LowerDelta_900BP	0.017	0.003	5.706	228416
Argentina_Central_Plains_MarChiquita_2500BP	Argentina_ParanaRiver_MiddleParanaSaladoRivers_1700BP	-0.009	0.0397	-0.227	893
Argentina_Central_Plains_MarChiquita_2500BP	Argentina_ParanaRiver_MiddleParanaSaladoRivers_800BP	0.015	0.003	5.08	365229
Argentina_Central_Plains_MarChiquita_2500BP	Argentina_ParanaRiver_UpperDelta_700BP	0.006	0.0042	1.456	103085
Argentina_Central_Plains_MarChiquita_3900BP	Argentina_Central_Plains_MarChiquita_700BP	0.012	0.0033	3.576	133532
Argentina_Central_Plains_MarChiquita_3900BP	Argentina_Central_Plains_MesopotamiaSantiagoDelEstero_1000BP	0.015	0.0145	1.035	9588
Argentina_Central_Plains_MarChiquita_3900BP	Argentina_Central_Plains_MesopotamiaSantiagoDelEstero_400BP	0.008	0.003	2.818	133501
Argentina_Central_Plains_MarChiquita_3900BP	Argentina_Central_Plains_NorthDulceRiver_500BP	0.008	0.0035	2.221	125356
Argentina_Central_Plains_MarChiquita_3900BP	Argentina_GranChaco_DryChaco_1900BP	-0.081	0.0457	-1.772	631
Argentina_Central_Plains_MarChiquita_3900BP	Argentina_GranChaco_HumidChaco_1400BP	0.04	0.0212	1.862	4632
Argentina_Central_Plains_MarChiquita_3900BP	Argentina_Northwest_NorthernPuna_Cochinoca_700BP	0.032	0.0049	6.46	85382
Argentina_Central_Plains_MarChiquita_3900BP	Argentina_Northwest_SouthernPuna_Antofagasta_1200BP	0.048	0.0048	9.93	102237
Argentina_Central_Plains_MarChiquita_3900BP	Argentina_Northwest_SubandeanValleys_Aconquija_1600BP	0.017	0.0045	3.804	107459
Argentina_Central_Plains_MarChiquita_3900BP	Argentina_Northwest_SubandeanValleys_Ambato_1200BP	0.019	0.0126	1.476	12149
Argentina_Central_Plains_MarChiquita_3900BP	Argentina_Northwest_SubandeanValleys_Belen_700BP	0.023	0.0052	4.301	90152
Argentina_Central_Plains_MarChiquita_3900BP	Argentina_Northwest_SubandeanValleys_Hualfin_2400BP	0.034	0.0054	6.327	89649
Argentina_Central_Plains_MarChiquita_3900BP	Argentina_Pampas_Southern_2600BP	0.032	0.0035	9.265	133518
Argentina_Central_Plains_MarChiquita_3900BP	Argentina_Pampas_SouthSaladoRiver_800BP	0.015	0.0053	2.865	104099
Argentina_Central_Plains_MarChiquita_3900BP	Argentina_ParanaRiver_LowerDelta_900BP	0.018	0.0065	2.765	45695
Argentina_Central_Plains_MarChiquita_3900BP	Argentina_ParanaRiver_MiddleParanaSaladoRivers_1700BP	0.03	0.0813	0.365	223
Argentina_Central_Plains_MarChiquita_3900BP	Argentina_ParanaRiver_MiddleParanaSaladoRivers_800BP	0.02	0.0058	3.486	73281
Argentina_Central_Plains_MarChiquita_3900BP	Argentina_ParanaRiver_UpperDelta_700BP	0.012	0.0091	1.307	23431
Argentina_Central_Plains_MarChiquita_700BP	Argentina_Central_Plains_MesopotamiaSantiagoDelEstero_1000BP	0.014	0.0036	3.771	99109
Argentina_Central_Plains_MarChiquita_700BP	Argentina_Central_Plains_MesopotamiaSantiagoDelEstero_400BP	0.009	0.0006	15.63	1663778
Argentina_Central_Plains_MarChiquita_700BP	Argentina_Central_Plains_NorthDulceRiver_500BP	0.016	0.001	15.591	1257812
Argentina_Central_Plains_MarChiquita_700BP	Argentina_GranChaco_DryChaco_1900BP	0.042	0.0155	2.697	4051
Argentina_Central_Plains_MarChiquita_700BP	Argentina_GranChaco_HumidChaco_1400BP	0.054	0.005	10.653	39081
Argentina_Central_Plains_MarChiquita_700BP	Argentina_Northwest_NorthernPuna_Cochinoca_700BP	0.04	0.0017	24.031	983942
Argentina_Central_Plains_MarChiquita_700BP	Argentina_Northwest_SouthernPuna_Antofagasta_1200BP	0.049	0.0018	26.579	1146578
Argentina_Central_Plains_MarChiquita_700BP	Argentina_Northwest_SubandeanValleys_Aconquija_1600BP	0.028	0.0017	16.226	901351
Argentina_Central_Plains_MarChiquita_700BP	Argentina_Northwest_SubandeanValleys_Ambato_1200BP	0.026	0.0033	7.913	111842
Argentina_Central_Plains_MarChiquita_700BP	Argentina_Northwest_SubandeanValleys_Belen_700BP	0.029	0.0017	16.815	940783
Argentina_Central_Plains_MarChiquita_700BP	Argentina_Northwest_SubandeanValleys_Hualfin_2400BP	0.038	0.0021	18.018	725846
Argentina_Central_Plains_MarChiquita_700BP	Argentina_Pampas_Southern_2600BP	0.038	0.0011	33.296	1814909
Argentina_Central_Plains_MarChiquita_700BP	Argentina_Pampas_SouthSaladoRiver_800BP	0.025	0.0023	10.757	820305
Argentina_Central_Plains_MarChiquita_700BP	Argentina_ParanaRiver_LowerDelta_900BP	0.023	0.0018	12.745	494936
Argentina_Central_Plains_MarChiquita_700BP	Argentina_ParanaRiver_MiddleParanaSaladoRivers_1700BP	-0.003	0.0218	-0.136	1745
Argentina_Central_Plains_MarChiquita_700BP	Argentina_ParanaRiver_MiddleParanaSaladoRivers_800BP	0.02	0.0022	9.079	774143
Argentina_Central_Plains_MarChiquita_700BP	Argentina_ParanaRiver_UpperDelta_700BP	0.02	0.0026	7.731	164149
Argentina_Central_Plains_MesopotamiaSantiagoDelEstero_1000BP	Argentina_Central_Plains_MesopotamiaSantiagoDelEstero_400BP	0.004	0.0033	1.102	93264
Argentina_Central_Plains_MesopotamiaSantiagoDelEstero_1000BP	Argentina_Central_Plains_NorthDulceRiver_500BP	0.01	0.0044	2.382	77391
Argentina_Central_Plains_MesopotamiaSantiagoDelEstero_1000BP	Argentina_GranChaco_DryChaco_1900BP	0.004	0.0763	0.055	302
Argentina_Central_Plains_MesopotamiaSantiagoDelEstero_1000BP	Argentina_GranChaco_HumidChaco_1400BP	0.051	0.0273	1.864	2619
Argentina_Central_Plains_MesopotamiaSantiagoDelEstero_1000BP	Argentina_Northwest_NorthernPuna_Cochinoca_700BP	0.042	0.0058	7.263	59153
Argentina_Central_Plains_MesopotamiaSantiagoDelEstero_1000BP	Argentina_Northwest_SouthernPuna_Antofagasta_1200BP	0.043	0.0052	8.288	69997
Argentina_Central_Plains_MesopotamiaSantiagoDelEstero_1000BP	Argentina_Northwest_SubandeanValleys_Aconquija_1600BP	0.015	0.0057	2.693	58294
Argentina_Central_Plains_MesopotamiaSantiagoDelEstero_1000BP	Argentina_Northwest_SubandeanValleys_Ambato_1200BP	0.021	0.0155	1.351	7449
Argentina_Central_Plains_MesopotamiaSantiagoDelEstero_1000BP	Argentina_Northwest_SubandeanValleys_Belen_700BP	0.03	0.0059	5.14	58053
Argentina_Central_Plains_MesopotamiaSantiagoDelEstero_1000BP	Argentina_Northwest_SubandeanValleys_Hualfin_2400BP	0.032	0.0063	5.097	47589
Argentina_Central_Plains_MesopotamiaSantiagoDelEstero_1000BP	Argentina_Pampas_Southern_2600BP	0.038	0.0037	10.365	99130
Argentina_Central_Plains_MesopotamiaSantiagoDelEstero_1000BP	Argentina_Pampas_SouthSaladoRiver_800BP	0.024	0.0067	3.587	54014
Argentina_Central_Plains_MesopotamiaSantiagoDelEstero_1000BP	Argentina_ParanaRiver_LowerDelta_900BP	0.031	0.0079	3.942	31719
Argentina_Central_Plains_MesopotamiaSantiagoDelEstero_1000BP	Argentina_ParanaRiver_MiddleParanaSaladoRivers_1700BP	-0.093	0.1095	-0.848	135
Argentina_Central_Plains_MesopotamiaSantiagoDelEstero_1000BP	Argentina_ParanaRiver_MiddleParanaSaladoRivers_800BP	0.009	0.0066	1.375	50027
Argentina_Central_Plains_MesopotamiaSantiagoDelEstero_1000BP	Argentina_ParanaRiver_UpperDelta_700BP	0	0.0132	0.015	11460
Argentina_Central_Plains_MesopotamiaSantiagoDelEstero_400BP	Argentina_Central_Plains_NorthDulceRiver_500BP	0.007	0.0008	8.697	1241159
Argentina_Central_Plains_MesopotamiaSantiagoDelEstero_400BP	Argentina_GranChaco_DryChaco_1900BP	0.041	0.0141	2.89	4047
Argentina_Central_Plains_MesopotamiaSantiagoDelEstero_400BP	Argentina_GranChaco_HumidChaco_1400BP	0.044	0.005	8.942	38781
Argentina_Central_Plains_MesopotamiaSantiagoDelEstero_400BP	Argentina_Northwest_NorthernPuna_Cochinoca_700BP	0.037	0.0015	25.263	915728
Argentina_Central_Plains_MesopotamiaSantiagoDelEstero_400BP	Argentina_Northwest_SouthernPuna_Antofagasta_1200BP	0.046	0.0017	26.982	1089054
Argentina_Central_Plains_MesopotamiaSantiagoDelEstero_400BP	Argentina_Northwest_SubandeanValleys_Aconquija_1600BP	0.021	0.0015	13.77	895943
Argentina_Central_Plains_MesopotamiaSantiagoDelEstero_400BP	Argentina_Northwest_SubandeanValleys_Ambato_1200BP	0.024	0.0031	7.825	106417
Argentina_Central_Plains_MesopotamiaSantiagoDelEstero_400BP	Argentina_Northwest_SubandeanValleys_Belen_700BP	0.024	0.0015	15.872	907903
Argentina_Central_Plains_MesopotamiaSantiagoDelEstero_400BP	Argentina_Northwest_SubandeanValleys_Hualfin_2400BP	0.032	0.002	15.997	724405
Argentina_Central_Plains_MesopotamiaSantiagoDelEstero_400BP	Argentina_Pampas_Southern_2600BP	0.039	0.001	41.262	1661361
Argentina_Central_Plains_MesopotamiaSantiagoDelEstero_400BP	Argentina_Pampas_SouthSaladoRiver_800BP	0.022	0.0021	10.336	819745
Argentina_Central_Plains_MesopotamiaSantiagoDelEstero_400BP	Argentina_ParanaRiver_LowerDelta_900BP	0.023	0.0016	14.63	463199
Argentina_Central_Plains_MesopotamiaSantiagoDelEstero_400BP	Argentina_ParanaRiver_MiddleParanaSaladoRivers_1700BP	-0.045	0.0192	-2.347	1643
Argentina_Central_Plains_MesopotamiaSantiagoDelEstero_400BP	Argentina_ParanaRiver_MiddleParanaSaladoRivers_800BP	0.016	0.002	7.823	729022
Argentina_Central_Plains_MesopotamiaSantiagoDelEstero_400BP	Argentina_ParanaRiver_UpperDelta_700BP	0.017	0.0023	7.246	163936
Argentina_Central_Plains_NorthDulceRiver_500BP	Argentina_GranChaco_DryChaco_1900BP	0.034	0.0177	1.928	3752
Argentina_Central_Plains_NorthDulceRiver_500BP	Argentina_GranChaco_HumidChaco_1400BP	0.052	0.0064	8.139	34001
Argentina_Central_Plains_NorthDulceRiver_500BP	Argentina_Northwest_NorthernPuna_Cochinoca_700BP	0.029	0.0019	15.467	735064
Argentina_Central_Plains_NorthDulceRiver_500BP	Argentina_Northwest_SouthernPuna_Antofagasta_1200BP	0.038	0.0021	18.006	871580
Argentina_Central_Plains_NorthDulceRiver_500BP	Argentina_Northwest_SubandeanValleys_Aconquija_1600BP	0.011	0.0018	6.295	784608
Argentina_Central_Plains_NorthDulceRiver_500BP	Argentina_Northwest_SubandeanValleys_Ambato_1200BP	0.014	0.0039	3.507	89836
Argentina_Central_Plains_NorthDulceRiver_500BP	Argentina_Northwest_SubandeanValleys_Belen_700BP	0.013	0.0019	6.954	747250
Argentina_Central_Plains_NorthDulceRiver_500BP	Argentina_Northwest_SubandeanValleys_Hualfin_2400BP	0.024	0.0023	10.343	642882
Argentina_Central_Plains_NorthDulceRiver_500BP	Argentina_Pampas_Southern_2600BP	0.034	0.0012	27.278	1257156
Argentina_Central_Plains_NorthDulceRiver_500BP	Argentina_Pampas_SouthSaladoRiver_800BP	0.02	0.0025	8.337	737845
Argentina_Central_Plains_NorthDulceRiver_500BP	Argentina_ParanaRiver_LowerDelta_900BP	0.021	0.0022	9.502	379247
Argentina_Central_Plains_NorthDulceRiver_500BP	Argentina_ParanaRiver_MiddleParanaSaladoRivers_1700BP	-0.023	0.0276	-0.822	1422
Argentina_Central_Plains_NorthDulceRiver_500BP	Argentina_ParanaRiver_MiddleParanaSaladoRivers_800BP	0.02	0.0025	7.942	605243
Argentina_Central_Plains_NorthDulceRiver_500BP	Argentina_ParanaRiver_UpperDelta_700BP	0.022	0.0031	7.245	149573
Argentina_GranChaco_DryChaco_1900BP	Argentina_GranChaco_HumidChaco_1400BP	0.076	0.1334	0.571	127
Argentina_GranChaco_DryChaco_1900BP	Argentina_Northwest_NorthernPuna_Cochinoca_700BP	-0.029	0.0253	-1.14	2594
Argentina_GranChaco_DryChaco_1900BP	Argentina_Northwest_SouthernPuna_Antofagasta_1200BP	0.069	0.0229	3	3106
Argentina_GranChaco_DryChaco_1900BP	Argentina_Northwest_SubandeanValleys_Aconquija_1600BP	0.054	0.0215	2.5	3110
Argentina_GranChaco_DryChaco_1900BP	Argentina_Northwest_SubandeanValleys_Ambato_1200BP	0.009	0.0643	0.141	381
Argentina_GranChaco_DryChaco_1900BP	Argentina_Northwest_SubandeanValleys_Belen_700BP	0.03	0.0245	1.244	2738
Argentina_GranChaco_DryChaco_1900BP	Argentina_Northwest_SubandeanValleys_Hualfin_2400BP	0.092	0.0254	3.609	2678
Argentina_GranChaco_DryChaco_1900BP	Argentina_Pampas_Southern_2600BP	0.051	0.0154	3.276	4052
Argentina_GranChaco_DryChaco_1900BP	Argentina_Pampas_SouthSaladoRiver_800BP	0.068	0.0253	2.7	2990
Argentina_GranChaco_DryChaco_1900BP	Argentina_ParanaRiver_LowerDelta_900BP	-0.008	0.0333	-0.236	1336
Argentina_GranChaco_DryChaco_1900BP	Argentina_ParanaRiver_MiddleParanaSaladoRivers_1700BP	0	0	0	7
Argentina_GranChaco_DryChaco_1900BP	Argentina_ParanaRiver_MiddleParanaSaladoRivers_800BP	0.041	0.0306	1.326	2221
Argentina_GranChaco_DryChaco_1900BP	Argentina_ParanaRiver_UpperDelta_700BP	-0.016	0.0487	-0.334	700
Argentina_GranChaco_HumidChaco_1400BP	Argentina_Northwest_NorthernPuna_Cochinoca_700BP	0.045	0.0086	5.221	24418
Argentina_GranChaco_HumidChaco_1400BP	Argentina_Northwest_SouthernPuna_Antofagasta_1200BP	0.057	0.0079	7.257	29054
Argentina_GranChaco_HumidChaco_1400BP	Argentina_Northwest_SubandeanValleys_Aconquija_1600BP	0.041	0.0085	4.87	26279
Argentina_GranChaco_HumidChaco_1400BP	Argentina_Northwest_SubandeanValleys_Ambato_1200BP	0.098	0.0237	4.14	3205
Argentina_GranChaco_HumidChaco_1400BP	Argentina_Northwest_SubandeanValleys_Belen_700BP	0.053	0.0089	5.91	24817
Argentina_GranChaco_HumidChaco_1400BP	Argentina_Northwest_SubandeanValleys_Hualfin_2400BP	0.057	0.0091	6.226	22022
Argentina_GranChaco_HumidChaco_1400BP	Argentina_Pampas_Southern_2600BP	0.059	0.0055	10.775	39073
Argentina_GranChaco_HumidChaco_1400BP	Argentina_Pampas_SouthSaladoRiver_800BP	0.042	0.009	4.665	24816
Argentina_GranChaco_HumidChaco_1400BP	Argentina_ParanaRiver_LowerDelta_900BP	0.055	0.0116	4.724	13217
Argentina_GranChaco_HumidChaco_1400BP	Argentina_ParanaRiver_MiddleParanaSaladoRivers_1700BP	-0.12	0.1527	-0.786	54
Argentina_GranChaco_HumidChaco_1400BP	Argentina_ParanaRiver_MiddleParanaSaladoRivers_800BP	0.052	0.0095	5.402	20630
Argentina_GranChaco_HumidChaco_1400BP	Argentina_ParanaRiver_UpperDelta_700BP	0.022	0.018	1.198	5863
Argentina_Northwest_NorthernPuna_Cochinoca_700BP	Argentina_Northwest_SouthernPuna_Antofagasta_1200BP	0.038	0.0025	15.25	651206
Argentina_Northwest_NorthernPuna_Cochinoca_700BP	Argentina_Northwest_SubandeanValleys_Aconquija_1600BP	0.023	0.0024	9.462	537060
Argentina_Northwest_NorthernPuna_Cochinoca_700BP	Argentina_Northwest_SubandeanValleys_Ambato_1200BP	0.02	0.0053	3.777	67597
Argentina_Northwest_NorthernPuna_Cochinoca_700BP	Argentina_Northwest_SubandeanValleys_Belen_700BP	0.029	0.0025	11.6	547770
Argentina_Northwest_NorthernPuna_Cochinoca_700BP	Argentina_Northwest_SubandeanValleys_Hualfin_2400BP	0.034	0.0029	12.018	436207
Argentina_Northwest_NorthernPuna_Cochinoca_700BP	Argentina_Pampas_Southern_2600BP	0.042	0.0018	23.58	983942
Argentina_Northwest_NorthernPuna_Cochinoca_700BP	Argentina_Pampas_SouthSaladoRiver_800BP	0.033	0.003	10.697	494825
Argentina_Northwest_NorthernPuna_Cochinoca_700BP	Argentina_ParanaRiver_LowerDelta_900BP	0.032	0.0028	11.307	294461
Argentina_Northwest_NorthernPuna_Cochinoca_700BP	Argentina_ParanaRiver_MiddleParanaSaladoRivers_1700BP	-0.018	0.0378	-0.466	1146
Argentina_Northwest_NorthernPuna_Cochinoca_700BP	Argentina_ParanaRiver_MiddleParanaSaladoRivers_800BP	0.045	0.0031	14.642	462566
Argentina_Northwest_NorthernPuna_Cochinoca_700BP	Argentina_ParanaRiver_UpperDelta_700BP	0.033	0.0042	7.81	103650
Argentina_Northwest_SouthernPuna_Antofagasta_1200BP	Argentina_Northwest_SubandeanValleys_Aconquija_1600BP	0.026	0.0025	10.696	644825
Argentina_Northwest_SouthernPuna_Antofagasta_1200BP	Argentina_Northwest_SubandeanValleys_Ambato_1200BP	0.031	0.0049	6.189	79218
Argentina_Northwest_SouthernPuna_Antofagasta_1200BP	Argentina_Northwest_SubandeanValleys_Belen_700BP	0.027	0.0025	10.855	648784
Argentina_Northwest_SouthernPuna_Antofagasta_1200BP	Argentina_Northwest_SubandeanValleys_Hualfin_2400BP	0.032	0.0031	10.498	528930
Argentina_Northwest_SouthernPuna_Antofagasta_1200BP	Argentina_Pampas_Southern_2600BP	0.055	0.002	27.758	1146226
Argentina_Northwest_SouthernPuna_Antofagasta_1200BP	Argentina_Pampas_SouthSaladoRiver_800BP	0.045	0.0031	14.559	593235
Argentina_Northwest_SouthernPuna_Antofagasta_1200BP	Argentina_ParanaRiver_LowerDelta_900BP	0.043	0.0028	15.355	340132
Argentina_Northwest_SouthernPuna_Antofagasta_1200BP	Argentina_ParanaRiver_MiddleParanaSaladoRivers_1700BP	-0.012	0.0348	-0.334	1253
Argentina_Northwest_SouthernPuna_Antofagasta_1200BP	Argentina_ParanaRiver_MiddleParanaSaladoRivers_800BP	0.056	0.0031	18.04	530278
Argentina_Northwest_SouthernPuna_Antofagasta_1200BP	Argentina_ParanaRiver_UpperDelta_700BP	0.041	0.0039	10.513	123693
Argentina_Northwest_SubandeanValleys_Aconquija_1600BP	Argentina_Northwest_SubandeanValleys_Ambato_1200BP	0.01	0.005	1.922	69444
Argentina_Northwest_SubandeanValleys_Aconquija_1600BP	Argentina_Northwest_SubandeanValleys_Belen_700BP	0.012	0.0024	5.219	556611
Argentina_Northwest_SubandeanValleys_Aconquija_1600BP	Argentina_Northwest_SubandeanValleys_Hualfin_2400BP	0.008	0.0028	2.726	510900
Argentina_Northwest_SubandeanValleys_Aconquija_1600BP	Argentina_Pampas_Southern_2600BP	0.035	0.0018	19.571	900898
Argentina_Northwest_SubandeanValleys_Aconquija_1600BP	Argentina_Pampas_SouthSaladoRiver_800BP	0.025	0.0029	8.502	591628
Argentina_Northwest_SubandeanValleys_Aconquija_1600BP	Argentina_ParanaRiver_LowerDelta_900BP	0.021	0.0029	7.288	279956
Argentina_Northwest_SubandeanValleys_Aconquija_1600BP	Argentina_ParanaRiver_MiddleParanaSaladoRivers_1700BP	-0.02	0.0366	-0.549	1099
Argentina_Northwest_SubandeanValleys_Aconquija_1600BP	Argentina_ParanaRiver_MiddleParanaSaladoRivers_800BP	0.031	0.0032	9.763	449936
Argentina_Northwest_SubandeanValleys_Aconquija_1600BP	Argentina_ParanaRiver_UpperDelta_700BP	0.015	0.004	3.883	122884
Argentina_Northwest_SubandeanValleys_Ambato_1200BP	Argentina_Northwest_SubandeanValleys_Belen_700BP	0	0.0055	-0.089	66845
Argentina_Northwest_SubandeanValleys_Ambato_1200BP	Argentina_Northwest_SubandeanValleys_Hualfin_2400BP	0.02	0.0061	3.195	56951
Argentina_Northwest_SubandeanValleys_Ambato_1200BP	Argentina_Pampas_Southern_2600BP	0.034	0.0034	10.109	111882
Argentina_Northwest_SubandeanValleys_Ambato_1200BP	Argentina_Pampas_SouthSaladoRiver_800BP	0.018	0.0058	3.14	64376
Argentina_Northwest_SubandeanValleys_Ambato_1200BP	Argentina_ParanaRiver_LowerDelta_900BP	0.035	0.0072	4.814	35837
Argentina_Northwest_SubandeanValleys_Ambato_1200BP	Argentina_ParanaRiver_MiddleParanaSaladoRivers_1700BP	-0.085	0.1093	-0.773	162
Argentina_Northwest_SubandeanValleys_Ambato_1200BP	Argentina_ParanaRiver_MiddleParanaSaladoRivers_800BP	0.046	0.006	7.696	56912
Argentina_Northwest_SubandeanValleys_Ambato_1200BP	Argentina_ParanaRiver_UpperDelta_700BP	0.029	0.0114	2.545	14194
Argentina_Northwest_SubandeanValleys_Belen_700BP	Argentina_Northwest_SubandeanValleys_Hualfin_2400BP	0.016	0.003	5.282	458422
Argentina_Northwest_SubandeanValleys_Belen_700BP	Argentina_Pampas_Southern_2600BP	0.038	0.0018	20.78	940505
Argentina_Northwest_SubandeanValleys_Belen_700BP	Argentina_Pampas_SouthSaladoRiver_800BP	0.025	0.0031	8.007	520069
Argentina_Northwest_SubandeanValleys_Belen_700BP	Argentina_ParanaRiver_LowerDelta_900BP	0.025	0.0029	8.588	284497
Argentina_Northwest_SubandeanValleys_Belen_700BP	Argentina_ParanaRiver_MiddleParanaSaladoRivers_1700BP	0.044	0.0399	1.111	1092
Argentina_Northwest_SubandeanValleys_Belen_700BP	Argentina_ParanaRiver_MiddleParanaSaladoRivers_800BP	0.039	0.003	12.806	449200
Argentina_Northwest_SubandeanValleys_Belen_700BP	Argentina_ParanaRiver_UpperDelta_700BP	0.031	0.004	7.714	107724
Argentina_Northwest_SubandeanValleys_Hualfin_2400BP	Argentina_Pampas_Southern_2600BP	0.04	0.0021	19.053	725492
Argentina_Northwest_SubandeanValleys_Hualfin_2400BP	Argentina_Pampas_SouthSaladoRiver_800BP	0.037	0.0035	10.697	490099
Argentina_Northwest_SubandeanValleys_Hualfin_2400BP	Argentina_ParanaRiver_LowerDelta_900BP	0.033	0.0034	9.626	229673
Argentina_Northwest_SubandeanValleys_Hualfin_2400BP	Argentina_ParanaRiver_MiddleParanaSaladoRivers_1700BP	-0.033	0.0419	-0.777	914
Argentina_Northwest_SubandeanValleys_Hualfin_2400BP	Argentina_ParanaRiver_MiddleParanaSaladoRivers_800BP	0.049	0.0036	13.428	368434
Argentina_Northwest_SubandeanValleys_Hualfin_2400BP	Argentina_ParanaRiver_UpperDelta_700BP	0.033	0.0048	6.834	102656
Argentina_Pampas_Southern_2600BP	Argentina_Pampas_SouthSaladoRiver_800BP	0.016	0.0022	7.245	819941
Argentina_Pampas_Southern_2600BP	Argentina_ParanaRiver_LowerDelta_900BP	0.031	0.0019	16.379	495084
Argentina_Pampas_Southern_2600BP	Argentina_ParanaRiver_MiddleParanaSaladoRivers_1700BP	-0.014	0.0229	-0.617	1742
Argentina_Pampas_Southern_2600BP	Argentina_ParanaRiver_MiddleParanaSaladoRivers_800BP	0.045	0.0024	19.189	774430
Argentina_Pampas_Southern_2600BP	Argentina_ParanaRiver_UpperDelta_700BP	0.029	0.0028	10.558	164115
Argentina_Pampas_SouthSaladoRiver_800BP	Argentina_ParanaRiver_LowerDelta_900BP	0.014	0.0036	3.973	258681
Argentina_Pampas_SouthSaladoRiver_800BP	Argentina_ParanaRiver_MiddleParanaSaladoRivers_1700BP	-0.004	0.0382	-0.097	1055
Argentina_Pampas_SouthSaladoRiver_800BP	Argentina_ParanaRiver_MiddleParanaSaladoRivers_800BP	0.029	0.0036	8.001	418164
Argentina_Pampas_SouthSaladoRiver_800BP	Argentina_ParanaRiver_UpperDelta_700BP	0.014	0.0047	3.083	117128
Argentina_ParanaRiver_LowerDelta_900BP	Argentina_ParanaRiver_MiddleParanaSaladoRivers_1700BP	0.025	0.0481	0.511	611
Argentina_ParanaRiver_LowerDelta_900BP	Argentina_ParanaRiver_MiddleParanaSaladoRivers_800BP	0.025	0.0034	7.412	243026
Argentina_ParanaRiver_LowerDelta_900BP	Argentina_ParanaRiver_UpperDelta_700BP	0.006	0.0055	1.062	55434
Argentina_ParanaRiver_MiddleParanaSaladoRivers_1700BP	Argentina_ParanaRiver_MiddleParanaSaladoRivers_800BP	-0.043	0.0432	-0.992	1021
Argentina_ParanaRiver_MiddleParanaSaladoRivers_1700BP	Argentina_ParanaRiver_UpperDelta_700BP	-0.059	0.0811	-0.733	248
Argentina_ParanaRiver_MiddleParanaSaladoRivers_800BP	Argentina_ParanaRiver_UpperDelta_700BP	0.023	0.0049	4.671	87747

## Sheet: Sheet 3
Supplementary Data Table: Newly-reported groups do not show evidence of excess affinity to representative Mesoamerican-related populations with respect to context label "Argentina_Central_Hills_Calamuchita_4200BP"
Outgroup	Pop_1	Pop_2	Pop_3	f4	SE	Z	n_SNPs
YRI.DG	Mexico_CoyoteCave_950BP.AG	Argentina_Central_Hills_Calamuchita_4200BP	Argentina_Central_Plains_NorthSantiagodelEstero_500BP	0.00114418	0.000633193	1.80701	249564
YRI.DG	USA_CA_CalaverasCounty_600BP.AG	Argentina_Central_Hills_Calamuchita_4200BP	Argentina_Central_Hills_SouthPunilla_1600BP	0.00208546	0.00139365	1.49641	16520
YRI.DG	USA_CA_CalaverasCounty_600BP.AG	Argentina_Central_Hills_Calamuchita_4200BP	Argentina_Northwest_SouthernPuna_Antofagasta_2100BP	0.000625597	0.000504357	1.24039	232022
YRI.DG	Mexico_CoyoteCave_950BP.AG	Argentina_Central_Hills_Calamuchita_4200BP	Argentina_Central_Hills_NorthPunilla_700BP	0.000647736	0.000564448	1.14756	254157
YRI.DG	USA_CA_CalaverasCounty_600BP.AG	Argentina_Central_Hills_Calamuchita_4200BP	Argentina_Central_Hills_Traslasierra_800BP	0.000328738	0.000321209	1.02344	504492
YRI.DG	Mexico_CoyoteCave_950BP.AG	Argentina_Central_Hills_Calamuchita_4200BP	Argentina_Northwest_SouthernPuna_Antofagasta_4600BP	0.000590135	0.000594243	0.993087	297466
YRI.DG	Mexico_CoyoteCave_950BP.AG	Argentina_Central_Hills_Calamuchita_4200BP	Argentina_Central_Hills_SouthPunilla_1600BP	0.00209041	0.00215325	0.970813	11138
YRI.DG	Mexico_CoyoteCave_950BP.AG	Argentina_Central_Hills_Calamuchita_4200BP	Argentina_Central_Hills_Occientales_1900BP	0.000597111	0.000625682	0.954337	224120
YRI.DG	USA_CA_CalaverasCounty_600BP.AG	Argentina_Central_Hills_Calamuchita_4200BP	Argentina_Central_Plains_MesopotamiaSantiagoDelEstero_400BP	0.000275211	0.000311066	0.884735	504156
YRI.DG	USA_CA_CalaverasCounty_600BP.AG	Argentina_Central_Hills_Calamuchita_4200BP	Argentina_Central_Plains_WestSantiagodelEstero_1400BP	0.000346532	0.000395659	0.875834	501435
YRI.DG	USA_CA_CalaverasCounty_600BP.AG	Argentina_Central_Hills_Calamuchita_4200BP	Argentina_Central_Hills_Calamuchita_700BP	0.0002645	0.000322791	0.819416	504598
YRI.DG	USA_CA_CalaverasCounty_600BP.AG	Argentina_Central_Hills_Calamuchita_4200BP	Argentina_Central_Hills_SierrasChicas_700BP	0.000281954	0.000355966	0.792082	485777
YRI.DG	USA_CA_CalaverasCounty_600BP.AG	Argentina_Central_Hills_Calamuchita_4200BP	Argentina_Central_Plains_MarChiquita_700BP	0.000249834	0.000318411	0.784627	504649
YRI.DG	USA_CA_CalaverasCounty_600BP.AG	Argentina_Central_Hills_Calamuchita_4200BP	Argentina_Pampas_CentralPampeanDunefields_1600BP	0.000312518	0.000412388	0.757824	392356
YRI.DG	Mexico_CoyoteCave_950BP.AG	Argentina_Central_Hills_Calamuchita_4200BP	Argentina_Central_Plains_SouthCordoba_100BP	0.000520607	0.000695726	0.748293	201519
YRI.DG	Mexico_CoyoteCave_950BP.AG	Argentina_Central_Hills_Calamuchita_4200BP	Argentina_Pampas_SouthSaladoRiver_3300BP	0.000632629	0.00101707	0.622009	58677
YRI.DG	USA_CA_CalaverasCounty_600BP.AG	Argentina_Central_Hills_Calamuchita_4200BP	Argentina_Central_Hills_NorthPunilla_700BP	0.000239042	0.000386877	0.617875	389527
YRI.DG	USA_CA_CalaverasCounty_600BP.AG	Argentina_Central_Hills_Calamuchita_4200BP	Argentina_Central_Plains_SouthCordoba_100BP	0.000266993	0.000459018	0.581662	322356
YRI.DG	Mexico_CoyoteCave_950BP.AG	Argentina_Central_Hills_Calamuchita_4200BP	Argentina_Central_Plains_MarChiquita_2500BP	0.000293241	0.000511181	0.573654	287236
YRI.DG	Mexico_CoyoteCave_950BP.AG	Argentina_Central_Hills_Calamuchita_4200BP	Argentina_Central_Hills_Calamuchita_700BP	0.000268565	0.000470778	0.570469	307869
YRI.DG	Mexico_CoyoteCave_950BP.AG	Argentina_Central_Hills_Calamuchita_4200BP	Argentina_Central_Hills_SouthPunilla_600BP	0.000270618	0.000480854	0.562787	307603
YRI.DG	USA_CA_CalaverasCounty_600BP.AG	Argentina_Central_Hills_Calamuchita_4200BP	Argentina_Central_Plains_MesopotamiaSantiagoDelEstero_1000BP	0.000188289	0.000410219	0.458997	485152
YRI.DG	Mexico_CoyoteCave_950BP.AG	Argentina_Central_Hills_Calamuchita_4200BP	Argentina_Central_Plains_MarChiquita_700BP	0.000199864	0.000447406	0.446717	307877
YRI.DG	Mexico_CoyoteCave_950BP.AG	Argentina_Central_Hills_Calamuchita_4200BP	Argentina_ParanaRiver_LowerDelta_900BP	0.000237675	0.000568243	0.418263	258488
YRI.DG	USA_CA_CalaverasCounty_600BP.AG	Argentina_Central_Hills_Calamuchita_4200BP	Argentina_Northwest_SouthernPuna_Antofagasta_500BP	0.000207249	0.000525913	0.394074	188423
YRI.DG	Mexico_CoyoteCave_950BP.AG	Argentina_Central_Hills_Calamuchita_4200BP	Argentina_GranChaco_HumidChaco_1400BP	0.00028558	0.000724981	0.393914	145335
YRI.DG	Mexico_CoyoteCave_950BP.AG	Argentina_Central_Hills_Calamuchita_4200BP	Argentina_Central_Hills_SouthPunilla_2800BP	0.00023822	0.000625085	0.381101	300470
YRI.DG	USA_CA_CalaverasCounty_600BP.AG	Argentina_Central_Hills_Calamuchita_4200BP	Argentina_GranChaco_DryChaco_1900BP	0.000248458	0.00066562	0.373273	90363
YRI.DG	USA_CA_CalaverasCounty_600BP.AG	Argentina_Central_Hills_Calamuchita_4200BP	Argentina_Central_Plains_MarChiquita_2500BP	0.000121446	0.000351179	0.345824	452474
YRI.DG	Mexico_CoyoteCave_950BP.AG	Argentina_Central_Hills_Calamuchita_4200BP	Argentina_GranChaco_DryChaco_1900BP	0.00035612	0.00103314	0.344696	61576
YRI.DG	Mexico_CoyoteCave_950BP.AG	Argentina_Central_Hills_Calamuchita_4200BP	Argentina_Central_Plains_MesopotamiaSantiagoDelEstero_1000BP	0.000186632	0.000583348	0.319932	298772
YRI.DG	USA_CA_CalaverasCounty_600BP.AG	Argentina_Central_Hills_Calamuchita_4200BP	Argentina_Central_Hills_Calamuchita_2600BP	0.000136628	0.000495444	0.275769	238126
YRI.DG	USA_CA_CalaverasCounty_600BP.AG	Argentina_Central_Hills_Calamuchita_4200BP	Argentina_Central_Hills_NorthCordoba_900BP	0.000103152	0.000374918	0.275132	503399
YRI.DG	USA_CA_CalaverasCounty_600BP.AG	Argentina_Central_Hills_Calamuchita_4200BP	Argentina_Central_Plains_MesopotamiaSantiagoDelEstero_1700BP	0.000152645	0.000704191	0.216766	75386
YRI.DG	USA_CA_CalaverasCounty_600BP.AG	Argentina_Central_Hills_Calamuchita_4200BP	Argentina_Central_Plains_NorthSantiagodelEstero_500BP	8.92061e-05	0.000426912	0.208957	392029
YRI.DG	USA_CA_CalaverasCounty_600BP.AG	Argentina_Central_Hills_Calamuchita_4200BP	Argentina_Central_Hills_Traslasierra_2500BP	6.8826e-05	0.000351482	0.195817	495369
YRI.DG	USA_CA_CalaverasCounty_600BP.AG	Argentina_Central_Hills_Calamuchita_4200BP	Argentina_Central_Hills_SierrasChicas_1700BP	8.03388e-05	0.00042816	0.187637	298726
YRI.DG	Mexico_CoyoteCave_950BP.AG	Argentina_Central_Hills_Calamuchita_4200BP	Argentina_Central_Plains_MesopotamiaSantiagoDelEstero_400BP	7.54375e-05	0.000439019	0.171832	307842
YRI.DG	Mexico_CoyoteCave_950BP.AG	Argentina_Central_Hills_Calamuchita_4200BP	Argentina_Central_Hills_Traslasierra_800BP	7.70986e-05	0.000457573	0.168495	307850
YRI.DG	Mexico_CoyoteCave_950BP.AG	Argentina_Central_Hills_Calamuchita_4200BP	Argentina_Pampas_CentralPampeanDunefields_1600BP	6.80882e-05	0.000610039	0.111613	265506
YRI.DG	Mexico_CoyoteCave_950BP.AG	Argentina_Central_Hills_Calamuchita_4200BP	Argentina_Central_Plains_EastCordoba_3700BP	9.84089e-05	0.000910124	0.108127	76457
YRI.DG	USA_CA_CalaverasCounty_600BP.AG	Argentina_Central_Hills_Calamuchita_4200BP	Argentina_Central_Plains_MarChiquita_3900BP	3.42831e-05	0.000418449	0.081929	293093
YRI.DG	USA_CA_CalaverasCounty_600BP.AG	Argentina_Central_Hills_Calamuchita_4200BP	Argentina_ParanaRiver_LowerDelta_900BP	3.18155e-05	0.000400135	0.0795118	414231
YRI.DG	Mexico_CoyoteCave_950BP.AG	Argentina_Central_Hills_Calamuchita_4200BP	Argentina_Central_Hills_SierrasChicas_4100BP	5.52633e-05	0.000724864	0.0762394	143168
YRI.DG	USA_CA_CalaverasCounty_600BP.AG	Argentina_Central_Hills_Calamuchita_4200BP	Argentina_Central_Hills_SouthPunilla_600BP	2.25674e-05	0.000326641	0.0690892	503203
YRI.DG	USA_CA_CalaverasCounty_600BP.AG	Argentina_Central_Hills_Calamuchita_4200BP	Argentina_Northwest_SouthernPuna_Antofagasta_4600BP	2.44393e-05	0.000415937	0.0587573	485340
YRI.DG	Mexico_CoyoteCave_950BP.AG	Argentina_Central_Hills_Calamuchita_4200BP	Argentina_Central_Plains_WestSantiagodelEstero_1400BP	3.29043e-05	0.000588256	0.0559353	306592
YRI.DG	USA_CA_CalaverasCounty_600BP.AG	Argentina_Central_Hills_Calamuchita_4200BP	Argentina_Northwest_SubandeanValleys_Aconquija_1600BP	1.97881e-05	0.00036481	0.0542424	500345
YRI.DG	Mexico_CoyoteCave_950BP.AG	Argentina_Central_Hills_Calamuchita_4200BP	Argentina_Central_Plains_MarChiquita_1800BP	2.22896e-05	0.000476774	0.0467508	307517
YRI.DG	USA_CA_CalaverasCounty_600BP.AG	Argentina_Central_Hills_Calamuchita_4200BP	Argentina_Central_Plains_EastCordoba_3700BP	2.55708e-05	0.000602672	0.0424291	110419
YRI.DG	Mexico_CoyoteCave_950BP.AG	Argentina_Central_Hills_Calamuchita_4200BP	Argentina_Central_Hills_Traslasierra_2500BP	1.79386e-05	0.000510494	0.0351397	304521
YRI.DG	Mexico_CoyoteCave_950BP.AG	Argentina_Central_Hills_Calamuchita_4200BP	Argentina_Central_Hills_Calamuchita_2600BP	2.78124e-06	0.000701857	0.00396268	162364
YRI.DG	USA_CA_CalaverasCounty_600BP.AG	Argentina_Central_Hills_Calamuchita_4200BP	Argentina_Central_Hills_Comechingones_1200BP	-1.29051e-06	0.000465722	-0.00277098	235936
YRI.DG	Mexico_CoyoteCave_950BP.AG	Argentina_Central_Hills_Calamuchita_4200BP	Argentina_Pampas_SouthSaladoRiver_800BP	-7.23091e-06	0.000535217	-0.0135103	299548
YRI.DG	Mexico_CoyoteCave_950BP.AG	Argentina_Central_Hills_Calamuchita_4200BP	Argentina_Pampas_Southern_2600BP	-7.11152e-06	0.000459795	-0.0154667	307875
YRI.DG	Mexico_CoyoteCave_950BP.AG	Argentina_Central_Hills_Calamuchita_4200BP	Argentina_Central_Hills_Comechingones_500BP	-1.85649e-05	0.000687055	-0.0270209	186948
YRI.DG	USA_CA_CalaverasCounty_600BP.AG	Argentina_Central_Hills_Calamuchita_4200BP	Argentina_GranChaco_HumidChaco_200BP	-2.35365e-05	0.00064239	-0.036639	103330
YRI.DG	USA_CA_CalaverasCounty_600BP.AG	Argentina_Central_Hills_Calamuchita_4200BP	Argentina_Northwest_SubandeanValleys_Belen_700BP	-1.43651e-05	0.000365792	-0.0392711	501970
YRI.DG	Mexico_CoyoteCave_950BP.AG	Argentina_Central_Hills_Calamuchita_4200BP	Argentina_Central_Hills_SierrasChicas_1700BP	-3.20588e-05	0.000619192	-0.0517752	197580
YRI.DG	Mexico_CoyoteCave_950BP.AG	Argentina_Central_Hills_Calamuchita_4200BP	Argentina_Central_Plains_MarChiquita_3900BP	-3.41157e-05	0.000645474	-0.0528537	197434
YRI.DG	USA_CA_CalaverasCounty_600BP.AG	Argentina_Central_Hills_Calamuchita_4200BP	Argentina_Central_Hills_Occientales_1900BP	-3.39821e-05	0.000448198	-0.0758193	328100
YRI.DG	USA_CA_Goleta_4800BP.AG	Argentina_Central_Hills_Calamuchita_4200BP	Argentina_Central_Plains_MesopotamiaSantiagoDelEstero_1700BP	-7.85115e-05	0.000862074	-0.0910727	72583
YRI.DG	Mexico_CoyoteCave_950BP.AG	Argentina_Central_Hills_Calamuchita_4200BP	Argentina_Central_Hills_Comechingones_1200BP	-8.81385e-05	0.000716501	-0.123012	166511
YRI.DG	Mexico_CoyoteCave_950BP.AG	Argentina_Central_Hills_Calamuchita_4200BP	Argentina_Central_Hills_NorthCordoba_900BP	-0.00011888	0.000532515	-0.223243	307466
YRI.DG	Mexico_CoyoteCave_950BP.AG	Argentina_Central_Hills_Calamuchita_4200BP	Argentina_Northwest_SubandeanValleys_Aconquija_1600BP	-0.000143338	0.000524358	-0.273359	306443
YRI.DG	Mexico_CoyoteCave_950BP.AG	Argentina_Central_Hills_Calamuchita_4200BP	Argentina_Northwest_NorthernPuna_Cochinoca_700BP	-0.000150549	0.000533782	-0.282042	307738
YRI.DG	USA_CA_CalaverasCounty_600BP.AG	Argentina_Central_Hills_Calamuchita_4200BP	Argentina_GranChaco_HumidChaco_1400BP	-0.00015061	0.000487576	-0.308895	225093
YRI.DG	USA_CA_CalaverasCounty_600BP.AG	Argentina_Central_Hills_Calamuchita_4200BP	Argentina_Central_Hills_SouthPunilla_2800BP	-0.000146339	0.000427984	-0.341925	487894
YRI.DG	USA_CA_CalaverasCounty_600BP.AG	Argentina_Central_Hills_Calamuchita_4200BP	Argentina_Central_Plains_NorthDulceRiver_500BP	-0.000117262	0.000331406	-0.353832	493207
YRI.DG	USA_CA_CalaverasCounty_600BP.AG	Argentina_Central_Hills_Calamuchita_4200BP	Argentina_Northwest_PrePuna_600BP	-0.000160545	0.000451457	-0.355615	380545
YRI.DG	USA_CA_CalaverasCounty_600BP.AG	Argentina_Central_Hills_Calamuchita_4200BP	Argentina_Pampas_Southern_2600BP	-0.000112596	0.000314493	-0.358024	504614
YRI.DG	USA_CA_Goleta_4800BP.AG	Argentina_Central_Hills_Calamuchita_4200BP	Argentina_GranChaco_DryChaco_1900BP	-0.000298335	0.000800511	-0.372681	86530
YRI.DG	Mexico_CoyoteCave_950BP.AG	Argentina_Central_Hills_Calamuchita_4200BP	Argentina_Northwest_SouthernPuna_Antofagasta_2100BP	-0.000282132	0.000715081	-0.394545	151952
YRI.DG	Mexico_CoyoteCave_950BP.AG	Argentina_Central_Hills_Calamuchita_4200BP	Argentina_ParanaRiver_UpperDelta_700BP	-0.000275749	0.000621581	-0.443626	197737
YRI.DG	USA_CA_CalaverasCounty_600BP.AG	Argentina_Central_Hills_Calamuchita_4200BP	Argentina_Northwest_SouthernPuna_Antofagasta_1200BP	-0.000162793	0.000363365	-0.448014	488783
YRI.DG	USA_CA_CalaverasCounty_600BP.AG	Argentina_Central_Hills_Calamuchita_4200BP	Argentina_ParanaRiver_LowerDelta_1600BP	-0.000226186	0.000500461	-0.451955	229393
YRI.DG	USA_CA_CalaverasCounty_600BP.AG	Argentina_Central_Hills_Calamuchita_4200BP	Argentina_ParanaRiver_MiddleParanaSaladoRivers_800BP	-0.000179267	0.000387678	-0.462412	488955
YRI.DG	USA_CA_CalaverasCounty_600BP.AG	Argentina_Central_Hills_Calamuchita_4200BP	Argentina_Central_Hills_Comechingones_4100BP	-0.00030542	0.000604957	-0.504862	109396
YRI.DG	USA_CA_CalaverasCounty_600BP.AG	Argentina_Central_Hills_Calamuchita_4200BP	Argentina_ParanaRiver_UpperDelta_700BP	-0.000217927	0.000427596	-0.509656	299889
YRI.DG	Mexico_CoyoteCave_950BP.AG	Argentina_Central_Hills_Calamuchita_4200BP	Argentina_Central_Hills_SierrasChicas_JesusMaria_8500BP	-0.000417209	0.000816369	-0.511054	116889
YRI.DG	USA_CA_CalaverasCounty_600BP.AG	Argentina_Central_Hills_Calamuchita_4200BP	Argentina_Central_Hills_SierrasChicas_JesusMaria_8500BP	-0.0002948	0.000557601	-0.528693	173871
YRI.DG	Mexico_CoyoteCave_950BP.AG	Argentina_Central_Hills_Calamuchita_4200BP	Argentina_Northwest_SubandeanValleys_Belen_700BP	-0.000288143	0.000538675	-0.53491	306918
YRI.DG	Mexico_CoyoteCave_950BP.AG	Argentina_Central_Hills_Calamuchita_4200BP	Argentina_Central_Plains_MesopotamiaSantiagoDelEstero_1700BP	-0.000608851	0.00110215	-0.552422	52288
YRI.DG	Mexico_CoyoteCave_950BP.AG	Argentina_Central_Hills_Calamuchita_4200BP	Argentina_Central_Hills_Comechingones_4100BP	-0.000533738	0.000941825	-0.566706	75336
YRI.DG	USA_CA_CalaverasCounty_600BP.AG	Argentina_Central_Hills_Calamuchita_4200BP	Argentina_Pampas_SouthSaladoRiver_800BP	-0.000216152	0.000367852	-0.587605	473948
YRI.DG	Mexico_CoyoteCave_950BP.AG	Argentina_Central_Hills_Calamuchita_4200BP	Argentina_Central_Plains_NorthDulceRiver_500BP	-0.000280152	0.000470845	-0.594999	305149
YRI.DG	USA_CA_CalaverasCounty_600BP.AG	Argentina_Central_Hills_Calamuchita_4200BP	Argentina_Northwest_SubandeanValleys_Ambato_1200BP	-0.000276542	0.000447361	-0.618163	258714
YRI.DG	USA_CA_CalaverasCounty_600BP.AG	Argentina_Central_Hills_Calamuchita_4200BP	Argentina_Northwest_SubandeanValleys_Hualfin_2400BP	-0.000232616	0.000372251	-0.624889	460724
YRI.DG	Mexico_CoyoteCave_950BP.AG	Argentina_Central_Hills_Calamuchita_4200BP	Argentina_Northwest_SubandeanValleys_Hualfin_2400BP	-0.000336754	0.00053749	-0.626531	290920
YRI.DG	Mexico_CoyoteCave_950BP.AG	Argentina_Central_Hills_Calamuchita_4200BP	Argentina_Northwest_SouthernPuna_Antofagasta_1200BP	-0.000328499	0.000520715	-0.630861	300882
YRI.DG	Mexico_CoyoteCave_950BP.AG	Argentina_Central_Hills_Calamuchita_4200BP	Argentina_Central_Plains_EastCordoba_600BP	-0.000314472	0.000489173	-0.642865	306376
YRI.DG	USA_CA_CalaverasCounty_600BP.AG	Argentina_Central_Hills_Calamuchita_4200BP	Argentina_Central_Hills_SierrasChicas_4100BP	-0.000318305	0.000492276	-0.646599	215552
YRI.DG	USA_CA_CalaverasCounty_600BP.AG	Argentina_Central_Hills_Calamuchita_4200BP	Argentina_Central_Plains_EastCordoba_600BP	-0.000217028	0.000334159	-0.649476	499704
YRI.DG	USA_CA_CalaverasCounty_600BP.AG	Argentina_Central_Hills_Calamuchita_4200BP	Argentina_Central_Plains_MarChiquita_1800BP	-0.000221698	0.00033362	-0.664522	503476
YRI.DG	Mexico_CoyoteCave_950BP.AG	Argentina_Central_Hills_Calamuchita_4200BP	Argentina_ParanaRiver_LowerDelta_1600BP	-0.000496943	0.000744535	-0.667454	145976
YRI.DG	USA_CA_Goleta_4800BP.AG	Argentina_Central_Hills_Calamuchita_4200BP	Argentina_Central_Hills_SouthPunilla_1600BP	-0.00102979	0.00152962	-0.673232	15806
YRI.DG	Mexico_CoyoteCave_950BP.AG	Argentina_Central_Hills_Calamuchita_4200BP	Argentina_Northwest_SouthernPuna_Antofagasta_500BP	-0.000565464	0.000792987	-0.713081	118827
YRI.DG	USA_CA_Goleta_4800BP.AG	Argentina_Central_Hills_Calamuchita_4200BP	Argentina_Central_Hills_Comechingones_1200BP	-0.000390794	0.000536347	-0.728621	228619
YRI.DG	Mexico_CoyoteCave_950BP.AG	Argentina_Central_Hills_Calamuchita_4200BP	Argentina_Pampas_CentralPampeanDunefields_LagunadelosPampas_10000BP	-0.00050449	0.000660226	-0.764117	242919
YRI.DG	Mexico_CoyoteCave_950BP.AG	Argentina_Central_Hills_Calamuchita_4200BP	Argentina_Central_Hills_SierrasChicas_700BP	-0.000432398	0.00052346	-0.826038	301516
YRI.DG	USA_CA_CalaverasCounty_600BP.AG	Argentina_Central_Hills_Calamuchita_4200BP	Argentina_Central_Hills_Comechingones_500BP	-0.000379303	0.000456773	-0.830398	276485
YRI.DG	Mexico_CoyoteCave_950BP.AG	Argentina_Central_Hills_Calamuchita_4200BP	Argentina_Northwest_SubandeanValleys_Ambato_1200BP	-0.000568103	0.000683532	-0.831128	162057
YRI.DG	Mexico_CoyoteCave_950BP.AG	Argentina_Central_Hills_Calamuchita_4200BP	Argentina_ParanaRiver_MiddleParanaSaladoRivers_1700BP	-0.00139121	0.00150973	-0.921497	22563
YRI.DG	USA_CA_CalaverasCounty_600BP.AG	Argentina_Central_Hills_Calamuchita_4200BP	Argentina_ParanaRiver_MiddleParanaSaladoRivers_1700BP	-0.00086263	0.000926383	-0.931181	33164
YRI.DG	USA_CA_Goleta_4800BP.AG	Argentina_Central_Hills_Calamuchita_4200BP	Argentina_GranChaco_HumidChaco_200BP	-0.000752759	0.000766554	-0.982004	95991
YRI.DG	Mexico_CoyoteCave_950BP.AG	Argentina_Central_Hills_Calamuchita_4200BP	Argentina_ParanaRiver_MiddleParanaSaladoRivers_800BP	-0.000553104	0.000557409	-0.992277	301464
YRI.DG	Mexico_CoyoteCave_950BP.AG	Argentina_Central_Hills_Calamuchita_4200BP	Paraguay_Pantanal_ParaguayRiver_1600BP	-0.000948721	0.000923738	-1.02705	74107
YRI.DG	USA_CA_Goleta_4800BP.AG	Argentina_Central_Hills_Calamuchita_4200BP	Argentina_Central_Hills_SierrasChicas_1700BP	-0.000516065	0.000488454	-1.05653	284558
YRI.DG	USA_CA_Goleta_4800BP.AG	Argentina_Central_Hills_Calamuchita_4200BP	Argentina_ParanaRiver_LowerDelta_400BP	-0.00280866	0.00260244	-1.07924	5791
YRI.DG	USA_CA_Goleta_4800BP.AG	Argentina_Central_Hills_Calamuchita_4200BP	Argentina_Pampas_SouthSaladoRiver_3300BP	-0.000886362	0.000767274	-1.15521	85410
YRI.DG	Mexico_CoyoteCave_950BP.AG	Argentina_Central_Hills_Calamuchita_4200BP	Argentina_GranChaco_HumidChaco_200BP	-0.00124796	0.00105875	-1.17871	65160
YRI.DG	USA_CA_CalaverasCounty_600BP.AG	Argentina_Central_Hills_Calamuchita_4200BP	Argentina_Pampas_SouthSaladoRiver_3300BP	-0.000774806	0.000641358	-1.20807	91199
YRI.DG	USA_CA_CalaverasCounty_600BP.AG	Argentina_Central_Hills_Calamuchita_4200BP	Argentina_Northwest_SouthernPuna_Antofagasta_PeÃ±asdelasTrampas1.1_8800BP	-0.00108068	0.000888311	-1.21655	48353
YRI.DG	USA_CA_Goleta_4800BP.AG	Argentina_Central_Hills_Calamuchita_4200BP	Argentina_Central_Hills_Comechingones_4100BP	-0.000872886	0.000707342	-1.23404	105084
YRI.DG	USA_CA_CalaverasCounty_600BP.AG	Argentina_Central_Hills_Calamuchita_4200BP	Argentina_ParanaRiver_LowerDelta_400BP	-0.00289667	0.0021954	-1.31942	6106
YRI.DG	USA_CA_CalaverasCounty_600BP.AG	Argentina_Central_Hills_Calamuchita_4200BP	Paraguay_Pantanal_ParaguayRiver_1600BP	-0.000831664	0.000619652	-1.34215	108592
YRI.DG	USA_CA_Goleta_4800BP.AG	Argentina_Central_Hills_Calamuchita_4200BP	Argentina_Central_Hills_NorthPunilla_700BP	-0.00060732	0.000442553	-1.37231	368161
YRI.DG	USA_CA_CalaverasCounty_600BP.AG	Argentina_Central_Hills_Calamuchita_4200BP	Argentina_Northwest_NorthernPuna_Cochinoca_700BP	-0.000501055	0.000358016	-1.39953	504377
YRI.DG	USA_CA_Goleta_4800BP.AG	Argentina_Central_Hills_Calamuchita_4200BP	Argentina_Central_Plains_SouthCordoba_100BP	-0.000718516	0.000508058	-1.41424	299651
YRI.DG	Mexico_CoyoteCave_950BP.AG	Argentina_Central_Hills_Calamuchita_4200BP	Argentina_Northwest_PrePuna_600BP	-0.000964991	0.000664989	-1.45114	240960
YRI.DG	USA_CA_Goleta_4800BP.AG	Argentina_Central_Hills_Calamuchita_4200BP	Paraguay_Pantanal_ParaguayRiver_1600BP	-0.00106756	0.000723101	-1.47637	104202
YRI.DG	USA_CA_Goleta_4800BP.AG	Argentina_Central_Hills_Calamuchita_4200BP	Argentina_ParanaRiver_LowerDelta_1600BP	-0.000886395	0.000575028	-1.54148	214019
YRI.DG	USA_CA_Goleta_4800BP.AG	Argentina_Central_Hills_Calamuchita_4200BP	Argentina_Pampas_CentralPampeanDunefields_1600BP	-0.000780328	0.000485958	-1.60575	377748
YRI.DG	USA_CA_Goleta_4800BP.AG	Argentina_Central_Hills_Calamuchita_4200BP	Argentina_Central_Hills_Calamuchita_2600BP	-0.000928305	0.000570572	-1.62697	228743
YRI.DG	USA_CA_Goleta_4800BP.AG	Argentina_Central_Hills_Calamuchita_4200BP	Argentina_Northwest_SouthernPuna_Antofagasta_PeÃ±asdelasTrampas1.1_8800BP	-0.00164273	0.00100893	-1.62818	46477
YRI.DG	Mexico_CoyoteCave_950BP.AG	Argentina_Central_Hills_Calamuchita_4200BP	Argentina_ParanaRiver_LowerDelta_400BP	-0.00628384	0.00361167	-1.73987	4132
YRI.DG	USA_CA_Goleta_4800BP.AG	Argentina_Central_Hills_Calamuchita_4200BP	Argentina_Central_Plains_MesopotamiaSantiagoDelEstero_1000BP	-0.000849387	0.000480476	-1.7678	448868
YRI.DG	USA_CA_Goleta_4800BP.AG	Argentina_Central_Hills_Calamuchita_4200BP	Argentina_ParanaRiver_UpperDelta_700BP	-0.0008447	0.000457097	-1.84797	284556
YRI.DG	USA_CA_Goleta_4800BP.AG	Argentina_Central_Hills_Calamuchita_4200BP	Argentina_Central_Plains_WestSantiagodelEstero_1400BP	-0.00087304	0.000468804	-1.86227	462843
YRI.DG	Mexico_CoyoteCave_950BP.AG	Argentina_Central_Hills_Calamuchita_4200BP	Argentina_Northwest_SouthernPuna_Antofagasta_PeÃ±asdelasTrampas1.1_8800BP	-0.00252664	0.00132639	-1.9049	33931
YRI.DG	USA_CA_Goleta_4800BP.AG	Argentina_Central_Hills_Calamuchita_4200BP	Argentina_Central_Hills_NorthCordoba_900BP	-0.000807511	0.000422709	-1.91032	464453
YRI.DG	USA_CA_Goleta_4800BP.AG	Argentina_Central_Hills_Calamuchita_4200BP	Argentina_Central_Hills_Occientales_1900BP	-0.00106729	0.000535278	-1.99389	315589
YRI.DG	USA_CA_Goleta_4800BP.AG	Argentina_Central_Hills_Calamuchita_4200BP	Argentina_Central_Plains_MarChiquita_2500BP	-0.000834582	0.000412879	-2.02137	425116
YRI.DG	USA_CA_Goleta_4800BP.AG	Argentina_Central_Hills_Calamuchita_4200BP	Argentina_Northwest_SouthernPuna_Antofagasta_1200BP	-0.000850071	0.000415612	-2.04535	452440
YRI.DG	USA_CA_Goleta_4800BP.AG	Argentina_Central_Hills_Calamuchita_4200BP	Argentina_Northwest_SouthernPuna_Antofagasta_500BP	-0.00122849	0.000597936	-2.05455	175503
YRI.DG	USA_CA_Goleta_4800BP.AG	Argentina_Central_Hills_Calamuchita_4200BP	Argentina_Central_Hills_Calamuchita_700BP	-0.000789307	0.000370134	-2.13249	465315
YRI.DG	USA_CA_Goleta_4800BP.AG	Argentina_Central_Hills_Calamuchita_4200BP	Argentina_Northwest_SubandeanValleys_Ambato_1200BP	-0.00111688	0.000514659	-2.17013	240213
YRI.DG	USA_CA_Goleta_4800BP.AG	Argentina_Central_Hills_Calamuchita_4200BP	Argentina_Central_Hills_SierrasChicas_4100BP	-0.00122037	0.000549661	-2.22022	205206
YRI.DG	USA_CA_Goleta_4800BP.AG	Argentina_Central_Hills_Calamuchita_4200BP	Argentina_Northwest_SouthernPuna_Antofagasta_4600BP	-0.00111279	0.000487695	-2.28173	448043
YRI.DG	USA_CA_Goleta_4800BP.AG	Argentina_Central_Hills_Calamuchita_4200BP	Argentina_Northwest_SubandeanValleys_Belen_700BP	-0.000976712	0.000412891	-2.36555	463361
YRI.DG	USA_CA_Goleta_4800BP.AG	Argentina_Central_Hills_Calamuchita_4200BP	Argentina_Central_Hills_Comechingones_500BP	-0.00122497	0.000516834	-2.37015	265048
YRI.DG	USA_CA_Goleta_4800BP.AG	Argentina_Central_Hills_Calamuchita_4200BP	Argentina_Northwest_SouthernPuna_Antofagasta_2100BP	-0.00138807	0.00056958	-2.43701	219661
YRI.DG	USA_CA_Goleta_4800BP.AG	Argentina_Central_Hills_Calamuchita_4200BP	Argentina_Central_Plains_MarChiquita_3900BP	-0.00122014	0.000491021	-2.48491	280298
YRI.DG	USA_CA_Goleta_4800BP.AG	Argentina_Central_Hills_Calamuchita_4200BP	Argentina_Central_Plains_MarChiquita_1800BP	-0.000976083	0.00038694	-2.52257	464592
YRI.DG	USA_CA_Goleta_4800BP.AG	Argentina_Central_Hills_Calamuchita_4200BP	Argentina_Central_Plains_MesopotamiaSantiagoDelEstero_400BP	-0.000896037	0.000349575	-2.56322	465208
YRI.DG	USA_CA_Goleta_4800BP.AG	Argentina_Central_Hills_Calamuchita_4200BP	Argentina_ParanaRiver_LowerDelta_900BP	-0.00116698	0.000448437	-2.60234	384676
YRI.DG	USA_CA_Goleta_4800BP.AG	Argentina_Central_Hills_Calamuchita_4200BP	Argentina_Central_Hills_Traslasierra_800BP	-0.000938052	0.000358978	-2.61312	465281
YRI.DG	USA_CA_Goleta_4800BP.AG	Argentina_Central_Hills_Calamuchita_4200BP	Argentina_Central_Hills_SouthPunilla_600BP	-0.00101246	0.000384647	-2.63218	464561
YRI.DG	USA_CA_Goleta_4800BP.AG	Argentina_Central_Hills_Calamuchita_4200BP	Argentina_Central_Plains_NorthSantiagodelEstero_500BP	-0.00137323	0.000502742	-2.73149	366358
YRI.DG	USA_CA_Goleta_4800BP.AG	Argentina_Central_Hills_Calamuchita_4200BP	Argentina_Central_Hills_SierrasChicas_700BP	-0.00111087	0.000404549	-2.74595	451734
YRI.DG	USA_CA_Goleta_4800BP.AG	Argentina_Central_Hills_Calamuchita_4200BP	Argentina_Central_Plains_EastCordoba_600BP	-0.00102865	0.000374136	-2.7494	461852
YRI.DG	USA_CA_Goleta_4800BP.AG	Argentina_Central_Hills_Calamuchita_4200BP	Argentina_Central_Plains_MarChiquita_700BP	-0.00099827	0.0003627	-2.75233	465353
YRI.DG	USA_CA_Goleta_4800BP.AG	Argentina_Central_Hills_Calamuchita_4200BP	Argentina_Northwest_SubandeanValleys_Aconquija_1600BP	-0.00115292	0.000408432	-2.82279	462149
YRI.DG	USA_CA_Goleta_4800BP.AG	Argentina_Central_Hills_Calamuchita_4200BP	Argentina_Central_Hills_Traslasierra_2500BP	-0.00119397	0.000413642	-2.88648	458244
YRI.DG	USA_CA_Goleta_4800BP.AG	Argentina_Central_Hills_Calamuchita_4200BP	Argentina_Pampas_Southern_2600BP	-0.00105756	0.000365902	-2.89028	465325
YRI.DG	USA_CA_Goleta_4800BP.AG	Argentina_Central_Hills_Calamuchita_4200BP	Argentina_Central_Plains_EastCordoba_3700BP	-0.0019962	0.000684608	-2.91583	106166
YRI.DG	USA_CA_Goleta_4800BP.AG	Argentina_Central_Hills_Calamuchita_4200BP	Argentina_GranChaco_HumidChaco_1400BP	-0.00164803	0.000561197	-2.93664	210849
YRI.DG	USA_CA_Goleta_4800BP.AG	Argentina_Central_Hills_Calamuchita_4200BP	Argentina_Central_Hills_SouthPunilla_2800BP	-0.00137895	0.00046809	-2.94591	451333
YRI.DG	USA_CA_Goleta_4800BP.AG	Argentina_Central_Hills_Calamuchita_4200BP	Argentina_Pampas_SouthSaladoRiver_800BP	-0.00127547	0.000429863	-2.96715	445913
YRI.DG	USA_CA_Goleta_4800BP.AG	Argentina_Central_Hills_Calamuchita_4200BP	Argentina_Northwest_PrePuna_600BP	-0.00152756	0.000513831	-2.97288	354658
YRI.DG	USA_CA_Goleta_4800BP.AG	Argentina_Central_Hills_Calamuchita_4200BP	Argentina_ParanaRiver_MiddleParanaSaladoRivers_1700BP	-0.00354649	0.00116075	-3.05534	31544
YRI.DG	USA_CA_Goleta_4800BP.AG	Argentina_Central_Hills_Calamuchita_4200BP	Argentina_Northwest_SubandeanValleys_Hualfin_2400BP	-0.00132992	0.000428161	-3.10611	431896
YRI.DG	USA_CA_Goleta_4800BP.AG	Argentina_Central_Hills_Calamuchita_4200BP	Argentina_Central_Plains_NorthDulceRiver_500BP	-0.00129828	0.000389572	-3.33258	458283
YRI.DG	USA_CA_Goleta_4800BP.AG	Argentina_Central_Hills_Calamuchita_4200BP	Argentina_ParanaRiver_MiddleParanaSaladoRivers_800BP	-0.00152873	0.000437118	-3.49729	452686
YRI.DG	USA_CA_CalaverasCounty_600BP.AG	Argentina_Central_Hills_Calamuchita_4200BP	Argentina_Pampas_CentralPampeanDunefields_LagunadelosPampas_10000BP	-0.0016647	0.000459266	-3.62469	388852
YRI.DG	USA_CA_Goleta_4800BP.AG	Argentina_Central_Hills_Calamuchita_4200BP	Argentina_Northwest_NorthernPuna_Cochinoca_700BP	-0.00156793	0.000416864	-3.76126	465103
YRI.DG	USA_CA_Goleta_4800BP.AG	Argentina_Central_Hills_Calamuchita_4200BP	Argentina_Central_Hills_SierrasChicas_JesusMaria_8500BP	-0.00258841	0.000626671	-4.13041	164690
YRI.DG	USA_CA_Goleta_4800BP.AG	Argentina_Central_Hills_Calamuchita_4200BP	Argentina_Pampas_CentralPampeanDunefields_LagunadelosPampas_10000BP	-0.0023038	0.000516777	-4.45801	361036

## Sheet: Sheet 4
Supplementary Data Table: f4s statistic results of the form f4(Outgroup, Right pop, Source pop, Target pop) , used to investigate failing qpAdm models
Outgroup	Pop_1	Pop_2	Pop_3	f4	SE	Z	n_ABBAs	n_BABAs	n_SNPs
YRI.DG	Argentina_ArroyoSeco2_7700BP.AG	Argentina_Pampas_6800BP.AG	Argentina_Central_Plains_MarChiquita_1800BP	-0.002205	0.000305	-7.228	23677	25145	650332
YRI.DG	Argentina_ArroyoSeco2_7700BP.AG	Argentina_Pampas_6800BP.AG	Argentina_Northwest_NorthernPuna_Cochinoca_700BP	-0.00244	0.000347	-7.026	23831	25416	651207
YRI.DG	Argentina_ArroyoSeco2_7700BP.AG	Argentina_Pampas_6800BP.AG	Argentina_Central_Plains_NorthDulceRiver_500BP	-0.002137	0.000308	-6.93	23488	24845	642537
YRI.DG	Argentina_ArroyoSeco2_7700BP.AG	Argentina_Pampas_6800BP.AG	Chane.DG	-0.003152	0.000506	-6.235	20900	22252	434703
YRI.DG	Argentina_ArroyoSeco2_7700BP.AG	Argentina_Pampas_6800BP.AG	Argentina_Northwest_SubandeanValleys_Belen_700BP	-0.002044	0.000337	-6.059	23834	25143	648831
YRI.DG	Argentina_ArroyoSeco2_7700BP.AG	Argentina_Pampas_6800BP.AG	Argentina_Northwest_SubandeanValleys_Aconquija_1600BP	-0.00198	0.00034	-5.824	23758	25133	646784
YRI.DG	Argentina_ArroyoSeco2_7700BP.AG	Argentina_Pampas_6800BP.AG	Argentina_Central_Plains_MarChiquita_700BP	-0.001641	0.000286	-5.743	23899	25000	651589
YRI.DG	Argentina_ArroyoSeco2_7700BP.AG	Argentina_Pampas_6800BP.AG	Argentina_Northwest_SouthernPuna_Antofagasta_1200BP	-0.001922	0.000344	-5.586	23359	24593	631617
YRI.DG	Argentina_ArroyoSeco2_7700BP.AG	Argentina_Pampas_6800BP.AG	Argentina_Pampas_SouthSaladoRiver_800BP	-0.001934	0.000348	-5.551	22825	23956	622922
YRI.DG	Argentina_ArroyoSeco2_7700BP.AG	Argentina_Pampas_6800BP.AG	Argentina_Central_Plains_EastCordoba_600BP	-0.001746	0.000317	-5.502	23737	24866	646905
YRI.DG	Argentina_ArroyoSeco2_7700BP.AG	Argentina_Pampas_6800BP.AG	Argentina_Northwest_SubandeanValleys_Hualfin_2400BP	-0.001917	0.000354	-5.413	22191	23295	601726
YRI.DG	Argentina_ArroyoSeco2_7700BP.AG	Argentina_Pampas_6800BP.AG	Argentina_Central_Hills_SierrasChicas_700BP	-0.001904	0.000356	-5.351	23348	24530	632177
YRI.DG	Argentina_ArroyoSeco2_7700BP.AG	Argentina_Pampas_6800BP.AG	Argentina_ParanaRiver_MiddleParanaSaladoRivers_800BP	-0.001887	0.000354	-5.33	23403	24570	634521
YRI.DG	Argentina_ArroyoSeco2_7700BP.AG	Argentina_Pampas_6800BP.AG	Argentina_Central_Hills_Traslasierra_2500BP	-0.00182	0.000351	-5.189	23761	24926	641917
YRI.DG	Argentina_ArroyoSeco2_7700BP.AG	Argentina_Pampas_6800BP.AG	Argentina_ParanaRiver_LowerDelta_900BP	-0.001869	0.000361	-5.182	20096	21117	538311
YRI.DG	Argentina_ArroyoSeco2_7700BP.AG	Argentina_Pampas_6800BP.AG	Argentina_Central_Hills_NorthPunilla_700BP	-0.001939	0.000376	-5.15	19177	20219	519488
YRI.DG	Argentina_ArroyoSeco2_7700BP.AG	Argentina_Pampas_6800BP.AG	Argentina_Northwest_SubandeanValleys_Ambato_1200BP	-0.002249	0.000437	-5.15	12236	13015	332191
YRI.DG	Argentina_ArroyoSeco2_7700BP.AG	Argentina_Pampas_6800BP.AG	Argentina_Central_Plains_MesopotamiaSantiagoDelEstero_1000BP	-0.002037	0.000396	-5.147	23290	24486	628464
YRI.DG	Argentina_ArroyoSeco2_7700BP.AG	Argentina_Pampas_6800BP.AG	Argentina_Central_Hills_SouthPunilla_600BP	-0.001542	0.000309	-4.99	23843	24893	650711
YRI.DG	Argentina_ArroyoSeco2_7700BP.AG	Argentina_Pampas_6800BP.AG	Argentina_Central_Plains_MarChiquita_2500BP	-0.001646	0.000331	-4.978	21718	22788	591780
YRI.DG	Argentina_ArroyoSeco2_7700BP.AG	Argentina_Pampas_6800BP.AG	Argentina_Central_Plains_MarChiquita_3900BP	-0.00193	0.000392	-4.919	14447	15231	388936
YRI.DG	Argentina_ArroyoSeco2_7700BP.AG	Argentina_Pampas_6800BP.AG	Argentina_Central_Hills_NorthCordoba_900BP	-0.001703	0.000348	-4.887	23882	25027	650231
YRI.DG	Argentina_ArroyoSeco2_7700BP.AG	Argentina_Pampas_6800BP.AG	Argentina_Central_Plains_WestSantiagodelEstero_1400BP	-0.00192	0.000412	-4.666	23787	25003	648050
YRI.DG	Argentina_ArroyoSeco2_7700BP.AG	Argentina_Pampas_6800BP.AG	Argentina_Central_Hills_Traslasierra_800BP	-0.001364	0.000295	-4.617	23923	24841	651524
YRI.DG	Argentina_ArroyoSeco2_7700BP.AG	Argentina_Pampas_6800BP.AG	Argentina_Northwest_SouthernPuna_Antofagasta_4600BP	-0.001831	0.000397	-4.609	23116	24253	623736
YRI.DG	Argentina_ArroyoSeco2_7700BP.AG	Argentina_Pampas_6800BP.AG	Argentina_Central_Hills_Calamuchita_700BP	-0.001362	0.000296	-4.605	23885	24762	651538
YRI.DG	Argentina_ArroyoSeco2_7700BP.AG	Argentina_Pampas_6800BP.AG	Argentina_GranChaco_HumidChaco_200BP	-0.002766	0.00061	-4.535	5009	5395	134085
YRI.DG	Argentina_ArroyoSeco2_7700BP.AG	Argentina_Pampas_6800BP.AG	RN.Toba.masked	-0.002586	0.000577	-4.483	10048	10459	173639
YRI.DG	Chile_LosRieles_5100BP.AG	Argentina_Central_Plains_MesopotamiaSantiagoDelEstero_400BP	Argentina_GranChaco_HumidChaco_200BP	-0.002097	0.000472	-4.445	8430	8919	230135
YRI.DG	Argentina_ArroyoSeco2_7700BP.AG	Argentina_Pampas_6800BP.AG	Argentina_ParanaRiver_UpperDelta_700BP	-0.001708	0.000386	-4.422	14644	15314	394820
YRI.DG	Argentina_ArroyoSeco2_7700BP.AG	Argentina_Pampas_6800BP.AG	Argentina_Central_Hills_Comechingones_500BP	-0.001862	0.000424	-4.393	13538	14237	367824
YRI.DG	Argentina_ArroyoSeco2_7700BP.AG	Argentina_Pampas_6800BP.AG	Argentina_Northwest_PrePuna_600BP	-0.00189	0.000435	-4.341	18679	19608	498835
YRI.DG	Argentina_Central_Hills_SierrasChicas_JesusMaria_8500BP	Argentina_Central_Plains_MesopotamiaSantiagoDelEstero_400BP	Argentina_Northwest_NorthernPuna_Cochinoca_700BP	-0.001397	0.000332	-4.205	17986	18579	494755
YRI.DG	Argentina_ArroyoSeco2_7700BP.AG	Argentina_Pampas_6800BP.AG	RN.Wichi.masked	-0.00319	0.00077	-4.144	7360	7751	128527
YRI.DG	Argentina_ArroyoSeco2_7700BP.AG	Argentina_Pampas_6800BP.AG	Argentina_Central_Hills_SierrasChicas_4100BP	-0.001909	0.000465	-4.105	10633	11199	287548
YRI.DG	Argentina_ArroyoSeco2_7700BP.AG	Argentina_Pampas_6800BP.AG	Argentina_Central_Hills_Calamuchita_4200BP	-0.001889	0.000463	-4.083	11666	12216	310272
YRI.DG	Argentina_ArroyoSeco2_7700BP.AG	Argentina_Pampas_6800BP.AG	Argentina_Central_Hills_Comechingones_4100BP	-0.002293	0.000562	-4.078	5373	5715	145781
YRI.DG	Argentina_ArroyoSeco2_7700BP.AG	Argentina_Pampas_6800BP.AG	Paraguay_Pantanal_ParaguayRiver_1600BP	-0.002201	0.000552	-3.989	5339	5645	141877
YRI.DG	Peru_Lauricocha_8600BP.AG	Bolivia_Miraflores_MH.AG	Argentina_GranChaco_HumidChaco_200BP	-0.001899	0.000476	-3.987	9695	10225	261911
YRI.DG	Peru_Lauricocha_8600BP.AG	Bolivia_Miraflores_MH.AG	Argentina_Central_Plains_EastCordoba_600BP	-0.001061	0.000267	-3.969	47782	49313	1316094
YRI.DG	Brazil_JabuticabeiraII_Sambaqui_2400BP.AG	Argentina_Central_Plains_MesopotamiaSantiagoDelEstero_400BP	Argentina_Northwest_NorthernPuna_Cochinoca_700BP	-0.000764	0.000194	-3.935	59187	60261	1630827
YRI.DG	Argentina_ArroyoSeco2_7700BP.AG	Argentina_Pampas_6800BP.AG	Argentina_Central_Hills_Occientales_1900BP	-0.001601	0.000408	-3.928	16287	17006	436524
YRI.DG	Peru_Lauricocha_8600BP.AG	Bolivia_Miraflores_MH.AG	Argentina_Central_Hills_SouthPunilla_600BP	-0.001034	0.000264	-3.92	48234	49714	1331958
YRI.DG	Argentina_ArroyoSeco2_7700BP.AG	Argentina_Pampas_6800BP.AG	Argentina_Central_Plains_NorthSantiagodelEstero_500BP	-0.001581	0.000407	-3.882	19187	19992	513725
YRI.DG	Argentina_ArroyoSeco2_7700BP.AG	Argentina_Pampas_6800BP.AG	Argentina_Central_Hills_SouthPunilla_2800BP	-0.001566	0.000404	-3.877	23382	24342	632276
YRI.DG	Argentina_Pampas_6800BP.AG	Argentina_Central_Plains_MesopotamiaSantiagoDelEstero_400BP	Chane.DG	-0.001553	0.000401	-3.873	21161	21853	446443
YRI.DG	Argentina_ArroyoSeco2_7700BP.AG	Argentina_Pampas_6800BP.AG	Argentina_GranChaco_HumidChaco_1400BP	-0.001648	0.000426	-3.868	11099	11641	294911
YRI.DG	Peru_Lauricocha_8600BP.AG	Bolivia_Miraflores_MH.AG	Argentina_Central_Hills_SierrasChicas_700BP	-0.001172	0.000304	-3.854	44716	46264	1232898
YRI.DG	Peru_Lauricocha_8600BP.AG	Bolivia_Miraflores_MH.AG	Argentina_ParanaRiver_MiddleParanaSaladoRivers_800BP	-0.001254	0.000328	-3.825	46527	48182	1277216
YRI.DG	Peru_Lauricocha_8600BP.AG	Bolivia_Miraflores_MH.AG	Argentina_ParanaRiver_MiddleParanaSaladoRivers_1700BP	-0.00257	0.000684	-3.76	2870	3115	77469
YRI.DG	Argentina_ArroyoSeco2_7700BP.AG	Argentina_Central_Plains_MesopotamiaSantiagoDelEstero_400BP	Argentina_Northwest_NorthernPuna_Cochinoca_700BP	-0.000731	0.000197	-3.716	51906	53138	1434245
YRI.DG	Argentina_ArroyoSeco2_7700BP.AG	Argentina_Pampas_6800BP.AG	Argentina_Central_Plains_EastCordoba_3700BP	-0.002021	0.000555	-3.643	5477	5749	148018
YRI.DG	Argentina_Central_Hills_SierrasChicas_JesusMaria_8500BP	Argentina_Central_Plains_MesopotamiaSantiagoDelEstero_400BP	Argentina_Northwest_SubandeanValleys_Aconquija_1600BP	-0.001078	0.000296	-3.642	17608	18202	488722
YRI.DG	Argentina_ArroyoSeco2_7700BP.AG	Argentina_Pampas_6800BP.AG	Argentina_ParanaRiver_MiddleParanaSaladoRivers_1700BP	-0.003043	0.000844	-3.604	1684	1829	45266
YRI.DG	Brazil_MG_C_LapaDoSanto_EH_HG_9600BP.AG	Argentina_Central_Plains_MesopotamiaSantiagoDelEstero_400BP	Argentina_Northwest_NorthernPuna_Cochinoca_700BP	-0.000693	0.000194	-3.564	45649	46707	1266874
YRI.DG	Peru_Lauricocha_8600BP.AG	Bolivia_Miraflores_MH.AG	Argentina_Northwest_SubandeanValleys_Aconquija_1600BP	-0.001053	0.000299	-3.526	47873	49636	1320652
YRI.DG	Chile_LosRieles_5100BP.AG	Bolivia_Miraflores_MH.AG	Argentina_GranChaco_HumidChaco_200BP	-0.001948	0.000559	-3.489	8124	8548	216258
YRI.DG	Peru_Lauricocha_8600BP.AG	Bolivia_Miraflores_MH.AG	Argentina_Northwest_SubandeanValleys_Belen_700BP	-0.001026	0.000295	-3.474	48176	49858	1330594
YRI.DG	Peru_Lauricocha_8600BP.AG	Bolivia_Miraflores_MH.AG	Chane.DG	-0.001603	0.000463	-3.466	41507	43075	868235
YRI.DG	Peru_Lauricocha_8600BP.AG	Bolivia_Miraflores_MH.AG	Argentina_ParanaRiver_UpperDelta_700BP	-0.001179	0.000345	-3.414	25023	25865	679552
YRI.DG	Argentina_ArroyoSeco2_7700BP.AG	Argentina_Pampas_6800BP.AG	Argentina_Central_Hills_Calamuchita_2600BP	-0.001534	0.000452	-3.392	11748	12224	315929
YRI.DG	Peru_Lauricocha_8600BP.AG	Bolivia_Miraflores_MH.AG	Argentina_Central_Plains_MesopotamiaSantiagoDelEstero_1700BP	-0.001892	0.000558	-3.388	5813	6131	158591
YRI.DG	Peru_Lauricocha_8600BP.AG	Bolivia_Miraflores_MH.AG	Argentina_Pampas_Southern_2600BP	-0.000871	0.000257	-3.383	48946	50330	1344062
YRI.DG	Argentina_ArroyoSeco2_7700BP.AG	Argentina_Pampas_6800BP.AG	Argentina_Central_Hills_Comechingones_1200BP	-0.001562	0.000464	-3.362	11823	12301	314504
YRI.DG	Peru_Lauricocha_8600BP.AG	Bolivia_Miraflores_MH.AG	Argentina_Central_Plains_NorthDulceRiver_500BP	-0.000902	0.000269	-3.355	46082	47351	1266271
YRI.DG	Peru_Lauricocha_8600BP.AG	Bolivia_Miraflores_MH.AG	Argentina_Central_Hills_SouthPunilla_2800BP	-0.001257	0.000376	-3.342	46564	48324	1279876
YRI.DG	Peru_Lauricocha_8600BP.AG	Bolivia_Miraflores_MH.AG	Argentina_ParanaRiver_LowerDelta_900BP	-0.001033	0.000312	-3.306	39530	40776	1068903
YRI.DG	Peru_Lauricocha_8600BP.AG	Bolivia_Miraflores_MH.AG	Argentina_Pampas_SouthSaladoRiver_800BP	-0.000997	0.000304	-3.282	41031	42323	1129238
YRI.DG	Peru_Lauricocha_8600BP.AG	Bolivia_Miraflores_MH.AG	Argentina_Central_Hills_Traslasierra_2500BP	-0.000958	0.000294	-3.26	47408	48647	1297148
YRI.DG	Brazil_MG_C_LapaDoSanto_EH_HG_9600BP.AG	Argentina_Central_Plains_MesopotamiaSantiagoDelEstero_400BP	Argentina_Central_Hills_Traslasierra_2500BP	-0.000638	0.000197	-3.248	43602	44391	1229587
YRI.DG	Peru_Lauricocha_8600BP.AG	Bolivia_Miraflores_MH.AG	Argentina_Northwest_SubandeanValleys_Ambato_1200BP	-0.001111	0.000343	-3.235	24341	25123	662296
YRI.DG	Bolivia_Miraflores_MH.AG	Argentina_Central_Plains_MesopotamiaSantiagoDelEstero_400BP	Argentina_ParanaRiver_MiddleParanaSaladoRivers_1700BP	-0.001644	0.000509	-3.229	2970	3118	81516
YRI.DG	Peru_Lauricocha_8600BP.AG	Bolivia_Miraflores_MH.AG	Argentina_Central_Hills_Traslasierra_800BP	-0.000808	0.000251	-3.221	48680	49868	1341555
YRI.DG	Argentina_Pampas_CentralPampeanDunefields_LagunadelosPampas_10000BP	Argentina_Central_Plains_MesopotamiaSantiagoDelEstero_400BP	Paraguay_Pantanal_ParaguayRiver_1600BP	-0.001786	0.000562	-3.18	7146	7485	190582
YRI.DG	Argentina_ArroyoSeco2_7700BP.AG	Argentina_Pampas_6800BP.AG	Argentina_Central_Hills_SierrasChicas_1700BP	-0.001214	0.000383	-3.171	14534	15001	385193
YRI.DG	Peru_Lauricocha_8600BP.AG	Bolivia_Miraflores_MH.AG	Argentina_GranChaco_DryChaco_1900BP	-0.001587	0.000505	-3.141	7256	7605	194200
YRI.DG	Karitiana.DG	Argentina_Central_Plains_MesopotamiaSantiagoDelEstero_400BP	Argentina_Pampas_SouthSaladoRiver_3300BP	-0.001321	0.000425	-3.109	8910	9165	186926
YRI.DG	Argentina_BeagleChannel_Yamana_1500BP.AG	Argentina_Central_Plains_MesopotamiaSantiagoDelEstero_400BP	Argentina_Northwest_NorthernPuna_Cochinoca_700BP	-0.000818	0.000265	-3.085	35576	36396	986618
YRI.DG	Peru_Lauricocha_8600BP.AG	Bolivia_Miraflores_MH.AG	Argentina_Central_Plains_MarChiquita_2500BP	-0.000951	0.00031	-3.066	39599	40763	1082246
YRI.DG	Peru_Lauricocha_8600BP.AG	Bolivia_Miraflores_MH.AG	Argentina_Central_Plains_MarChiquita_1800BP	-0.000816	0.000268	-3.046	48616	49838	1337164
YRI.DG	Peru_Lauricocha_8600BP.AG	Bolivia_Miraflores_MH.AG	RN.Toba.masked	-0.001506	0.000502	-3.002	20419	21098	356001
YRI.DG	Peru_Lauricocha_8600BP.AG	Argentina_Central_Plains_MesopotamiaSantiagoDelEstero_400BP	Argentina_GranChaco_HumidChaco_200BP	-0.001155	0.000387	-2.985	10535	10878	287821
YRI.DG	Peru_Lauricocha_8600BP.AG	Bolivia_Miraflores_MH.AG	Argentina_Central_Plains_MarChiquita_700BP	-0.00075	0.000253	-2.967	48821	49988	1344319
YRI.DG	Peru_Lauricocha_8600BP.AG	Bolivia_Miraflores_MH.AG	Argentina_Central_Plains_MarChiquita_3900BP	-0.001092	0.00037	-2.955	23648	24438	641751
YRI.DG	Argentina_ArroyoSeco2_7700BP.AG	Argentina_Pampas_6800BP.AG	Argentina_Central_Plains_SouthCordoba_100BP	-0.001301	0.000442	-2.942	15716	16256	418383
YRI.DG	Argentina_Central_Hills_SierrasChicas_JesusMaria_8500BP	Argentina_Central_Plains_MesopotamiaSantiagoDelEstero_400BP	Argentina_Northwest_PrePuna_600BP	-0.001402	0.000478	-2.932	13526	14039	372633
YRI.DG	Peru_Lauricocha_8600BP.AG	Argentina_Central_Plains_MesopotamiaSantiagoDelEstero_400BP	Argentina_ParanaRiver_MiddleParanaSaladoRivers_1700BP	-0.001503	0.000516	-2.913	3051	3186	84339
YRI.DG	Peru_Lauricocha_8600BP.AG	Bolivia_Miraflores_MH.AG	Argentina_Central_Hills_NorthCordoba_900BP	-0.000927	0.000323	-2.872	48431	49970	1337152
YRI.DG	Brazil_MG_C_LapaDoSanto_EH_HG_9600BP.AG	Argentina_Central_Plains_MesopotamiaSantiagoDelEstero_400BP	Argentina_Northwest_SubandeanValleys_Belen_700BP	-0.000568	0.000198	-2.862	44783	45672	1256374
YRI.DG	Argentina_ArroyoSeco2_7700BP.AG	Argentina_Pampas_6800BP.AG	Argentina_GranChaco_DryChaco_1900BP	-0.001742	0.000614	-2.836	4587	4795	120188
YRI.DG	Argentina_Pampas_6800BP.AG	Bolivia_Miraflores_MH.AG	Chane.DG	-0.001334	0.00047	-2.835	20673	21227	432112
YRI.DG	Argentina_BeagleChannel_Yamana_1500BP.AG	Argentina_Pampas_6800BP.AG	Argentina_Northwest_SubandeanValleys_Ambato_1200BP	-0.001505	0.000533	-2.822	10727	11137	287429
YRI.DG	Argentina_Central_Hills_SierrasChicas_JesusMaria_8500BP	Argentina_Central_Plains_MesopotamiaSantiagoDelEstero_400BP	Chane.DG	-0.001459	0.000519	-2.812	15111	15597	325285
YRI.DG	Peru_Lauricocha_8600BP.AG	Bolivia_Miraflores_MH.AG	Argentina_Central_Plains_MesopotamiaSantiagoDelEstero_1000BP	-0.001054	0.000377	-2.797	46511	47926	1270269
YRI.DG	Bolivia_Miraflores_MH.AG	Argentina_Central_Plains_MesopotamiaSantiagoDelEstero_400BP	Argentina_GranChaco_HumidChaco_1400BP	-0.000821	0.000295	-2.784	22024	22534	589789
YRI.DG	Peru_Lauricocha_8600BP.AG	Bolivia_Miraflores_MH.AG	Argentina_Central_Hills_Calamuchita_2600BP	-0.001176	0.000428	-2.748	18810	19506	509647
YRI.DG	Peru_Lauricocha_8600BP.AG	Bolivia_Miraflores_MH.AG	RN.Wichi.masked	-0.001833	0.000667	-2.747	15113	15696	264091
YRI.DG	Argentina_ArroyoSeco2_7700BP.AG	Argentina_Pampas_6800BP.AG	Argentina_Northwest_SouthernPuna_Antofagasta_500BP	-0.001316	0.00048	-2.743	9101	9422	244668
YRI.DG	Brazil_MG_C_LapaDoSanto_EH_HG_9600BP.AG	Argentina_Central_Plains_MesopotamiaSantiagoDelEstero_400BP	Argentina_GranChaco_HumidChaco_200BP	-0.000981	0.00036	-2.723	9085	9360	247756
YRI.DG	Peru_Lauricocha_8600BP.AG	Bolivia_Miraflores_MH.AG	Argentina_Central_Hills_Calamuchita_700BP	-0.000686	0.000254	-2.699	48876	49962	1343961
YRI.DG	Chile_Conchali_700BP.AG	Bolivia_Miraflores_MH.AG	Argentina_GranChaco_HumidChaco_200BP	-0.001498	0.000555	-2.699	8507	8845	226059
YRI.DG	Peru_Lauricocha_8600BP.AG	Bolivia_Miraflores_MH.AG	Argentina_Central_Hills_SierrasChicas_1700BP	-0.000993	0.000369	-2.689	23974	24583	645104
YRI.DG	Argentina_ArroyoSeco2_7700BP.AG	Argentina_Central_Plains_MesopotamiaSantiagoDelEstero_400BP	Argentina_Central_Plains_MarChiquita_1800BP	-0.000379	0.000141	-2.682	50181	50902	1426620
YRI.DG	Argentina_Pampas_6800BP.AG	Argentina_Central_Plains_MesopotamiaSantiagoDelEstero_400BP	Argentina_Northwest_NorthernPuna_Cochinoca_700BP	-0.000661	0.000247	-2.679	24830	25336	677535
YRI.DG	Argentina_Pampas_CentralPampeanDunefields_LagunadelosPampas_10000BP	Bolivia_Miraflores_MH.AG	Argentina_ParanaRiver_MiddleParanaSaladoRivers_1700BP	-0.002336	0.000874	-2.673	2430	2587	64319
YRI.DG	Brazil_MG_C_LapaDoSanto_EH_HG_9600BP.AG	Argentina_Central_Plains_MesopotamiaSantiagoDelEstero_400BP	Argentina_Pampas_SouthSaladoRiver_3300BP	-0.001087	0.000407	-2.669	8140	8453	220664
YRI.DG	Brazil_JabuticabeiraII_Sambaqui_2400BP.AG	Argentina_Central_Plains_MesopotamiaSantiagoDelEstero_400BP	Argentina_ParanaRiver_MiddleParanaSaladoRivers_800BP	-0.000533	0.000201	-2.652	53944	54955	1532013
YRI.DG	Brazil_MG_C_LapaDoSanto_EH_HG_9600BP.AG	Argentina_Central_Plains_MesopotamiaSantiagoDelEstero_400BP	Argentina_Northwest_SubandeanValleys_Ambato_1200BP	-0.000663	0.000252	-2.633	22648	23009	627444
YRI.DG	Peru_Lauricocha_8600BP.AG	Bolivia_Miraflores_MH.AG	Argentina_ParanaRiver_LowerDelta_1600BP	-0.001032	0.000394	-2.621	21437	22077	575658
YRI.DG	Argentina_ArroyoSeco2_7700BP.AG	Argentina_Central_Plains_MesopotamiaSantiagoDelEstero_400BP	Argentina_Central_Plains_NorthDulceRiver_500BP	-0.000349	0.000134	-2.617	47734	48215	1349284
YRI.DG	Argentina_Pampas_CentralPampeanDunefields_LagunadelosPampas_10000BP	Argentina_Central_Plains_MesopotamiaSantiagoDelEstero_400BP	Argentina_ParanaRiver_MiddleParanaSaladoRivers_1700BP	-0.001725	0.000662	-2.605	2648	2766	72177
YRI.DG	Peru_Lauricocha_8600BP.AG	Bolivia_Miraflores_MH.AG	Argentina_GranChaco_HumidChaco_1400BP	-0.000995	0.000382	-2.604	21133	21713	558733
YRI.DG	Chile_Conchali_700BP.AG	Argentina_Central_Plains_MesopotamiaSantiagoDelEstero_400BP	Argentina_Northwest_NorthernPuna_Cochinoca_700BP	-0.000654	0.000252	-2.6	44765	45710	1234835
YRI.DG	Brazil_LocaDoSuin_Sambaqui_9100BP.AG	Argentina_Central_Plains_MesopotamiaSantiagoDelEstero_400BP	Argentina_Central_Plains_WestSantiagodelEstero_1400BP	-0.001035	0.000399	-2.591	18204	18722	509913
YRI.DG	Brazil_JabuticabeiraII_Sambaqui_2400BP.AG	Argentina_Central_Plains_MesopotamiaSantiagoDelEstero_400BP	Argentina_ParanaRiver_MiddleParanaSaladoRivers_1700BP	-0.001119	0.000433	-2.587	3274	3407	90048
YRI.DG	Argentina_Central_Hills_SierrasChicas_JesusMaria_8500BP	Argentina_Central_Plains_MesopotamiaSantiagoDelEstero_400BP	Argentina_ParanaRiver_MiddleParanaSaladoRivers_1700BP	-0.002453	0.000951	-2.581	1189	1273	33140
YRI.DG	Argentina_Central_Hills_SierrasChicas_JesusMaria_8500BP	Argentina_Central_Plains_MesopotamiaSantiagoDelEstero_400BP	Argentina_Central_Plains_NorthDulceRiver_500BP	-0.00057	0.000221	-2.578	16700	16975	468853
YRI.DG	Chile_Conchali_700BP.AG	Argentina_Central_Plains_MesopotamiaSantiagoDelEstero_400BP	RN.Wichi.masked	-0.00168	0.000653	-2.574	13769	14189	242305
YRI.DG	Brazil_MG_C_LapaDoSanto_EH_HG_9600BP.AG	Argentina_Central_Plains_MesopotamiaSantiagoDelEstero_400BP	Argentina_ParanaRiver_MiddleParanaSaladoRivers_800BP	-0.000521	0.000203	-2.564	42471	43408	1210723
YRI.DG	Brazil_MG_C_LapaDoSanto_EH_HG_9600BP.AG	Argentina_Central_Plains_MesopotamiaSantiagoDelEstero_400BP	RN.Toba.masked	-0.000855	0.000335	-2.554	19046	19395	334618
YRI.DG	Chile_Conchali_700BP.AG	Argentina_Central_Plains_MesopotamiaSantiagoDelEstero_400BP	RN.Toba.masked	-0.00111	0.000436	-2.544	18674	19051	326747
YRI.DG	Brazil_LocaDoSuin_Sambaqui_9100BP.AG	Argentina_Central_Plains_MesopotamiaSantiagoDelEstero_400BP	Argentina_Central_Plains_NorthDulceRiver_500BP	-0.00055	0.000217	-2.538	17899	18166	498365
YRI.DG	Argentina_Central_Hills_SierrasChicas_JesusMaria_8500BP	Argentina_Central_Plains_MesopotamiaSantiagoDelEstero_400BP	Argentina_Pampas_SouthSaladoRiver_3300BP	-0.001716	0.000677	-2.536	3340	3514	91517
YRI.DG	Karitiana.DG	Bolivia_Miraflores_MH.AG	Argentina_Pampas_SouthSaladoRiver_3300BP	-0.001298	0.000512	-2.535	8263	8486	171532
YRI.DG	Argentina_ArroyoSeco2_7700BP.AG	Argentina_Central_Plains_MesopotamiaSantiagoDelEstero_400BP	Chane.DG	-0.000907	0.000358	-2.534	43951	44847	910679
YRI.DG	Brazil_JabuticabeiraII_Sambaqui_2400BP.AG	Argentina_Central_Plains_MesopotamiaSantiagoDelEstero_400BP	Argentina_Pampas_SouthSaladoRiver_3300BP	-0.000907	0.000358	-2.533	10117	10373	271206
YRI.DG	Argentina_BeagleChannel_Yamana_1500BP.AG	Argentina_Pampas_6800BP.AG	Argentina_Northwest_NorthernPuna_Cochinoca_700BP	-0.001119	0.000442	-2.53	20948	21598	562463
YRI.DG	Brazil_LocaDoSuin_Sambaqui_9100BP.AG	Argentina_Central_Plains_MesopotamiaSantiagoDelEstero_400BP	Paraguay_Pantanal_ParaguayRiver_1600BP	-0.001628	0.000644	-2.527	3856	4027	103636
YRI.DG	Argentina_NorthTierradelFuego_LaArcillosa2_5800BP.AG	Argentina_Central_Plains_MesopotamiaSantiagoDelEstero_400BP	Argentina_Northwest_NorthernPuna_Cochinoca_700BP	-0.000687	0.000274	-2.513	41626	42580	1155617
YRI.DG	Argentina_Central_Hills_SierrasChicas_JesusMaria_8500BP	Argentina_Central_Plains_MesopotamiaSantiagoDelEstero_400BP	Argentina_Northwest_SubandeanValleys_Hualfin_2400BP	-0.000811	0.000328	-2.475	14614	14916	401336
YRI.DG	Brazil_MG_C_LapaDoSanto_EH_HG_9600BP.AG	Argentina_Central_Plains_MesopotamiaSantiagoDelEstero_400BP	Argentina_Pampas_SouthSaladoRiver_800BP	-0.000519	0.000211	-2.46	39336	39920	1098962
YRI.DG	Chile_Conchali_700BP.AG	Argentina_Central_Plains_MesopotamiaSantiagoDelEstero_400BP	Argentina_ParanaRiver_MiddleParanaSaladoRivers_1700BP	-0.001614	0.000657	-2.457	2691	2811	74028
YRI.DG	Argentina_ArroyoSeco2_7700BP.AG	Argentina_Pampas_6800BP.AG	Argentina_Pampas_SouthSaladoRiver_3300BP	-0.001512	0.000621	-2.435	4502	4701	119535
YRI.DG	Argentina_ArroyoSeco2_7700BP.AG	Argentina_Pampas_6800BP.AG	Argentina_ParanaRiver_LowerDelta_1600BP	-0.001156	0.000477	-2.421	11304	11600	297790
YRI.DG	Peru_Lauricocha_8600BP.AG	Bolivia_Miraflores_MH.AG	Argentina_Central_Plains_NorthSantiagodelEstero_500BP	-0.00092	0.000381	-2.412	36266	37186	976080
YRI.DG	Argentina_ArroyoSeco2_7700BP.AG	Argentina_Pampas_6800BP.AG	Argentina_Northwest_SouthernPuna_Antofagasta_2100BP	-0.001098	0.000456	-2.411	11508	11813	305847
YRI.DG	Argentina_Central_Hills_SierrasChicas_JesusMaria_8500BP	Argentina_Central_Plains_MesopotamiaSantiagoDelEstero_400BP	Argentina_Pampas_SouthSaladoRiver_800BP	-0.000843	0.00035	-2.409	14794	15178	409670
YRI.DG	Peru_Lauricocha_8600BP.AG	Bolivia_Miraflores_MH.AG	Argentina_Central_Plains_WestSantiagodelEstero_1400BP	-0.000861	0.000368	-2.336	48193	49454	1328604
YRI.DG	Brazil_JabuticabeiraII_Sambaqui_2400BP.AG	Argentina_Central_Plains_MesopotamiaSantiagoDelEstero_400BP	Argentina_Central_Plains_EastCordoba_600BP	-0.000332	0.000143	-2.322	56370	56918	1585659
YRI.DG	Brazil_MG_C_LapaDoSanto_EH_HG_9600BP.AG	Argentina_Central_Plains_MesopotamiaSantiagoDelEstero_400BP	Argentina_ParanaRiver_MiddleParanaSaladoRivers_1700BP	-0.001205	0.000519	-2.32	2778	2889	76044
YRI.DG	Peru_Lauricocha_8600BP.AG	Bolivia_Miraflores_MH.AG	Argentina_Northwest_NorthernPuna_Cochinoca_700BP	-0.00063	0.000272	-2.314	48486	49453	1343637
YRI.DG	Argentina_Central_Hills_SierrasChicas_JesusMaria_8500BP	Argentina_Central_Plains_MesopotamiaSantiagoDelEstero_400BP	Argentina_Northwest_SouthernPuna_Antofagasta_1200BP	-0.000679	0.000295	-2.303	17086	17429	467618
YRI.DG	Argentina_ArroyoSeco2_7700BP.AG	Argentina_Pampas_6800BP.AG	Argentina_Pampas_Southern_2600BP	-0.000646	0.000281	-2.297	23741	24217	651554
YRI.DG	Chile_Conchali_700BP.AG	Argentina_Central_Plains_MesopotamiaSantiagoDelEstero_400BP	Argentina_Central_Hills_NorthCordoba_900BP	-0.00058	0.000253	-2.293	42861	43756	1230190
YRI.DG	Peru_Lauricocha_8600BP.AG	Bolivia_Miraflores_MH.AG	Argentina_Pampas_SouthSaladoRiver_3300BP	-0.001213	0.00053	-2.289	8674	9010	229534
YRI.DG	Brazil_MG_C_LapaDoSanto_EH_HG_9600BP.AG	Argentina_Central_Plains_MesopotamiaSantiagoDelEstero_400BP	Argentina_Northwest_SouthernPuna_Antofagasta_1200BP	-0.000448	0.000196	-2.285	43491	44125	1201949
YRI.DG	Brazil_LocaDoSuin_Sambaqui_9100BP.AG	Argentina_Central_Plains_MesopotamiaSantiagoDelEstero_400BP	Argentina_Central_Hills_Calamuchita_2600BP	-0.001147	0.000505	-2.273	8522	8788	231895
YRI.DG	Argentina_BeagleChannel_Yamana_1500BP.AG	Argentina_Central_Plains_MesopotamiaSantiagoDelEstero_400BP	Argentina_Northwest_SubandeanValleys_Ambato_1200BP	-0.000758	0.000334	-2.271	17640	18005	488907
YRI.DG	Bolivia_Miraflores_MH.AG	Argentina_Central_Plains_MesopotamiaSantiagoDelEstero_400BP	Paraguay_Pantanal_ParaguayRiver_1600BP	-0.00089	0.000396	-2.249	8733	8943	234580
YRI.DG	Chile_Conchali_700BP.AG	Bolivia_Miraflores_MH.AG	RN.Wichi.masked	-0.001726	0.000768	-2.249	13089	13505	228043
YRI.DG	Chile_Conchali_700BP.AG	Argentina_Central_Plains_MesopotamiaSantiagoDelEstero_400BP	Argentina_GranChaco_HumidChaco_200BP	-0.001043	0.000465	-2.242	8947	9200	241529
YRI.DG	Chile_LosRieles_5100BP.AG	Karitiana.DG	Argentina_GranChaco_HumidChaco_200BP	-0.00153	0.000683	-2.241	7817	8068	163270
YRI.DG	Brazil_MG_C_LapaDoSanto_EH_HG_9600BP.AG	Argentina_Central_Plains_MesopotamiaSantiagoDelEstero_400BP	Argentina_Central_Plains_MarChiquita_1800BP	-0.000314	0.00014	-2.24	44309	44706	1261798
YRI.DG	Chile_Conchali_700BP.AG	Bolivia_Miraflores_MH.AG	Argentina_ParanaRiver_MiddleParanaSaladoRivers_1700BP	-0.001872	0.000838	-2.235	2633	2777	69676
YRI.DG	Argentina_BeagleChannel_Yamana_1500BP.AG	Argentina_Pampas_6800BP.AG	Argentina_Central_Plains_NorthDulceRiver_500BP	-0.000886	0.000396	-2.233	20699	21196	558155
YRI.DG	Brazil_JabuticabeiraII_Sambaqui_2400BP.AG	Argentina_Central_Plains_MesopotamiaSantiagoDelEstero_400BP	Argentina_Central_Hills_Traslasierra_2500BP	-0.000439	0.000197	-2.225	55528	56054	1556563
YRI.DG	Brazil_JabuticabeiraII_Sambaqui_2400BP.AG	Argentina_Central_Plains_MesopotamiaSantiagoDelEstero_400BP	Argentina_Northwest_PrePuna_600BP	-0.000632	0.000284	-2.224	42041	42721	1144065
YRI.DG	Brazil_JabuticabeiraII_Sambaqui_2400BP.AG	Argentina_Central_Plains_MesopotamiaSantiagoDelEstero_400BP	Argentina_Central_Plains_MesopotamiaSantiagoDelEstero_1700BP	-0.000845	0.000381	-2.218	6123	6288	173440
YRI.DG	Argentina_BeagleChannel_Yamana_1500BP.AG	Argentina_Central_Plains_MesopotamiaSantiagoDelEstero_400BP	Argentina_Central_Plains_NorthDulceRiver_500BP	-0.000394	0.000178	-2.211	33946	34280	961211
YRI.DG	Chile_Conchali_700BP.AG	Bolivia_Miraflores_MH.AG	Argentina_ParanaRiver_LowerDelta_1600BP	-0.000999	0.000452	-2.211	18755	19251	501002
YRI.DG	Argentina_Northwest_SouthernPuna_Antofagasta_PeñasdelasTrampas1.1_8800BP	Argentina_Pampas_6800BP.AG	RN.Wichi.masked	-0.004317	0.001953	-2.211	750	807	13548
YRI.DG	Peru_Lauricocha_8600BP.AG	Bolivia_Miraflores_MH.AG	Argentina_Northwest_SubandeanValleys_Hualfin_2400BP	-0.00067	0.000304	-2.204	40550	41473	1114416
YRI.DG	Argentina_NorthTierradelFuego_LaArcillosa2_5800BP.AG	Argentina_Central_Plains_MesopotamiaSantiagoDelEstero_400BP	Argentina_ParanaRiver_MiddleParanaSaladoRivers_1700BP	-0.001407	0.000645	-2.182	2643	2743	72200
YRI.DG	Bolivia_Miraflores_MH.AG	Argentina_Central_Plains_MesopotamiaSantiagoDelEstero_400BP	Argentina_Central_Plains_MarChiquita_3900BP	-0.000573	0.000265	-2.166	23945	24340	665654
YRI.DG	Argentina_Pampas_CentralPampeanDunefields_LagunadelosPampas_10000BP	Argentina_Pampas_6800BP.AG	Argentina_Pampas_SouthSaladoRiver_800BP	-0.001133	0.000529	-2.143	18451	19020	491254
YRI.DG	Peru_Lauricocha_8600BP.AG	Argentina_Pampas_6800BP.AG	Argentina_ParanaRiver_MiddleParanaSaladoRivers_1700BP	-0.001951	0.000911	-2.142	1719	1813	45423
YRI.DG	Argentina_NorthTierradelFuego_LaArcillosa2_5800BP.AG	Argentina_Central_Plains_MesopotamiaSantiagoDelEstero_400BP	Argentina_Central_Plains_MarChiquita_3900BP	-0.000692	0.000324	-2.138	21527	21980	602000
YRI.DG	Argentina_NorthTierradelFuego_LaArcillosa2_5800BP.AG	Argentina_Central_Plains_MesopotamiaSantiagoDelEstero_400BP	RN.Wichi.masked	-0.001462	0.000686	-2.13	12321	12644	216852
YRI.DG	Brazil_LocaDoSuin_Sambaqui_9100BP.AG	Bolivia_Miraflores_MH.AG	Paraguay_Pantanal_ParaguayRiver_1600BP	-0.001606	0.000756	-2.123	3834	4000	100720
YRI.DG	Brazil_MG_C_LapaDoSanto_EH_HG_9600BP.AG	Argentina_Central_Plains_MesopotamiaSantiagoDelEstero_400BP	Argentina_ParanaRiver_LowerDelta_900BP	-0.000452	0.000213	-2.119	36810	37428	1015500
YRI.DG	Chile_Conchali_700BP.AG	Bolivia_Miraflores_MH.AG	Argentina_Northwest_NorthernPuna_Cochinoca_700BP	-0.000679	0.000323	-2.105	41196	42033	1139270
YRI.DG	Brazil_JabuticabeiraII_Sambaqui_2400BP.AG	Argentina_Central_Plains_MesopotamiaSantiagoDelEstero_400BP	Argentina_Northwest_SubandeanValleys_Aconquija_1600BP	-0.000375	0.000179	-2.094	57355	58173	1592265
YRI.DG	Peru_Lauricocha_8600BP.AG	Argentina_Central_Plains_MesopotamiaSantiagoDelEstero_400BP	Argentina_Central_Plains_MesopotamiaSantiagoDelEstero_1700BP	-0.000938	0.000448	-2.093	5855	6053	166980
YRI.DG	Bolivia_Miraflores_MH.AG	Argentina_Central_Plains_MesopotamiaSantiagoDelEstero_400BP	Argentina_ParanaRiver_LowerDelta_900BP	-0.000424	0.000204	-2.084	41550	42066	1133813
YRI.DG	Brazil_MG_C_LapaDoSanto_EH_HG_9600BP.AG	Argentina_Central_Plains_MesopotamiaSantiagoDelEstero_400BP	Argentina_Central_Plains_NorthDulceRiver_500BP	-0.000273	0.000132	-2.064	42680	43101	1211217
YRI.DG	Argentina_NorthTierradelFuego_LaArcillosa2_5800BP.AG	Bolivia_Miraflores_MH.AG	Argentina_Central_Plains_MarChiquita_3900BP	-0.000875	0.000424	-2.064	21190	21648	572857
YRI.DG	Argentina_NorthTierradelFuego_LaArcillosa2_5800BP.AG	Argentina_Central_Plains_MesopotamiaSantiagoDelEstero_400BP	Argentina_Central_Hills_Calamuchita_2600BP	-0.000883	0.000428	-2.062	17504	17930	483233
YRI.DG	Argentina_Pampas_6800BP.AG	Argentina_Central_Plains_MesopotamiaSantiagoDelEstero_400BP	RN.Toba.masked	-0.000884	0.000429	-2.059	10104	10269	177532
YRI.DG	Chile_LosRieles_5100BP.AG	Bolivia_Miraflores_MH.AG	Argentina_Central_Hills_NorthPunilla_700BP	-0.00081	0.000395	-2.052	29567	30223	797623
YRI.DG	Argentina_Pampas_CentralPampeanDunefields_LagunadelosPampas_10000BP	Argentina_Pampas_6800BP.AG	Paraguay_Pantanal_ParaguayRiver_1600BP	-0.001696	0.000827	-2.051	4362	4556	113984
YRI.DG	Argentina_Pampas_CentralPampeanDunefields_LagunadelosPampas_10000BP	Argentina_Central_Plains_MesopotamiaSantiagoDelEstero_400BP	Argentina_Pampas_SouthSaladoRiver_800BP	-0.000615	0.0003	-2.05	35228	35764	957034
YRI.DG	Argentina_Pampas_CentralPampeanDunefields_LagunadelosPampas_10000BP	Bolivia_Miraflores_MH.AG	Paraguay_Pantanal_ParaguayRiver_1600BP	-0.001299	0.000634	-2.049	6977	7206	181955
YRI.DG	Brazil_JabuticabeiraII_Sambaqui_2400BP.AG	Argentina_Central_Plains_MesopotamiaSantiagoDelEstero_400BP	Argentina_Northwest_SouthernPuna_Antofagasta_1200BP	-0.000358	0.000176	-2.04	55264	55767	1515094
YRI.DG	Brazil_LocaDoSuin_Sambaqui_9100BP.AG	Argentina_Central_Plains_MesopotamiaSantiagoDelEstero_400BP	Argentina_Central_Plains_SouthCordoba_100BP	-0.00093	0.000458	-2.028	11990	12284	326241
YRI.DG	Chile_LosRieles_5100BP.AG	Argentina_Central_Plains_MesopotamiaSantiagoDelEstero_400BP	Argentina_Central_Plains_MesopotamiaSantiagoDelEstero_1000BP	-0.000695	0.000345	-2.014	39088	39918	1112658
YRI.DG	Chile_LosRieles_5100BP.AG	Bolivia_Miraflores_MH.AG	Argentina_Pampas_SouthSaladoRiver_800BP	-0.000738	0.000368	-2.004	36105	36864	982313
YRI.DG	Chile_LosRieles_5100BP.AG	Argentina_Central_Plains_MesopotamiaSantiagoDelEstero_400BP	Argentina_ParanaRiver_LowerDelta_900BP	-0.000541	0.000271	-1.997	34446	34927	941018
YRI.DG	Argentina_ArroyoSeco2_7700BP.AG	Bolivia_Miraflores_MH.AG	Argentina_Northwest_NorthernPuna_Cochinoca_700BP	-0.000505	0.000253	-1.992	46893	47567	1295301
YRI.DG	Peru_Lauricocha_8600BP.AG	Bolivia_Miraflores_MH.AG	Argentina_Northwest_SouthernPuna_Antofagasta_1200BP	-0.000573	0.000288	-1.989	46442	47292	1271188
YRI.DG	Brazil_JabuticabeiraII_Sambaqui_2400BP.AG	Argentina_Central_Plains_MesopotamiaSantiagoDelEstero_400BP	Argentina_Central_Hills_Calamuchita_2600BP	-0.000612	0.000308	-1.984	20366	20707	561748
YRI.DG	Chile_Conchali_700BP.AG	Argentina_Central_Plains_MesopotamiaSantiagoDelEstero_400BP	Argentina_Pampas_SouthSaladoRiver_3300BP	-0.001025	0.000517	-1.983	7989	8205	214562
YRI.DG	Peru_Lauricocha_8600BP.AG	Bolivia_Miraflores_MH.AG	Argentina_Central_Hills_Comechingones_1200BP	-0.000796	0.000403	-1.976	17608	18010	472131
YRI.DG	Argentina_ArroyoSeco2_7700BP.AG	Argentina_Central_Plains_MesopotamiaSantiagoDelEstero_400BP	Argentina_GranChaco_HumidChaco_200BP	-0.000721	0.000368	-1.962	10167	10461	276572
YRI.DG	Argentina_Pampas_CentralPampeanDunefields_LagunadelosPampas_10000BP	Argentina_Pampas_6800BP.AG	Argentina_ParanaRiver_MiddleParanaSaladoRivers_1700BP	-0.002469	0.001265	-1.951	1408	1501	37080
YRI.DG	Argentina_BeagleChannel_Yamana_1500BP.AG	Argentina_Central_Plains_MesopotamiaSantiagoDelEstero_400BP	Argentina_GranChaco_HumidChaco_200BP	-0.000971	0.000498	-1.95	7160	7347	194010
YRI.DG	Chile_Conchali_700BP.AG	Bolivia_Miraflores_MH.AG	Argentina_Pampas_SouthSaladoRiver_3300BP	-0.001209	0.000621	-1.948	7568	7818	200574
YRI.DG	Bolivia_Miraflores_MH.AG	Karitiana.DG	Argentina_ParanaRiver_MiddleParanaSaladoRivers_1700BP	-0.001401	0.000721	-1.943	2765	2853	57624
YRI.DG	Argentina_Central_Hills_SierrasChicas_JesusMaria_8500BP	Argentina_Central_Plains_MesopotamiaSantiagoDelEstero_400BP	Argentina_Northwest_SubandeanValleys_Belen_700BP	-0.00057	0.000294	-1.938	17735	18041	491585
YRI.DG	Argentina_Central_Hills_SierrasChicas_JesusMaria_8500BP	Argentina_Central_Plains_MesopotamiaSantiagoDelEstero_400BP	Argentina_Northwest_SouthernPuna_Antofagasta_4600BP	-0.000875	0.000457	-1.916	17305	17737	474794
YRI.DG	Argentina_NorthTierradelFuego_LaArcillosa2_5800BP.AG	Argentina_Central_Plains_MesopotamiaSantiagoDelEstero_400BP	Argentina_GranChaco_HumidChaco_200BP	-0.000938	0.000493	-1.904	8293	8504	226205
YRI.DG	Chile_Conchali_700BP.AG	Argentina_Pampas_6800BP.AG	Argentina_ParanaRiver_MiddleParanaSaladoRivers_1700BP	-0.002106	0.001107	-1.903	1682	1767	43972
YRI.DG	Bolivia_Miraflores_MH.AG	Argentina_Central_Plains_MesopotamiaSantiagoDelEstero_400BP	Argentina_Pampas_SouthSaladoRiver_3300BP	-0.000762	0.000401	-1.902	9121	9356	242918
YRI.DG	Brazil_JabuticabeiraII_Sambaqui_2400BP.AG	Argentina_Central_Plains_MesopotamiaSantiagoDelEstero_400BP	Argentina_Central_Plains_MarChiquita_1800BP	-0.000262	0.000138	-1.894	57073	57480	1618887
YRI.DG	Chile_LosRieles_5100BP.AG	Bolivia_Miraflores_MH.AG	Argentina_ParanaRiver_LowerDelta_900BP	-0.000682	0.000361	-1.889	32897	33488	878277
YRI.DG	Chile_LosRieles_5100BP.AG	Bolivia_Miraflores_MH.AG	Argentina_Northwest_NorthernPuna_Cochinoca_700BP	-0.000626	0.000332	-1.887	39407	40160	1085048
YRI.DG	Peru_Lauricocha_8600BP.AG	Bolivia_Miraflores_MH.AG	Paraguay_Pantanal_ParaguayRiver_1600BP	-0.000996	0.000528	-1.885	8651	8836	227526
YRI.DG	Chile_Conchali_700BP.AG	Bolivia_Miraflores_MH.AG	RN.Toba.masked	-0.001064	0.000564	-1.884	17769	18120	307541
YRI.DG	Bolivia_Miraflores_MH.AG	Argentina_Central_Plains_MesopotamiaSantiagoDelEstero_400BP	RN.Toba.masked	-0.000626	0.000333	-1.879	21617	21930	377533
YRI.DG	Brazil_LocaDoSuin_Sambaqui_9100BP.AG	Argentina_Central_Plains_MesopotamiaSantiagoDelEstero_400BP	Argentina_Central_Hills_SierrasChicas_700BP	-0.000546	0.000292	-1.873	17443	17734	488343
YRI.DG	Peru_Lauricocha_8600BP.AG	Bolivia_Miraflores_MH.AG	Argentina_Central_Hills_Comechingones_500BP	-0.000754	0.000404	-1.867	22058	22470	593837
YRI.DG	Chile_LosRieles_5100BP.AG	Argentina_Central_Plains_MesopotamiaSantiagoDelEstero_400BP	Argentina_Central_Hills_NorthPunilla_700BP	-0.000537	0.000289	-1.859	30292	30801	843592
YRI.DG	Argentina_BeagleChannel_Yamana_1500BP.AG	Argentina_Pampas_6800BP.AG	Argentina_GranChaco_HumidChaco_200BP	-0.001507	0.000815	-1.85	4432	4609	116236
YRI.DG	Chile_LosRieles_5100BP.AG	Bolivia_Miraflores_MH.AG	Argentina_Central_Plains_MesopotamiaSantiagoDelEstero_1000BP	-0.000844	0.000457	-1.849	38229	39126	1036122
YRI.DG	Argentina_Central_Hills_SierrasChicas_JesusMaria_8500BP	Argentina_Central_Plains_MesopotamiaSantiagoDelEstero_400BP	Argentina_Central_Hills_Calamuchita_2600BP	-0.001037	0.000562	-1.845	7026	7225	192730
YRI.DG	Argentina_Central_Hills_SierrasChicas_JesusMaria_8500BP	Argentina_Central_Plains_MesopotamiaSantiagoDelEstero_400BP	Argentina_ParanaRiver_LowerDelta_900BP	-0.000614	0.000333	-1.844	14790	15017	406403
YRI.DG	Argentina_Pampas_CentralPampeanDunefields_LagunadelosPampas_10000BP	Argentina_Pampas_6800BP.AG	Argentina_Northwest_NorthernPuna_Cochinoca_700BP	-0.000968	0.000527	-1.837	19674	20184	516633
YRI.DG	Chile_LosRieles_5100BP.AG	Argentina_Central_Plains_MesopotamiaSantiagoDelEstero_400BP	Argentina_ParanaRiver_MiddleParanaSaladoRivers_1700BP	-0.001165	0.000635	-1.836	2620	2702	70976
YRI.DG	Argentina_NorthTierradelFuego_LaArcillosa2_5800BP.AG	Argentina_Central_Plains_MesopotamiaSantiagoDelEstero_400BP	Chane.DG	-0.000897	0.000489	-1.835	34593	35261	721310
YRI.DG	Argentina_Pampas_6800BP.AG	Argentina_Central_Plains_MesopotamiaSantiagoDelEstero_400BP	Argentina_ParanaRiver_MiddleParanaSaladoRivers_1700BP	-0.001336	0.000729	-1.833	1720	1794	46726
YRI.DG	Brazil_LocaDoSuin_Sambaqui_9100BP.AG	Karitiana.DG	Argentina_Central_Plains_WestSantiagodelEstero_1400BP	-0.00111	0.000606	-1.832	16445	16828	345021
YRI.DG	Brazil_LocaDoSuin_Sambaqui_9100BP.AG	Argentina_Central_Plains_MesopotamiaSantiagoDelEstero_400BP	Argentina_Central_Hills_Comechingones_4100BP	-0.001157	0.000632	-1.831	4002	4130	107478
YRI.DG	Chile_Conchali_700BP.AG	Argentina_Pampas_6800BP.AG	Argentina_Pampas_SouthSaladoRiver_3300BP	-0.001438	0.000788	-1.825	4306	4482	115368
YRI.DG	Argentina_Pampas_CentralPampeanDunefields_LagunadelosPampas_10000BP	Karitiana.DG	Paraguay_Pantanal_ParaguayRiver_1600BP	-0.001378	0.000758	-1.817	6602	6793	137793
YRI.DG	Argentina_ArroyoSeco2_7700BP.AG	Argentina_Pampas_6800BP.AG	Argentina_Central_Plains_MesopotamiaSantiagoDelEstero_1700BP	-0.001181	0.000651	-1.815	3836	3960	101421
YRI.DG	Argentina_Pampas_6800BP.AG	Argentina_Central_Plains_MesopotamiaSantiagoDelEstero_400BP	Argentina_Central_Hills_Traslasierra_2500BP	-0.000468	0.00026	-1.804	24066	24384	666811
YRI.DG	Brazil_LocaDoSuin_Sambaqui_9100BP.AG	Bolivia_Miraflores_MH.AG	Argentina_Central_Plains_WestSantiagodelEstero_1400BP	-0.000877	0.000486	-1.804	17596	18022	480300
YRI.DG	Brazil_MG_C_LapaDoSanto_EH_HG_9600BP.AG	Argentina_Central_Plains_MesopotamiaSantiagoDelEstero_400BP	Argentina_Central_Hills_SouthPunilla_600BP	-0.000276	0.000153	-1.802	44709	45179	1259324
YRI.DG	Argentina_Central_Hills_SierrasChicas_JesusMaria_8500BP	Argentina_Central_Plains_MesopotamiaSantiagoDelEstero_400BP	Argentina_Central_Hills_Comechingones_500BP	-0.000867	0.000489	-1.773	8104	8297	222594
YRI.DG	Chile_Conchali_700BP.AG	Argentina_Central_Plains_MesopotamiaSantiagoDelEstero_400BP	Argentina_Central_Hills_Traslasierra_2500BP	-0.000448	0.000254	-1.767	42852	43426	1200026
YRI.DG	Argentina_Central_Hills_SierrasChicas_JesusMaria_8500BP	Argentina_Central_Plains_MesopotamiaSantiagoDelEstero_400BP	Argentina_Pampas_Southern_2600BP	-0.000453	0.000257	-1.763	18031	18297	494806
YRI.DG	Argentina_BeagleChannel_Yamana_1500BP.AG	Argentina_Central_Plains_MesopotamiaSantiagoDelEstero_400BP	Paraguay_Pantanal_ParaguayRiver_1600BP	-0.000944	0.000536	-1.76	7121	7303	190473
YRI.DG	Argentina_NorthTierradelFuego_LaArcillosa2_5800BP.AG	Bolivia_Miraflores_MH.AG	Argentina_Northwest_NorthernPuna_Cochinoca_700BP	-0.000597	0.00034	-1.752	38147	38792	1060170
YRI.DG	Chile_LosRieles_5100BP.AG	Argentina_Central_Plains_MesopotamiaSantiagoDelEstero_400BP	Argentina_Pampas_SouthSaladoRiver_800BP	-0.000494	0.000282	-1.75	37596	38154	1041542
YRI.DG	Brazil_JabuticabeiraII_Sambaqui_2400BP.AG	Argentina_Central_Plains_MesopotamiaSantiagoDelEstero_400BP	Argentina_GranChaco_HumidChaco_200BP	-0.000585	0.000334	-1.749	11423	11650	308078
YRI.DG	Argentina_Northwest_SouthernPuna_Antofagasta_PeñasdelasTrampas1.1_8800BP	Argentina_Pampas_6800BP.AG	Argentina_GranChaco_DryChaco_1900BP	-0.00343	0.001962	-1.749	515	561	13555
YRI.DG	Peru_Lauricocha_8600BP.AG	Argentina_Central_Plains_MesopotamiaSantiagoDelEstero_400BP	Argentina_ParanaRiver_MiddleParanaSaladoRivers_800BP	-0.000393	0.000226	-1.74	49952	50641	1421045
YRI.DG	Argentina_Northwest_SouthernPuna_Antofagasta_PeñasdelasTrampas1.1_8800BP	Karitiana.DG	Argentina_GranChaco_DryChaco_1900BP	-0.003068	0.001765	-1.738	663	708	13957
YRI.DG	Karitiana.DG	Argentina_Central_Plains_MesopotamiaSantiagoDelEstero_400BP	Argentina_Central_Hills_Occientales_1900BP	-0.000661	0.000381	-1.735	24448	24783	506830
YRI.DG	Argentina_Northwest_SouthernPuna_Antofagasta_PeñasdelasTrampas1.1_8800BP	Argentina_Central_Plains_MesopotamiaSantiagoDelEstero_400BP	Argentina_ParanaRiver_MiddleParanaSaladoRivers_1700BP	-0.003351	0.001934	-1.732	278	305	7728
YRI.DG	Argentina_Pampas_CentralPampeanDunefields_LagunadelosPampas_10000BP	Argentina_Central_Plains_MesopotamiaSantiagoDelEstero_400BP	Argentina_Northwest_NorthernPuna_Cochinoca_700BP	-0.000488	0.000283	-1.727	46046	46631	1229593
YRI.DG	Argentina_Northwest_SouthernPuna_Antofagasta_PeñasdelasTrampas1.1_8800BP	Bolivia_Miraflores_MH.AG	Argentina_GranChaco_HumidChaco_1400BP	-0.001734	0.00101	-1.717	1865	1961	49500
YRI.DG	Chile_LosRieles_5100BP.AG	Argentina_Central_Plains_MesopotamiaSantiagoDelEstero_400BP	Argentina_Northwest_NorthernPuna_Cochinoca_700BP	-0.000441	0.000257	-1.716	42680	43352	1170115
YRI.DG	Argentina_Pampas_CentralPampeanDunefields_LagunadelosPampas_10000BP	Argentina_Pampas_6800BP.AG	Argentina_Northwest_SubandeanValleys_Ambato_1200BP	-0.000992	0.000579	-1.715	10216	10467	268078
YRI.DG	Chile_Conchali_700BP.AG	Argentina_Central_Plains_MesopotamiaSantiagoDelEstero_400BP	Argentina_ParanaRiver_LowerDelta_1600BP	-0.000652	0.000383	-1.703	19753	20101	536438
YRI.DG	Argentina_Northwest_SouthernPuna_Antofagasta_PeñasdelasTrampas1.1_8800BP	Bolivia_Miraflores_MH.AG	RN.Wichi.masked	-0.002761	0.001622	-1.703	1210	1267	21453
YRI.DG	Argentina_Central_Hills_SierrasChicas_JesusMaria_8500BP	Argentina_Central_Plains_MesopotamiaSantiagoDelEstero_400BP	Argentina_Central_Hills_NorthPunilla_700BP	-0.000602	0.000354	-1.702	12743	12943	356326
YRI.DG	Argentina_BeagleChannel_Yamana_1500BP.AG	Argentina_Central_Plains_MesopotamiaSantiagoDelEstero_400BP	Argentina_Central_Plains_MesopotamiaSantiagoDelEstero_1700BP	-0.000929	0.000547	-1.7	4884	5009	137584
YRI.DG	Brazil_JabuticabeiraII_Sambaqui_2400BP.AG	Argentina_Central_Plains_MesopotamiaSantiagoDelEstero_400BP	Argentina_Central_Plains_WestSantiagodelEstero_1400BP	-0.000437	0.000258	-1.692	57053	57804	1604206
YRI.DG	Chile_LosRieles_5100BP.AG	Bolivia_Miraflores_MH.AG	Argentina_Pampas_SouthSaladoRiver_3300BP	-0.001091	0.000647	-1.688	7330	7561	191949
YRI.DG	Brazil_JabuticabeiraII_Sambaqui_2400BP.AG	Argentina_Central_Plains_MesopotamiaSantiagoDelEstero_400BP	Argentina_Central_Hills_SierrasChicas_700BP	-0.00029	0.000172	-1.685	51141	51627	1449322
YRI.DG	Argentina_BeagleChannel_Yamana_1500BP.AG	Argentina_Pampas_6800BP.AG	Argentina_ParanaRiver_MiddleParanaSaladoRivers_1700BP	-0.001916	0.00114	-1.681	1570	1648	40785
YRI.DG	Brazil_JabuticabeiraII_Sambaqui_2400BP.AG	Argentina_Central_Plains_MesopotamiaSantiagoDelEstero_400BP	Argentina_Pampas_Southern_2600BP	-0.000255	0.000152	-1.676	59064	59550	1631492
YRI.DG	Karitiana.DG	Argentina_Central_Plains_MesopotamiaSantiagoDelEstero_400BP	Argentina_ParanaRiver_MiddleParanaSaladoRivers_1700BP	-0.000874	0.000523	-1.671	2925	2973	62113
YRI.DG	Chile_Conchali_700BP.AG	Argentina_Central_Plains_MesopotamiaSantiagoDelEstero_400BP	Argentina_ParanaRiver_MiddleParanaSaladoRivers_800BP	-0.000452	0.000271	-1.669	41799	42383	1180976
YRI.DG	Chile_LosRieles_5100BP.AG	Bolivia_Miraflores_MH.AG	Argentina_ParanaRiver_MiddleParanaSaladoRivers_1700BP	-0.00135	0.000809	-1.669	2569	2660	67101
YRI.DG	Brazil_JabuticabeiraII_Sambaqui_2400BP.AG	Argentina_Central_Plains_MesopotamiaSantiagoDelEstero_400BP	Argentina_Central_Plains_EastCordoba_3700BP	-0.000574	0.000345	-1.666	9568	9712	262198
YRI.DG	Chile_Conchali_700BP.AG	Argentina_Central_Plains_MesopotamiaSantiagoDelEstero_400BP	Argentina_Central_Hills_SierrasChicas_4100BP	-0.000658	0.000396	-1.663	16950	17259	469383
YRI.DG	Argentina_ArroyoSeco2_7700BP.AG	Argentina_Central_Plains_MesopotamiaSantiagoDelEstero_400BP	Argentina_ParanaRiver_MiddleParanaSaladoRivers_1700BP	-0.000804	0.000486	-1.653	2994	3081	82002
YRI.DG	Brazil_JabuticabeiraII_Sambaqui_2400BP.AG	Argentina_Central_Plains_MesopotamiaSantiagoDelEstero_400BP	Argentina_Northwest_SubandeanValleys_Hualfin_2400BP	-0.000336	0.000204	-1.651	45753	46125	1268514
YRI.DG	Argentina_BeagleChannel_Yamana_1500BP.AG	Argentina_Pampas_6800BP.AG	Argentina_Central_Plains_NorthSantiagodelEstero_500BP	-0.000887	0.000537	-1.651	16866	17261	449692
YRI.DG	Peru_Lauricocha_8600BP.AG	Argentina_Central_Plains_MesopotamiaSantiagoDelEstero_400BP	RN.Wichi.masked	-0.000912	0.000552	-1.651	16371	16708	286646
YRI.DG	Chile_Conchali_700BP.AG	Bolivia_Miraflores_MH.AG	Argentina_GranChaco_DryChaco_1900BP	-0.000951	0.000577	-1.65	6772	6957	180902
YRI.DG	Argentina_NorthTierradelFuego_LaArcillosa2_5800BP.AG	Argentina_Central_Plains_MesopotamiaSantiagoDelEstero_400BP	Argentina_ParanaRiver_MiddleParanaSaladoRivers_800BP	-0.000481	0.000292	-1.648	38909	39518	1109379
YRI.DG	Argentina_NorthTierradelFuego_LaArcillosa2_5800BP.AG	Bolivia_Miraflores_MH.AG	Paraguay_Pantanal_ParaguayRiver_1600BP	-0.000983	0.000597	-1.647	7705	7899	203869
YRI.DG	Peru_Lauricocha_8600BP.AG	Karitiana.DG	Argentina_ParanaRiver_MiddleParanaSaladoRivers_1700BP	-0.001252	0.000763	-1.641	2816	2909	59005
YRI.DG	Chile_Conchali_700BP.AG	Argentina_Central_Plains_MesopotamiaSantiagoDelEstero_400BP	Paraguay_Pantanal_ParaguayRiver_1600BP	-0.000767	0.000468	-1.637	8268	8442	221758
YRI.DG	Brazil_LocaDoSuin_Sambaqui_9100BP.AG	Bolivia_Miraflores_MH.AG	Argentina_GranChaco_HumidChaco_200BP	-0.001222	0.000748	-1.635	3720	3828	98184
YRI.DG	Chile_LosRieles_5100BP.AG	Bolivia_Miraflores_MH.AG	RN.Wichi.masked	-0.001352	0.000827	-1.634	12590	12877	218650
YRI.DG	Argentina_NorthTierradelFuego_LaArcillosa2_5800BP.AG	Bolivia_Miraflores_MH.AG	Argentina_Central_Hills_Calamuchita_2600BP	-0.000822	0.000503	-1.633	17081	17435	460955
YRI.DG	Argentina_ArroyoSeco2_7700BP.AG	Argentina_Central_Plains_MesopotamiaSantiagoDelEstero_400BP	Argentina_Northwest_SubandeanValleys_Belen_700BP	-0.000314	0.000193	-1.629	51054	51581	1419137
YRI.DG	Argentina_Pampas_6800BP.AG	Argentina_Central_Plains_MesopotamiaSantiagoDelEstero_400BP	Argentina_GranChaco_HumidChaco_200BP	-0.000827	0.000508	-1.629	5151	5288	138483
YRI.DG	Argentina_BeagleChannel_Yamana_1500BP.AG	Argentina_Pampas_6800BP.AG	Argentina_ParanaRiver_UpperDelta_700BP	-0.000809	0.000498	-1.626	13198	13503	352699
YRI.DG	Brazil_MG_C_LapaDoSanto_EH_HG_9600BP.AG	Argentina_Central_Plains_MesopotamiaSantiagoDelEstero_400BP	Argentina_Central_Hills_NorthCordoba_900BP	-0.000329	0.000203	-1.622	43934	44481	1261736
YRI.DG	Peru_Lauricocha_8600BP.AG	Bolivia_Miraflores_MH.AG	Argentina_Central_Plains_EastCordoba_3700BP	-0.000821	0.000506	-1.622	8821	9033	237153
YRI.DG	Argentina_Northwest_SouthernPuna_Antofagasta_PeñasdelasTrampas1.1_8800BP	Argentina_Central_Plains_MesopotamiaSantiagoDelEstero_400BP	Chane.DG	-0.001148	0.000712	-1.612	3549	3638	74464
YRI.DG	Argentina_ArroyoSeco2_7700BP.AG	Argentina_Central_Plains_MesopotamiaSantiagoDelEstero_400BP	Paraguay_Pantanal_ParaguayRiver_1600BP	-0.000621	0.000386	-1.606	8822	8953	236410
YRI.DG	Brazil_MG_C_LapaDoSanto_EH_HG_9600BP.AG	Argentina_Pampas_6800BP.AG	Argentina_ParanaRiver_MiddleParanaSaladoRivers_1700BP	-0.00133	0.000833	-1.597	1688	1769	44310
YRI.DG	Brazil_LocaDoSuin_Sambaqui_9100BP.AG	Bolivia_Miraflores_MH.AG	Argentina_Central_Hills_Calamuchita_2600BP	-0.000889	0.000557	-1.596	8436	8625	224290
YRI.DG	Peru_Lauricocha_8600BP.AG	Argentina_Central_Plains_MesopotamiaSantiagoDelEstero_400BP	Argentina_Central_Hills_SierrasChicas_700BP	-0.00033	0.000208	-1.586	47761	48267	1357249
YRI.DG	Brazil_LocaDoSuin_Sambaqui_9100BP.AG	Karitiana.DG	Paraguay_Pantanal_ParaguayRiver_1600BP	-0.001387	0.000875	-1.586	3525	3628	73929
YRI.DG	Brazil_LocaDoSuin_Sambaqui_9100BP.AG	Bolivia_Miraflores_MH.AG	Argentina_Central_Hills_Comechingones_4100BP	-0.00114	0.000719	-1.585	3892	4008	103932
YRI.DG	Brazil_JabuticabeiraII_Sambaqui_2400BP.AG	Argentina_Central_Plains_MesopotamiaSantiagoDelEstero_400BP	Argentina_Northwest_SubandeanValleys_Ambato_1200BP	-0.000383	0.000243	-1.577	28631	28909	786421
YRI.DG	Karitiana.DG	Argentina_Central_Plains_MesopotamiaSantiagoDelEstero_400BP	Argentina_Northwest_NorthernPuna_Cochinoca_700BP	-0.00039	0.00025	-1.562	50889	51265	1045670
YRI.DG	Peru_Lauricocha_8600BP.AG	Argentina_Central_Plains_MesopotamiaSantiagoDelEstero_400BP	RN.Toba.masked	-0.000615	0.000394	-1.562	22074	22443	386162
YRI.DG	Brazil_LocaDoSuin_Sambaqui_9100BP.AG	Argentina_Central_Plains_MesopotamiaSantiagoDelEstero_400BP	Argentina_Northwest_SubandeanValleys_Ambato_1200BP	-0.000667	0.000427	-1.56	9441	9595	257987
YRI.DG	Argentina_Central_Hills_SierrasChicas_JesusMaria_8500BP	Argentina_Central_Plains_MesopotamiaSantiagoDelEstero_400BP	Argentina_Pampas_CentralPampeanDunefields_1600BP	-0.000701	0.00045	-1.558	11518	11740	317154
YRI.DG	Argentina_Northwest_SouthernPuna_Antofagasta_PeñasdelasTrampas1.1_8800BP	Bolivia_Miraflores_MH.AG	Chane.DG	-0.001318	0.000847	-1.555	3409	3497	71237
YRI.DG	Brazil_JabuticabeiraII_Sambaqui_2400BP.AG	Argentina_Central_Plains_MesopotamiaSantiagoDelEstero_400BP	Argentina_Central_Plains_NorthDulceRiver_500BP	-0.00019	0.000123	-1.553	53066	53418	1500579
YRI.DG	Argentina_Northwest_SouthernPuna_Antofagasta_PeñasdelasTrampas1.1_8800BP	Karitiana.DG	Argentina_GranChaco_HumidChaco_1400BP	-0.001774	0.001143	-1.553	1765	1838	37282
YRI.DG	Chile_LosRieles_5100BP.AG	Argentina_Central_Plains_MesopotamiaSantiagoDelEstero_400BP	RN.Wichi.masked	-0.001058	0.000687	-1.54	13223	13487	231528
YRI.DG	Chile_LosRieles_5100BP.AG	Bolivia_Miraflores_MH.AG	Argentina_ParanaRiver_MiddleParanaSaladoRivers_800BP	-0.000616	0.000401	-1.537	38577	39368	1043752
YRI.DG	Bolivia_Miraflores_MH.AG	Argentina_Central_Plains_MesopotamiaSantiagoDelEstero_400BP	RN.Wichi.masked	-0.000726	0.000475	-1.527	16029	16255	280201
YRI.DG	Chile_LosRieles_5100BP.AG	Bolivia_Miraflores_MH.AG	Argentina_Northwest_SubandeanValleys_Belen_700BP	-0.000541	0.000356	-1.521	39661	40339	1078113
YRI.DG	Argentina_Central_Hills_SierrasChicas_JesusMaria_8500BP	Argentina_Central_Plains_MesopotamiaSantiagoDelEstero_400BP	Paraguay_Pantanal_ParaguayRiver_1600BP	-0.001016	0.000668	-1.521	3178	3264	84962
YRI.DG	Karitiana.DG	Argentina_Central_Plains_MesopotamiaSantiagoDelEstero_400BP	Argentina_Central_Hills_Calamuchita_2600BP	-0.000557	0.000367	-1.516	18017	18233	378780
YRI.DG	Chile_LosRieles_5100BP.AG	Bolivia_Miraflores_MH.AG	Chane.DG	-0.000891	0.000588	-1.514	34541	35183	711702
YRI.DG	Chile_Conchali_700BP.AG	Argentina_Central_Plains_MesopotamiaSantiagoDelEstero_400BP	Argentina_GranChaco_DryChaco_1900BP	-0.000757	0.000501	-1.511	7020	7159	189439
YRI.DG	Argentina_BeagleChannel_Yamana_1500BP.AG	Argentina_Pampas_6800BP.AG	Argentina_Central_Hills_Comechingones_4100BP	-0.001105	0.000732	-1.511	4943	5071	132285
YRI.DG	Argentina_Pampas_6800BP.AG	Argentina_Central_Plains_MesopotamiaSantiagoDelEstero_400BP	Argentina_Northwest_SouthernPuna_Antofagasta_1200BP	-0.000375	0.000248	-1.51	24082	24356	654859
YRI.DG	Argentina_Northwest_SouthernPuna_Antofagasta_PeñasdelasTrampas1.1_8800BP	Argentina_Central_Plains_MesopotamiaSantiagoDelEstero_400BP	Argentina_GranChaco_HumidChaco_1400BP	-0.001219	0.000807	-1.51	1959	2029	51944
YRI.DG	Argentina_Northwest_SouthernPuna_Antofagasta_PeñasdelasTrampas1.1_8800BP	Argentina_Central_Plains_MesopotamiaSantiagoDelEstero_400BP	Argentina_GranChaco_DryChaco_1900BP	-0.001967	0.001305	-1.508	739	781	19729
YRI.DG	Brazil_MG_C_LapaDoSanto_EH_HG_9600BP.AG	Bolivia_Miraflores_MH.AG	Argentina_Pampas_SouthSaladoRiver_3300BP	-0.000749	0.000498	-1.504	7755	7984	205360
YRI.DG	Argentina_ArroyoSeco2_7700BP.AG	Argentina_Central_Plains_MesopotamiaSantiagoDelEstero_400BP	RN.Toba.masked	-0.00048	0.00032	-1.501	21781	21940	379081
YRI.DG	Chile_LosRieles_5100BP.AG	Bolivia_Miraflores_MH.AG	Argentina_Central_Hills_Calamuchita_2600BP	-0.000749	0.000499	-1.5	17331	17678	463785
YRI.DG	Karitiana.DG	Argentina_Central_Plains_MesopotamiaSantiagoDelEstero_400BP	Argentina_Central_Hills_Comechingones_4100BP	-0.000659	0.000439	-1.499	8514	8636	177084
YRI.DG	Argentina_ArroyoSeco2_7700BP.AG	Argentina_Central_Plains_MesopotamiaSantiagoDelEstero_400BP	Argentina_Central_Hills_SierrasChicas_700BP	-0.000273	0.000183	-1.491	46267	46722	1307637
YRI.DG	Argentina_Pampas_CentralPampeanDunefields_LagunadelosPampas_10000BP	Karitiana.DG	Argentina_ParanaRiver_MiddleParanaSaladoRivers_1700BP	-0.001421	0.000953	-1.491	2421	2491	50805
YRI.DG	Argentina_BeagleChannel_Yamana_1500BP.AG	Bolivia_Miraflores_MH.AG	Argentina_GranChaco_HumidChaco_200BP	-0.000959	0.000646	-1.484	6871	7069	182589
YRI.DG	Brazil_JabuticabeiraII_Sambaqui_2400BP.AG	Karitiana.DG	Argentina_Pampas_SouthSaladoRiver_3300BP	-0.000756	0.00051	-1.482	9212	9376	188803
YRI.DG	Argentina_Northwest_SouthernPuna_Antofagasta_PeñasdelasTrampas1.1_8800BP	Karitiana.DG	Argentina_ParanaRiver_MiddleParanaSaladoRivers_1700BP	-0.003765	0.00254	-1.482	255	275	5626
YRI.DG	Chile_Conchali_700BP.AG	Argentina_Central_Plains_MesopotamiaSantiagoDelEstero_400BP	Argentina_Central_Hills_SierrasChicas_700BP	-0.000357	0.000241	-1.48	40848	41294	1153538
YRI.DG	Argentina_BeagleChannel_Yamana_1500BP.AG	Argentina_Pampas_6800BP.AG	Argentina_GranChaco_HumidChaco_1400BP	-0.000842	0.00057	-1.478	9781	9996	258601
YRI.DG	Brazil_MG_C_LapaDoSanto_EH_HG_9600BP.AG	Argentina_Central_Plains_MesopotamiaSantiagoDelEstero_400BP	Argentina_Northwest_PrePuna_600BP	-0.000441	0.000299	-1.476	33899	34340	920773
YRI.DG	Argentina_BeagleChannel_Yamana_1500BP.AG	Argentina_Pampas_6800BP.AG	Argentina_Central_Hills_Traslasierra_2500BP	-0.000689	0.000468	-1.472	20841	21249	555841
YRI.DG	Argentina_BeagleChannel_Yamana_1500BP.AG	Argentina_Pampas_6800BP.AG	Argentina_Northwest_PrePuna_600BP	-0.000833	0.000566	-1.471	16558	16908	435813
YRI.DG	Chile_LosRieles_5100BP.AG	Argentina_Central_Plains_MesopotamiaSantiagoDelEstero_400BP	Argentina_Pampas_SouthSaladoRiver_3300BP	-0.000779	0.00053	-1.469	7722	7889	204635
YRI.DG	Bolivia_Miraflores_MH.AG	Argentina_Central_Plains_MesopotamiaSantiagoDelEstero_400BP	Argentina_Central_Plains_MarChiquita_2500BP	-0.000252	0.000172	-1.465	40419	40774	1131335
YRI.DG	Bolivia_Miraflores_MH.AG	Argentina_Central_Plains_MesopotamiaSantiagoDelEstero_400BP	Chane.DG	-0.000537	0.000367	-1.463	44230	44816	913573
YRI.DG	Brazil_LocaDoSuin_Sambaqui_9100BP.AG	Karitiana.DG	Argentina_ParanaRiver_MiddleParanaSaladoRivers_1700BP	-0.001962	0.001342	-1.462	1176	1222	24716
YRI.DG	Chile_Conchali_700BP.AG	Bolivia_Miraflores_MH.AG	Argentina_Central_Hills_NorthCordoba_900BP	-0.000523	0.000358	-1.46	41535	42231	1135944
YRI.DG	Bolivia_Miraflores_MH.AG	Argentina_Pampas_6800BP.AG	Argentina_ParanaRiver_MiddleParanaSaladoRivers_1700BP	-0.001236	0.000852	-1.45	1740	1803	44964
YRI.DG	Karitiana.DG	Bolivia_Miraflores_MH.AG	Argentina_ParanaRiver_MiddleParanaSaladoRivers_1700BP	-0.000946	0.000654	-1.445	2794	2853	57624
YRI.DG	Chile_LosRieles_5100BP.AG	Bolivia_Miraflores_MH.AG	Argentina_Central_Hills_Occientales_1900BP	-0.000682	0.000472	-1.444	23627	24065	630314
YRI.DG	Argentina_Northwest_SouthernPuna_Antofagasta_PeñasdelasTrampas1.1_8800BP	Karitiana.DG	Chane.DG	-0.001101	0.000764	-1.442	3548	3631	74619
YRI.DG	Argentina_ArroyoSeco2_7700BP.AG	Argentina_Pampas_6800BP.AG	Argentina_Pampas_CentralPampeanDunefields_1600BP	-0.000575	0.000401	-1.436	19897	20168	544105
YRI.DG	Peru_Lauricocha_8600BP.AG	Bolivia_Miraflores_MH.AG	Argentina_Central_Hills_SouthPunilla_1600BP	-0.001333	0.000928	-1.436	1369	1410	37066
YRI.DG	Argentina_BeagleChannel_Yamana_1500BP.AG	Argentina_Central_Plains_MesopotamiaSantiagoDelEstero_400BP	Argentina_Central_Plains_MarChiquita_3900BP	-0.000494	0.000345	-1.432	19369	19607	538712
YRI.DG	Brazil_LocaDoSuin_Sambaqui_9100BP.AG	Argentina_Central_Plains_MesopotamiaSantiagoDelEstero_400BP	Argentina_GranChaco_HumidChaco_200BP	-0.00093	0.000651	-1.43	3839	3933	103248
YRI.DG	Brazil_JabuticabeiraII_Sambaqui_2400BP.AG	Argentina_Central_Plains_MesopotamiaSantiagoDelEstero_400BP	Argentina_Central_Hills_SouthPunilla_2800BP	-0.000382	0.000268	-1.425	55246	55749	1538113
YRI.DG	Argentina_Pampas_CentralPampeanDunefields_LagunadelosPampas_10000BP	Argentina_Pampas_6800BP.AG	Argentina_Central_Hills_NorthPunilla_700BP	-0.000778	0.000546	-1.424	15797	16149	415515
YRI.DG	Argentina_NorthTierradelFuego_LaArcillosa2_5800BP.AG	Argentina_Pampas_6800BP.AG	Argentina_Central_Hills_Calamuchita_2600BP	-0.000844	0.000593	-1.424	11353	11600	306120
YRI.DG	Brazil_MG_C_LapaDoSanto_EH_HG_9600BP.AG	Argentina_Central_Plains_MesopotamiaSantiagoDelEstero_400BP	RN.Wichi.masked	-0.000697	0.000491	-1.421	14138	14386	248122
YRI.DG	Argentina_BeagleChannel_Yamana_1500BP.AG	Argentina_Central_Plains_MesopotamiaSantiagoDelEstero_400BP	Argentina_GranChaco_HumidChaco_1400BP	-0.000556	0.000393	-1.415	15867	16136	428507
YRI.DG	Argentina_Pampas_6800BP.AG	Bolivia_Miraflores_MH.AG	Argentina_Northwest_NorthernPuna_Cochinoca_700BP	-0.000439	0.00031	-1.413	23576	23852	645819
YRI.DG	Argentina_NorthTierradelFuego_LaArcillosa2_5800BP.AG	Argentina_Central_Plains_MesopotamiaSantiagoDelEstero_400BP	Argentina_GranChaco_DryChaco_1900BP	-0.000731	0.000519	-1.408	6768	6899	182297
YRI.DG	Peru_Lauricocha_8600BP.AG	Bolivia_Miraflores_MH.AG	Argentina_Central_Hills_Occientales_1900BP	-0.000516	0.000367	-1.406	25581	26113	689039
YRI.DG	Bolivia_Miraflores_MH.AG	Argentina_Central_Plains_MesopotamiaSantiagoDelEstero_400BP	Argentina_GranChaco_HumidChaco_200BP	-0.000524	0.000373	-1.406	10318	10511	276526
YRI.DG	Argentina_NorthTierradelFuego_LaArcillosa2_5800BP.AG	Argentina_Pampas_6800BP.AG	Argentina_Northwest_NorthernPuna_Cochinoca_700BP	-0.000631	0.00045	-1.404	22916	23328	614132
YRI.DG	Brazil_LocaDoSuin_Sambaqui_9100BP.AG	Argentina_Central_Plains_MesopotamiaSantiagoDelEstero_400BP	Argentina_Central_Hills_Comechingones_500BP	-0.000636	0.000453	-1.404	9899	10071	269113
YRI.DG	Argentina_NorthTierradelFuego_LaArcillosa2_5800BP.AG	Argentina_Pampas_6800BP.AG	Argentina_Pampas_SouthSaladoRiver_3300BP	-0.001213	0.000864	-1.404	4255	4404	113373
YRI.DG	Brazil_JabuticabeiraII_Sambaqui_2400BP.AG	Argentina_Central_Plains_MesopotamiaSantiagoDelEstero_400BP	Argentina_Central_Hills_Comechingones_500BP	-0.000389	0.000277	-1.403	23820	24054	657486
YRI.DG	Brazil_LocaDoSuin_Sambaqui_9100BP.AG	Argentina_Central_Plains_MesopotamiaSantiagoDelEstero_400BP	Argentina_Northwest_SubandeanValleys_Belen_700BP	-0.00042	0.0003	-1.4	18616	18834	510839
YRI.DG	Brazil_LocaDoSuin_Sambaqui_9100BP.AG	Bolivia_Miraflores_MH.AG	Argentina_Central_Plains_NorthDulceRiver_500BP	-0.000475	0.00034	-1.395	17529	17692	471214
YRI.DG	Chile_Conchali_700BP.AG	Karitiana.DG	Argentina_ParanaRiver_MiddleParanaSaladoRivers_1700BP	-0.001296	0.000934	-1.388	2525	2587	52356
YRI.DG	Brazil_MG_C_LapaDoSanto_EH_HG_9600BP.AG	Bolivia_Miraflores_MH.AG	Argentina_GranChaco_HumidChaco_200BP	-0.000624	0.000451	-1.384	8670	8852	230921
YRI.DG	Brazil_LocaDoSuin_Sambaqui_9100BP.AG	Argentina_Central_Plains_MesopotamiaSantiagoDelEstero_400BP	Argentina_Northwest_NorthernPuna_Cochinoca_700BP	-0.000429	0.00031	-1.382	18982	19160	513892
YRI.DG	Argentina_Central_Hills_SierrasChicas_JesusMaria_8500BP	Argentina_Central_Plains_MesopotamiaSantiagoDelEstero_400BP	Argentina_GranChaco_HumidChaco_200BP	-0.00088	0.000637	-1.381	3711	3798	101110
YRI.DG	Brazil_MG_C_LapaDoSanto_EH_HG_9600BP.AG	Argentina_Pampas_6800BP.AG	Argentina_Central_Hills_Traslasierra_2500BP	-0.00046	0.000335	-1.375	23171	23433	618992
YRI.DG	Argentina_BeagleChannel_Yamana_1500BP.AG	Argentina_Pampas_6800BP.AG	Argentina_Northwest_SouthernPuna_Antofagasta_1200BP	-0.000613	0.000446	-1.375	20567	20875	547167
YRI.DG	Argentina_Central_Plains_MesopotamiaSantiagoDelEstero_400BP	Bolivia_Miraflores_MH.AG	Argentina_Northwest_NorthernPuna_Cochinoca_700BP	-0.000275	0.000201	-1.372	51873	52276	1432251
YRI.DG	Argentina_NorthTierradelFuego_LaArcillosa2_5800BP.AG	Bolivia_Miraflores_MH.AG	Argentina_GranChaco_HumidChaco_200BP	-0.000815	0.000597	-1.366	7881	8064	210906
YRI.DG	Chile_Conchali_700BP.AG	Argentina_Central_Plains_MesopotamiaSantiagoDelEstero_400BP	Argentina_Central_Plains_MarChiquita_1800BP	-0.000246	0.000182	-1.355	43408	43782	1230172
YRI.DG	Argentina_Northwest_SouthernPuna_Antofagasta_PeñasdelasTrampas1.1_8800BP	Karitiana.DG	Argentina_Northwest_SouthernPuna_Antofagasta_2100BP	-0.00156	0.001152	-1.355	1675	1730	35056
YRI.DG	Chile_LosRieles_5100BP.AG	Bolivia_Miraflores_MH.AG	RN.Toba.masked	-0.00078	0.000577	-1.351	17069	17273	294918
YRI.DG	Chile_LosRieles_5100BP.AG	Bolivia_Miraflores_MH.AG	Argentina_Central_Plains_MarChiquita_1800BP	-0.000427	0.000317	-1.348	39911	40349	1082079
YRI.DG	Peru_Lauricocha_8600BP.AG	Argentina_Central_Plains_MesopotamiaSantiagoDelEstero_400BP	Argentina_ParanaRiver_UpperDelta_700BP	-0.000338	0.000251	-1.347	26228	26499	725344
YRI.DG	Peru_Lauricocha_8600BP.AG	Bolivia_Miraflores_MH.AG	Argentina_Central_Hills_NorthPunilla_700BP	-0.000462	0.000343	-1.347	34100	34550	919720
YRI.DG	Argentina_Pampas_6800BP.AG	Argentina_Central_Plains_MesopotamiaSantiagoDelEstero_400BP	Argentina_Northwest_PrePuna_600BP	-0.000549	0.000408	-1.346	19225	19514	516396
YRI.DG	Brazil_MG_C_LapaDoSanto_EH_HG_9600BP.AG	Argentina_Pampas_6800BP.AG	Argentina_Pampas_SouthSaladoRiver_800BP	-0.000449	0.000334	-1.344	22399	22615	603633
YRI.DG	Chile_LosRieles_5100BP.AG	Argentina_Central_Plains_MesopotamiaSantiagoDelEstero_400BP	Chane.DG	-0.00067	0.000499	-1.343	36445	36969	752943
YRI.DG	Karitiana.DG	Argentina_Central_Plains_MesopotamiaSantiagoDelEstero_400BP	Argentina_Central_Hills_SouthPunilla_2800BP	-0.000453	0.000338	-1.341	47620	48077	1001339
YRI.DG	Brazil_JabuticabeiraII_Sambaqui_2400BP.AG	Argentina_Central_Plains_MesopotamiaSantiagoDelEstero_400BP	Paraguay_Pantanal_ParaguayRiver_1600BP	-0.000487	0.000363	-1.341	9201	9309	247073
YRI.DG	Argentina_BeagleChannel_Yamana_1500BP.AG	Argentina_Pampas_6800BP.AG	Argentina_Central_Plains_MarChiquita_3900BP	-0.000686	0.000515	-1.333	13260	13477	350838
YRI.DG	Brazil_JabuticabeiraII_Sambaqui_2400BP.AG	Argentina_Central_Plains_MesopotamiaSantiagoDelEstero_400BP	Argentina_Central_Plains_MarChiquita_3900BP	-0.000304	0.000229	-1.327	25553	25725	710504
YRI.DG	Chile_Conchali_700BP.AG	Argentina_Central_Plains_MesopotamiaSantiagoDelEstero_400BP	Argentina_GranChaco_HumidChaco_1400BP	-0.000497	0.000374	-1.327	19508	19774	521787
YRI.DG	Chile_Conchali_700BP.AG	Argentina_Pampas_6800BP.AG	Argentina_Central_Hills_Traslasierra_2500BP	-0.000586	0.000442	-1.327	23243	23647	617639
YRI.DG	Chile_LosRieles_5100BP.AG	Argentina_Central_Plains_MesopotamiaSantiagoDelEstero_400BP	Argentina_Central_Hills_SierrasChicas_4100BP	-0.000544	0.000411	-1.323	16332	16587	450603
YRI.DG	Argentina_NorthTierradelFuego_LaArcillosa2_5800BP.AG	Bolivia_Miraflores_MH.AG	RN.Wichi.masked	-0.001087	0.000824	-1.319	11845	12062	205616
YRI.DG	Argentina_Central_Hills_SierrasChicas_JesusMaria_8500BP	Argentina_Central_Plains_MesopotamiaSantiagoDelEstero_400BP	RN.Toba.masked	-0.000708	0.00054	-1.312	7265	7361	129763
YRI.DG	Argentina_Pampas_6800BP.AG	Argentina_Central_Plains_MesopotamiaSantiagoDelEstero_400BP	Argentina_Central_Plains_MesopotamiaSantiagoDelEstero_1000BP	-0.00041	0.000313	-1.31	23214	23538	652590
YRI.DG	Brazil_MG_C_LapaDoSanto_EH_HG_9600BP.AG	Argentina_Central_Plains_MesopotamiaSantiagoDelEstero_400BP	Argentina_Northwest_SubandeanValleys_Aconquija_1600BP	-0.000246	0.000188	-1.308	44774	45409	1247883
YRI.DG	Argentina_ArroyoSeco2_7700BP.AG	Argentina_Central_Plains_MesopotamiaSantiagoDelEstero_400BP	Argentina_Northwest_SouthernPuna_Antofagasta_1200BP	-0.000248	0.000189	-1.308	49229	49621	1350135
YRI.DG	Karitiana.DG	Argentina_Central_Plains_MesopotamiaSantiagoDelEstero_400BP	Argentina_Central_Hills_SierrasChicas_4100BP	-0.000461	0.000353	-1.307	16840	17006	356364
YRI.DG	Chile_LosRieles_5100BP.AG	Argentina_Central_Plains_MesopotamiaSantiagoDelEstero_400BP	RN.Toba.masked	-0.0006	0.00046	-1.306	17896	18095	312297
YRI.DG	Argentina_NorthTierradelFuego_LaArcillosa2_5800BP.AG	Argentina_Pampas_6800BP.AG	Argentina_Central_Plains_MarChiquita_3900BP	-0.000675	0.000519	-1.302	14107	14393	375146
YRI.DG	Brazil_JabuticabeiraII_Sambaqui_2400BP.AG	Argentina_Central_Plains_MesopotamiaSantiagoDelEstero_400BP	Argentina_Central_Hills_SouthPunilla_600BP	-0.000195	0.00015	-1.301	57436	57692	1608494
YRI.DG	Argentina_Pampas_CentralPampeanDunefields_LagunadelosPampas_10000BP	Argentina_Pampas_6800BP.AG	Argentina_Central_Plains_MarChiquita_3900BP	-0.000735	0.000567	-1.295	11833	12078	309407
YRI.DG	Peru_Lauricocha_8600BP.AG	Bolivia_Miraflores_MH.AG	Argentina_Northwest_SouthernPuna_Antofagasta_500BP	-0.000557	0.000431	-1.292	17811	18109	479057
YRI.DG	Chile_LosRieles_5100BP.AG	Argentina_Central_Plains_MesopotamiaSantiagoDelEstero_400BP	Argentina_ParanaRiver_MiddleParanaSaladoRivers_800BP	-0.000374	0.00029	-1.29	39784	40424	1120839
YRI.DG	Argentina_BeagleChannel_Yamana_1500BP.AG	Bolivia_Miraflores_MH.AG	Argentina_Northwest_NorthernPuna_Cochinoca_700BP	-0.00045	0.000349	-1.289	33094	33519	914670
YRI.DG	Argentina_NorthTierradelFuego_LaArcillosa2_5800BP.AG	Argentina_Central_Plains_MesopotamiaSantiagoDelEstero_400BP	RN.Toba.masked	-0.000603	0.000468	-1.287	16772	16942	292466
YRI.DG	Argentina_ArroyoSeco2_7700BP.AG	Bolivia_Miraflores_MH.AG	Chane.DG	-0.000541	0.000421	-1.286	40980	41490	842678
YRI.DG	Chile_LosRieles_5100BP.AG	Argentina_Central_Plains_MesopotamiaSantiagoDelEstero_400BP	Argentina_Northwest_SubandeanValleys_Belen_700BP	-0.000345	0.000269	-1.285	41908	42480	1161330
YRI.DG	Chile_LosRieles_5100BP.AG	Bolivia_Miraflores_MH.AG	Argentina_Central_Plains_EastCordoba_600BP	-0.000399	0.000311	-1.284	39494	40001	1071125
YRI.DG	Argentina_NorthTierradelFuego_LaArcillosa2_5800BP.AG	Bolivia_Miraflores_MH.AG	Chane.DG	-0.000733	0.000572	-1.282	32933	33420	682536
YRI.DG	Argentina_Pampas_6800BP.AG	Bolivia_Miraflores_MH.AG	RN.Toba.masked	-0.000702	0.00055	-1.278	9955	10040	172318
YRI.DG	Brazil_MG_C_LapaDoSanto_EH_HG_9600BP.AG	Karitiana.DG	Argentina_GranChaco_HumidChaco_200BP	-0.00065	0.000511	-1.272	8406	8509	175569
YRI.DG	Chile_LosRieles_5100BP.AG	Bolivia_Miraflores_MH.AG	Argentina_Central_Plains_MarChiquita_3900BP	-0.000553	0.000437	-1.267	21621	21873	577480
YRI.DG	Chile_LosRieles_5100BP.AG	Argentina_Central_Plains_MesopotamiaSantiagoDelEstero_400BP	Argentina_Central_Plains_EastCordoba_600BP	-0.000254	0.000201	-1.265	41260	41606	1152601
YRI.DG	Chile_LosRieles_5100BP.AG	Bolivia_Miraflores_MH.AG	Argentina_Central_Hills_Traslasierra_2500BP	-0.000456	0.000361	-1.264	39166	39614	1059550
YRI.DG	Brazil_JabuticabeiraII_Sambaqui_2400BP.AG	Karitiana.DG	Argentina_Northwest_NorthernPuna_Cochinoca_700BP	-0.000376	0.000298	-1.262	52269	52514	1065809
YRI.DG	Argentina_Pampas_CentralPampeanDunefields_LagunadelosPampas_10000BP	Bolivia_Miraflores_MH.AG	Argentina_Northwest_NorthernPuna_Cochinoca_700BP	-0.000447	0.000355	-1.259	40050	40531	1075336
YRI.DG	Bolivia_Miraflores_MH.AG	Argentina_Central_Plains_MesopotamiaSantiagoDelEstero_400BP	Argentina_GranChaco_DryChaco_1900BP	-0.000509	0.000404	-1.259	7531	7634	201638
YRI.DG	Brazil_MG_C_LapaDoSanto_EH_HG_9600BP.AG	Argentina_Central_Plains_MesopotamiaSantiagoDelEstero_400BP	Argentina_Northwest_SouthernPuna_Antofagasta_500BP	-0.000408	0.000325	-1.258	16730	16919	456677
YRI.DG	Brazil_LocaDoSuin_Sambaqui_9100BP.AG	Bolivia_Miraflores_MH.AG	Argentina_Central_Hills_SierrasChicas_700BP	-0.000492	0.000391	-1.258	17203	17407	462852
YRI.DG	Peru_Lauricocha_8600BP.AG	Argentina_Central_Plains_MesopotamiaSantiagoDelEstero_400BP	Chane.DG	-0.000512	0.000407	-1.258	45351	46005	942170
YRI.DG	Argentina_BeagleChannel_Yamana_1500BP.AG	Argentina_Central_Plains_MesopotamiaSantiagoDelEstero_400BP	Chane.DG	-0.000603	0.000481	-1.254	29672	30064	616560
YRI.DG	Brazil_LocaDoSuin_Sambaqui_9100BP.AG	Argentina_Central_Plains_MesopotamiaSantiagoDelEstero_400BP	Argentina_Central_Plains_MarChiquita_3900BP	-0.000495	0.000396	-1.249	10482	10629	286237
YRI.DG	Argentina_Pampas_6800BP.AG	Argentina_Central_Plains_MesopotamiaSantiagoDelEstero_400BP	Argentina_Northwest_SubandeanValleys_Aconquija_1600BP	-0.000287	0.00023	-1.247	24517	24755	672128
YRI.DG	Brazil_LocaDoSuin_Sambaqui_9100BP.AG	Bolivia_Miraflores_MH.AG	Argentina_Central_Plains_SouthCordoba_100BP	-0.000673	0.00054	-1.247	11562	11761	308975
YRI.DG	Argentina_NorthTierradelFuego_LaArcillosa2_5800BP.AG	Argentina_Pampas_6800BP.AG	Chane.DG	-0.000809	0.000651	-1.242	19959	20305	408543
YRI.DG	Argentina_ArroyoSeco2_7700BP.AG	Argentina_Central_Plains_MesopotamiaSantiagoDelEstero_400BP	Argentina_Northwest_SubandeanValleys_Aconquija_1600BP	-0.000237	0.000192	-1.236	50797	51528	1407650
YRI.DG	Chile_LosRieles_5100BP.AG	Argentina_Central_Plains_MesopotamiaSantiagoDelEstero_400BP	Argentina_Central_Hills_Traslasierra_2500BP	-0.000311	0.000252	-1.235	40909	41209	1138797
YRI.DG	Peru_Lauricocha_8600BP.AG	Argentina_Pampas_6800BP.AG	Argentina_GranChaco_HumidChaco_200BP	-0.00081	0.000656	-1.235	5198	5295	134854
YRI.DG	Bolivia_Miraflores_MH.AG	Argentina_Central_Plains_MesopotamiaSantiagoDelEstero_400BP	Argentina_Central_Plains_MesopotamiaSantiagoDelEstero_1700BP	-0.000486	0.000394	-1.233	5868	5921	164057
YRI.DG	Argentina_Pampas_CentralPampeanDunefields_LagunadelosPampas_10000BP	Karitiana.DG	Argentina_Pampas_SouthSaladoRiver_800BP	-0.000566	0.000459	-1.233	31933	32256	658465
YRI.DG	Chile_LosRieles_5100BP.AG	Bolivia_Miraflores_MH.AG	Argentina_Northwest_PrePuna_600BP	-0.000546	0.000444	-1.23	29821	30228	800811
YRI.DG	Brazil_LocaDoSuin_Sambaqui_9100BP.AG	Bolivia_Miraflores_MH.AG	Argentina_Pampas_SouthSaladoRiver_3300BP	-0.000994	0.00081	-1.227	3415	3505	88743
YRI.DG	Brazil_JabuticabeiraII_Sambaqui_2400BP.AG	Argentina_Central_Plains_MesopotamiaSantiagoDelEstero_400BP	Argentina_Pampas_SouthSaladoRiver_800BP	-0.000263	0.000215	-1.225	46180	46578	1285493
YRI.DG	Brazil_LocaDoSuin_Sambaqui_9100BP.AG	Karitiana.DG	Argentina_Central_Plains_SouthCordoba_100BP	-0.000801	0.000655	-1.224	10841	11024	227478
YRI.DG	Brazil_JabuticabeiraII_Sambaqui_2400BP.AG	Argentina_Central_Plains_MesopotamiaSantiagoDelEstero_400BP	Argentina_GranChaco_HumidChaco_1400BP	-0.00032	0.000261	-1.223	24492	24744	655358
YRI.DG	Argentina_Pampas_6800BP.AG	Argentina_Central_Plains_MesopotamiaSantiagoDelEstero_400BP	Paraguay_Pantanal_ParaguayRiver_1600BP	-0.000618	0.000505	-1.223	5412	5519	144493
YRI.DG	Brazil_MG_C_LapaDoSanto_EH_HG_9600BP.AG	Argentina_Central_Plains_MesopotamiaSantiagoDelEstero_400BP	Argentina_Central_Hills_Comechingones_4100BP	-0.000463	0.000379	-1.222	8588	8703	233294
YRI.DG	Brazil_MG_C_LapaDoSanto_EH_HG_9600BP.AG	Argentina_Pampas_6800BP.AG	Argentina_Northwest_SubandeanValleys_Ambato_1200BP	-0.000486	0.000398	-1.221	12019	12163	321001
YRI.DG	Argentina_Pampas_CentralPampeanDunefields_LagunadelosPampas_10000BP	Argentina_Pampas_6800BP.AG	Argentina_Northwest_SouthernPuna_Antofagasta_500BP	-0.000873	0.000715	-1.221	7485	7679	197355
YRI.DG	Brazil_JabuticabeiraII_Sambaqui_2400BP.AG	Argentina_Central_Plains_MesopotamiaSantiagoDelEstero_400BP	Argentina_Central_Hills_Occientales_1900BP	-0.00034	0.000279	-1.217	27889	28205	758969
YRI.DG	Chile_Conchali_700BP.AG	Bolivia_Miraflores_MH.AG	Paraguay_Pantanal_ParaguayRiver_1600BP	-0.000675	0.000554	-1.217	8104	8251	213117
YRI.DG	Argentina_BeagleChannel_Yamana_1500BP.AG	Karitiana.DG	Paraguay_Pantanal_ParaguayRiver_1600BP	-0.000924	0.00076	-1.216	6357	6480	131823
YRI.DG	Chile_Conchali_700BP.AG	Bolivia_Miraflores_MH.AG	Argentina_ParanaRiver_MiddleParanaSaladoRivers_800BP	-0.000439	0.000363	-1.209	40460	40965	1094475
YRI.DG	Chile_Conchali_700BP.AG	Argentina_Central_Plains_MesopotamiaSantiagoDelEstero_400BP	Argentina_Central_Plains_NorthDulceRiver_500BP	-0.000211	0.000175	-1.207	42080	42376	1185980
YRI.DG	Chile_Conchali_700BP.AG	Argentina_Central_Plains_MesopotamiaSantiagoDelEstero_400BP	Argentina_Central_Plains_MesopotamiaSantiagoDelEstero_1700BP	-0.000628	0.000524	-1.199	5592	5688	157137
YRI.DG	Chile_LosRieles_5100BP.AG	Bolivia_Miraflores_MH.AG	Argentina_Central_Hills_SouthPunilla_600BP	-0.000382	0.00032	-1.195	39810	40281	1081143
YRI.DG	Chile_Conchali_700BP.AG	Bolivia_Miraflores_MH.AG	Argentina_Central_Hills_SierrasChicas_4100BP	-0.000576	0.000482	-1.195	16607	16832	446389
YRI.DG	Brazil_LocaDoSuin_Sambaqui_9100BP.AG	Argentina_Central_Plains_MesopotamiaSantiagoDelEstero_400BP	Argentina_Central_Plains_MesopotamiaSantiagoDelEstero_1000BP	-0.000468	0.000393	-1.193	17589	17799	492263
YRI.DG	Peru_Lauricocha_8600BP.AG	Bolivia_Miraflores_MH.AG	Argentina_Central_Hills_SierrasChicas_4100BP	-0.00049	0.000411	-1.191	17995	18232	484169
YRI.DG	Argentina_Central_Hills_SierrasChicas_JesusMaria_8500BP	Bolivia_Miraflores_MH.AG	Argentina_Northwest_NorthernPuna_Cochinoca_700BP	-0.000492	0.000413	-1.189	16059	16206	437707
YRI.DG	Argentina_Northwest_SouthernPuna_Antofagasta_PeñasdelasTrampas1.1_8800BP	Bolivia_Miraflores_MH.AG	Argentina_GranChaco_DryChaco_1900BP	-0.00178	0.001498	-1.189	710	746	18990
YRI.DG	Chile_LosRieles_5100BP.AG	Argentina_Central_Plains_MesopotamiaSantiagoDelEstero_400BP	Argentina_ParanaRiver_LowerDelta_1600BP	-0.000502	0.000423	-1.188	18920	19190	511134
YRI.DG	Brazil_JabuticabeiraII_Sambaqui_2400BP.AG	Argentina_Central_Plains_MesopotamiaSantiagoDelEstero_400BP	Argentina_Central_Hills_SierrasChicas_1700BP	-0.000265	0.000224	-1.186	25572	25808	706465
YRI.DG	Argentina_Pampas_CentralPampeanDunefields_LagunadelosPampas_10000BP	Bolivia_Miraflores_MH.AG	Argentina_Pampas_SouthSaladoRiver_800BP	-0.000485	0.000409	-1.186	33282	33747	884375
YRI.DG	Peru_Lauricocha_8600BP.AG	Argentina_Central_Plains_MesopotamiaSantiagoDelEstero_400BP	Argentina_Central_Plains_EastCordoba_600BP	-0.000199	0.000168	-1.183	52084	52399	1468126
YRI.DG	Chile_Conchali_700BP.AG	Argentina_Pampas_6800BP.AG	RN.Wichi.masked	-0.001212	0.001026	-1.182	7254	7411	124409
YRI.DG	Peru_Lauricocha_8600BP.AG	Bolivia_Miraflores_MH.AG	Argentina_Northwest_PrePuna_600BP	-0.000441	0.000374	-1.179	35729	36098	965436
YRI.DG	Chile_Conchali_700BP.AG	Bolivia_Miraflores_MH.AG	Argentina_Central_Hills_Traslasierra_2500BP	-0.000403	0.000342	-1.177	40938	41446	1111264
YRI.DG	Argentina_Pampas_CentralPampeanDunefields_LagunadelosPampas_10000BP	Argentina_Pampas_6800BP.AG	Argentina_Central_Hills_Comechingones_500BP	-0.000737	0.000627	-1.175	11137	11359	292057
YRI.DG	Argentina_ArroyoSeco2_7700BP.AG	Argentina_Central_Plains_MesopotamiaSantiagoDelEstero_400BP	Argentina_Northwest_SouthernPuna_Antofagasta_4600BP	-0.00035	0.000299	-1.173	49742	50302	1359999
YRI.DG	Argentina_BeagleChannel_Yamana_1500BP.AG	Argentina_Pampas_6800BP.AG	Argentina_ParanaRiver_MiddleParanaSaladoRivers_800BP	-0.00053	0.000453	-1.17	20562	20881	549844
YRI.DG	Argentina_BeagleChannel_Yamana_1500BP.AG	Argentina_Pampas_6800BP.AG	Argentina_Northwest_SubandeanValleys_Aconquija_1600BP	-0.000487	0.000417	-1.168	20899	21222	559256
YRI.DG	Brazil_LocaDoSuin_Sambaqui_9100BP.AG	Argentina_Central_Plains_MesopotamiaSantiagoDelEstero_400BP	Argentina_Pampas_SouthSaladoRiver_3300BP	-0.000794	0.000682	-1.164	3537	3608	93436
YRI.DG	Brazil_MG_C_LapaDoSanto_EH_HG_9600BP.AG	Argentina_Pampas_6800BP.AG	Argentina_Pampas_SouthSaladoRiver_3300BP	-0.000727	0.000626	-1.162	4330	4445	115882
YRI.DG	Chile_LosRieles_5100BP.AG	Bolivia_Miraflores_MH.AG	Argentina_Central_Plains_NorthDulceRiver_500BP	-0.000347	0.000299	-1.161	38802	39140	1051050
YRI.DG	Brazil_JabuticabeiraII_Sambaqui_2400BP.AG	Argentina_Central_Plains_MesopotamiaSantiagoDelEstero_400BP	Argentina_Central_Plains_MesopotamiaSantiagoDelEstero_1000BP	-0.000277	0.000239	-1.159	53589	53971	1523548
YRI.DG	Bolivia_Miraflores_MH.AG	Argentina_Central_Plains_MesopotamiaSantiagoDelEstero_400BP	Argentina_Central_Hills_Traslasierra_2500BP	-0.000248	0.000214	-1.158	49583	49924	1378594
YRI.DG	Peru_Lauricocha_8600BP.AG	Argentina_Central_Plains_MesopotamiaSantiagoDelEstero_400BP	Argentina_Central_Hills_SouthPunilla_2800BP	-0.000358	0.00031	-1.157	50885	51486	1425190
YRI.DG	Chile_Conchali_700BP.AG	Argentina_Pampas_6800BP.AG	Argentina_Northwest_NorthernPuna_Cochinoca_700BP	-0.000481	0.000416	-1.157	23508	23823	625779
YRI.DG	Argentina_Northwest_SouthernPuna_Antofagasta_PeñasdelasTrampas1.1_8800BP	Argentina_Central_Plains_MesopotamiaSantiagoDelEstero_400BP	Argentina_Northwest_SouthernPuna_Antofagasta_2100BP	-0.000944	0.000817	-1.156	1871	1919	50367
YRI.DG	Chile_Conchali_700BP.AG	Bolivia_Miraflores_MH.AG	Argentina_Central_Hills_SierrasChicas_700BP	-0.000393	0.000341	-1.154	39574	40011	1075020
YRI.DG	Argentina_Central_Hills_SierrasChicas_JesusMaria_8500BP	Bolivia_Miraflores_MH.AG	Argentina_Northwest_PrePuna_600BP	-0.000628	0.000548	-1.146	12306	12499	332323
YRI.DG	Brazil_MG_C_LapaDoSanto_EH_HG_9600BP.AG	Argentina_Pampas_6800BP.AG	Argentina_Central_Hills_Comechingones_4100BP	-0.000633	0.000553	-1.146	5382	5443	142880
YRI.DG	Brazil_JabuticabeiraII_Sambaqui_2400BP.AG	Argentina_Central_Plains_MesopotamiaSantiagoDelEstero_400BP	Argentina_Northwest_SubandeanValleys_Belen_700BP	-0.000211	0.000185	-1.142	57926	58313	1608615
YRI.DG	Argentina_ArroyoSeco2_7700BP.AG	Bolivia_Miraflores_MH.AG	Argentina_ParanaRiver_MiddleParanaSaladoRivers_1700BP	-0.000726	0.000637	-1.139	2909	2979	76027
YRI.DG	Argentina_NorthTierradelFuego_LaArcillosa2_5800BP.AG	Argentina_Pampas_6800BP.AG	Argentina_ParanaRiver_MiddleParanaSaladoRivers_1700BP	-0.001268	0.001117	-1.135	1669	1725	43774
YRI.DG	Argentina_BeagleChannel_Yamana_1500BP.AG	Argentina_Central_Plains_MesopotamiaSantiagoDelEstero_400BP	Argentina_Northwest_SouthernPuna_Antofagasta_500BP	-0.000498	0.00044	-1.131	13269	13463	362918
YRI.DG	Brazil_LocaDoSuin_Sambaqui_9100BP.AG	Argentina_Central_Plains_MesopotamiaSantiagoDelEstero_400BP	Argentina_Pampas_SouthSaladoRiver_800BP	-0.000363	0.000322	-1.129	17123	17322	467923
YRI.DG	Bolivia_Miraflores_MH.AG	Karitiana.DG	Argentina_Pampas_SouthSaladoRiver_3300BP	-0.000624	0.000553	-1.128	8363	8486	171532
YRI.DG	Argentina_NorthTierradelFuego_LaArcillosa2_5800BP.AG	Argentina_Central_Plains_MesopotamiaSantiagoDelEstero_400BP	Paraguay_Pantanal_ParaguayRiver_1600BP	-0.000597	0.00053	-1.126	7892	8018	211919
YRI.DG	Argentina_Pampas_CentralPampeanDunefields_LagunadelosPampas_10000BP	Karitiana.DG	Argentina_Northwest_NorthernPuna_Cochinoca_700BP	-0.00048	0.000427	-1.125	41436	41882	851142
YRI.DG	Bolivia_Miraflores_MH.AG	Argentina_Central_Plains_MesopotamiaSantiagoDelEstero_400BP	Argentina_Central_Plains_EastCordoba_3700BP	-0.000423	0.000376	-1.124	9050	9149	246204
YRI.DG	Chile_LosRieles_5100BP.AG	Argentina_Central_Plains_MesopotamiaSantiagoDelEstero_400BP	Argentina_Central_Hills_Calamuchita_2600BP	-0.000475	0.000423	-1.121	17753	17985	484953
YRI.DG	Chile_LosRieles_5100BP.AG	Bolivia_Miraflores_MH.AG	Argentina_ParanaRiver_LowerDelta_1600BP	-0.000583	0.00052	-1.121	18082	18380	479516
YRI.DG	Brazil_MG_C_LapaDoSanto_EH_HG_9600BP.AG	Karitiana.DG	Argentina_ParanaRiver_MiddleParanaSaladoRivers_1700BP	-0.000827	0.000737	-1.121	2605	2656	53814
YRI.DG	Karitiana.DG	Argentina_Central_Plains_MesopotamiaSantiagoDelEstero_400BP	Argentina_Pampas_Southern_2600BP	-0.00022	0.000196	-1.12	50618	50843	1045592
YRI.DG	Peru_Lauricocha_8600BP.AG	Argentina_Central_Plains_MesopotamiaSantiagoDelEstero_400BP	Paraguay_Pantanal_ParaguayRiver_1600BP	-0.00049	0.000443	-1.106	8900	9003	238831
YRI.DG	Argentina_Northwest_SouthernPuna_Antofagasta_PeñasdelasTrampas1.1_8800BP	Karitiana.DG	RN.Wichi.masked	-0.001451	0.001316	-1.103	1266	1298	22444
YRI.DG	Chile_Conchali_700BP.AG	Argentina_Central_Plains_MesopotamiaSantiagoDelEstero_400BP	Argentina_Central_Hills_SouthPunilla_2800BP	-0.000396	0.000359	-1.102	42468	42964	1181157
YRI.DG	Argentina_Central_Hills_SierrasChicas_JesusMaria_8500BP	Karitiana.DG	Argentina_ParanaRiver_MiddleParanaSaladoRivers_1700BP	-0.00146	0.001324	-1.102	1079	1114	23056
YRI.DG	Chile_Conchali_700BP.AG	Argentina_Central_Plains_MesopotamiaSantiagoDelEstero_400BP	Argentina_Central_Plains_MarChiquita_700BP	-0.000156	0.000142	-1.101	43360	43734	1235778
YRI.DG	Peru_Lauricocha_8600BP.AG	Argentina_Central_Plains_MesopotamiaSantiagoDelEstero_400BP	Argentina_Central_Hills_SouthPunilla_600BP	-0.000181	0.000165	-1.097	52903	53162	1488276
YRI.DG	Chile_LosRieles_5100BP.AG	Argentina_Central_Plains_MesopotamiaSantiagoDelEstero_400BP	Argentina_Central_Hills_SouthPunilla_600BP	-0.000224	0.000205	-1.093	41777	42101	1164593
YRI.DG	Argentina_ArroyoSeco2_7700BP.AG	Bolivia_Miraflores_MH.AG	Argentina_GranChaco_HumidChaco_200BP	-0.000488	0.000449	-1.086	9547	9778	254195
YRI.DG	Argentina_ArroyoSeco2_7700BP.AG	Argentina_Central_Plains_MesopotamiaSantiagoDelEstero_400BP	Argentina_ParanaRiver_MiddleParanaSaladoRivers_800BP	-0.000228	0.00021	-1.084	48158	48701	1359589
YRI.DG	Chile_LosRieles_5100BP.AG	Bolivia_Miraflores_MH.AG	Argentina_Central_Plains_NorthSantiagodelEstero_500BP	-0.000498	0.000462	-1.078	30682	31081	817166
YRI.DG	Brazil_MG_C_LapaDoSanto_EH_HG_9600BP.AG	Argentina_Pampas_6800BP.AG	RN.Toba.masked	-0.000632	0.000586	-1.078	9795	9872	167892
YRI.DG	Brazil_LocaDoSuin_Sambaqui_9100BP.AG	Argentina_Central_Plains_MesopotamiaSantiagoDelEstero_400BP	Argentina_Central_Hills_Occientales_1900BP	-0.00048	0.000447	-1.074	11863	12016	319066
YRI.DG	Argentina_BeagleChannel_Yamana_1500BP.AG	Karitiana.DG	Argentina_GranChaco_HumidChaco_200BP	-0.000774	0.00072	-1.074	6466	6571	134714
YRI.DG	Chile_Conchali_700BP.AG	Argentina_Pampas_6800BP.AG	Argentina_Central_Hills_NorthCordoba_900BP	-0.000485	0.000452	-1.072	23283	23636	625029
YRI.DG	Peru_Lauricocha_8600BP.AG	Argentina_Central_Plains_MesopotamiaSantiagoDelEstero_400BP	Argentina_Pampas_SouthSaladoRiver_800BP	-0.000253	0.000236	-1.07	43756	44189	1220587
YRI.DG	Brazil_JabuticabeiraII_Sambaqui_2400BP.AG	Argentina_Central_Plains_MesopotamiaSantiagoDelEstero_400BP	Argentina_Central_Hills_Comechingones_4100BP	-0.000364	0.00034	-1.07	9557	9697	259798
YRI.DG	Bolivia_Miraflores_MH.AG	Argentina_Central_Plains_MesopotamiaSantiagoDelEstero_400BP	Argentina_Central_Plains_MesopotamiaSantiagoDelEstero_1000BP	-0.000268	0.000251	-1.067	47752	48106	1349398
YRI.DG	Bolivia_Miraflores_MH.AG	Argentina_Central_Plains_MesopotamiaSantiagoDelEstero_400BP	Argentina_Central_Plains_NorthDulceRiver_500BP	-0.000134	0.000126	-1.063	47758	48038	1340898
YRI.DG	Chile_Conchali_700BP.AG	Argentina_Pampas_6800BP.AG	Argentina_ParanaRiver_LowerDelta_1600BP	-0.000612	0.000575	-1.063	10927	11122	287364
YRI.DG	Chile_Conchali_700BP.AG	Argentina_Pampas_6800BP.AG	RN.Toba.masked	-0.000832	0.000784	-1.062	9832	9951	168103
YRI.DG	Argentina_Central_Hills_SierrasChicas_JesusMaria_8500BP	Bolivia_Miraflores_MH.AG	Argentina_ParanaRiver_MiddleParanaSaladoRivers_1700BP	-0.001303	0.001227	-1.062	1130	1160	29604
YRI.DG	Brazil_LocaDoSuin_Sambaqui_9100BP.AG	Argentina_Central_Plains_MesopotamiaSantiagoDelEstero_400BP	Argentina_Central_Plains_MesopotamiaSantiagoDelEstero_1700BP	-0.000738	0.000696	-1.061	2677	2731	73580
YRI.DG	Argentina_Northwest_SouthernPuna_Antofagasta_PeñasdelasTrampas1.1_8800BP	Bolivia_Miraflores_MH.AG	Argentina_ParanaRiver_LowerDelta_1600BP	-0.001029	0.00097	-1.061	1849	1905	49392
YRI.DG	Brazil_LocaDoSuin_Sambaqui_9100BP.AG	Argentina_Central_Plains_MesopotamiaSantiagoDelEstero_400BP	Chane.DG	-0.000559	0.000528	-1.059	16207	16387	338316
YRI.DG	Chile_LosRieles_5100BP.AG	Bolivia_Miraflores_MH.AG	Argentina_Central_Hills_SierrasChicas_4100BP	-0.000542	0.000514	-1.055	16078	16293	429896
YRI.DG	Brazil_JabuticabeiraII_Sambaqui_2400BP.AG	Bolivia_Miraflores_MH.AG	Argentina_Pampas_SouthSaladoRiver_3300BP	-0.000467	0.000445	-1.05	9304	9416	242698
YRI.DG	Argentina_ArroyoSeco2_7700BP.AG	Argentina_Central_Plains_MesopotamiaSantiagoDelEstero_400BP	Argentina_Central_Plains_MarChiquita_3900BP	-0.00026	0.000248	-1.048	24273	24512	674506
YRI.DG	Brazil_LocaDoSuin_Sambaqui_9100BP.AG	Karitiana.DG	Argentina_Central_Hills_SierrasChicas_700BP	-0.000524	0.0005	-1.047	15913	16089	331258
YRI.DG	Argentina_Pampas_CentralPampeanDunefields_LagunadelosPampas_10000BP	Argentina_Central_Plains_MesopotamiaSantiagoDelEstero_400BP	Argentina_Central_Hills_NorthPunilla_700BP	-0.000324	0.00031	-1.046	29667	29922	812060
YRI.DG	Argentina_BeagleChannel_Yamana_1500BP.AG	Argentina_Pampas_6800BP.AG	Argentina_Central_Plains_EastCordoba_600BP	-0.000412	0.000394	-1.045	20829	21088	559865
YRI.DG	Argentina_Central_Hills_SierrasChicas_JesusMaria_8500BP	Argentina_Central_Plains_MesopotamiaSantiagoDelEstero_400BP	RN.Wichi.masked	-0.000845	0.000808	-1.045	5386	5472	96311
YRI.DG	Bolivia_Miraflores_MH.AG	Argentina_Central_Plains_MesopotamiaSantiagoDelEstero_400BP	Argentina_ParanaRiver_UpperDelta_700BP	-0.000238	0.000228	-1.042	25800	25968	706971
YRI.DG	Chile_LosRieles_5100BP.AG	Argentina_Central_Plains_MesopotamiaSantiagoDelEstero_400BP	Argentina_Central_Plains_MarChiquita_1800BP	-0.000197	0.00019	-1.041	41267	41640	1166101
YRI.DG	Argentina_BeagleChannel_Yamana_1500BP.AG	Argentina_Central_Plains_MesopotamiaSantiagoDelEstero_400BP	Argentina_Central_Plains_NorthSantiagodelEstero_500BP	-0.000403	0.000388	-1.038	26812	27112	747165
YRI.DG	Brazil_JabuticabeiraII_Sambaqui_2400BP.AG	Bolivia_Miraflores_MH.AG	Argentina_ParanaRiver_MiddleParanaSaladoRivers_1700BP	-0.000595	0.000575	-1.036	3105	3174	81310
YRI.DG	Argentina_BeagleChannel_Yamana_1500BP.AG	Argentina_Pampas_6800BP.AG	Chane.DG	-0.000692	0.000669	-1.035	18394	18655	374778
YRI.DG	Brazil_LocaDoSuin_Sambaqui_9100BP.AG	Argentina_Pampas_6800BP.AG	Argentina_Central_Hills_Comechingones_4100BP	-0.000954	0.000924	-1.033	2859	2902	74470
YRI.DG	Bolivia_Miraflores_MH.AG	Karitiana.DG	Argentina_GranChaco_HumidChaco_1400BP	-0.000422	0.000411	-1.026	20263	20441	419264
YRI.DG	Argentina_BeagleChannel_Yamana_1500BP.AG	Argentina_Pampas_6800BP.AG	Argentina_Central_Hills_SierrasChicas_700BP	-0.000461	0.00045	-1.024	20639	20921	550540
YRI.DG	Argentina_BeagleChannel_Yamana_1500BP.AG	Bolivia_Miraflores_MH.AG	Paraguay_Pantanal_ParaguayRiver_1600BP	-0.000631	0.000617	-1.022	6998	7095	184052
YRI.DG	Argentina_Central_Hills_SierrasChicas_JesusMaria_8500BP	Karitiana.DG	Argentina_Pampas_SouthSaladoRiver_3300BP	-0.000954	0.000935	-1.02	3055	3116	64670
YRI.DG	Argentina_BeagleChannel_Yamana_1500BP.AG	Argentina_Central_Plains_MesopotamiaSantiagoDelEstero_400BP	Argentina_Central_Hills_Traslasierra_2500BP	-0.000282	0.000277	-1.018	34330	34667	964755
YRI.DG	Argentina_BeagleChannel_Yamana_1500BP.AG	Argentina_Pampas_6800BP.AG	Argentina_Central_Hills_SierrasChicas_4100BP	-0.000627	0.000617	-1.017	9698	9872	258737
YRI.DG	Brazil_LocaDoSuin_Sambaqui_9100BP.AG	Argentina_Central_Plains_MesopotamiaSantiagoDelEstero_400BP	Argentina_ParanaRiver_MiddleParanaSaladoRivers_1700BP	-0.000974	0.000962	-1.013	1268	1298	34347
YRI.DG	Argentina_Central_Hills_SierrasChicas_JesusMaria_8500BP	Argentina_Central_Plains_MesopotamiaSantiagoDelEstero_400BP	Argentina_ParanaRiver_UpperDelta_700BP	-0.000394	0.00039	-1.011	9227	9311	251940
YRI.DG	Argentina_BeagleChannel_Yamana_1500BP.AG	Argentina_Pampas_6800BP.AG	Argentina_Central_Hills_SierrasChicas_1700BP	-0.00053	0.000525	-1.009	13093	13290	346183
YRI.DG	Bolivia_Miraflores_MH.AG	Argentina_Central_Plains_MesopotamiaSantiagoDelEstero_400BP	Argentina_Central_Hills_Comechingones_500BP	-0.000281	0.000279	-1.007	22501	22700	617096
YRI.DG	Chile_Conchali_700BP.AG	Bolivia_Miraflores_MH.AG	Argentina_Central_Plains_MarChiquita_3900BP	-0.000412	0.000409	-1.006	22346	22639	598846
YRI.DG	Brazil_JabuticabeiraII_Sambaqui_2400BP.AG	Argentina_Central_Plains_MesopotamiaSantiagoDelEstero_400BP	Argentina_Northwest_SouthernPuna_Antofagasta_4600BP	-0.000278	0.000277	-1.004	56394	56828	1538777
YRI.DG	Bolivia_Miraflores_MH.AG	Argentina_Central_Plains_MesopotamiaSantiagoDelEstero_400BP	Argentina_Central_Hills_Occientales_1900BP	-0.000292	0.000291	-1.002	26497	26697	715522
YRI.DG	Argentina_NorthTierradelFuego_LaArcillosa2_5800BP.AG	Argentina_Central_Plains_MesopotamiaSantiagoDelEstero_400BP	Argentina_Central_Plains_MarChiquita_1800BP	-0.000185	0.000185	-1.001	40473	40688	1151554
YRI.DG	Brazil_LocaDoSuin_Sambaqui_9100BP.AG	Karitiana.DG	Argentina_Central_Hills_Calamuchita_2600BP	-0.000722	0.000722	-1	7912	8030	162736
YRI.DG	Argentina_BeagleChannel_Yamana_1500BP.AG	Argentina_Pampas_6800BP.AG	Paraguay_Pantanal_ParaguayRiver_1600BP	-0.000764	0.000764	-0.999	4933	5033	128434
YRI.DG	Peru_Lauricocha_8600BP.AG	Argentina_Pampas_6800BP.AG	Argentina_Central_Plains_MesopotamiaSantiagoDelEstero_1700BP	-0.000696	0.000698	-0.997	3813	3934	101257
YRI.DG	Brazil_LocaDoSuin_Sambaqui_9100BP.AG	Argentina_Central_Plains_MesopotamiaSantiagoDelEstero_400BP	Argentina_Central_Hills_SouthPunilla_600BP	-0.000215	0.000216	-0.993	18560	18685	511827
YRI.DG	Chile_Conchali_700BP.AG	Bolivia_Miraflores_MH.AG	Argentina_Central_Plains_MarChiquita_1800BP	-0.000292	0.000295	-0.991	41762	42045	1135835
YRI.DG	Argentina_ArroyoSeco2_7700BP.AG	Argentina_Central_Plains_MesopotamiaSantiagoDelEstero_400BP	Argentina_Northwest_SubandeanValleys_Ambato_1200BP	-0.000248	0.000252	-0.987	25633	25797	702424
YRI.DG	Argentina_Pampas_CentralPampeanDunefields_LagunadelosPampas_10000BP	Bolivia_Miraflores_MH.AG	Argentina_Central_Hills_NorthPunilla_700BP	-0.000399	0.000405	-0.984	27869	28163	737251
YRI.DG	Brazil_LocaDoSuin_Sambaqui_9100BP.AG	Argentina_Central_Plains_MesopotamiaSantiagoDelEstero_400BP	Argentina_ParanaRiver_LowerDelta_900BP	-0.000316	0.000323	-0.979	15534	15657	420012
YRI.DG	Peru_Lauricocha_8600BP.AG	Argentina_Central_Plains_MesopotamiaSantiagoDelEstero_400BP	Argentina_Northwest_SubandeanValleys_Belen_700BP	-0.000216	0.000221	-0.976	53177	53792	1487041
YRI.DG	Bolivia_Miraflores_MH.AG	Argentina_Central_Plains_MesopotamiaSantiagoDelEstero_400BP	Argentina_Central_Plains_EastCordoba_600BP	-0.000147	0.00015	-0.975	50262	50415	1400031
YRI.DG	Peru_Lauricocha_8600BP.AG	Bolivia_Miraflores_MH.AG	Argentina_Pampas_CentralPampeanDunefields_1600BP	-0.000365	0.000374	-0.975	30841	31140	845558
YRI.DG	Argentina_Pampas_6800BP.AG	Bolivia_Miraflores_MH.AG	Argentina_ParanaRiver_MiddleParanaSaladoRivers_1700BP	-0.000857	0.000881	-0.974	1757	1803	44964
YRI.DG	Brazil_LocaDoSuin_Sambaqui_9100BP.AG	Karitiana.DG	Argentina_GranChaco_HumidChaco_200BP	-0.000903	0.000927	-0.974	3557	3624	74599
YRI.DG	Argentina_Pampas_6800BP.AG	Bolivia_Miraflores_MH.AG	Argentina_Northwest_PrePuna_600BP	-0.000443	0.000456	-0.972	18521	18685	494855
YRI.DG	Brazil_MG_C_LapaDoSanto_EH_HG_9600BP.AG	Argentina_Central_Plains_MesopotamiaSantiagoDelEstero_400BP	Argentina_Central_Plains_SouthCordoba_100BP	-0.000283	0.000292	-0.971	28709	29014	786840
YRI.DG	Brazil_MG_C_LapaDoSanto_EH_HG_9600BP.AG	Argentina_Central_Plains_MesopotamiaSantiagoDelEstero_400BP	Argentina_Central_Plains_WestSantiagodelEstero_1400BP	-0.000257	0.000264	-0.97	44524	45064	1253952
YRI.DG	Brazil_MG_C_LapaDoSanto_EH_HG_9600BP.AG	Karitiana.DG	Argentina_Pampas_SouthSaladoRiver_3300BP	-0.000561	0.000579	-0.97	7541	7637	155419
YRI.DG	Chile_LosRieles_5100BP.AG	Argentina_Central_Plains_MesopotamiaSantiagoDelEstero_400BP	Argentina_Central_Hills_Occientales_1900BP	-0.000392	0.000405	-0.968	24356	24620	657317
YRI.DG	Argentina_Pampas_CentralPampeanDunefields_LagunadelosPampas_10000BP	Argentina_Central_Plains_MesopotamiaSantiagoDelEstero_400BP	Argentina_Central_Plains_MarChiquita_3900BP	-0.000341	0.000353	-0.967	19905	20071	539586
YRI.DG	Brazil_MG_C_LapaDoSanto_EH_HG_9600BP.AG	Argentina_Central_Plains_MesopotamiaSantiagoDelEstero_400BP	Argentina_Central_Plains_EastCordoba_600BP	-0.00014	0.000145	-0.965	44223	44543	1245547
YRI.DG	Peru_Lauricocha_8600BP.AG	Bolivia_Miraflores_MH.AG	Argentina_Northwest_SouthernPuna_Antofagasta_2100BP	-0.000406	0.000421	-0.965	19435	19714	529118
YRI.DG	Brazil_MG_C_LapaDoSanto_EH_HG_9600BP.AG	Argentina_Central_Plains_MesopotamiaSantiagoDelEstero_400BP	Argentina_Pampas_Southern_2600BP	-0.000151	0.000157	-0.963	45701	46186	1267626
YRI.DG	Karitiana.DG	Bolivia_Miraflores_MH.AG	Argentina_Central_Hills_Occientales_1900BP	-0.000429	0.000446	-0.962	23622	23833	484551
YRI.DG	Chile_Conchali_700BP.AG	Bolivia_Miraflores_MH.AG	Argentina_Central_Hills_SouthPunilla_1600BP	-0.001048	0.001091	-0.961	1250	1283	34124
YRI.DG	Argentina_Northwest_SouthernPuna_Antofagasta_PeñasdelasTrampas1.1_8800BP	Argentina_Central_Plains_MesopotamiaSantiagoDelEstero_400BP	Argentina_ParanaRiver_LowerDelta_1600BP	-0.00079	0.000827	-0.955	1922	1962	51972
YRI.DG	Argentina_Pampas_6800BP.AG	Argentina_Central_Plains_MesopotamiaSantiagoDelEstero_400BP	Argentina_ParanaRiver_LowerDelta_900BP	-0.000252	0.000264	-0.952	20580	20800	558218
YRI.DG	Peru_Lauricocha_8600BP.AG	Argentina_Central_Plains_MesopotamiaSantiagoDelEstero_400BP	Argentina_GranChaco_HumidChaco_1400BP	-0.0003	0.000315	-0.952	22819	23040	611611
YRI.DG	Chile_Conchali_700BP.AG	Argentina_Central_Plains_MesopotamiaSantiagoDelEstero_400BP	Chane.DG	-0.000436	0.00046	-0.948	38225	38616	787388
YRI.DG	Chile_Conchali_700BP.AG	Argentina_Central_Plains_MesopotamiaSantiagoDelEstero_400BP	Argentina_Central_Plains_MarChiquita_3900BP	-0.000305	0.000323	-0.942	22715	22951	629035
YRI.DG	Argentina_NorthTierradelFuego_LaArcillosa2_5800BP.AG	Argentina_Central_Plains_MesopotamiaSantiagoDelEstero_400BP	Argentina_Central_Hills_SouthPunilla_600BP	-0.000199	0.000212	-0.939	40979	41255	1151356
YRI.DG	Argentina_BeagleChannel_Yamana_1500BP.AG	Argentina_Pampas_6800BP.AG	Argentina_Central_Plains_MarChiquita_1800BP	-0.000365	0.000391	-0.934	20928	21117	561923
YRI.DG	Argentina_BeagleChannel_Yamana_1500BP.AG	Argentina_Pampas_6800BP.AG	Argentina_Central_Hills_Comechingones_1200BP	-0.000572	0.000613	-0.934	11031	11198	290407
YRI.DG	Peru_Lauricocha_8600BP.AG	Karitiana.DG	Argentina_GranChaco_HumidChaco_200BP	-0.000525	0.000564	-0.931	9722	9805	202783
YRI.DG	Argentina_Pampas_6800BP.AG	Bolivia_Miraflores_MH.AG	Argentina_Central_Hills_Traslasierra_2500BP	-0.000321	0.000345	-0.93	23733	23860	636672
YRI.DG	Argentina_Northwest_SouthernPuna_Antofagasta_PeñasdelasTrampas1.1_8800BP	Argentina_Central_Plains_MesopotamiaSantiagoDelEstero_400BP	RN.Wichi.masked	-0.001128	0.001215	-0.928	1272	1298	22398
YRI.DG	Brazil_MG_C_LapaDoSanto_EH_HG_9600BP.AG	Argentina_Central_Plains_MesopotamiaSantiagoDelEstero_400BP	Chane.DG	-0.000314	0.000338	-0.927	39101	39451	810708
YRI.DG	Chile_Conchali_700BP.AG	Bolivia_Miraflores_MH.AG	Argentina_Central_Hills_SouthPunilla_2800BP	-0.000394	0.000426	-0.924	40414	40841	1094029
YRI.DG	Peru_Lauricocha_8600BP.AG	Argentina_Central_Plains_MesopotamiaSantiagoDelEstero_400BP	Argentina_ParanaRiver_LowerDelta_900BP	-0.000209	0.000227	-0.923	43091	43450	1185344
YRI.DG	Argentina_BeagleChannel_Yamana_1500BP.AG	Argentina_Central_Plains_MesopotamiaSantiagoDelEstero_400BP	RN.Wichi.masked	-0.000612	0.000669	-0.915	10590	10706	184929
YRI.DG	Argentina_ArroyoSeco2_7700BP.AG	Argentina_Central_Plains_MesopotamiaSantiagoDelEstero_400BP	Argentina_Central_Plains_MesopotamiaSantiagoDelEstero_1000BP	-0.000238	0.000262	-0.911	47575	48019	1351037
YRI.DG	Argentina_Pampas_6800BP.AG	Bolivia_Miraflores_MH.AG	Argentina_GranChaco_HumidChaco_200BP	-0.000547	0.000601	-0.91	5063	5156	133096
YRI.DG	Brazil_LocaDoSuin_Sambaqui_9100BP.AG	Karitiana.DG	Argentina_Pampas_SouthSaladoRiver_3300BP	-0.000864	0.00095	-0.909	3245	3303	66838
YRI.DG	Argentina_Northwest_SouthernPuna_Antofagasta_PeñasdelasTrampas1.1_8800BP	Bolivia_Miraflores_MH.AG	Argentina_ParanaRiver_MiddleParanaSaladoRivers_1700BP	-0.002061	0.002286	-0.902	273	287	7353
YRI.DG	Bolivia_Miraflores_MH.AG	Argentina_Central_Plains_MesopotamiaSantiagoDelEstero_400BP	Argentina_Pampas_SouthSaladoRiver_800BP	-0.000193	0.000215	-0.899	42869	43011	1182064
YRI.DG	Chile_LosRieles_5100BP.AG	Argentina_Central_Plains_MesopotamiaSantiagoDelEstero_400BP	Argentina_Northwest_PrePuna_600BP	-0.000364	0.000405	-0.899	31737	32052	855198
YRI.DG	Argentina_Northwest_SouthernPuna_Antofagasta_PeñasdelasTrampas1.1_8800BP	Argentina_Pampas_6800BP.AG	Argentina_ParanaRiver_LowerDelta_1600BP	-0.001159	0.00129	-0.898	1185	1213	31591
YRI.DG	Brazil_LocaDoSuin_Sambaqui_9100BP.AG	Argentina_Central_Plains_MesopotamiaSantiagoDelEstero_400BP	Argentina_Northwest_SubandeanValleys_Aconquija_1600BP	-0.000268	0.000298	-0.897	18604	18752	508394
YRI.DG	Brazil_LocaDoSuin_Sambaqui_9100BP.AG	Argentina_Central_Plains_MesopotamiaSantiagoDelEstero_400BP	Argentina_Central_Hills_NorthPunilla_700BP	-0.000314	0.00035	-0.896	14246	14384	391621
YRI.DG	Brazil_LocaDoSuin_Sambaqui_9100BP.AG	Karitiana.DG	Argentina_Central_Plains_MesopotamiaSantiagoDelEstero_1700BP	-0.000898	0.001002	-0.896	2511	2557	51782
YRI.DG	Argentina_NorthTierradelFuego_LaArcillosa2_5800BP.AG	Argentina_Central_Plains_MesopotamiaSantiagoDelEstero_400BP	Argentina_Central_Plains_MarChiquita_700BP	-0.000138	0.000154	-0.894	40424	40662	1156795
YRI.DG	Argentina_BeagleChannel_Yamana_1500BP.AG	Argentina_Pampas_6800BP.AG	Argentina_Central_Plains_MesopotamiaSantiagoDelEstero_1700BP	-0.000759	0.00085	-0.893	3503	3586	92663
YRI.DG	Brazil_LocaDoSuin_Sambaqui_9100BP.AG	Argentina_Central_Plains_MesopotamiaSantiagoDelEstero_400BP	Argentina_Central_Hills_SouthPunilla_2800BP	-0.000369	0.000414	-0.892	18049	18225	495402
YRI.DG	Argentina_Pampas_6800BP.AG	Argentina_Central_Plains_MesopotamiaSantiagoDelEstero_400BP	Argentina_Northwest_SouthernPuna_Antofagasta_4600BP	-0.000336	0.000378	-0.89	23861	24156	647237
YRI.DG	Argentina_Pampas_CentralPampeanDunefields_LagunadelosPampas_10000BP	Argentina_Central_Plains_MesopotamiaSantiagoDelEstero_400BP	Argentina_Central_Plains_MesopotamiaSantiagoDelEstero_1700BP	-0.000498	0.00056	-0.889	4818	4889	132700
YRI.DG	Argentina_BeagleChannel_Yamana_1500BP.AG	Argentina_Pampas_6800BP.AG	Argentina_Northwest_SubandeanValleys_Belen_700BP	-0.0004	0.000451	-0.887	21038	21241	560757
YRI.DG	Brazil_JabuticabeiraII_Sambaqui_2400BP.AG	Argentina_Pampas_6800BP.AG	Argentina_ParanaRiver_MiddleParanaSaladoRivers_1700BP	-0.000675	0.000762	-0.887	1795	1832	46616
YRI.DG	Bolivia_Miraflores_MH.AG	Argentina_Central_Plains_MesopotamiaSantiagoDelEstero_400BP	Argentina_Northwest_SubandeanValleys_Ambato_1200BP	-0.000225	0.000255	-0.886	25695	25863	701563
YRI.DG	Brazil_LocaDoSuin_Sambaqui_9100BP.AG	Bolivia_Miraflores_MH.AG	Argentina_Central_Plains_MesopotamiaSantiagoDelEstero_1700BP	-0.00075	0.000849	-0.884	2739	2792	71378
YRI.DG	Chile_Conchali_700BP.AG	Argentina_Pampas_6800BP.AG	Argentina_Pampas_SouthSaladoRiver_800BP	-0.000402	0.000457	-0.88	22554	22808	604122
YRI.DG	Argentina_Northwest_SouthernPuna_Antofagasta_PeñasdelasTrampas1.1_8800BP	Argentina_Pampas_6800BP.AG	Argentina_Northwest_SouthernPuna_Antofagasta_500BP	-0.001204	0.001368	-0.88	967	999	25961
YRI.DG	Argentina_ArroyoSeco2_7700BP.AG	Argentina_Central_Plains_MesopotamiaSantiagoDelEstero_400BP	Argentina_GranChaco_HumidChaco_1400BP	-0.000256	0.000292	-0.877	22199	22436	592208
YRI.DG	Brazil_MG_C_LapaDoSanto_EH_HG_9600BP.AG	Bolivia_Miraflores_MH.AG	Argentina_ParanaRiver_MiddleParanaSaladoRivers_1700BP	-0.000577	0.00066	-0.874	2737	2792	71355
YRI.DG	Argentina_Pampas_6800BP.AG	Argentina_Central_Plains_MesopotamiaSantiagoDelEstero_400BP	Argentina_Northwest_SubandeanValleys_Ambato_1200BP	-0.000282	0.000323	-0.873	12635	12787	343548
YRI.DG	Argentina_Northwest_SouthernPuna_Antofagasta_PeñasdelasTrampas1.1_8800BP	Argentina_Pampas_6800BP.AG	Chane.DG	-0.000964	0.00111	-0.869	2206	2248	45494
YRI.DG	Chile_LosRieles_5100BP.AG	Bolivia_Miraflores_MH.AG	Argentina_Northwest_SouthernPuna_Antofagasta_4600BP	-0.000389	0.000448	-0.868	38389	38821	1035893
YRI.DG	Argentina_ArroyoSeco2_7700BP.AG	Argentina_Central_Plains_MesopotamiaSantiagoDelEstero_400BP	Argentina_Central_Plains_MesopotamiaSantiagoDelEstero_1700BP	-0.000354	0.000408	-0.867	5930	5996	166223
YRI.DG	Brazil_LocaDoSuin_Sambaqui_9100BP.AG	Argentina_Central_Plains_MesopotamiaSantiagoDelEstero_400BP	Argentina_Pampas_Southern_2600BP	-0.000195	0.000227	-0.86	18911	19001	514157
YRI.DG	Chile_Conchali_700BP.AG	Argentina_Central_Plains_MesopotamiaSantiagoDelEstero_400BP	Argentina_Central_Plains_MesopotamiaSantiagoDelEstero_1000BP	-0.00028	0.000326	-0.859	41322	41688	1172106
YRI.DG	Argentina_Northwest_SouthernPuna_Antofagasta_PeñasdelasTrampas1.1_8800BP	Argentina_Pampas_6800BP.AG	Argentina_Central_Hills_SouthPunilla_2800BP	-0.000804	0.000936	-0.859	2410	2450	64781
YRI.DG	Argentina_Pampas_6800BP.AG	Argentina_Central_Plains_MesopotamiaSantiagoDelEstero_400BP	Argentina_Central_Plains_NorthDulceRiver_500BP	-0.000143	0.000166	-0.858	24011	24080	666453
YRI.DG	Argentina_Pampas_CentralPampeanDunefields_LagunadelosPampas_10000BP	Argentina_Pampas_6800BP.AG	Argentina_Central_Plains_MesopotamiaSantiagoDelEstero_1000BP	-0.000518	0.000604	-0.858	19291	19571	501098
YRI.DG	Argentina_Pampas_CentralPampeanDunefields_LagunadelosPampas_10000BP	Argentina_Pampas_6800BP.AG	Argentina_Central_Hills_Comechingones_4100BP	-0.000669	0.000786	-0.851	4459	4540	117143
YRI.DG	Argentina_BeagleChannel_Yamana_1500BP.AG	Argentina_Pampas_6800BP.AG	Argentina_Central_Hills_NorthCordoba_900BP	-0.000367	0.000433	-0.847	20913	21118	561718
YRI.DG	Argentina_NorthTierradelFuego_LaArcillosa2_5800BP.AG	Argentina_Pampas_6800BP.AG	Paraguay_Pantanal_ParaguayRiver_1600BP	-0.00062	0.000732	-0.847	5265	5358	136937
YRI.DG	Bolivia_Miraflores_MH.AG	Argentina_Central_Plains_MesopotamiaSantiagoDelEstero_400BP	Argentina_ParanaRiver_MiddleParanaSaladoRivers_800BP	-0.000177	0.000209	-0.846	48323	48788	1357156
YRI.DG	Argentina_Pampas_CentralPampeanDunefields_LagunadelosPampas_10000BP	Argentina_Pampas_6800BP.AG	Argentina_Northwest_SubandeanValleys_Hualfin_2400BP	-0.000432	0.000512	-0.844	18125	18375	476299
YRI.DG	Chile_LosRieles_5100BP.AG	Bolivia_Miraflores_MH.AG	Argentina_Northwest_SubandeanValleys_Aconquija_1600BP	-0.000287	0.000341	-0.843	39664	40031	1072725
YRI.DG	Argentina_Pampas_CentralPampeanDunefields_LagunadelosPampas_10000BP	Argentina_Pampas_6800BP.AG	Argentina_Northwest_SouthernPuna_Antofagasta_1200BP	-0.000438	0.00052	-0.843	19258	19524	502244
YRI.DG	Argentina_Pampas_CentralPampeanDunefields_LagunadelosPampas_10000BP	Argentina_Pampas_6800BP.AG	Argentina_Central_Plains_MesopotamiaSantiagoDelEstero_1700BP	-0.00076	0.000903	-0.842	3098	3170	80939
YRI.DG	Argentina_BeagleChannel_Yamana_1500BP.AG	Argentina_Central_Plains_MesopotamiaSantiagoDelEstero_400BP	Argentina_Northwest_SubandeanValleys_Aconquija_1600BP	-0.000211	0.000251	-0.84	34997	35313	974068
YRI.DG	Argentina_NorthTierradelFuego_LaArcillosa2_5800BP.AG	Argentina_Pampas_6800BP.AG	Argentina_ParanaRiver_MiddleParanaSaladoRivers_800BP	-0.000396	0.000472	-0.84	22413	22660	599588
YRI.DG	Brazil_MG_C_LapaDoSanto_EH_HG_9600BP.AG	Bolivia_Miraflores_MH.AG	Argentina_Northwest_NorthernPuna_Cochinoca_700BP	-0.000201	0.00024	-0.836	42015	42442	1164296
YRI.DG	Karitiana.DG	Argentina_Central_Plains_MesopotamiaSantiagoDelEstero_400BP	Argentina_Northwest_SouthernPuna_Antofagasta_500BP	-0.000312	0.000374	-0.833	18263	18374	381857
YRI.DG	Argentina_Pampas_6800BP.AG	Argentina_Central_Plains_MesopotamiaSantiagoDelEstero_400BP	Argentina_Northwest_SubandeanValleys_Belen_700BP	-0.000204	0.000246	-0.831	24635	24818	674721
YRI.DG	Chile_LosRieles_5100BP.AG	Bolivia_Miraflores_MH.AG	Argentina_Central_Plains_MarChiquita_700BP	-0.000246	0.000297	-0.828	39950	40259	1085714
YRI.DG	Argentina_ArroyoSeco2_7700BP.AG	Argentina_Central_Plains_MesopotamiaSantiagoDelEstero_400BP	RN.Wichi.masked	-0.000395	0.000477	-0.827	16174	16285	281499
YRI.DG	Peru_Lauricocha_8600BP.AG	Argentina_Central_Plains_MesopotamiaSantiagoDelEstero_400BP	Argentina_Northwest_SubandeanValleys_Ambato_1200BP	-0.000225	0.000273	-0.825	26594	26732	731351
YRI.DG	Brazil_JabuticabeiraII_Sambaqui_2400BP.AG	Karitiana.DG	Argentina_ParanaRiver_MiddleParanaSaladoRivers_1700BP	-0.000523	0.000634	-0.825	3017	3075	62376
YRI.DG	Argentina_Pampas_CentralPampeanDunefields_LagunadelosPampas_10000BP	Argentina_Pampas_6800BP.AG	Chane.DG	-0.000569	0.000702	-0.811	17686	17901	359960
YRI.DG	Peru_Lauricocha_8600BP.AG	Bolivia_Miraflores_MH.AG	Argentina_Northwest_SouthernPuna_Antofagasta_4600BP	-0.000311	0.000384	-0.81	47311	47797	1279764
YRI.DG	Brazil_JabuticabeiraII_Sambaqui_2400BP.AG	Argentina_Central_Plains_MesopotamiaSantiagoDelEstero_400BP	Chane.DG	-0.000286	0.000354	-0.807	49181	49459	1008963
YRI.DG	Argentina_Northwest_SouthernPuna_Antofagasta_PeñasdelasTrampas1.1_8800BP	Bolivia_Miraflores_MH.AG	Argentina_Northwest_SouthernPuna_Antofagasta_2100BP	-0.000801	0.000995	-0.806	1803	1843	48342
YRI.DG	Argentina_NorthTierradelFuego_LaArcillosa2_5800BP.AG	Argentina_Pampas_6800BP.AG	Argentina_GranChaco_HumidChaco_200BP	-0.000641	0.000798	-0.804	4882	4958	126745
YRI.DG	Argentina_ArroyoSeco2_7700BP.AG	Argentina_Central_Plains_MesopotamiaSantiagoDelEstero_400BP	Argentina_Central_Plains_WestSantiagodelEstero_1400BP	-0.00022	0.000275	-0.802	50497	50920	1416245
YRI.DG	Argentina_Central_Hills_SierrasChicas_JesusMaria_8500BP	Argentina_Central_Plains_MesopotamiaSantiagoDelEstero_400BP	Argentina_Northwest_SubandeanValleys_Ambato_1200BP	-0.000359	0.000449	-0.801	9131	9217	251016
YRI.DG	Argentina_Pampas_CentralPampeanDunefields_LagunadelosPampas_10000BP	Argentina_Pampas_6800BP.AG	Argentina_Central_Plains_MarChiquita_1800BP	-0.000372	0.000465	-0.801	19685	19876	516025
YRI.DG	Argentina_BeagleChannel_Yamana_1500BP.AG	Argentina_Pampas_6800BP.AG	Argentina_ParanaRiver_LowerDelta_900BP	-0.000385	0.000483	-0.796	17748	17931	467881
YRI.DG	Brazil_LocaDoSuin_Sambaqui_9100BP.AG	Argentina_Central_Plains_MesopotamiaSantiagoDelEstero_400BP	RN.Toba.masked	-0.000408	0.000513	-0.795	7919	7974	139315
YRI.DG	Chile_Conchali_700BP.AG	Argentina_Pampas_6800BP.AG	Argentina_Central_Hills_SierrasChicas_700BP	-0.000357	0.000451	-0.793	22968	23196	609743
YRI.DG	Argentina_NorthTierradelFuego_LaArcillosa2_5800BP.AG	Bolivia_Miraflores_MH.AG	Argentina_ParanaRiver_MiddleParanaSaladoRivers_1700BP	-0.000672	0.000847	-0.793	2577	2621	67263
[truncated: 2,687 more rows]
