# Supplementary material for: Eight millennia of continuity of a previously unknown lineage in Argentina
Source: Nature. Author manuscript; Available in PMC 2025 Dec 30. (PMC12747222; doi:10.1038/s41586-025-09731-3)
Supplement: Extended Data6 [file NIHMS2125634-supplement-Extended_Data6.xlsx]

## Sheet: Description
Supplementary Data Table: qpAdm p-value for single-source model p-values for Central Argentina
Right populations: YRI.DG Brazil_MG_C_LapaDoSanto_EH_HG_9600BP.AG Brazil_LocaDoSuin_Sambaqui_9100BP.AG Brazil_JabuticabeiraII_Sambaqui_2400BP.AG Argentina_Northwest_SouthernPuna_Antofagasta_PeñasdelasTrampas1.1_8800BP Peru_Lauricocha_8600BP.AG Bolivia_Miraflores_MH.AG Argentina_NorthTierradelFuego_LaArcillosa2_5800BP.AG Argentina_BeagleChannel_Yamana_1500BP.AG Chile_LosRieles_5100BP.AG Chile_Conc…
Left sources: Bolivia_Miraflores_MH.AG Argentina_Pampas_6800BP.AG Karitiana.DG Argentina_Central_Plains_MesopotamiaSantiagoDelEstero_400BP
Procedure: For each study subregion, for each population, we used qpAdm (with allSNPs: YES) to test whether it was consistent with being a clade with each of the Left sources above, moving the source population from the right to the left. We report p-values for each tested source in subsequent sheets.

## Sheet: Bolivia_Miraflores_MH.AG
component	model	target	left	weight	se	z	f4rank	dof	chisq	p	dofdiff	chisqdiff	p_nested	pat	wt	Bolivia_Miraflores_MH.AG	feasible	best
weights	1	Argentina_Central_Hills_Calamuchita_2600BP	Bolivia_Miraflores_MH.AG	1	1.03101e-13	9.69921e+12
rankdrop	1						0	15	110.032	1.58969e-16
popdrop	1						0	15	110.032	1.58969e-16				0	0	1	TRUE
weights	2	Argentina_Central_Hills_Calamuchita_4200BP	Bolivia_Miraflores_MH.AG	1	1.03101e-13	9.69921e+12
rankdrop	2						0	15	59.0648	3.64935e-07
popdrop	2						0	15	59.0648	3.64935e-07				0	0	1	TRUE
weights	3	Argentina_Central_Hills_Calamuchita_700BP	Bolivia_Miraflores_MH.AG	1	1.03101e-13	9.69921e+12
rankdrop	3						0	15	263.707	1.84881e-47
popdrop	3						0	15	263.707	1.84881e-47				0	0	1	TRUE
weights	4	Argentina_Central_Hills_Comechingones_1200BP	Bolivia_Miraflores_MH.AG	1	1.03101e-13	9.69921e+12
rankdrop	4						0	15	75.6097	4.39292e-10
popdrop	4						0	15	75.6097	4.39292e-10				0	0	1	TRUE
weights	5	Argentina_Central_Hills_Comechingones_4100BP	Bolivia_Miraflores_MH.AG	1	1.13767e-13	8.7899e+12
rankdrop	5						0	15	23.5643	0.0728707
popdrop	5						0	15	23.5643	0.0728707				0	0	1	TRUE
weights	6	Argentina_Central_Hills_Comechingones_500BP	Bolivia_Miraflores_MH.AG	1	1.03101e-13	9.69921e+12
rankdrop	6						0	15	93.8754	1.86674e-13
popdrop	6						0	15	93.8754	1.86674e-13				0	0	1	TRUE
weights	7	Argentina_Central_Hills_NorthCordoba_900BP	Bolivia_Miraflores_MH.AG	1	1.03101e-13	9.69921e+12
rankdrop	7						0	15	577.33	2.31553e-113
popdrop	7						0	15	577.33	2.31553e-113				0	0	1	TRUE
weights	8	Argentina_Central_Hills_NorthPunilla_700BP	Bolivia_Miraflores_MH.AG	1	1.03101e-13	9.69921e+12
rankdrop	8						0	15	290.601	5.00248e-53
popdrop	8						0	15	290.601	5.00248e-53				0	0	1	TRUE
weights	9	Argentina_Central_Hills_Occientales_1900BP	Bolivia_Miraflores_MH.AG	1	1.03101e-13	9.69921e+12
rankdrop	9						0	15	27.8021	0.0228414
popdrop	9						0	15	27.8021	0.0228414				0	0	1	TRUE
weights	10	Argentina_Central_Hills_SierrasChicas_1700BP	Bolivia_Miraflores_MH.AG	1	1.03101e-13	9.69921e+12
rankdrop	10						0	15	290.713	4.74114e-53
popdrop	10						0	15	290.713	4.74114e-53				0	0	1	TRUE
weights	11	Argentina_Central_Hills_SierrasChicas_4100BP	Bolivia_Miraflores_MH.AG	1	1.03101e-13	9.69921e+12
rankdrop	11						0	15	132.093	8.27057e-21
popdrop	11						0	15	132.093	8.27057e-21				0	0	1	TRUE
weights	12	Argentina_Central_Hills_SierrasChicas_700BP	Bolivia_Miraflores_MH.AG	1	1.03101e-13	9.69921e+12
rankdrop	12						0	15	418.329	9.67805e-80
popdrop	12						0	15	418.329	9.67805e-80				0	0	1	TRUE
weights	13	Argentina_Central_Hills_SouthPunilla_1600BP	Bolivia_Miraflores_MH.AG	1	4.26637e-14	2.34391e+13
rankdrop	13						0	15	35.9926	0.00177217
popdrop	13						0	15	35.9926	0.00177217				0	0	1	TRUE
weights	14	Argentina_Central_Hills_SouthPunilla_2800BP	Bolivia_Miraflores_MH.AG	1	1.03101e-13	9.69921e+12
rankdrop	14						0	15	152.502	7.67688e-25
popdrop	14						0	15	152.502	7.67688e-25				0	0	1	TRUE
weights	15	Argentina_Central_Hills_SouthPunilla_600BP	Bolivia_Miraflores_MH.AG	1	1.03101e-13	9.69921e+12
rankdrop	15						0	15	252.283	4.20382e-45
popdrop	15						0	15	252.283	4.20382e-45				0	0	1	TRUE
weights	16	Argentina_Central_Hills_Traslasierra_2500BP	Bolivia_Miraflores_MH.AG	1	1.03101e-13	9.69921e+12
rankdrop	16						0	15	206.342	1.08963e-35
popdrop	16						0	15	206.342	1.08963e-35				0	0	1	TRUE
weights	17	Argentina_Central_Hills_Traslasierra_800BP	Bolivia_Miraflores_MH.AG	1	1.03101e-13	9.69921e+12
rankdrop	17						0	15	269.951	9.47741e-49
popdrop	17						0	15	269.951	9.47741e-49				0	0	1	TRUE
weights	18	Argentina_Central_Plains_EastCordoba_3700BP	Bolivia_Miraflores_MH.AG	1	1.03101e-13	9.69921e+12
rankdrop	18						0	15	51.4453	6.97413e-06
popdrop	18						0	15	51.4453	6.97413e-06				0	0	1	TRUE
weights	19	Argentina_Central_Plains_EastCordoba_600BP	Bolivia_Miraflores_MH.AG	1	1.03101e-13	9.69921e+12
rankdrop	19						0	15	298.905	9.43829e-55
popdrop	19						0	15	298.905	9.43829e-55				0	0	1	TRUE
weights	20	Argentina_Central_Plains_MarChiquita_1800BP	Bolivia_Miraflores_MH.AG	1	1.03101e-13	9.69921e+12
rankdrop	20						0	15	616.79	9.5967e-122
popdrop	20						0	15	616.79	9.5967e-122				0	0	1	TRUE
weights	21	Argentina_Central_Plains_MarChiquita_2500BP	Bolivia_Miraflores_MH.AG	1	1.03101e-13	9.69921e+12
rankdrop	21						0	15	367.721	4.1017e-69
popdrop	21						0	15	367.721	4.1017e-69				0	0	1	TRUE
weights	22	Argentina_Central_Plains_MarChiquita_3900BP	Bolivia_Miraflores_MH.AG	1	1.03101e-13	9.69921e+12
rankdrop	22						0	15	225.43	1.37957e-39
popdrop	22						0	15	225.43	1.37957e-39				0	0	1	TRUE
weights	23	Argentina_Central_Plains_MarChiquita_700BP	Bolivia_Miraflores_MH.AG	1	1.03101e-13	9.69921e+12
rankdrop	23						0	15	846.924	7.97306e-171
popdrop	23						0	15	846.924	7.97306e-171				0	0	1	TRUE
weights	24	Argentina_Central_Plains_MesopotamiaSantiagoDelEstero_1000BP	Bolivia_Miraflores_MH.AG	1	1.03101e-13	9.69921e+12
rankdrop	24						0	15	476.949	4.21649e-92
popdrop	24						0	15	476.949	4.21649e-92				0	0	1	TRUE
weights	25	Argentina_Central_Plains_MesopotamiaSantiagoDelEstero_1700BP	Bolivia_Miraflores_MH.AG	1	1.03101e-13	9.69921e+12
rankdrop	25						0	15	261.675	4.85974e-47
popdrop	25						0	15	261.675	4.85974e-47				0	0	1	TRUE
weights	26	Argentina_Central_Plains_NorthDulceRiver_500BP	Bolivia_Miraflores_MH.AG	1	1.03101e-13	9.69921e+12
rankdrop	26						0	15	451.728	8.89142e-87
popdrop	26						0	15	451.728	8.89142e-87				0	0	1	TRUE
weights	27	Argentina_Central_Plains_NorthSantiagodelEstero_500BP	Bolivia_Miraflores_MH.AG	1	1.03101e-13	9.69921e+12
rankdrop	27						0	15	298.323	1.24682e-54
popdrop	27						0	15	298.323	1.24682e-54				0	0	1	TRUE
weights	28	Argentina_Central_Plains_SouthCordoba_100BP	Bolivia_Miraflores_MH.AG	1	1.03101e-13	9.69921e+12
rankdrop	28						0	15	32.5381	0.00543482
popdrop	28						0	15	32.5381	0.00543482				0	0	1	TRUE
weights	29	Argentina_Central_Plains_WestSantiagodelEstero_1400BP	Bolivia_Miraflores_MH.AG	1	1.03101e-13	9.69921e+12
rankdrop	29						0	15	137.572	6.92988e-22
popdrop	29						0	15	137.572	6.92988e-22				0	0	1	TRUE

## Sheet: Argentina_Pampas_6800BP.AG
component	model	target	left	weight	se	z	f4rank	dof	chisq	p	dofdiff	chisqdiff	p_nested	pat	wt	Argentina_Pampas_6800BP.AG	feasible	best
weights	1	Argentina_Central_Hills_Calamuchita_2600BP	Argentina_Pampas_6800BP.AG	1	1.03101e-13	9.69921e+12
rankdrop	1						0	15	150.685	1.7635e-24
popdrop	1						0	15	150.685	1.7635e-24				0	0	1	TRUE
weights	2	Argentina_Central_Hills_Calamuchita_4200BP	Argentina_Pampas_6800BP.AG	1	1.03101e-13	9.69921e+12
rankdrop	2						0	15	124.045	3.09491e-19
popdrop	2						0	15	124.045	3.09491e-19				0	0	1	TRUE
weights	3	Argentina_Central_Hills_Calamuchita_700BP	Argentina_Pampas_6800BP.AG	1	1.03101e-13	9.69921e+12
rankdrop	3						0	15	336.675	1.27927e-62
popdrop	3						0	15	336.675	1.27927e-62				0	0	1	TRUE
weights	4	Argentina_Central_Hills_Comechingones_1200BP	Argentina_Pampas_6800BP.AG	1	1.03101e-13	9.69921e+12
rankdrop	4						0	15	137.942	5.85732e-22
popdrop	4						0	15	137.942	5.85732e-22				0	0	1	TRUE
weights	5	Argentina_Central_Hills_Comechingones_4100BP	Argentina_Pampas_6800BP.AG	1	1.13767e-13	8.7899e+12
rankdrop	5						0	15	80.4246	5.84076e-11
popdrop	5						0	15	80.4246	5.84076e-11				0	0	1	TRUE
weights	6	Argentina_Central_Hills_Comechingones_500BP	Argentina_Pampas_6800BP.AG	1	1.03101e-13	9.69921e+12
rankdrop	6						0	15	154.836	2.63453e-25
popdrop	6						0	15	154.836	2.63453e-25				0	0	1	TRUE
weights	7	Argentina_Central_Hills_NorthCordoba_900BP	Argentina_Pampas_6800BP.AG	1	1.03101e-13	9.69921e+12
rankdrop	7						0	15	529.865	2.6937e-103
popdrop	7						0	15	529.865	2.6937e-103				0	0	1	TRUE
weights	8	Argentina_Central_Hills_NorthPunilla_700BP	Argentina_Pampas_6800BP.AG	1	1.03101e-13	9.69921e+12
rankdrop	8						0	15	382.489	3.28553e-72
popdrop	8						0	15	382.489	3.28553e-72				0	0	1	TRUE
weights	9	Argentina_Central_Hills_Occientales_1900BP	Argentina_Pampas_6800BP.AG	1	1.03101e-13	9.69921e+12
rankdrop	9						0	15	80.548	5.54486e-11
popdrop	9						0	15	80.548	5.54486e-11				0	0	1	TRUE
weights	10	Argentina_Central_Hills_SierrasChicas_1700BP	Argentina_Pampas_6800BP.AG	1	1.03101e-13	9.69921e+12
rankdrop	10						0	15	301.643	2.54598e-55
popdrop	10						0	15	301.643	2.54598e-55				0	0	1	TRUE
weights	11	Argentina_Central_Hills_SierrasChicas_4100BP	Argentina_Pampas_6800BP.AG	1	1.03101e-13	9.69921e+12
rankdrop	11						0	15	188.501	4.55888e-32
popdrop	11						0	15	188.501	4.55888e-32				0	0	1	TRUE
weights	12	Argentina_Central_Hills_SierrasChicas_700BP	Argentina_Pampas_6800BP.AG	1	1.03101e-13	9.69921e+12
rankdrop	12						0	15	389.228	1.26616e-73
popdrop	12						0	15	389.228	1.26616e-73				0	0	1	TRUE
weights	13	Argentina_Central_Hills_SouthPunilla_1600BP	Argentina_Pampas_6800BP.AG	1	1.24441e-13	8.03592e+12
rankdrop	13						0	15	56.165	1.13641e-06
popdrop	13						0	15	56.165	1.13641e-06				0	0	1	TRUE
weights	14	Argentina_Central_Hills_SouthPunilla_2800BP	Argentina_Pampas_6800BP.AG	1	1.03101e-13	9.69921e+12
rankdrop	14						0	15	195.149	2.05152e-33
popdrop	14						0	15	195.149	2.05152e-33				0	0	1	TRUE
weights	15	Argentina_Central_Hills_SouthPunilla_600BP	Argentina_Pampas_6800BP.AG	1	1.03101e-13	9.69921e+12
rankdrop	15						0	15	267.95	2.45643e-48
popdrop	15						0	15	267.95	2.45643e-48				0	0	1	TRUE
weights	16	Argentina_Central_Hills_Traslasierra_2500BP	Argentina_Pampas_6800BP.AG	1	1.03101e-13	9.69921e+12
rankdrop	16						0	15	282.044	2.97523e-51
popdrop	16						0	15	282.044	2.97523e-51				0	0	1	TRUE
weights	17	Argentina_Central_Hills_Traslasierra_800BP	Argentina_Pampas_6800BP.AG	1	1.03101e-13	9.69921e+12
rankdrop	17						0	15	284.322	1.003e-51
popdrop	17						0	15	284.322	1.003e-51				0	0	1	TRUE
weights	18	Argentina_Central_Plains_EastCordoba_3700BP	Argentina_Pampas_6800BP.AG	1	1.03101e-13	9.69921e+12
rankdrop	18						0	15	66.7072	1.71226e-08
popdrop	18						0	15	66.7072	1.71226e-08				0	0	1	TRUE
weights	19	Argentina_Central_Plains_EastCordoba_600BP	Argentina_Pampas_6800BP.AG	1	1.03101e-13	9.69921e+12
rankdrop	19						0	15	363.166	3.69024e-68
popdrop	19						0	15	363.166	3.69024e-68				0	0	1	TRUE
weights	20	Argentina_Central_Plains_MarChiquita_1800BP	Argentina_Pampas_6800BP.AG	1	1.03101e-13	9.69921e+12
rankdrop	20						0	15	625.197	1.56556e-123
popdrop	20						0	15	625.197	1.56556e-123				0	0	1	TRUE
weights	21	Argentina_Central_Plains_MarChiquita_2500BP	Argentina_Pampas_6800BP.AG	1	1.03101e-13	9.69921e+12
rankdrop	21						0	15	427.736	1.01282e-81
popdrop	21						0	15	427.736	1.01282e-81				0	0	1	TRUE
weights	22	Argentina_Central_Plains_MarChiquita_3900BP	Argentina_Pampas_6800BP.AG	1	1.03101e-13	9.69921e+12
rankdrop	22						0	15	323.74	6.39695e-60
popdrop	22						0	15	323.74	6.39695e-60				0	0	1	TRUE
weights	23	Argentina_Central_Plains_MarChiquita_700BP	Argentina_Pampas_6800BP.AG	1	1.03101e-13	9.69921e+12
rankdrop	23						0	15	679.143	5.1677e-135
popdrop	23						0	15	679.143	5.1677e-135				0	0	1	TRUE
weights	24	Argentina_Central_Plains_MesopotamiaSantiagoDelEstero_1000BP	Argentina_Pampas_6800BP.AG	1	1.03101e-13	9.69921e+12
rankdrop	24						0	15	413.463	1.02206e-78
popdrop	24						0	15	413.463	1.02206e-78				0	0	1	TRUE
weights	25	Argentina_Central_Plains_MesopotamiaSantiagoDelEstero_1700BP	Argentina_Pampas_6800BP.AG	1	2.48866e-14	4.01823e+13
rankdrop	25						0	15	222.312	5.99591e-39
popdrop	25						0	15	222.312	5.99591e-39				0	0	1	TRUE
weights	26	Argentina_Central_Plains_NorthDulceRiver_500BP	Argentina_Pampas_6800BP.AG	1	1.03101e-13	9.69921e+12
rankdrop	26						0	15	426.412	1.92445e-81
popdrop	26						0	15	426.412	1.92445e-81				0	0	1	TRUE
weights	27	Argentina_Central_Plains_NorthSantiagodelEstero_500BP	Argentina_Pampas_6800BP.AG	1	1.03101e-13	9.69921e+12
rankdrop	27						0	15	321.003	2.37853e-59
popdrop	27						0	15	321.003	2.37853e-59				0	0	1	TRUE
weights	28	Argentina_Central_Plains_SouthCordoba_100BP	Argentina_Pampas_6800BP.AG	1	1.03101e-13	9.69921e+12
rankdrop	28						0	15	86.5835	4.28383e-12
popdrop	28						0	15	86.5835	4.28383e-12				0	0	1	TRUE
weights	29	Argentina_Central_Plains_WestSantiagodelEstero_1400BP	Argentina_Pampas_6800BP.AG	1	1.03101e-13	9.69921e+12
rankdrop	29						0	15	189.613	2.71618e-32
popdrop	29						0	15	189.613	2.71618e-32				0	0	1	TRUE

## Sheet: Karitiana.DG
component	model	target	left	weight	se	z	f4rank	dof	chisq	p	dofdiff	chisqdiff	p_nested	pat	wt	Karitiana.DG	feasible	best
weights	1	Argentina_Central_Hills_Calamuchita_2600BP	Karitiana.DG	1	1.03101e-13	9.69921e+12
rankdrop	1						0	15	114.503	2.19145e-17
popdrop	1						0	15	114.503	2.19145e-17				0	0	1	TRUE
weights	2	Argentina_Central_Hills_Calamuchita_4200BP	Karitiana.DG	1	1.03101e-13	9.69921e+12
rankdrop	2						0	15	68.9538	6.85624e-09
popdrop	2						0	15	68.9538	6.85624e-09				0	0	1	TRUE
weights	3	Argentina_Central_Hills_Calamuchita_700BP	Karitiana.DG	1	3.19969e-14	3.1253e+13
rankdrop	3						0	15	341.403	1.31639e-63
popdrop	3						0	15	341.403	1.31639e-63				0	0	1	TRUE
weights	4	Argentina_Central_Hills_Comechingones_1200BP	Karitiana.DG	1	1.03101e-13	9.69921e+12
rankdrop	4						0	15	96.0945	7.13908e-14
popdrop	4						0	15	96.0945	7.13908e-14				0	0	1	TRUE
weights	5	Argentina_Central_Hills_Comechingones_4100BP	Karitiana.DG	1	1.13767e-13	8.7899e+12
rankdrop	5						0	15	34.5346	0.00286293
popdrop	5						0	15	34.5346	0.00286293				0	0	1	TRUE
weights	6	Argentina_Central_Hills_Comechingones_500BP	Karitiana.DG	1	1.03101e-13	9.69921e+12
rankdrop	6						0	15	114.598	2.10097e-17
popdrop	6						0	15	114.598	2.10097e-17				0	0	1	TRUE
weights	7	Argentina_Central_Hills_NorthCordoba_900BP	Karitiana.DG	1	3.19969e-14	3.1253e+13
rankdrop	7						0	15	496.886	2.57568e-96
popdrop	7						0	15	496.886	2.57568e-96				0	0	1	TRUE
weights	8	Argentina_Central_Hills_NorthPunilla_700BP	Karitiana.DG	1	1.03101e-13	9.69921e+12
rankdrop	8						0	15	344.009	3.75759e-64
popdrop	8						0	15	344.009	3.75759e-64				0	0	1	TRUE
weights	9	Argentina_Central_Hills_Occientales_1900BP	Karitiana.DG	1	3.19969e-14	3.1253e+13
rankdrop	9						0	15	39.7299	0.000498071
popdrop	9						0	15	39.7299	0.000498071				0	0	1	TRUE
weights	10	Argentina_Central_Hills_SierrasChicas_1700BP	Karitiana.DG	1	3.19969e-14	3.1253e+13
rankdrop	10						0	15	305.741	3.58074e-56
popdrop	10						0	15	305.741	3.58074e-56				0	0	1	TRUE
weights	11	Argentina_Central_Hills_SierrasChicas_4100BP	Karitiana.DG	1	3.19969e-14	3.1253e+13
rankdrop	11						0	15	138.739	4.08098e-22
popdrop	11						0	15	138.739	4.08098e-22				0	0	1	TRUE
weights	12	Argentina_Central_Hills_SierrasChicas_700BP	Karitiana.DG	1	3.19969e-14	3.1253e+13
rankdrop	12						0	15	531.931	9.82927e-104
popdrop	12						0	15	531.931	9.82927e-104				0	0	1	TRUE
weights	13	Argentina_Central_Hills_SouthPunilla_1600BP	Karitiana.DG	1	1.06661e-13	9.37551e+12
rankdrop	13						0	15	44.503	9.16938e-05
popdrop	13						0	15	44.503	9.16938e-05				0	0	1	TRUE
weights	14	Argentina_Central_Hills_SouthPunilla_2800BP	Karitiana.DG	1	3.19969e-14	3.1253e+13
rankdrop	14						0	15	126.831	8.85721e-20
popdrop	14						0	15	126.831	8.85721e-20				0	0	1	TRUE
weights	15	Argentina_Central_Hills_SouthPunilla_600BP	Karitiana.DG	1	3.19969e-14	3.1253e+13
rankdrop	15						0	15	263.267	2.27944e-47
popdrop	15						0	15	263.267	2.27944e-47				0	0	1	TRUE
weights	16	Argentina_Central_Hills_Traslasierra_2500BP	Karitiana.DG	1	3.19969e-14	3.1253e+13
rankdrop	16						0	15	231.207	9.03924e-41
popdrop	16						0	15	231.207	9.03924e-41				0	0	1	TRUE
weights	17	Argentina_Central_Hills_Traslasierra_800BP	Karitiana.DG	1	3.19969e-14	3.1253e+13
rankdrop	17						0	15	274.241	1.22819e-49
popdrop	17						0	15	274.241	1.22819e-49				0	0	1	TRUE
weights	18	Argentina_Central_Plains_EastCordoba_3700BP	Karitiana.DG	1	1.03101e-13	9.69921e+12
rankdrop	18						0	15	63.4482	6.38027e-08
popdrop	18						0	15	63.4482	6.38027e-08				0	0	1	TRUE
weights	19	Argentina_Central_Plains_EastCordoba_600BP	Karitiana.DG	1	3.19969e-14	3.1253e+13
rankdrop	19						0	15	319.958	3.92873e-59
popdrop	19						0	15	319.958	3.92873e-59				0	0	1	TRUE
weights	20	Argentina_Central_Plains_MarChiquita_1800BP	Karitiana.DG	1	3.19969e-14	3.1253e+13
rankdrop	20						0	15	639.189	1.65392e-126
popdrop	20						0	15	639.189	1.65392e-126				0	0	1	TRUE
weights	21	Argentina_Central_Plains_MarChiquita_2500BP	Karitiana.DG	1	1.03101e-13	9.69921e+12
rankdrop	21						0	15	504.945	5.08353e-98
popdrop	21						0	15	504.945	5.08353e-98				0	0	1	TRUE
weights	22	Argentina_Central_Plains_MarChiquita_3900BP	Karitiana.DG	1	1.03101e-13	9.69921e+12
rankdrop	22						0	15	308.612	9.05243e-57
popdrop	22						0	15	308.612	9.05243e-57				0	0	1	TRUE
weights	23	Argentina_Central_Plains_MarChiquita_700BP	Karitiana.DG	1	3.19969e-14	3.1253e+13
rankdrop	23						0	15	824.338	5.36945e-166
popdrop	23						0	15	824.338	5.36945e-166				0	0	1	TRUE
weights	24	Argentina_Central_Plains_MesopotamiaSantiagoDelEstero_1000BP	Karitiana.DG	1	3.19969e-14	3.1253e+13
rankdrop	24						0	15	488.341	1.65026e-94
popdrop	24						0	15	488.341	1.65026e-94				0	0	1	TRUE
weights	25	Argentina_Central_Plains_MesopotamiaSantiagoDelEstero_1700BP	Karitiana.DG	1	1.03101e-13	9.69921e+12
rankdrop	25						0	15	286.306	3.89103e-52
popdrop	25						0	15	286.306	3.89103e-52				0	0	1	TRUE
weights	26	Argentina_Central_Plains_NorthDulceRiver_500BP	Karitiana.DG	1	3.19969e-14	3.1253e+13
rankdrop	26						0	15	502.708	1.51166e-97
popdrop	26						0	15	502.708	1.51166e-97				0	0	1	TRUE
weights	27	Argentina_Central_Plains_NorthSantiagodelEstero_500BP	Karitiana.DG	1	3.19969e-14	3.1253e+13
rankdrop	27						0	15	298.163	1.34626e-54
popdrop	27						0	15	298.163	1.34626e-54				0	0	1	TRUE
weights	28	Argentina_Central_Plains_SouthCordoba_100BP	Karitiana.DG	1	3.19969e-14	3.1253e+13
rankdrop	28						0	15	75.8486	3.9766e-10
popdrop	28						0	15	75.8486	3.9766e-10				0	0	1	TRUE
weights	29	Argentina_Central_Plains_WestSantiagodelEstero_1400BP	Karitiana.DG	1	3.19969e-14	3.1253e+13
rankdrop	29						0	15	142.601	7.05379e-23
popdrop	29						0	15	142.601	7.05379e-23				0	0	1	TRUE

## Sheet: Argentina_Central_MeSaEst_400BP
component	model	target	left	weight	se	z	f4rank	dof	chisq	p	dofdiff	chisqdiff	p_nested	pat	wt	Argentina_Central_Plains_MesopotamiaSantiagoDelEstero_400BP	feasible	best
weights	1	Argentina_Central_Hills_Calamuchita_2600BP	Argentina_Central_Plains_MesopotamiaSantiagoDelEstero_400BP	1	1.03101e-13	9.69921e+12
rankdrop	1						0	15	30.8922	0.00908128
popdrop	1						0	15	30.8922	0.00908128				0	0	1	TRUE
weights	2	Argentina_Central_Hills_Calamuchita_4200BP	Argentina_Central_Plains_MesopotamiaSantiagoDelEstero_400BP	1	1.03101e-13	9.69921e+12
rankdrop	2						0	15	23.0097	0.0839352
popdrop	2						0	15	23.0097	0.0839352				0	0	1	TRUE
weights	3	Argentina_Central_Hills_Calamuchita_700BP	Argentina_Central_Plains_MesopotamiaSantiagoDelEstero_400BP	1	3.19969e-14	3.1253e+13
rankdrop	3						0	15	44.8547	8.07223e-05
popdrop	3						0	15	44.8547	8.07223e-05				0	0	1	TRUE
weights	4	Argentina_Central_Hills_Comechingones_1200BP	Argentina_Central_Plains_MesopotamiaSantiagoDelEstero_400BP	1	1.03101e-13	9.69921e+12
rankdrop	4						0	15	14.4388	0.492547
popdrop	4						0	15	14.4388	0.492547				0	0	1	TRUE
weights	5	Argentina_Central_Hills_Comechingones_4100BP	Argentina_Central_Plains_MesopotamiaSantiagoDelEstero_400BP	1	1.13767e-13	8.7899e+12
rankdrop	5						0	15	24.9823	0.0501817
popdrop	5						0	15	24.9823	0.0501817				0	0	1	TRUE
weights	6	Argentina_Central_Hills_Comechingones_500BP	Argentina_Central_Plains_MesopotamiaSantiagoDelEstero_400BP	1	1.03101e-13	9.69921e+12
rankdrop	6						0	15	20.1992	0.164423
popdrop	6						0	15	20.1992	0.164423				0	0	1	TRUE
weights	7	Argentina_Central_Hills_NorthCordoba_900BP	Argentina_Central_Plains_MesopotamiaSantiagoDelEstero_400BP	1	3.19969e-14	3.1253e+13
rankdrop	7						0	15	24.3803	0.0589097
popdrop	7						0	15	24.3803	0.0589097				0	0	1	TRUE
weights	8	Argentina_Central_Hills_NorthPunilla_700BP	Argentina_Central_Plains_MesopotamiaSantiagoDelEstero_400BP	1	3.19969e-14	3.1253e+13
rankdrop	8						0	15	18.4773	0.238406
popdrop	8						0	15	18.4773	0.238406				0	0	1	TRUE
weights	9	Argentina_Central_Hills_Occientales_1900BP	Argentina_Central_Plains_MesopotamiaSantiagoDelEstero_400BP	1	3.19969e-14	3.1253e+13
rankdrop	9						0	15	18.0787	0.258552
popdrop	9						0	15	18.0787	0.258552				0	0	1	TRUE
weights	10	Argentina_Central_Hills_SierrasChicas_1700BP	Argentina_Central_Plains_MesopotamiaSantiagoDelEstero_400BP	1	3.19969e-14	3.1253e+13
rankdrop	10						0	15	20.3676	0.15828
popdrop	10						0	15	20.3676	0.15828				0	0	1	TRUE
weights	11	Argentina_Central_Hills_SierrasChicas_4100BP	Argentina_Central_Plains_MesopotamiaSantiagoDelEstero_400BP	1	3.19969e-14	3.1253e+13
rankdrop	11						0	15	22.0529	0.106423
popdrop	11						0	15	22.0529	0.106423				0	0	1	TRUE
weights	12	Argentina_Central_Hills_SierrasChicas_700BP	Argentina_Central_Plains_MesopotamiaSantiagoDelEstero_400BP	1	3.19969e-14	3.1253e+13
rankdrop	12						0	15	28.6328	0.0179274
popdrop	12						0	15	28.6328	0.0179274				0	0	1	TRUE
weights	13	Argentina_Central_Hills_SouthPunilla_1600BP	Argentina_Central_Plains_MesopotamiaSantiagoDelEstero_400BP	1	2.3465e-13	4.26166e+12
rankdrop	13						0	15	19.81	0.179344
popdrop	13						0	15	19.81	0.179344				0	0	1	TRUE
weights	14	Argentina_Central_Hills_SouthPunilla_2800BP	Argentina_Central_Plains_MesopotamiaSantiagoDelEstero_400BP	1	3.19969e-14	3.1253e+13
rankdrop	14						0	15	15.2387	0.434364
popdrop	14						0	15	15.2387	0.434364				0	0	1	TRUE
weights	15	Argentina_Central_Hills_SouthPunilla_600BP	Argentina_Central_Plains_MesopotamiaSantiagoDelEstero_400BP	1	3.19969e-14	3.1253e+13
rankdrop	15						0	15	30.6387	0.00981576
popdrop	15						0	15	30.6387	0.00981576				0	0	1	TRUE
weights	16	Argentina_Central_Hills_Traslasierra_2500BP	Argentina_Central_Plains_MesopotamiaSantiagoDelEstero_400BP	1	3.19969e-14	3.1253e+13
rankdrop	16						0	15	31.8022	0.00684921
popdrop	16						0	15	31.8022	0.00684921				0	0	1	TRUE
weights	17	Argentina_Central_Hills_Traslasierra_800BP	Argentina_Central_Plains_MesopotamiaSantiagoDelEstero_400BP	1	3.19969e-14	3.1253e+13
rankdrop	17						0	15	22.2078	0.10247
popdrop	17						0	15	22.2078	0.10247				0	0	1	TRUE
weights	18	Argentina_Central_Plains_EastCordoba_3700BP	Argentina_Central_Plains_MesopotamiaSantiagoDelEstero_400BP	1	1.03101e-13	9.69921e+12
rankdrop	18						0	15	33.73	0.00371538
popdrop	18						0	15	33.73	0.00371538				0	0	1	TRUE
weights	19	Argentina_Central_Plains_EastCordoba_600BP	Argentina_Central_Plains_MesopotamiaSantiagoDelEstero_400BP	1	3.19969e-14	3.1253e+13
rankdrop	19						0	15	19.4616	0.193572
popdrop	19						0	15	19.4616	0.193572				0	0	1	TRUE
weights	20	Argentina_Central_Plains_MarChiquita_1800BP	Argentina_Central_Plains_MesopotamiaSantiagoDelEstero_400BP	1	3.19969e-14	3.1253e+13
rankdrop	20						0	15	30.8483	0.00920455
popdrop	20						0	15	30.8483	0.00920455				0	0	1	TRUE
weights	21	Argentina_Central_Plains_MarChiquita_2500BP	Argentina_Central_Plains_MesopotamiaSantiagoDelEstero_400BP	1	1.03101e-13	9.69921e+12
rankdrop	21						0	15	18.2437	0.250073
popdrop	21						0	15	18.2437	0.250073				0	0	1	TRUE
weights	22	Argentina_Central_Plains_MarChiquita_3900BP	Argentina_Central_Plains_MesopotamiaSantiagoDelEstero_400BP	1	1.03101e-13	9.69921e+12
rankdrop	22						0	15	23.1296	0.0814272
popdrop	22						0	15	23.1296	0.0814272				0	0	1	TRUE
weights	23	Argentina_Central_Plains_MarChiquita_700BP	Argentina_Central_Plains_MesopotamiaSantiagoDelEstero_400BP	1	3.19969e-14	3.1253e+13
rankdrop	23						0	15	28.0422	0.0213065
popdrop	23						0	15	28.0422	0.0213065				0	0	1	TRUE
weights	24	Argentina_Central_Plains_MesopotamiaSantiagoDelEstero_1000BP	Argentina_Central_Plains_MesopotamiaSantiagoDelEstero_400BP	1	3.19969e-14	3.1253e+13
rankdrop	24						0	15	14.8323	0.463566
popdrop	24						0	15	14.8323	0.463566				0	0	1	TRUE
weights	25	Argentina_Central_Plains_MesopotamiaSantiagoDelEstero_1700BP	Argentina_Central_Plains_MesopotamiaSantiagoDelEstero_400BP	1	1.03101e-13	9.69921e+12
rankdrop	25						0	15	15.0554	0.447435
popdrop	25						0	15	15.0554	0.447435				0	0	1	TRUE
weights	26	Argentina_Central_Plains_NorthDulceRiver_500BP	Argentina_Central_Plains_MesopotamiaSantiagoDelEstero_400BP	1	3.19969e-14	3.1253e+13
rankdrop	26						0	15	27.8899	0.0222686
popdrop	26						0	15	27.8899	0.0222686				0	0	1	TRUE
weights	27	Argentina_Central_Plains_NorthSantiagodelEstero_500BP	Argentina_Central_Plains_MesopotamiaSantiagoDelEstero_400BP	1	3.19969e-14	3.1253e+13
rankdrop	27						0	15	19.516	0.191296
popdrop	27						0	15	19.516	0.191296				0	0	1	TRUE
weights	28	Argentina_Central_Plains_SouthCordoba_100BP	Argentina_Central_Plains_MesopotamiaSantiagoDelEstero_400BP	1	3.19969e-14	3.1253e+13
rankdrop	28						0	15	35.8163	0.00187889
popdrop	28						0	15	35.8163	0.00187889				0	0	1	TRUE
weights	29	Argentina_Central_Plains_WestSantiagodelEstero_1400BP	Argentina_Central_Plains_MesopotamiaSantiagoDelEstero_400BP	1	3.19969e-14	3.1253e+13
rankdrop	29						0	15	31.9541	0.0065315
popdrop	29						0	15	31.9541	0.0065315				0	0	1	TRUE
