# Supplementary material for: Eight millennia of continuity of a previously unknown lineage in Argentina
Source: Nature. Author manuscript; Available in PMC 2025 Dec 30. (PMC12747222; doi:10.1038/s41586-025-09731-3)
Supplement: Extended Data7 [file NIHMS2125634-supplement-Extended_Data7.xlsx]

## Sheet: Description
Supplementary Data Table: qpAdm p-value for single-source model p-values for Gran Chaco
Right populations: YRI.DG Brazil_MG_C_LapaDoSanto_EH_HG_9600BP.AG Brazil_LocaDoSuin_Sambaqui_9100BP.AG Brazil_JabuticabeiraII_Sambaqui_2400BP.AG Argentina_Northwest_SouthernPuna_Antofagasta_PeñasdelasTrampas1.1_8800BP Peru_Lauricocha_8600BP.AG Bolivia_Miraflores_MH.AG Argentina_NorthTierradelFuego_LaArcillosa2_5800BP.AG Argentina_BeagleChannel_Yamana_1500BP.AG Chile_LosRieles_5100BP.AG Chile_Conc…
Left sources: Bolivia_Miraflores_MH.AG Argentina_Pampas_6800BP.AG Karitiana.DG Argentina_Central_Plains_MesopotamiaSantiagoDelEstero_400BP
Procedure: For each study subregion, for each population, we used qpAdm (with allSNPs: YES) to test whether it was consistent with being a clade with each of the Left sources above, moving the source population from the right to the left. We report p-values for each tested source in subsequent sheets.

## Sheet: Bolivia_Miraflores_MH.AG
component	model	target	left	weight	se	z	f4rank	dof	chisq	p	dofdiff	chisqdiff	p_nested	pat	wt	Bolivia_Miraflores_MH.AG	feasible	best
weights	1	Chane.DG	Bolivia_Miraflores_MH.AG	1	1.03101e-13	9.69921e+12
rankdrop	1						0	15	57.501	6.74632e-07
popdrop	1						0	15	57.501	6.74632e-07				0	0	1	TRUE
weights	2	RN.Wichi.masked	Bolivia_Miraflores_MH.AG	1	1.42237e-14	7.03052e+13
rankdrop	2						0	15	59.5146	3.05583e-07
popdrop	2						0	15	59.5146	3.05583e-07				0	0	1	TRUE
weights	3	RN.Toba.masked	Bolivia_Miraflores_MH.AG	1	1.13767e-13	8.7899e+12
rankdrop	3						0	15	62.8114	8.23523e-08
popdrop	3						0	15	62.8114	8.23523e-08				0	0	1	TRUE
weights	4	Argentina_GranChaco_DryChaco_1900BP	Bolivia_Miraflores_MH.AG	1	1.03101e-13	9.69921e+12
rankdrop	4						0	15	46.9263	3.78332e-05
popdrop	4						0	15	46.9263	3.78332e-05				0	0	1	TRUE
weights	5	Argentina_GranChaco_HumidChaco_1400BP	Bolivia_Miraflores_MH.AG	1	1.03101e-13	9.69921e+12
rankdrop	5						0	15	30.0863	0.011614
popdrop	5						0	15	30.0863	0.011614				0	0	1	TRUE
weights	6	Argentina_GranChaco_HumidChaco_200BP	Bolivia_Miraflores_MH.AG	1	1.03101e-13	9.69921e+12
rankdrop	6						0	15	81.2461	4.13035e-11
popdrop	6						0	15	81.2461	4.13035e-11				0	0	1	TRUE

## Sheet: Argentina_Pampas_6800BP.AG
component	model	target	left	weight	se	z	f4rank	dof	chisq	p	dofdiff	chisqdiff	p_nested	pat	wt	Argentina_Pampas_6800BP.AG	feasible	best
weights	1	Chane.DG	Argentina_Pampas_6800BP.AG	1	1.03101e-13	9.69921e+12
rankdrop	1						0	15	167.709	7.04345e-28
popdrop	1						0	15	167.709	7.04345e-28				0	0	1	TRUE
weights	2	RN.Wichi.masked	Argentina_Pampas_6800BP.AG	1	1.42237e-14	7.03052e+13
rankdrop	2						0	15	122.025	7.65049e-19
popdrop	2						0	15	122.025	7.65049e-19				0	0	1	TRUE
weights	3	RN.Toba.masked	Argentina_Pampas_6800BP.AG	1	1.13767e-13	8.7899e+12
rankdrop	3						0	15	147.975	6.08589e-24
popdrop	3						0	15	147.975	6.08589e-24				0	0	1	TRUE
weights	4	Argentina_GranChaco_DryChaco_1900BP	Argentina_Pampas_6800BP.AG	1	1.03101e-13	9.69921e+12
rankdrop	4						0	15	65.5441	2.74282e-08
popdrop	4						0	15	65.5441	2.74282e-08				0	0	1	TRUE
weights	5	Argentina_GranChaco_HumidChaco_1400BP	Argentina_Pampas_6800BP.AG	1	1.03101e-13	9.69921e+12
rankdrop	5						0	15	117.665	5.3644e-18
popdrop	5						0	15	117.665	5.3644e-18				0	0	1	TRUE
weights	6	Argentina_GranChaco_HumidChaco_200BP	Argentina_Pampas_6800BP.AG	1	1.03101e-13	9.69921e+12
rankdrop	6						0	15	132.185	7.93182e-21
popdrop	6						0	15	132.185	7.93182e-21				0	0	1	TRUE

## Sheet: Karitiana.DG
component	model	target	left	weight	se	z	f4rank	dof	chisq	p	dofdiff	chisqdiff	p_nested	pat	wt	Karitiana.DG	feasible	best
weights	1	Chane.DG	Karitiana.DG	1	1.03101e-13	9.69921e+12
rankdrop	1						0	15	9.54803	0.847167
popdrop	1						0	15	9.54803	0.847167				0	0	1	TRUE
weights	2	RN.Wichi.masked	Karitiana.DG	1	1.42237e-14	7.03052e+13
rankdrop	2						0	15	31.3112	0.00797947
popdrop	2						0	15	31.3112	0.00797947				0	0	1	TRUE
weights	3	RN.Toba.masked	Karitiana.DG	1	1.13767e-13	8.7899e+12
rankdrop	3						0	15	35.1403	0.00234842
popdrop	3						0	15	35.1403	0.00234842				0	0	1	TRUE
weights	4	Argentina_GranChaco_DryChaco_1900BP	Karitiana.DG	1	1.03101e-13	9.69921e+12
rankdrop	4						0	15	27.4978	0.0249326
popdrop	4						0	15	27.4978	0.0249326				0	0	1	TRUE
weights	5	Argentina_GranChaco_HumidChaco_1400BP	Karitiana.DG	1	1.03101e-13	9.69921e+12
rankdrop	5						0	15	40.7372	0.000350651
popdrop	5						0	15	40.7372	0.000350651				0	0	1	TRUE
weights	6	Argentina_GranChaco_HumidChaco_200BP	Karitiana.DG	1	1.03101e-13	9.69921e+12
rankdrop	6						0	15	55.475	1.48575e-06
popdrop	6						0	15	55.475	1.48575e-06				0	0	1	TRUE

## Sheet: Argentina_Central_MeSaEst_400BP
component	model	target	left	weight	se	z	f4rank	dof	chisq	p	dofdiff	chisqdiff	p_nested	pat	wt	Argentina_Central_Plains_MesopotamiaSantiagoDelEstero_400BP	feasible	best
weights	1	Chane.DG	Argentina_Central_Plains_MesopotamiaSantiagoDelEstero_400BP	1	1.03101e-13	9.69921e+12
rankdrop	1						0	15	63.5266	6.18257e-08
popdrop	1						0	15	63.5266	6.18257e-08				0	0	1	TRUE
weights	2	RN.Wichi.masked	Argentina_Central_Plains_MesopotamiaSantiagoDelEstero_400BP	1	1.42237e-14	7.03052e+13
rankdrop	2						0	15	45.7928	5.73569e-05
popdrop	2						0	15	45.7928	5.73569e-05				0	0	1	TRUE
weights	3	RN.Toba.masked	Argentina_Central_Plains_MesopotamiaSantiagoDelEstero_400BP	1	1.13767e-13	8.7899e+12
rankdrop	3						0	15	44.5654	8.96479e-05
popdrop	3						0	15	44.5654	8.96479e-05				0	0	1	TRUE
weights	4	Argentina_GranChaco_DryChaco_1900BP	Argentina_Central_Plains_MesopotamiaSantiagoDelEstero_400BP	1	1.03101e-13	9.69921e+12
rankdrop	4						0	15	19.3378	0.198832
popdrop	4						0	15	19.3378	0.198832				0	0	1	TRUE
weights	5	Argentina_GranChaco_HumidChaco_1400BP	Argentina_Central_Plains_MesopotamiaSantiagoDelEstero_400BP	1	1.03101e-13	9.69921e+12
rankdrop	5						0	15	25.4402	0.0443351
popdrop	5						0	15	25.4402	0.0443351				0	0	1	TRUE
weights	6	Argentina_GranChaco_HumidChaco_200BP	Argentina_Central_Plains_MesopotamiaSantiagoDelEstero_400BP	1	1.03101e-13	9.69921e+12
rankdrop	6						0	15	36.9003	0.00130862
popdrop	6						0	15	36.9003	0.00130862				0	0	1	TRUE
