# Supplementary material for: Eight millennia of continuity of a previously unknown lineage in Argentina
Source: Nature. Author manuscript; Available in PMC 2025 Dec 30. (PMC12747222; doi:10.1038/s41586-025-09731-3)
Supplement: Extended Data8 [file NIHMS2125634-supplement-Extended_Data8.xlsx]

## Sheet: Description
Supplementary Data Table: qpAdm p-value for single-source model p-values for Northwest Argentina
Right populations: YRI.DG Brazil_MG_C_LapaDoSanto_EH_HG_9600BP.AG Brazil_LocaDoSuin_Sambaqui_9100BP.AG Brazil_JabuticabeiraII_Sambaqui_2400BP.AG Argentina_Northwest_SouthernPuna_Antofagasta_PeñasdelasTrampas1.1_8800BP Peru_Lauricocha_8600BP.AG Bolivia_Miraflores_MH.AG Argentina_NorthTierradelFuego_LaArcillosa2_5800BP.AG Argentina_BeagleChannel_Yamana_1500BP.AG Chile_LosRieles_5100BP.AG Chile_Conc…
Left sources: Bolivia_Miraflores_MH.AG Argentina_Pampas_6800BP.AG Karitiana.DG Argentina_Central_Plains_MesopotamiaSantiagoDelEstero_400BP
Procedure: For each study subregion, for each population, we used qpAdm (with allSNPs: YES) to test whether it was consistent with being a clade with each of the Left sources above, moving the source population from the right to the left. We report p-values for each tested source in subsequent sheets.

## Sheet: Bolivia_Miraflores_MH.AG
component	model	target	left	weight	se	z	f4rank	dof	chisq	p	dofdiff	chisqdiff	p_nested	pat	wt	Bolivia_Miraflores_MH.AG	feasible	best
weights	1	Argentina_Northwest_NorthernPuna_Cochinoca_700BP	Bolivia_Miraflores_MH.AG	1	1.03101e-13	9.69921e+12
rankdrop	1						0	15	18.449	0.239797
popdrop	1						0	15	18.449	0.239797				0	0	1	TRUE
weights	2	Argentina_Northwest_PrePuna_600BP	Bolivia_Miraflores_MH.AG	1	1.03101e-13	9.69921e+12
rankdrop	2						0	15	16.304	0.362139
popdrop	2						0	15	16.304	0.362139				0	0	1	TRUE
weights	3	Argentina_Northwest_SouthernPuna_Antofagasta_1200BP	Bolivia_Miraflores_MH.AG	1	1.03101e-13	9.69921e+12
rankdrop	3						0	15	28.4467	0.0189345
popdrop	3						0	15	28.4467	0.0189345				0	0	1	TRUE
weights	4	Argentina_Northwest_SouthernPuna_Antofagasta_2100BP	Bolivia_Miraflores_MH.AG	1	1.03101e-13	9.69921e+12
rankdrop	4						0	15	32.1691	0.00610539
popdrop	4						0	15	32.1691	0.00610539				0	0	1	TRUE
weights	5	Argentina_Northwest_SouthernPuna_Antofagasta_4600BP	Bolivia_Miraflores_MH.AG	1	1.03101e-13	9.69921e+12
rankdrop	5						0	15	10.6698	0.775632
popdrop	5						0	15	10.6698	0.775632				0	0	1	TRUE
weights	6	Argentina_Northwest_SouthernPuna_Antofagasta_500BP	Bolivia_Miraflores_MH.AG	1	1.03101e-13	9.69921e+12
rankdrop	6						0	15	47.2651	3.33872e-05
popdrop	6						0	15	47.2651	3.33872e-05				0	0	1	TRUE
weights	7	Argentina_Northwest_SubandeanValleys_Aconquija_1600BP	Bolivia_Miraflores_MH.AG	1	1.03101e-13	9.69921e+12
rankdrop	7						0	15	73.4582	1.0738e-09
popdrop	7						0	15	73.4582	1.0738e-09				0	0	1	TRUE
weights	8	Argentina_Northwest_SubandeanValleys_Ambato_1200BP	Bolivia_Miraflores_MH.AG	1	1.03101e-13	9.69921e+12
rankdrop	8						0	15	53.3272	3.40163e-06
popdrop	8						0	15	53.3272	3.40163e-06				0	0	1	TRUE
weights	9	Argentina_Northwest_SubandeanValleys_Belen_700BP	Bolivia_Miraflores_MH.AG	1	1.03101e-13	9.69921e+12
rankdrop	9						0	15	110.282	1.42368e-16
popdrop	9						0	15	110.282	1.42368e-16				0	0	1	TRUE
weights	10	Argentina_Northwest_SubandeanValleys_Hualfin_2400BP	Bolivia_Miraflores_MH.AG	1	1.03101e-13	9.69921e+12
rankdrop	10						0	15	62.3013	1.00989e-07
popdrop	10						0	15	62.3013	1.00989e-07				0	0	1	TRUE

## Sheet: Argentina_Pampas_6800BP.AG
component	model	target	left	weight	se	z	f4rank	dof	chisq	p	dofdiff	chisqdiff	p_nested	pat	wt	Argentina_Pampas_6800BP.AG	feasible	best
weights	1	Argentina_Northwest_NorthernPuna_Cochinoca_700BP	Argentina_Pampas_6800BP.AG	1	1.03101e-13	9.69921e+12
rankdrop	1						0	15	188.987	3.63553e-32
popdrop	1						0	15	188.987	3.63553e-32				0	0	1	TRUE
weights	2	Argentina_Northwest_PrePuna_600BP	Argentina_Pampas_6800BP.AG	1	1.03101e-13	9.69921e+12
rankdrop	2						0	15	100.496	1.05066e-14
popdrop	2						0	15	100.496	1.05066e-14				0	0	1	TRUE
weights	3	Argentina_Northwest_SouthernPuna_Antofagasta_1200BP	Argentina_Pampas_6800BP.AG	1	1.03101e-13	9.69921e+12
rankdrop	3						0	15	141.331	1.2569e-22
popdrop	3						0	15	141.331	1.2569e-22				0	0	1	TRUE
weights	4	Argentina_Northwest_SouthernPuna_Antofagasta_2100BP	Argentina_Pampas_6800BP.AG	1	1.03101e-13	9.69921e+12
rankdrop	4						0	15	114.259	2.44275e-17
popdrop	4						0	15	114.259	2.44275e-17				0	0	1	TRUE
weights	5	Argentina_Northwest_SouthernPuna_Antofagasta_4600BP	Argentina_Pampas_6800BP.AG	1	1.03101e-13	9.69921e+12
rankdrop	5						0	15	105.485	1.18031e-15
popdrop	5						0	15	105.485	1.18031e-15				0	0	1	TRUE
weights	6	Argentina_Northwest_SouthernPuna_Antofagasta_500BP	Argentina_Pampas_6800BP.AG	1	1.03101e-13	9.69921e+12
rankdrop	6						0	15	85.8492	5.85948e-12
popdrop	6						0	15	85.8492	5.85948e-12				0	0	1	TRUE
weights	7	Argentina_Northwest_SubandeanValleys_Aconquija_1600BP	Argentina_Pampas_6800BP.AG	1	1.03101e-13	9.69921e+12
rankdrop	7						0	15	189.426	2.96351e-32
popdrop	7						0	15	189.426	2.96351e-32				0	0	1	TRUE
weights	8	Argentina_Northwest_SubandeanValleys_Ambato_1200BP	Argentina_Pampas_6800BP.AG	1	1.03101e-13	9.69921e+12
rankdrop	8						0	15	137.283	7.89834e-22
popdrop	8						0	15	137.283	7.89834e-22				0	0	1	TRUE
weights	9	Argentina_Northwest_SubandeanValleys_Belen_700BP	Argentina_Pampas_6800BP.AG	1	1.03101e-13	9.69921e+12
rankdrop	9						0	15	182.12	8.8789e-31
popdrop	9						0	15	182.12	8.8789e-31				0	0	1	TRUE
weights	10	Argentina_Northwest_SubandeanValleys_Hualfin_2400BP	Argentina_Pampas_6800BP.AG	1	1.03101e-13	9.69921e+12
rankdrop	10						0	15	167.442	7.96708e-28
popdrop	10						0	15	167.442	7.96708e-28				0	0	1	TRUE

## Sheet: Karitiana.DG
component	model	target	left	weight	se	z	f4rank	dof	chisq	p	dofdiff	chisqdiff	p_nested	pat	wt	Karitiana.DG	feasible	best
weights	1	Argentina_Northwest_NorthernPuna_Cochinoca_700BP	Karitiana.DG	1	3.19969e-14	3.1253e+13
rankdrop	1						0	15	53.2922	3.44756e-06
popdrop	1						0	15	53.2922	3.44756e-06				0	0	1	TRUE
weights	2	Argentina_Northwest_PrePuna_600BP	Karitiana.DG	1	1.03101e-13	9.69921e+12
rankdrop	2						0	15	41.7352	0.000246828
popdrop	2						0	15	41.7352	0.000246828				0	0	1	TRUE
weights	3	Argentina_Northwest_SouthernPuna_Antofagasta_1200BP	Karitiana.DG	1	3.19969e-14	3.1253e+13
rankdrop	3						0	15	48.7512	1.92263e-05
popdrop	3						0	15	48.7512	1.92263e-05				0	0	1	TRUE
weights	4	Argentina_Northwest_SouthernPuna_Antofagasta_2100BP	Karitiana.DG	1	3.19969e-14	3.1253e+13
rankdrop	4						0	15	52.0274	5.58979e-06
popdrop	4						0	15	52.0274	5.58979e-06				0	0	1	TRUE
weights	5	Argentina_Northwest_SouthernPuna_Antofagasta_4600BP	Karitiana.DG	1	1.03101e-13	9.69921e+12
rankdrop	5						0	15	13.2181	0.585456
popdrop	5						0	15	13.2181	0.585456				0	0	1	TRUE
weights	6	Argentina_Northwest_SouthernPuna_Antofagasta_500BP	Karitiana.DG	1	1.03101e-13	9.69921e+12
rankdrop	6						0	15	39.4513	0.00054849
popdrop	6						0	15	39.4513	0.00054849				0	0	1	TRUE
weights	7	Argentina_Northwest_SubandeanValleys_Aconquija_1600BP	Karitiana.DG	1	3.19969e-14	3.1253e+13
rankdrop	7						0	15	68.5447	8.10346e-09
popdrop	7						0	15	68.5447	8.10346e-09				0	0	1	TRUE
weights	8	Argentina_Northwest_SubandeanValleys_Ambato_1200BP	Karitiana.DG	1	1.03101e-13	9.69921e+12
rankdrop	8						0	15	58.2574	5.01446e-07
popdrop	8						0	15	58.2574	5.01446e-07				0	0	1	TRUE
weights	9	Argentina_Northwest_SubandeanValleys_Belen_700BP	Karitiana.DG	1	3.19969e-14	3.1253e+13
rankdrop	9						0	15	103.805	2.46806e-15
popdrop	9						0	15	103.805	2.46806e-15				0	0	1	TRUE
weights	10	Argentina_Northwest_SubandeanValleys_Hualfin_2400BP	Karitiana.DG	1	3.19969e-14	3.1253e+13
rankdrop	10						0	15	73.3551	1.12062e-09
popdrop	10						0	15	73.3551	1.12062e-09				0	0	1	TRUE

## Sheet: Argentina_Central_MeSaEst_400BP
component	model	target	left	weight	se	z	f4rank	dof	chisq	p	dofdiff	chisqdiff	p_nested	pat	wt	Argentina_Central_Plains_MesopotamiaSantiagoDelEstero_400BP	feasible	best
weights	1	Argentina_Northwest_NorthernPuna_Cochinoca_700BP	Argentina_Central_Plains_MesopotamiaSantiagoDelEstero_400BP	1	3.19969e-14	3.1253e+13
rankdrop	1						0	15	109.154	2.34333e-16
popdrop	1						0	15	109.154	2.34333e-16				0	0	1	TRUE
weights	2	Argentina_Northwest_PrePuna_600BP	Argentina_Central_Plains_MesopotamiaSantiagoDelEstero_400BP	1	1.03101e-13	9.69921e+12
rankdrop	2						0	15	49.7792	1.30832e-05
popdrop	2						0	15	49.7792	1.30832e-05				0	0	1	TRUE
weights	3	Argentina_Northwest_SouthernPuna_Antofagasta_1200BP	Argentina_Central_Plains_MesopotamiaSantiagoDelEstero_400BP	1	3.19969e-14	3.1253e+13
rankdrop	3						0	15	38.6827	0.000714633
popdrop	3						0	15	38.6827	0.000714633				0	0	1	TRUE
weights	4	Argentina_Northwest_SouthernPuna_Antofagasta_2100BP	Argentina_Central_Plains_MesopotamiaSantiagoDelEstero_400BP	1	3.19969e-14	3.1253e+13
rankdrop	4						0	15	36.563	0.0014653
popdrop	4						0	15	36.563	0.0014653				0	0	1	TRUE
weights	5	Argentina_Northwest_SouthernPuna_Antofagasta_4600BP	Argentina_Central_Plains_MesopotamiaSantiagoDelEstero_400BP	1	3.19969e-14	3.1253e+13
rankdrop	5						0	15	14.6652	0.475794
popdrop	5						0	15	14.6652	0.475794				0	0	1	TRUE
weights	6	Argentina_Northwest_SouthernPuna_Antofagasta_500BP	Argentina_Central_Plains_MesopotamiaSantiagoDelEstero_400BP	1	3.19969e-14	3.1253e+13
rankdrop	6						0	15	19.3302	0.199157
popdrop	6						0	15	19.3302	0.199157				0	0	1	TRUE
weights	7	Argentina_Northwest_SubandeanValleys_Aconquija_1600BP	Argentina_Central_Plains_MesopotamiaSantiagoDelEstero_400BP	1	3.19969e-14	3.1253e+13
rankdrop	7						0	15	41.5234	0.000265996
popdrop	7						0	15	41.5234	0.000265996				0	0	1	TRUE
weights	8	Argentina_Northwest_SubandeanValleys_Ambato_1200BP	Argentina_Central_Plains_MesopotamiaSantiagoDelEstero_400BP	1	3.19969e-14	3.1253e+13
rankdrop	8						0	15	18.7118	0.227091
popdrop	8						0	15	18.7118	0.227091				0	0	1	TRUE
weights	9	Argentina_Northwest_SubandeanValleys_Belen_700BP	Argentina_Central_Plains_MesopotamiaSantiagoDelEstero_400BP	1	3.19969e-14	3.1253e+13
rankdrop	9						0	15	35.6804	0.00196541
popdrop	9						0	15	35.6804	0.00196541				0	0	1	TRUE
weights	10	Argentina_Northwest_SubandeanValleys_Hualfin_2400BP	Argentina_Central_Plains_MesopotamiaSantiagoDelEstero_400BP	1	3.19969e-14	3.1253e+13
rankdrop	10						0	15	22.5449	0.0942913
popdrop	10						0	15	22.5449	0.0942913				0	0	1	TRUE
