# Supplementary material for: Eight millennia of continuity of a previously unknown lineage in Argentina
Source: Nature. Author manuscript; Available in PMC 2025 Dec 30. (PMC12747222; doi:10.1038/s41586-025-09731-3)
Supplement: Extended Data9 [file NIHMS2125634-supplement-Extended_Data9.xlsx]

## Sheet: Description
Supplementary Data Table: qpAdm p-value for single-source model p-values for Pampas
Right populations: YRI.DG Brazil_MG_C_LapaDoSanto_EH_HG_9600BP.AG Brazil_LocaDoSuin_Sambaqui_9100BP.AG Brazil_JabuticabeiraII_Sambaqui_2400BP.AG Argentina_Northwest_SouthernPuna_Antofagasta_PeñasdelasTrampas1.1_8800BP Peru_Lauricocha_8600BP.AG Bolivia_Miraflores_MH.AG Argentina_NorthTierradelFuego_LaArcillosa2_5800BP.AG Argentina_BeagleChannel_Yamana_1500BP.AG Chile_LosRieles_5100BP.AG Chile_Conc…
Left sources: Bolivia_Miraflores_MH.AG Argentina_Pampas_6800BP.AG Karitiana.DG Argentina_Central_Plains_MesopotamiaSantiagoDelEstero_400BP
Procedure: For each study subregion, for each population, we used qpAdm (with allSNPs: YES) to test whether it was consistent with being a clade with each of the Left sources above, moving the source population from the right to the left. We report p-values for each tested source in subsequent sheets.

## Sheet: Bolivia_Miraflores_MH.AG
component	model	target	left	weight	se	z	f4rank	dof	chisq	p	dofdiff	chisqdiff	p_nested	pat	wt	Bolivia_Miraflores_MH.AG	feasible	best
weights	1	Argentina_Pampas_CentralPampeanDunefields_1600BP	Bolivia_Miraflores_MH.AG	1	1.03101e-13	9.69921e+12
rankdrop	1						0	15	85.1812	7.788e-12
popdrop	1						0	15	85.1812	7.788e-12				0	0	1	TRUE
weights	2	Argentina_Pampas_Southern_2600BP	Bolivia_Miraflores_MH.AG	1	1.03101e-13	9.69921e+12
rankdrop	2						0	15	155.712	1.76233e-25
popdrop	2						0	15	155.712	1.76233e-25				0	0	1	TRUE
weights	3	Argentina_Pampas_SouthSaladoRiver_3300BP	Bolivia_Miraflores_MH.AG	1	1.13767e-13	8.7899e+12
rankdrop	3						0	15	34.0851	0.00331288
popdrop	3						0	15	34.0851	0.00331288				0	0	1	TRUE
weights	4	Argentina_Pampas_SouthSaladoRiver_800BP	Bolivia_Miraflores_MH.AG	1	1.03101e-13	9.69921e+12
rankdrop	4						0	15	116.397	9.43842e-18
popdrop	4						0	15	116.397	9.43842e-18				0	0	1	TRUE

## Sheet: Argentina_Pampas_6800BP.AG
component	model	target	left	weight	se	z	f4rank	dof	chisq	p	dofdiff	chisqdiff	p_nested	pat	wt	Argentina_Pampas_6800BP.AG	feasible	best
weights	1	Argentina_Pampas_CentralPampeanDunefields_1600BP	Argentina_Pampas_6800BP.AG	1	1.03101e-13	9.69921e+12
rankdrop	1						0	15	99.1595	1.88247e-14
popdrop	1						0	15	99.1595	1.88247e-14				0	0	1	TRUE
weights	2	Argentina_Pampas_Southern_2600BP	Argentina_Pampas_6800BP.AG	1	1.03101e-13	9.69921e+12
rankdrop	2						0	15	113.765	3.04201e-17
popdrop	2						0	15	113.765	3.04201e-17				0	0	1	TRUE
weights	3	Argentina_Pampas_SouthSaladoRiver_3300BP	Argentina_Pampas_6800BP.AG	1	2.48866e-14	4.01823e+13
rankdrop	3						0	15	38.0149	0.000897743
popdrop	3						0	15	38.0149	0.000897743				0	0	1	TRUE
weights	4	Argentina_Pampas_SouthSaladoRiver_800BP	Argentina_Pampas_6800BP.AG	1	1.03101e-13	9.69921e+12
rankdrop	4						0	15	190.419	1.86545e-32
popdrop	4						0	15	190.419	1.86545e-32				0	0	1	TRUE

## Sheet: Karitiana.DG
component	model	target	left	weight	se	z	f4rank	dof	chisq	p	dofdiff	chisqdiff	p_nested	pat	wt	Karitiana.DG	feasible	best
weights	1	Argentina_Pampas_CentralPampeanDunefields_1600BP	Karitiana.DG	1	3.19969e-14	3.1253e+13
rankdrop	1						0	15	104.172	2.10085e-15
popdrop	1						0	15	104.172	2.10085e-15				0	0	1	TRUE
weights	2	Argentina_Pampas_Southern_2600BP	Karitiana.DG	1	3.19969e-14	3.1253e+13
rankdrop	2						0	15	252.21	4.35182e-45
popdrop	2						0	15	252.21	4.35182e-45				0	0	1	TRUE
weights	3	Argentina_Pampas_SouthSaladoRiver_3300BP	Karitiana.DG	1	1.13767e-13	8.7899e+12
rankdrop	3						0	15	36.4139	0.00154017
popdrop	3						0	15	36.4139	0.00154017				0	0	1	TRUE
weights	4	Argentina_Pampas_SouthSaladoRiver_800BP	Karitiana.DG	1	3.19969e-14	3.1253e+13
rankdrop	4						0	15	138.441	4.67215e-22
popdrop	4						0	15	138.441	4.67215e-22				0	0	1	TRUE

## Sheet: Argentina_Central_MeSaEst_400BP
component	model	target	left	weight	se	z	f4rank	dof	chisq	p	dofdiff	chisqdiff	p_nested	pat	wt	Argentina_Central_Plains_MesopotamiaSantiagoDelEstero_400BP	feasible	best
weights	1	Argentina_Pampas_CentralPampeanDunefields_1600BP	Argentina_Central_Plains_MesopotamiaSantiagoDelEstero_400BP	1	3.19969e-14	3.1253e+13
rankdrop	1						0	15	62.9953	7.6504e-08
popdrop	1						0	15	62.9953	7.6504e-08				0	0	1	TRUE
weights	2	Argentina_Pampas_Southern_2600BP	Argentina_Central_Plains_MesopotamiaSantiagoDelEstero_400BP	1	3.19969e-14	3.1253e+13
rankdrop	2						0	15	201.469	1.06855e-34
popdrop	2						0	15	201.469	1.06855e-34				0	0	1	TRUE
weights	3	Argentina_Pampas_SouthSaladoRiver_3300BP	Argentina_Central_Plains_MesopotamiaSantiagoDelEstero_400BP	1	1.13767e-13	8.7899e+12
rankdrop	3						0	15	44.6929	8.55993e-05
popdrop	3						0	15	44.6929	8.55993e-05				0	0	1	TRUE
weights	4	Argentina_Pampas_SouthSaladoRiver_800BP	Argentina_Central_Plains_MesopotamiaSantiagoDelEstero_400BP	1	3.19969e-14	3.1253e+13
rankdrop	4						0	15	34.9633	0.00248876
popdrop	4						0	15	34.9633	0.00248876				0	0	1	TRUE
