# Supplementary material for: Eight millennia of continuity of a previously unknown lineage in Argentina
Source: Nature. Author manuscript; Available in PMC 2025 Dec 30. (PMC12747222; doi:10.1038/s41586-025-09731-3)
Supplement: Extended Data11 [file NIHMS2125634-supplement-Extended_Data11.xlsx]

## Sheet: Description
Supplementary Data Table: qpAdm p-value for single-source model p-values for Paraná River
Right populations: YRI.DG Brazil_MG_C_LapaDoSanto_EH_HG_9600BP.AG Brazil_LocaDoSuin_Sambaqui_9100BP.AG Brazil_JabuticabeiraII_Sambaqui_2400BP.AG Argentina_Northwest_SouthernPuna_Antofagasta_PeñasdelasTrampas1.1_8800BP Peru_Lauricocha_8600BP.AG Bolivia_Miraflores_MH.AG Argentina_NorthTierradelFuego_LaArcillosa2_5800BP.AG Argentina_BeagleChannel_Yamana_1500BP.AG Chile_LosRieles_5100BP.AG Chile_Conc…
Left sources: Bolivia_Miraflores_MH.AG Argentina_Pampas_6800BP.AG Karitiana.DG Argentina_Central_Plains_MesopotamiaSantiagoDelEstero_400BP
Procedure: For each study subregion, for each population, we used qpAdm (with allSNPs: YES) to test whether it was consistent with being a clade with each of the Left sources above, moving the source population from the right to the left. We report p-values for each tested source in subsequent sheets.

## Sheet: Bolivia_Miraflores_MH.AG
component	model	target	left	weight	se	z	f4rank	dof	chisq	p	dofdiff	chisqdiff	p_nested	pat	wt	Bolivia_Miraflores_MH.AG	feasible	best
weights	1	Argentina_ParanaRiver_LowerDelta_1600BP	Bolivia_Miraflores_MH.AG	1	1.03101e-13	9.69921e+12
rankdrop	1						0	15	77.3019	2.1674e-10
popdrop	1						0	15	77.3019	2.1674e-10				0	0	1	TRUE
weights	2	Argentina_ParanaRiver_LowerDelta_900BP	Bolivia_Miraflores_MH.AG	1	1.03101e-13	9.69921e+12
rankdrop	2						0	15	108.706	2.85607e-16
popdrop	2						0	15	108.706	2.85607e-16				0	0	1	TRUE
weights	3	Argentina_ParanaRiver_MiddleParanaSaladoRivers_1700BP	Bolivia_Miraflores_MH.AG	1	2.48866e-14	4.01823e+13
rankdrop	3						0	15	79.498	8.62761e-11
popdrop	3						0	15	79.498	8.62761e-11				0	0	1	TRUE
weights	4	Argentina_ParanaRiver_MiddleParanaSaladoRivers_800BP	Bolivia_Miraflores_MH.AG	1	1.03101e-13	9.69921e+12
rankdrop	4						0	15	446.24	1.27725e-85
popdrop	4						0	15	446.24	1.27725e-85				0	0	1	TRUE
weights	5	Argentina_ParanaRiver_UpperDelta_700BP	Bolivia_Miraflores_MH.AG	1	1.03101e-13	9.69921e+12
rankdrop	5						0	15	112.781	4.70624e-17
popdrop	5						0	15	112.781	4.70624e-17				0	0	1	TRUE

## Sheet: Argentina_Pampas_6800BP.AG
component	model	target	left	weight	se	z	f4rank	dof	chisq	p	dofdiff	chisqdiff	p_nested	pat	wt	Argentina_Pampas_6800BP.AG	feasible	best
weights	1	Argentina_ParanaRiver_LowerDelta_1600BP	Argentina_Pampas_6800BP.AG	1	1.03101e-13	9.69921e+12
rankdrop	1						0	15	101.54	6.65665e-15
popdrop	1						0	15	101.54	6.65665e-15				0	0	1	TRUE
weights	2	Argentina_ParanaRiver_LowerDelta_900BP	Argentina_Pampas_6800BP.AG	1	1.03101e-13	9.69921e+12
rankdrop	2						0	15	195.635	1.63478e-33
popdrop	2						0	15	195.635	1.63478e-33				0	0	1	TRUE
weights	3	Argentina_ParanaRiver_MiddleParanaSaladoRivers_1700BP	Argentina_Pampas_6800BP.AG	1	8.1771e-14	1.22293e+13
rankdrop	3						0	15	76.9759	2.48396e-10
popdrop	3						0	15	76.9759	2.48396e-10				0	0	1	TRUE
weights	4	Argentina_ParanaRiver_MiddleParanaSaladoRivers_800BP	Argentina_Pampas_6800BP.AG	1	1.03101e-13	9.69921e+12
rankdrop	4						0	15	411.229	3.01613e-78
popdrop	4						0	15	411.229	3.01613e-78				0	0	1	TRUE
weights	5	Argentina_ParanaRiver_UpperDelta_700BP	Argentina_Pampas_6800BP.AG	1	1.03101e-13	9.69921e+12
rankdrop	5						0	15	188.26	5.10153e-32
popdrop	5						0	15	188.26	5.10153e-32				0	0	1	TRUE

## Sheet: Karitiana.DG
component	model	target	left	weight	se	z	f4rank	dof	chisq	p	dofdiff	chisqdiff	p_nested	pat	wt	Karitiana.DG	feasible	best
weights	1	Argentina_ParanaRiver_LowerDelta_1600BP	Karitiana.DG	1	1.03101e-13	9.69921e+12
rankdrop	1						0	15	64.008	5.09533e-08
popdrop	1						0	15	64.008	5.09533e-08				0	0	1	TRUE
weights	2	Argentina_ParanaRiver_LowerDelta_900BP	Karitiana.DG	1	1.03101e-13	9.69921e+12
rankdrop	2						0	15	94.8394	1.23006e-13
popdrop	2						0	15	94.8394	1.23006e-13				0	0	1	TRUE
weights	3	Argentina_ParanaRiver_MiddleParanaSaladoRivers_1700BP	Karitiana.DG	1	2.48866e-14	4.01823e+13
rankdrop	3						0	15	88.5128	1.87723e-12
popdrop	3						0	15	88.5128	1.87723e-12				0	0	1	TRUE
weights	4	Argentina_ParanaRiver_MiddleParanaSaladoRivers_800BP	Karitiana.DG	1	3.19969e-14	3.1253e+13
rankdrop	4						0	15	538.966	3.17666e-105
popdrop	4						0	15	538.966	3.17666e-105				0	0	1	TRUE
weights	5	Argentina_ParanaRiver_UpperDelta_700BP	Karitiana.DG	1	3.19969e-14	3.1253e+13
rankdrop	5						0	15	110.074	1.56033e-16
popdrop	5						0	15	110.074	1.56033e-16				0	0	1	TRUE

## Sheet: Argentina_Central_MeSaEst_400BP
component	model	target	left	weight	se	z	f4rank	dof	chisq	p	dofdiff	chisqdiff	p_nested	pat	wt	Argentina_Central_Plains_MesopotamiaSantiagoDelEstero_400BP	feasible	best
weights	1	Argentina_ParanaRiver_LowerDelta_1600BP	Argentina_Central_Plains_MesopotamiaSantiagoDelEstero_400BP	1	3.19969e-14	3.1253e+13
rankdrop	1						0	15	24.8253	0.0523396
popdrop	1						0	15	24.8253	0.0523396				0	0	1	TRUE
weights	2	Argentina_ParanaRiver_LowerDelta_900BP	Argentina_Central_Plains_MesopotamiaSantiagoDelEstero_400BP	1	3.19969e-14	3.1253e+13
rankdrop	2						0	15	47.9818	2.56029e-05
popdrop	2						0	15	47.9818	2.56029e-05				0	0	1	TRUE
weights	3	Argentina_ParanaRiver_MiddleParanaSaladoRivers_1700BP	Argentina_Central_Plains_MesopotamiaSantiagoDelEstero_400BP	1	2.48866e-14	4.01823e+13
rankdrop	3						0	15	31.6124	0.00726695
popdrop	3						0	15	31.6124	0.00726695				0	0	1	TRUE
weights	4	Argentina_ParanaRiver_MiddleParanaSaladoRivers_800BP	Argentina_Central_Plains_MesopotamiaSantiagoDelEstero_400BP	1	3.19969e-14	3.1253e+13
rankdrop	4						0	15	44.8964	7.95076e-05
popdrop	4						0	15	44.8964	7.95076e-05				0	0	1	TRUE
weights	5	Argentina_ParanaRiver_UpperDelta_700BP	Argentina_Central_Plains_MesopotamiaSantiagoDelEstero_400BP	1	3.19969e-14	3.1253e+13
rankdrop	5						0	15	13.5806	0.557544
popdrop	5						0	15	13.5806	0.557544				0	0	1	TRUE
