# Supplementary material for: Eight millennia of continuity of a previously unknown lineage in Argentina
Source: Nature. Author manuscript; Available in PMC 2025 Dec 30. (PMC12747222; doi:10.1038/s41586-025-09731-3)
Supplement: Extended Data12 [file NIHMS2125634-supplement-Extended_Data12.xlsx]

## Sheet: Sheet 1
Supplementary Data Table: qpAdm results for modelling Pampas groupings as a mixture of Central Argentina and Middle Holocene Pampas
Right populations: YRI.DG Brazil_MG_C_LapaDoSanto_EH_HG_9600BP.AG Brazil_LocaDoSuin_Sambaqui_9100BP.AG Brazil_JabuticabeiraII_Sambaqui_2400BP.AG Argentina_Northwest_SouthernPuna_Antofagasta_PeñasdelasTrampas1.1_8800BP Peru_Lauricocha_8600BP.AG Bolivia_Miraflores_MH.AG Argentina_NorthTierradelFuego_LaArcillosa2_5800BP.AG Argentina_BeagleChannel_Yamana_1500BP.AG Chile_LosRieles_5100BP.AG Chile_Conc…
Left sources: Argentina_Pampas_6800BP.AG Argentina_Central_Plains_MesopotamiaSantiagoDelEstero_400BP
Targets: Argentina_Pampas_CentralPampeanDunefields_1600BP Argentina_Pampas_Southern_2600BP Argentina_Pampas_SouthSaladoRiver_3300BP Argentina_Pampas_SouthSaladoRiver_800BP
Results:
component	model	target	left	weight	se	z	f4rank	dof	chisq	p	dofdiff	chisqdiff	p_nested	pat	wt	Argentina_Central_Plains_MesopotamiaSantiagoDelEstero_400BP	Argentina_NorthTierradelFuego_LaArcillosa2_5800BP.AG	feasible	best
rankdrop	1						0	28	194.194	8.55682e-27
popdrop	1						1	13	20.4765	0.0839496				00	0	0.683663	0.316337	TRUE
popdrop	1						0	14	64.905	1.59072e-08	0	-42.1632	1	01	1	1		TRUE	TRUE
popdrop	1						0	14	107.068	2.06738e-16				10	1		1	TRUE	TRUE
weights	2	Argentina_Pampas_Southern_2600BP	Argentina_Central_Plains_MesopotamiaSantiagoDelEstero_400BP	0.615464	0.0505986	12.1637
weights	2	Argentina_Pampas_Southern_2600BP	Argentina_Pampas_6800BP.AG	0.384536	0.0505986	7.59973
rankdrop	2						1	13	25.552	0.0195136	15	185.48	1.86098e-31
rankdrop	2						0	28	211.032	5.4983e-30
popdrop	2						1	13	25.552	0.0195136				00	0	0.615464	0.384536	TRUE
popdrop	2						0	14	101.647	2.29072e-15	0	9.02858	0	01	1	1		TRUE	TRUE
popdrop	2						0	14	92.6186	1.21211e-13				10	1		1	TRUE	TRUE
weights	3	Argentina_Pampas_SouthSaladoRiver_3300BP	Argentina_Central_Plains_MesopotamiaSantiagoDelEstero_400BP	0.583882	0.102253	5.71015
weights	3	Argentina_Pampas_SouthSaladoRiver_3300BP	Argentina_Pampas_6800BP.AG	0.416118	0.102253	4.06948
rankdrop	3						1	13	13.2863	0.425948	15	107.429	5.01634e-16
rankdrop	3						0	28	120.715	1.75883e-13
popdrop	3						1	13	13.2863	0.425948				00	0	0.583882	0.416118	TRUE
popdrop	3						0	14	53.9448	1.31283e-06	0	6.27724	0	01	1	1		TRUE	TRUE
popdrop	3						0	14	47.6676	1.49194e-05				10	1		1	TRUE	TRUE
weights	4	Argentina_Pampas_SouthSaladoRiver_800BP	Argentina_Central_Plains_MesopotamiaSantiagoDelEstero_400BP	0.874	0.0641991	13.6139
weights	4	Argentina_Pampas_SouthSaladoRiver_800BP	Argentina_Pampas_6800BP.AG	0.126	0.0641991	1.96265
rankdrop	4						1	13	23.2487	0.0387869	15	171.392	1.28406e-28
rankdrop	4						0	28	194.641	7.04912e-27
popdrop	4						1	13	23.2487	0.0387869				00	0	0.874	0.126	TRUE
popdrop	4						0	14	38.5739	0.000424295	0	-106.57	1	01	1	1		TRUE	TRUE
popdrop	4						0	14	145.144	6.70847e-24				10	1		1	TRUE	TRUE

## Sheet: Sheet 2
Supplementary Data Table: qpAdm results for modelling Northwest groupings as a mixture of Central Argentina and Central Andes
Right populations: YRI.DG Brazil_MG_C_LapaDoSanto_EH_HG_9600BP.AG Brazil_LocaDoSuin_Sambaqui_9100BP.AG Brazil_JabuticabeiraII_Sambaqui_2400BP.AG Argentina_Northwest_SouthernPuna_Antofagasta_PeñasdelasTrampas1.1_8800BP Peru_Lauricocha_8600BP.AG Argentina_NorthTierradelFuego_LaArcillosa2_5800BP.AG Argentina_BeagleChannel_Yamana_1500BP.AG Chile_LosRieles_5100BP.AG Chile_Conchali_700BP.AG Argentina_P…
Left sources: Bolivia_Miraflores_MH.AG Argentina_Central_Plains_MesopotamiaSantiagoDelEstero_400BP
Targets: Argentina_Northwest_NorthernPuna_Cochinoca_700BP Argentina_Northwest_PrePuna_600BP Argentina_Northwest_SouthernPuna_Antofagasta_1200BP Argentina_Northwest_SouthernPuna_Antofagasta_2100BP Argentina_Northwest_SouthernPuna_Antofagasta_4600BP Argentina_Northwest_SouthernPuna_Antofagasta_500BP Argentina_Northwest_SubandeanValleys_Aconquija_1600BP Argentina_Northwest_SubandeanValleys_Ambato_12…
Results:
component	model	target	left	weight	se	z	f4rank	dof	chisq	p	dofdiff	chisqdiff	p_nested	pat	wt	Argentina_Central_Plains_MesopotamiaSantiagoDelEstero_400BP	Argentina_NorthTierradelFuego_LaArcillosa2_5800BP.AG	feasible	best
rankdrop	3						1	13	10.1419	0.682288	15	66.8486	1.61675e-08
rankdrop	3						0	28	76.9905	1.85749e-06
popdrop	3						1	13	10.1419	0.682288				00	0	0.404815	0.595185	TRUE
popdrop	3						0	14	45.9044	2.90636e-05	0	21.3446	0	01	1	1		TRUE	TRUE
popdrop	3						0	14	24.5598	0.0391704				10	1		1	TRUE	TRUE
weights	4	Argentina_Northwest_SouthernPuna_Antofagasta_2100BP	Argentina_Central_Plains_MesopotamiaSantiagoDelEstero_400BP	0.783868	0.304783	2.57189
weights	4	Argentina_Northwest_SouthernPuna_Antofagasta_2100BP	Bolivia_Miraflores_MH.AG	0.216132	0.304783	0.709134
rankdrop	4						1	13	8.02823	0.841756	15	36.9003	0.00130862
rankdrop	4						0	28	44.9286	0.0224326
popdrop	4						1	13	8.02823	0.841756				00	0	0.783868	0.216132	TRUE
popdrop	4						0	14	21.7746	0.083366	0	-14.591	1	01	1	1		TRUE	TRUE
popdrop	4						0	14	36.3656	0.000919634				10	1		1	TRUE	TRUE
weights	5	Argentina_Northwest_SouthernPuna_Antofagasta_4600BP	Argentina_Central_Plains_MesopotamiaSantiagoDelEstero_400BP	0.443432	0.231259	1.91747
weights	5	Argentina_Northwest_SouthernPuna_Antofagasta_4600BP	Bolivia_Miraflores_MH.AG	0.556568	0.231259	2.40669
rankdrop	5						1	13	5.29067	0.968225	15	58.9384	3.83578e-07
rankdrop	5						0	28	64.2291	0.000114248
popdrop	5						1	13	5.29067	0.968225				00	0	0.443432	0.556568	TRUE
popdrop	5						0	14	30.4311	0.00665357	0	4.38645	0	01	1	1		TRUE	TRUE
popdrop	5						0	14	26.0447	0.0255506				10	1		1	TRUE	TRUE
weights	6	Argentina_Northwest_SouthernPuna_Antofagasta_500BP	Argentina_Central_Plains_MesopotamiaSantiagoDelEstero_400BP	0.800297	0.340737	2.34872
weights	6	Argentina_Northwest_SouthernPuna_Antofagasta_500BP	Bolivia_Miraflores_MH.AG	0.199703	0.340737	0.586091
rankdrop	6						1	13	18.4351	0.141688	15	36.8529	0.00132963
rankdrop	6						0	28	55.288	0.00156945
popdrop	6						1	13	18.4351	0.141688				00	0	0.800297	0.199703	TRUE
popdrop	6						0	14	47.2827	1.72682e-05	0	-9.42375	1	01	1	1		TRUE	TRUE
popdrop	6						0	14	56.7064	4.39753e-07				10	1		1	TRUE	TRUE
weights	7	Argentina_Northwest_SubandeanValleys_Aconquija_1600BP	Argentina_Central_Plains_MesopotamiaSantiagoDelEstero_400BP	0.440259	0.308963	1.42496
weights	7	Argentina_Northwest_SubandeanValleys_Aconquija_1600BP	Bolivia_Miraflores_MH.AG	0.559741	0.308963	1.81168
rankdrop	7						1	13	30.3121	0.00424545	15	65.3116	3.01299e-08
rankdrop	7						0	28	95.6237	2.56306e-09
popdrop	7						1	13	30.3121	0.00424545				00	0	0.440259	0.559741	TRUE
popdrop	7						0	14	72.1267	7.93058e-10	0	13.0148	0	01	1	1		TRUE	TRUE
popdrop	7						0	14	59.112	1.67818e-07				10	1		1	TRUE	TRUE
weights	8	Argentina_Northwest_SubandeanValleys_Ambato_1200BP	Argentina_Central_Plains_MesopotamiaSantiagoDelEstero_400BP	0.711659	0.222348	3.20066
weights	8	Argentina_Northwest_SubandeanValleys_Ambato_1200BP	Bolivia_Miraflores_MH.AG	0.288341	0.222348	1.2968
rankdrop	8						1	13	15.2936	0.289384	15	69.2166	6.15745e-09
rankdrop	8						0	28	84.5102	1.3953e-07
popdrop	8						1	13	15.2936	0.289384				00	0	0.711659	0.288341	TRUE
popdrop	8						0	14	39.7104	0.000283043	0	-15.0395	1	01	1	1		TRUE	TRUE
popdrop	8						0	14	54.7499	9.55751e-07				10	1		1	TRUE	TRUE
weights	9	Argentina_Northwest_SubandeanValleys_Belen_700BP	Argentina_Central_Plains_MesopotamiaSantiagoDelEstero_400BP	0.991309	0.451567	2.19527
weights	9	Argentina_Northwest_SubandeanValleys_Belen_700BP	Bolivia_Miraflores_MH.AG	0.008691	0.451567	0.0192463
rankdrop	9						1	13	35.0931	0.000819229	15	58.5923	4.39584e-07
rankdrop	9						0	28	93.6854	5.21385e-09
popdrop	9						1	13	35.0931	0.000819229				00	0	0.991309	0.008691	TRUE
popdrop	9						0	14	59.0681	1.70803e-07	0	-21.0606	1	01	1	1		TRUE	TRUE
popdrop	9						0	14	80.1287	2.67818e-11				10	1		1	TRUE	TRUE
weights	10	Argentina_Northwest_SubandeanValleys_Hualfin_2400BP	Argentina_Central_Plains_MesopotamiaSantiagoDelEstero_400BP	0.689707	0.224873	3.0671
weights	10	Argentina_Northwest_SubandeanValleys_Hualfin_2400BP	Bolivia_Miraflores_MH.AG	0.310293	0.224873	1.37986
rankdrop	10						1	13	14.2656	0.355412	15	58.8159	4.02542e-07
rankdrop	10						0	28	73.0815	6.82879e-06
popdrop	10						1	13	14.2656	0.355412				00	0	0.689707	0.310293	TRUE
popdrop	10						0	14	31.8047	0.00427007	0	-7.62278	1	01	1	1		TRUE	TRUE
popdrop	10						0	14	39.4275	0.00031318				10	1		1	TRUE	TRUE

## Sheet: Sheet 3
Supplementary Data Table: qpAdm results for modelling Northwest groupings as a mixture of Central Argentina and Central Andes (with additional Central-Andes proxy Bolivia_Akapana_Tiwanaku.SG on the right, to reduce uncertainty)
Right populations: YRI.DG Brazil_MG_C_LapaDoSanto_EH_HG_9600BP.AG Brazil_LocaDoSuin_Sambaqui_9100BP.AG Brazil_JabuticabeiraII_Sambaqui_2400BP.AG Argentina_Northwest_SouthernPuna_Antofagasta_PeñasdelasTrampas1.1_8800BP Peru_Lauricocha_8600BP.AG Bolivia_Akapana_Tiwanaku.SG Argentina_NorthTierradelFuego_LaArcillosa2_5800BP.AG Argentina_BeagleChannel_Yamana_1500BP.AG Chile_LosRieles_5100BP.AG Chile_C…
Left sources: Bolivia_Miraflores_MH.AG Argentina_Central_Plains_MesopotamiaSantiagoDelEstero_400BP
Targets: Argentina_Northwest_NorthernPuna_Cochinoca_700BP Argentina_Northwest_PrePuna_600BP Argentina_Northwest_SouthernPuna_Antofagasta_1200BP Argentina_Northwest_SouthernPuna_Antofagasta_2100BP Argentina_Northwest_SouthernPuna_Antofagasta_4600BP Argentina_Northwest_SouthernPuna_Antofagasta_500BP Argentina_Northwest_SubandeanValleys_Aconquija_1600BP Argentina_Northwest_SubandeanValleys_Ambato_12…
Results:
component	model	target	left	weight	se	z	f4rank	dof	chisq	p	dofdiff	chisqdiff	p_nested	pat	wt	Argentina_Central_Plains_MesopotamiaSantiagoDelEstero_400BP	Argentina_NorthTierradelFuego_LaArcillosa2_5800BP.AG	feasible	best
rankdrop	3						0	30	366.929	1.27662e-59
popdrop	3						1	14	16.4684	0.285614				00	0	0.739485	0.260515	TRUE
popdrop	3						0	15	74.8102	6.12711e-10	0	-134.602	1	01	1	1		TRUE	TRUE
popdrop	3						0	15	209.412	2.58186e-36				10	1		1	TRUE	TRUE
weights	4	Argentina_Northwest_SouthernPuna_Antofagasta_2100BP	Argentina_Central_Plains_MesopotamiaSantiagoDelEstero_400BP	0.782455	0.0875808	8.93409
weights	4	Argentina_Northwest_SouthernPuna_Antofagasta_2100BP	Bolivia_Miraflores_MH.AG	0.217545	0.0875808	2.48394
rankdrop	4						1	14	8.02742	0.887893	16	256.508	2.38881e-45
rankdrop	4						0	30	264.536	2.31698e-39
popdrop	4						1	14	8.02742	0.887893				00	0	0.782455	0.217545	TRUE
popdrop	4						0	15	35.6801	0.0019656	0	-141.204	1	01	1	1		TRUE	TRUE
popdrop	4						0	15	176.884	1.00907e-29				10	1		1	TRUE	TRUE
weights	5	Argentina_Northwest_SouthernPuna_Antofagasta_4600BP	Argentina_Central_Plains_MesopotamiaSantiagoDelEstero_400BP	0.898308	0.0673047	13.3469
weights	5	Argentina_Northwest_SouthernPuna_Antofagasta_4600BP	Bolivia_Miraflores_MH.AG	0.101692	0.0673047	1.51092
rankdrop	5						1	14	11.0256	0.684027	16	316.053	1.19722e-57
rankdrop	5						0	30	327.079	1.1606e-51
popdrop	5						1	14	11.0256	0.684027				00	0	0.898308	0.101692	TRUE
popdrop	5						0	15	31.1935	0.00827559	0	-245.709	1	01	1	1		TRUE	TRUE
popdrop	5						0	15	276.903	3.45452e-50				10	1		1	TRUE	TRUE
weights	6	Argentina_Northwest_SouthernPuna_Antofagasta_500BP	Argentina_Central_Plains_MesopotamiaSantiagoDelEstero_400BP	0.954278	0.0907654	10.5137
weights	6	Argentina_Northwest_SouthernPuna_Antofagasta_500BP	Bolivia_Miraflores_MH.AG	0.0457222	0.0907654	0.50374
rankdrop	6						1	14	18.9177	0.168117	16	196.43	4.17245e-33
rankdrop	6						0	30	215.347	6.40975e-30
popdrop	6						1	14	18.9177	0.168117				00	0	0.954278	0.0457222	TRUE
popdrop	6						0	15	47.6457	2.90017e-05	0	-165.175	1	01	1	1		TRUE	TRUE
popdrop	6						0	15	212.82	5.21204e-37				10	1		1	TRUE	TRUE
weights	7	Argentina_Northwest_SubandeanValleys_Aconquija_1600BP	Argentina_Central_Plains_MesopotamiaSantiagoDelEstero_400BP	0.834337	0.0520717	16.0228
weights	7	Argentina_Northwest_SubandeanValleys_Aconquija_1600BP	Bolivia_Miraflores_MH.AG	0.165663	0.0520717	3.18144
rankdrop	7						1	14	36.0597	0.00102217	16	358.253	1.96428e-66
rankdrop	7						0	30	394.313	3.93357e-65
popdrop	7						1	14	36.0597	0.00102217				00	0	0.834337	0.165663	TRUE
popdrop	7						0	15	81.0612	4.4656e-11	0	-231.386	1	01	1	1		TRUE	TRUE
popdrop	7						0	15	312.447	1.44037e-57				10	1		1	TRUE	TRUE
weights	8	Argentina_Northwest_SubandeanValleys_Ambato_1200BP	Argentina_Central_Plains_MesopotamiaSantiagoDelEstero_400BP	0.852381	0.070908	12.0209
weights	8	Argentina_Northwest_SubandeanValleys_Ambato_1200BP	Bolivia_Miraflores_MH.AG	0.147619	0.070908	2.08184
rankdrop	8						1	14	16.2571	0.297926	16	249.818	5.63918e-44
rankdrop	8						0	30	266.075	1.16298e-39
popdrop	8						1	14	16.2571	0.297926				00	0	0.852381	0.147619	TRUE
popdrop	8						0	15	43.1375	0.000149893	0	-164.446	1	01	1	1		TRUE	TRUE
popdrop	8						0	15	207.583	6.08923e-36				10	1		1	TRUE	TRUE
weights	9	Argentina_Northwest_SubandeanValleys_Belen_700BP	Argentina_Central_Plains_MesopotamiaSantiagoDelEstero_400BP	0.903731	0.0597357	15.1288
weights	9	Argentina_Northwest_SubandeanValleys_Belen_700BP	Bolivia_Miraflores_MH.AG	0.096269	0.0597357	1.61158
rankdrop	9						1	14	35.2748	0.00133841	16	348.245	2.40368e-64
rankdrop	9						0	30	383.52	5.8981e-63
popdrop	9						1	14	35.2748	0.00133841				00	0	0.903731	0.096269	TRUE
popdrop	9						0	15	64.0466	5.01697e-08	0	-258.983	1	01	1	1		TRUE	TRUE
popdrop	9						0	15	323.029	8.99537e-60				10	1		1	TRUE	TRUE
weights	10	Argentina_Northwest_SubandeanValleys_Hualfin_2400BP	Argentina_Central_Plains_MesopotamiaSantiagoDelEstero_400BP	0.81269	0.056108	14.4844
weights	10	Argentina_Northwest_SubandeanValleys_Hualfin_2400BP	Bolivia_Miraflores_MH.AG	0.18731	0.056108	3.33838
rankdrop	10						1	14	14.9621	0.380748	16	339.555	1.55401e-62
rankdrop	10						0	30	354.517	3.9189e-57
popdrop	10						1	14	14.9621	0.380748				00	0	0.81269	0.18731	TRUE
popdrop	10						0	15	47.1277	3.51247e-05	0	-193.644	1	01	1	1		TRUE	TRUE
popdrop	10						0	15	240.772	9.83005e-43				10	1		1	TRUE	TRUE

## Sheet: Sheet 4
Supplementary Data Table: qpAdm results for modelling Gran Chaco groupings as a mixture of Central Argentina and Karitiana (proxy for Tropical and Subtropical Forests)
Right populations: YRI.DG Brazil_MG_C_LapaDoSanto_EH_HG_9600BP.AG Brazil_LocaDoSuin_Sambaqui_9100BP.AG Brazil_JabuticabeiraII_Sambaqui_2400BP.AG Argentina_Northwest_SouthernPuna_Antofagasta_PeñasdelasTrampas1.1_8800BP Peru_Lauricocha_8600BP.AG Bolivia_Miraflores_MH.AG Argentina_NorthTierradelFuego_LaArcillosa2_5800BP.AG Argentina_BeagleChannel_Yamana_1500BP.AG Chile_LosRieles_5100BP.AG Chile_Conc…
Left sources: Karitiana.DG Argentina_Central_Plains_MesopotamiaSantiagoDelEstero_400BP
Targets: RN.Wichi.masked RN.Toba.masked Argentina_GranChaco_HumidChaco_1400BP Argentina_GranChaco_HumidChaco_200BP
Results:
component	model	target	left	weight	se	z	f4rank	dof	chisq	p	dofdiff	chisqdiff	p_nested	pat	wt	Argentina_Central_Plains_MesopotamiaSantiagoDelEstero_400BP	Argentina_NorthTierradelFuego_LaArcillosa2_5800BP.AG	feasible	best
popdrop	2						0	15	107.506	4.8496e-16	0	56.0158	0	01	1	1		TRUE	TRUE
popdrop	2						0	15	51.4898	6.85755e-06				10	1		1	TRUE	TRUE
weights	3	RN.Toba.masked	Argentina_Central_Plains_MesopotamiaSantiagoDelEstero_400BP	0.432902	0.0859601	5.03609
weights	3	RN.Toba.masked	Karitiana.DG	0.567098	0.0859601	6.59722
rankdrop	3						1	14	11.9577	0.609698	16	204.032	1.21264e-34
rankdrop	3						0	30	215.99	4.84421e-30
popdrop	3						1	14	11.9577	0.609698				00	0	0.432902	0.567098	TRUE
popdrop	3						0	15	115.978	1.13736e-17	0	61.0266	0	01	1	1		TRUE	TRUE
popdrop	3						0	15	54.9516	1.81962e-06				10	1		1	TRUE	TRUE
weights	5	Argentina_GranChaco_HumidChaco_1400BP	Argentina_Central_Plains_MesopotamiaSantiagoDelEstero_400BP	0.943793	0.122398	7.71086
weights	5	Argentina_GranChaco_HumidChaco_1400BP	Karitiana.DG	0.0562071	0.122398	0.459216
rankdrop	5						1	14	23.1617	0.0576889	16	150.336	6.70625e-24
rankdrop	5						0	30	173.498	3.94438e-22
popdrop	5						1	14	23.1617	0.0576889				00	0	0.943793	0.0562071	TRUE
popdrop	5						0	15	62.1281	1.08221e-07	0	-128.558	1	01	1	1		TRUE	TRUE
popdrop	5						0	15	190.686	1.64685e-32				10	1		1	TRUE	TRUE
weights	6	Argentina_GranChaco_HumidChaco_200BP	Argentina_Central_Plains_MesopotamiaSantiagoDelEstero_400BP	0.493662	0.136444	3.61805
weights	6	Argentina_GranChaco_HumidChaco_200BP	Karitiana.DG	0.506338	0.136444	3.71094
rankdrop	6						1	14	18.0119	0.20624	16	151.016	4.92564e-24
rankdrop	6						0	30	169.028	2.57125e-21
popdrop	6						1	14	18.0119	0.20624				00	0	0.493662	0.506338	TRUE
popdrop	6						0	15	97.113	4.58725e-14	0	20.538	0	01	1	1		TRUE	TRUE
popdrop	6						0	15	76.575	2.93688e-10				10	1		1	TRUE	TRUE

## Sheet: Sheet 5
Supplementary Data Table: qpAdm p-values for modelling Central Argentina groupings as a mixture of Central Argentina and Southern Patagonia
Right populations: YRI.DG Brazil_MG_C_LapaDoSanto_EH_HG_9600BP.AG Brazil_LocaDoSuin_Sambaqui_9100BP.AG Brazil_JabuticabeiraII_Sambaqui_2400BP.AG Argentina_Northwest_SouthernPuna_Antofagasta_PeñasdelasTrampas1.1_8800BP Peru_Lauricocha_8600BP.AG Bolivia_Miraflores_MH.AGArgentina_BeagleChannel_Yamana_1500BP.AG Chile_LosRieles_5100BP.AG Chile_Conchali_700BP.AG Argentina_Pampas_CentralPampeanDunefield…
Left sources: Argentina_NorthTierradelFuego_LaArcillosa2_5800BP.AG Argentina_Central_Plains_MesopotamiaSantiagoDelEstero_400BP
Targets: Argentina_Central_Plains_SouthCordoba_150BP
Results:
component	model	target	left	weight	se	z	f4rank	dof	chisq	p	dofdiff	chisqdiff	p_nested	pat	wt	Argentina_Central_Plains_MesopotamiaSantiagoDelEstero_400BP	Argentina_NorthTierradelFuego_LaArcillosa2_5800BP.AG	feasible	best
weights	1	Argentina_Central_Plains_SouthCordoba_100BP	Argentina_Central_Plains_MesopotamiaSantiagoDelEstero_400BP	0.89136	0.183589	4.85521
weights	1	Argentina_Central_Plains_SouthCordoba_100BP	Argentina_NorthTierradelFuego_LaArcillosa2_5800BP.AG	0.10864	0.183589	0.591756
rankdrop	1						1	13	28.7267	0.00715572	15	87.7266	2.62843e-12
rankdrop	1						0	28	116.453	9.37382e-13
popdrop	1						1	13	28.7267	0.00715572				00	0	0.89136	0.10864	TRUE
popdrop	1						0	14	45.832	2.98658e-05	0	-38.7368	1	01	1	1		TRUE	TRUE
popdrop	1						0	14	84.5688	3.98532e-12				10	1		1	TRUE	TRUE

## Sheet: Sheet 6
Supplementary Data Table: qpAdm p-values for modelling Central Argentina groupings as a mixture of Central Argentina and Middle Holocene Pampas
Right populations: YRI.DG Brazil_MG_C_LapaDoSanto_EH_HG_9600BP.AG Brazil_LocaDoSuin_Sambaqui_9100BP.AG Brazil_JabuticabeiraII_Sambaqui_2400BP.AG Argentina_Northwest_SouthernPuna_Antofagasta_PeñasdelasTrampas1.1_8800BP Peru_Lauricocha_8600BP.AG Bolivia_Miraflores_MH.AG Argentina_NorthTierradelFuego_LaArcillosa2_5800BP.AG Argentina_BeagleChannel_Yamana_1500BP.AG Chile_LosRieles_5100BP.AG Chile_Conc…
Left sources: Argentina_Pampas_6800BP.AG Argentina_Central_Plains_MesopotamiaSantiagoDelEstero_400BP
Targets: Argentina_Central_Hills_SouthPunilla_1600BP Argentina_Central_Hills_Traslasierra_800BP Argentina_Central_Hills_Calamuchita_700BP
Results:
component	model	target	left	weight	se	z	f4rank	dof	chisq	p	dofdiff	chisqdiff	p_nested	pat	wt	Argentina_Central_Plains_MesopotamiaSantiagoDelEstero_400BP	Argentina_Pampas_6800BP.AG	feasible	best
weights	1	Argentina_Central_Hills_SouthPunilla_1600BP	Argentina_Central_Plains_MesopotamiaSantiagoDelEstero_400BP	1.29928	0.302089	4.301
weights	1	Argentina_Central_Hills_SouthPunilla_1600BP	Argentina_Pampas_6800BP.AG	-0.299285	0.302089	-0.990718
rankdrop	1						1	13	9.56188	0.729308	15	27.4113	0.0255587
rankdrop	1						0	28	36.9732	0.119454
popdrop	1						1	13	9.56188	0.729308				00	0	1.29928	-0.299285	FALSE
popdrop	1						0	14	15.7694	0.327658	0	-19.7107	1	01	1	1		TRUE	TRUE
popdrop	1						0	14	35.4802	0.00124758				10	1		1	TRUE	TRUE
weights	2	Argentina_Central_Hills_Traslasierra_800BP	Argentina_Central_Plains_MesopotamiaSantiagoDelEstero_400BP	0.973713	0.0458909	21.218
weights	2	Argentina_Central_Hills_Traslasierra_800BP	Argentina_Pampas_6800BP.AG	0.0262865	0.0458909	0.572804
rankdrop	2						1	13	17.9472	0.159533	15	184.181	3.4069e-31
rankdrop	2						0	28	202.128	2.71054e-28
popdrop	2						1	13	17.9472	0.159533				00	0	0.973713	0.0262865	TRUE
popdrop	2						0	14	20.0899	0.127333	0	-163.37	1	01	1	1		TRUE	TRUE
popdrop	2						0	14	183.46	1.28499e-31				10	1		1	TRUE	TRUE
weights	3	Argentina_Central_Hills_Calamuchita_700BP	Argentina_Central_Plains_MesopotamiaSantiagoDelEstero_400BP	0.918419	0.0472417	19.4408
weights	3	Argentina_Central_Hills_Calamuchita_700BP	Argentina_Pampas_6800BP.AG	0.0815812	0.0472417	1.72689
rankdrop	3						1	13	30.304	0.00425686	15	170.13	2.3019e-28
rankdrop	3						0	28	200.434	5.67418e-28
popdrop	3						1	13	30.304	0.00425686				00	0	0.918419	0.0815812	TRUE
popdrop	3						0	14	37.2948	0.000665592	0	-133.455	1	01	1	1		TRUE	TRUE
popdrop	3						0	14	170.75	4.83105e-29				10	1		1	TRUE	TRUE
