# Supplementary material for: Eight millennia of continuity of a previously unknown lineage in Argentina
Source: Nature. Author manuscript; Available in PMC 2025 Dec 30. (PMC12747222; doi:10.1038/s41586-025-09731-3)
Supplement: Extended Data13 [file NIHMS2125634-supplement-Extended_Data13.xlsx]

## Sheet: Sheet 1
Supplementary Data Table: f4 statistic results testing for genetic non-homogeneity of I12744, with an archaeological Inka association, with respect to individuals with whom it shares a context label (no such evidence found)
Outgroup	Pop_1	Pop_2	Pop_3	f4	SE	Z	n_ABBAs	n_BABAs	n_SNPs
YRI.DG	Argentina_Pampas_LagunaPampas_10030BP	Argentina_Northwest_SubandeanValleys_Belen_700BP	I12744_Argentina_Northwest_SubandeanValleys_Belen_700BP	-0.000746	0.000507	-1.471	18155	18550	498645
YRI.DG	Argentina_BeagleChannel_Yamana_1500BP.AG	Argentina_Northwest_SubandeanValleys_Belen_700BP	I12744_Argentina_Northwest_SubandeanValleys_Belen_700BP	-0.000306	0.000494	-0.619	16679	16851	464673
YRI.DG	Argentina_ArroyoSeco2_7700BP.AG	Argentina_Northwest_SubandeanValleys_Belen_700BP	I12744_Argentina_Northwest_SubandeanValleys_Belen_700BP	-0.000114	0.000374	-0.304	21987	22013	612036
YRI.DG	Argentina_Central_Hills_SierrasChicas_JesusMaria_8500BP	Argentina_Northwest_SubandeanValleys_Belen_700BP	I12744_Argentina_Northwest_SubandeanValleys_Belen_700BP	-0.000124	0.000608	-0.204	7736	7776	214451
YRI.DG	Karitiana.DG	Argentina_Northwest_SubandeanValleys_Belen_700BP	I12744_Argentina_Northwest_SubandeanValleys_Belen_700BP	-3.7e-05	0.000432	-0.086	20625	20638	440432
YRI.DG	Piapoco.DG	Argentina_Northwest_SubandeanValleys_Belen_700BP	I12744_Argentina_Northwest_SubandeanValleys_Belen_700BP	-1.2e-05	0.000438	-0.027	20628	20646	440429
YRI.DG	Argentina_Central_Plains_MesopotamiaSantiagoDelEstero_400BP	Argentina_Northwest_SubandeanValleys_Belen_700BP	I12744_Argentina_Northwest_SubandeanValleys_Belen_700BP	2.7e-05	0.000306	0.087	23655	23540	657480
YRI.DG	Peru_Lauricocha_8600BP.AG	Argentina_Northwest_SubandeanValleys_Belen_700BP	I12744_Argentina_Northwest_SubandeanValleys_Belen_700BP	5.1e-05	0.00043	0.118	22519	22343	625376
YRI.DG	Bolivia_Miraflores_MH.AG	Argentina_Northwest_SubandeanValleys_Belen_700BP	I12744_Argentina_Northwest_SubandeanValleys_Belen_700BP	0.000118	0.000364	0.324	21935	21898	607892
YRI.DG	Brazil_MG_C_LapaDoSanto_EH_HG_9600BP.AG	Argentina_Northwest_SubandeanValleys_Belen_700BP	I12744_Argentina_Northwest_SubandeanValleys_Belen_700BP	0.000179	0.000375	0.476	20318	20162	565052
YRI.DG	Argentina_Northwest_Puna_Antofagasta_PeñasdelasTrampas1.1_8800BP	Argentina_Northwest_SubandeanValleys_Belen_700BP	I12744_Argentina_Northwest_SubandeanValleys_Belen_700BP	0.000534	0.000938	0.57	2024	2006	55040
YRI.DG	Chile_LosRieles_5100BP.AG	Argentina_Northwest_SubandeanValleys_Belen_700BP	I12744_Argentina_Northwest_SubandeanValleys_Belen_700BP	0.000343	0.000494	0.693	19401	19224	533686
YRI.DG	Chile_Conchali_700BP.AG	Argentina_Northwest_SubandeanValleys_Belen_700BP	I12744_Argentina_Northwest_SubandeanValleys_Belen_700BP	0.000531	0.000475	1.117	20331	20066	557031
YRI.DG	Argentina_Pampas_6800BP.AG	Argentina_Northwest_SubandeanValleys_Belen_700BP	I12744_Argentina_Northwest_SubandeanValleys_Belen_700BP	0.000544	0.000486	1.12	12300	12122	337046
YRI.DG	Argentina_NorthTierradelFuego_LaArcillosa2_5800BP.AG	Argentina_Northwest_SubandeanValleys_Belen_700BP	I12744_Argentina_Northwest_SubandeanValleys_Belen_700BP	0.000591	0.000507	1.165	19108	18849	527658

## Sheet: Sheet 2
Supplementary Data Table: Substantial genetic affinity with Middle Holocene Central Argentina among later Central Argentina populations
Outgroup	Pop_1	Pop_2	Pop_3	f4	SE	Z	n_ABBAs	n_BABAs	n_SNPs
YRI.DG	Argentina_Northwest_SouthernPuna_Antofagasta_4600BP	Peru_CentralAndes_8600-9000BP	Argentina_Central_Hills_SierrasChicas_JesusMaria_8500BP	-0.000229	0.000536	-0.427	16903	16994	449412
YRI.DG	Argentina_Northwest_SouthernPuna_Antofagasta_4600BP	Chile_LosRieles_5100BP.AG	Argentina_Central_Hills_SierrasChicas_JesusMaria_8500BP	-0.000175	0.000656	-0.267	13733	13796	362958
YRI.DG	Argentina_Central_Plains_MarChiquita_3900BP	Argentina_Northwest_SouthernPuna_Antofagasta_PeñasdelasTrampas1.1_8800BP	Argentina_Central_Hills_SierrasChicas_JesusMaria_8500BP	-0.000281	0.001493	-0.188	919	935	24290
YRI.DG	Argentina_Northwest_SouthernPuna_Antofagasta_4600BP	Argentina_Northwest_SouthernPuna_Antofagasta_PeñasdelasTrampas1.1_8800BP	Argentina_Central_Hills_SierrasChicas_JesusMaria_8500BP	-2e-06	0.001297	-0.001	1499	1500	39218
YRI.DG	Argentina_Northwest_SouthernPuna_Antofagasta_4600BP	Argentina_Pampas_CentralPampeanDunefields_LagunadelosPampas_10000BP	Argentina_Central_Hills_SierrasChicas_JesusMaria_8500BP	0.000143	0.000636	0.225	14566	14511	384434
YRI.DG	Argentina_Central_Hills_Calamuchita_700BP	Chile_LosRieles_5100BP.AG	Argentina_Central_Hills_SierrasChicas_JesusMaria_8500BP	0.000115	0.000449	0.255	14220	14164	376213
YRI.DG	Argentina_Central_Plains_MesopotamiaSantiagoDelEstero_400BP	Argentina_Northwest_SouthernPuna_Antofagasta_PeñasdelasTrampas1.1_8800BP	Argentina_Central_Hills_SierrasChicas_JesusMaria_8500BP	0.000233	0.000762	0.306	1545	1517	40523
YRI.DG	Argentina_Central_Hills_SierrasChicas_4100BP	Argentina_Northwest_SouthernPuna_Antofagasta_PeñasdelasTrampas1.1_8800BP	Argentina_Central_Hills_SierrasChicas_JesusMaria_8500BP	0.000544	0.001751	0.311	691	682	18187
YRI.DG	Argentina_Northwest_SouthernPuna_Antofagasta_4600BP	SouthernPatagonia_5100-7300BP	Argentina_Central_Hills_SierrasChicas_JesusMaria_8500BP	0.00017	0.000527	0.322	17494	17413	467311
YRI.DG	Argentina_Central_Hills_Calamuchita_4200BP	Argentina_Northwest_SouthernPuna_Antofagasta_PeñasdelasTrampas1.1_8800BP	Argentina_Central_Hills_SierrasChicas_JesusMaria_8500BP	0.000834	0.001714	0.487	757	741	18969
YRI.DG	Argentina_Central_Plains_MarChiquita_2500BP	Argentina_Northwest_SouthernPuna_Antofagasta_PeñasdelasTrampas1.1_8800BP	Argentina_Central_Hills_SierrasChicas_JesusMaria_8500BP	0.000632	0.001117	0.566	1409	1367	36477
YRI.DG	Argentina_Central_Plains_SouthCordoba_100BP	Chile_LosRieles_5100BP.AG	Argentina_Central_Hills_SierrasChicas_JesusMaria_8500BP	0.000404	0.000705	0.573	9362	9263	244495
YRI.DG	Argentina_Central_Plains_SouthCordoba_100BP	Argentina_Pampas_CentralPampeanDunefields_LagunadelosPampas_10000BP	Argentina_Central_Hills_SierrasChicas_JesusMaria_8500BP	0.000436	0.000705	0.619	9805	9693	256321
YRI.DG	Argentina_Central_Plains_SouthCordoba_100BP	Argentina_Northwest_SouthernPuna_Antofagasta_PeñasdelasTrampas1.1_8800BP	Argentina_Central_Hills_SierrasChicas_JesusMaria_8500BP	0.000914	0.001461	0.625	1028	1003	26870
YRI.DG	Argentina_Central_Hills_SierrasChicas_1700BP	Chile_LosRieles_5100BP.AG	Argentina_Central_Hills_SierrasChicas_JesusMaria_8500BP	0.000582	0.000661	0.879	7992	7891	206401
YRI.DG	Argentina_Northwest_SouthernPuna_Antofagasta_4600BP	Argentina_Pampas_6800-7700BP	Argentina_Central_Hills_SierrasChicas_JesusMaria_8500BP	0.00051	0.000501	1.018	16228	16030	429623
YRI.DG	Argentina_Central_Plains_SouthCordoba_100BP	SouthernPatagonia_5100-7300BP	Argentina_Central_Hills_SierrasChicas_JesusMaria_8500BP	0.000616	0.000589	1.047	11729	11540	309824
YRI.DG	Argentina_Central_Hills_SierrasChicas_1700BP	Argentina_Northwest_SouthernPuna_Antofagasta_PeñasdelasTrampas1.1_8800BP	Argentina_Central_Hills_SierrasChicas_JesusMaria_8500BP	0.001607	0.001503	1.069	942	894	23617
YRI.DG	Argentina_Central_Plains_MarChiquita_2500BP	Chile_LosRieles_5100BP.AG	Argentina_Central_Hills_SierrasChicas_JesusMaria_8500BP	0.000632	0.000522	1.21	12620	12385	329890
YRI.DG	Argentina_Central_Hills_Traslasierra_800BP	Chile_LosRieles_5100BP.AG	Argentina_Central_Hills_SierrasChicas_JesusMaria_8500BP	0.000538	0.000443	1.215	14309	14069	376111
YRI.DG	Argentina_Central_Hills_Calamuchita_700BP	Argentina_Northwest_SouthernPuna_Antofagasta_PeñasdelasTrampas1.1_8800BP	Argentina_Central_Hills_SierrasChicas_JesusMaria_8500BP	0.001056	0.000857	1.232	1555	1510	40564
YRI.DG	Argentina_Central_Plains_MarChiquita_3900BP	Chile_LosRieles_5100BP.AG	Argentina_Central_Hills_SierrasChicas_JesusMaria_8500BP	0.00089	0.000657	1.354	8162	7929	211753
YRI.DG	Argentina_Central_Plains_SouthCordoba_100BP	Argentina_Pampas_6800-7700BP	Argentina_Central_Hills_SierrasChicas_JesusMaria_8500BP	0.000792	0.000556	1.425	11001	10764	286981
YRI.DG	Argentina_Northwest_SouthernPuna_Antofagasta_4600BP	Brazil_CentralEast_6800-10400BP	Argentina_Central_Hills_SierrasChicas_JesusMaria_8500BP	0.000765	0.00052	1.47	15876	15503	416653
YRI.DG	Argentina_Central_Hills_SierrasChicas_1700BP	Argentina_Pampas_CentralPampeanDunefields_LagunadelosPampas_10000BP	Argentina_Central_Hills_SierrasChicas_JesusMaria_8500BP	0.000972	0.000647	1.504	7262	7098	185507
YRI.DG	Argentina_Central_Plains_MesopotamiaSantiagoDelEstero_400BP	Chile_LosRieles_5100BP.AG	Argentina_Central_Hills_SierrasChicas_JesusMaria_8500BP	0.000647	0.000418	1.548	14278	14010	375601
YRI.DG	Argentina_Central_Hills_SierrasChicas_4100BP	Argentina_Pampas_CentralPampeanDunefields_LagunadelosPampas_10000BP	Argentina_Central_Hills_SierrasChicas_JesusMaria_8500BP	0.00121	0.000779	1.554	5619	5473	143619
YRI.DG	Argentina_Central_Plains_MarChiquita_700BP	Argentina_Northwest_SouthernPuna_Antofagasta_PeñasdelasTrampas1.1_8800BP	Argentina_Central_Hills_SierrasChicas_JesusMaria_8500BP	0.001347	0.000824	1.634	1564	1509	40563
YRI.DG	Argentina_Central_Plains_MarChiquita_700BP	Chile_LosRieles_5100BP.AG	Argentina_Central_Hills_SierrasChicas_JesusMaria_8500BP	0.000748	0.000453	1.651	14321	14023	376236
YRI.DG	Argentina_Central_Hills_Traslasierra_800BP	Argentina_Northwest_SouthernPuna_Antofagasta_PeñasdelasTrampas1.1_8800BP	Argentina_Central_Hills_SierrasChicas_JesusMaria_8500BP	0.001437	0.00087	1.652	1576	1509	40561
YRI.DG	Argentina_Central_Hills_Calamuchita_4200BP	Chile_LosRieles_5100BP.AG	Argentina_Central_Hills_SierrasChicas_JesusMaria_8500BP	0.001405	0.000779	1.805	6363	6136	161866
YRI.DG	Argentina_Central_Hills_SierrasChicas_4100BP	Chile_LosRieles_5100BP.AG	Argentina_Central_Hills_SierrasChicas_JesusMaria_8500BP	0.001389	0.000763	1.82	6126	5901	157619
YRI.DG	Argentina_Central_Hills_Calamuchita_700BP	Argentina_Pampas_6800-7700BP	Argentina_Central_Hills_SierrasChicas_JesusMaria_8500BP	0.000671	0.000351	1.91	16848	16576	446168
YRI.DG	Argentina_Central_Hills_Calamuchita_4200BP	Argentina_Pampas_CentralPampeanDunefields_LagunadelosPampas_10000BP	Argentina_Central_Hills_SierrasChicas_JesusMaria_8500BP	0.001618	0.000812	1.994	5668	5438	142307
YRI.DG	Argentina_Central_Hills_Calamuchita_700BP	Argentina_Pampas_CentralPampeanDunefields_LagunadelosPampas_10000BP	Argentina_Central_Hills_SierrasChicas_JesusMaria_8500BP	0.000901	0.000441	2.043	15170	14876	397403
YRI.DG	Argentina_Central_Plains_SouthCordoba_100BP	Peru_CentralAndes_8600-9000BP	Argentina_Central_Hills_SierrasChicas_JesusMaria_8500BP	0.00118	0.000575	2.05	11527	11195	299178
YRI.DG	Argentina_Central_Hills_SierrasChicas_1700BP	Argentina_Pampas_6800-7700BP	Argentina_Central_Hills_SierrasChicas_JesusMaria_8500BP	0.00128	0.00052	2.46	8820	8567	226442
YRI.DG	Argentina_Central_Hills_SierrasChicas_4100BP	Argentina_Pampas_6800-7700BP	Argentina_Central_Hills_SierrasChicas_JesusMaria_8500BP	0.001564	0.000602	2.596	6786	6514	174625
YRI.DG	Argentina_Central_Plains_MarChiquita_2500BP	Argentina_Pampas_CentralPampeanDunefields_LagunadelosPampas_10000BP	Argentina_Central_Hills_SierrasChicas_JesusMaria_8500BP	0.001413	0.000535	2.64	11970	11608	309883
YRI.DG	Argentina_Central_Hills_SierrasChicas_4100BP	Peru_CentralAndes_8600-9000BP	Argentina_Central_Hills_SierrasChicas_JesusMaria_8500BP	0.001675	0.000623	2.688	6926	6643	177792
YRI.DG	Argentina_Central_Hills_SierrasChicas_4100BP	SouthernPatagonia_5100-7300BP	Argentina_Central_Hills_SierrasChicas_JesusMaria_8500BP	0.001729	0.000639	2.706	6986	6677	180361
YRI.DG	Argentina_Central_Hills_SierrasChicas_1700BP	SouthernPatagonia_5100-7300BP	Argentina_Central_Hills_SierrasChicas_JesusMaria_8500BP	0.001572	0.000542	2.898	9056	8674	232808
YRI.DG	Argentina_Central_Hills_Calamuchita_700BP	SouthernPatagonia_5100-7300BP	Argentina_Central_Hills_SierrasChicas_JesusMaria_8500BP	0.001069	0.000368	2.906	18316	17839	486658
YRI.DG	Argentina_Central_Plains_MarChiquita_700BP	Argentina_Pampas_CentralPampeanDunefields_LagunadelosPampas_10000BP	Argentina_Central_Hills_SierrasChicas_JesusMaria_8500BP	0.001293	0.000437	2.956	15212	14746	397461
YRI.DG	Argentina_Central_Plains_MarChiquita_3900BP	Argentina_Pampas_CentralPampeanDunefields_LagunadelosPampas_10000BP	Argentina_Central_Hills_SierrasChicas_JesusMaria_8500BP	0.002053	0.000683	3.006	7460	7082	190524
YRI.DG	Argentina_Central_Hills_Calamuchita_4200BP	SouthernPatagonia_5100-7300BP	Argentina_Central_Hills_SierrasChicas_JesusMaria_8500BP	0.001886	0.00061	3.09	6981	6641	176952
YRI.DG	Argentina_Central_Plains_MarChiquita_3900BP	SouthernPatagonia_5100-7300BP	Argentina_Central_Hills_SierrasChicas_JesusMaria_8500BP	0.001685	0.000541	3.112	9221	8787	239599
YRI.DG	Argentina_Central_Hills_Calamuchita_4200BP	Peru_CentralAndes_8600-9000BP	Argentina_Central_Hills_SierrasChicas_JesusMaria_8500BP	0.001952	0.000624	3.127	7005	6682	175446
YRI.DG	Argentina_Central_Hills_SierrasChicas_1700BP	Brazil_CentralEast_6800-10400BP	Argentina_Central_Hills_SierrasChicas_JesusMaria_8500BP	0.001587	0.000506	3.137	8709	8348	222883
YRI.DG	Argentina_Central_Plains_MarChiquita_2500BP	Argentina_Pampas_6800-7700BP	Argentina_Central_Hills_SierrasChicas_JesusMaria_8500BP	0.001425	0.000434	3.286	14341	13799	373845
YRI.DG	Argentina_Central_Plains_MarChiquita_3900BP	Peru_CentralAndes_8600-9000BP	Argentina_Central_Hills_SierrasChicas_JesusMaria_8500BP	0.001809	0.00054	3.352	9156	8747	236134
YRI.DG	Argentina_Central_Hills_Traslasierra_800BP	Argentina_Pampas_CentralPampeanDunefields_LagunadelosPampas_10000BP	Argentina_Central_Hills_SierrasChicas_JesusMaria_8500BP	0.001475	0.00044	3.357	15232	14670	396506
YRI.DG	Argentina_Central_Plains_MarChiquita_3900BP	Brazil_CentralEast_6800-10400BP	Argentina_Central_Hills_SierrasChicas_JesusMaria_8500BP	0.001742	0.000512	3.399	8890	8483	229464
YRI.DG	Argentina_Central_Hills_SierrasChicas_1700BP	Peru_CentralAndes_8600-9000BP	Argentina_Central_Hills_SierrasChicas_JesusMaria_8500BP	0.001881	0.000546	3.443	9026	8606	229990
YRI.DG	Argentina_Central_Hills_Calamuchita_4200BP	Argentina_Pampas_6800-7700BP	Argentina_Central_Hills_SierrasChicas_JesusMaria_8500BP	0.002128	0.000614	3.465	6909	6532	173632
YRI.DG	Argentina_Central_Plains_MarChiquita_3900BP	Argentina_Pampas_6800-7700BP	Argentina_Central_Hills_SierrasChicas_JesusMaria_8500BP	0.00181	0.000512	3.537	9025	8616	232937
YRI.DG	Argentina_Central_Hills_SierrasChicas_4100BP	Brazil_CentralEast_6800-10400BP	Argentina_Central_Hills_SierrasChicas_JesusMaria_8500BP	0.002119	0.000597	3.55	6714	6352	171809
YRI.DG	Argentina_Central_Plains_SouthCordoba_100BP	Brazil_CentralEast_6800-10400BP	Argentina_Central_Hills_SierrasChicas_JesusMaria_8500BP	0.001945	0.000546	3.561	10860	10318	279080
YRI.DG	Argentina_Central_Hills_Traslasierra_800BP	Argentina_Pampas_6800-7700BP	Argentina_Central_Hills_SierrasChicas_JesusMaria_8500BP	0.001275	0.000354	3.6	16974	16406	445772
YRI.DG	Argentina_Central_Plains_MarChiquita_700BP	Argentina_Pampas_6800-7700BP	Argentina_Central_Hills_SierrasChicas_JesusMaria_8500BP	0.001296	0.000358	3.623	16981	16414	446218
YRI.DG	Argentina_Central_Plains_MesopotamiaSantiagoDelEstero_400BP	Argentina_Pampas_CentralPampeanDunefields_LagunadelosPampas_10000BP	Argentina_Central_Hills_SierrasChicas_JesusMaria_8500BP	0.001529	0.000409	3.741	14776	14197	384698
YRI.DG	Argentina_Central_Hills_Calamuchita_700BP	Peru_CentralAndes_8600-9000BP	Argentina_Central_Hills_SierrasChicas_JesusMaria_8500BP	0.001379	0.000355	3.882	17795	17170	467219
YRI.DG	Argentina_Central_Hills_Calamuchita_4200BP	Brazil_CentralEast_6800-10400BP	Argentina_Central_Hills_SierrasChicas_JesusMaria_8500BP	0.002463	0.000626	3.936	6900	6479	171571
YRI.DG	Argentina_Central_Plains_MarChiquita_2500BP	SouthernPatagonia_5100-7300BP	Argentina_Central_Hills_SierrasChicas_JesusMaria_8500BP	0.00173	0.000438	3.947	14908	14232	390225
YRI.DG	Argentina_Central_Plains_MarChiquita_700BP	Peru_CentralAndes_8600-9000BP	Argentina_Central_Hills_SierrasChicas_JesusMaria_8500BP	0.001485	0.000369	4.027	17814	17178	467295
YRI.DG	Argentina_Central_Plains_MesopotamiaSantiagoDelEstero_400BP	Argentina_Pampas_6800-7700BP	Argentina_Central_Hills_SierrasChicas_JesusMaria_8500BP	0.001355	0.000336	4.035	16859	16303	443677
YRI.DG	Argentina_Central_Hills_Traslasierra_800BP	SouthernPatagonia_5100-7300BP	Argentina_Central_Hills_SierrasChicas_JesusMaria_8500BP	0.001506	0.00037	4.07	18410	17694	485636
YRI.DG	Argentina_Central_Plains_MarChiquita_700BP	SouthernPatagonia_5100-7300BP	Argentina_Central_Hills_SierrasChicas_JesusMaria_8500BP	0.001498	0.00036	4.165	18412	17693	486825
YRI.DG	Argentina_Central_Plains_MarChiquita_2500BP	Brazil_CentralEast_6800-10400BP	Argentina_Central_Hills_SierrasChicas_JesusMaria_8500BP	0.001743	0.000407	4.283	14091	13463	365750
YRI.DG	Argentina_Central_Plains_MarChiquita_2500BP	Peru_CentralAndes_8600-9000BP	Argentina_Central_Hills_SierrasChicas_JesusMaria_8500BP	0.001859	0.000434	4.284	14779	14066	382444
YRI.DG	Argentina_Central_Hills_Traslasierra_800BP	Peru_CentralAndes_8600-9000BP	Argentina_Central_Hills_SierrasChicas_JesusMaria_8500BP	0.001597	0.000371	4.308	17845	17109	466680
YRI.DG	Argentina_Central_Hills_Calamuchita_700BP	Brazil_CentralEast_6800-10400BP	Argentina_Central_Hills_SierrasChicas_JesusMaria_8500BP	0.001499	0.000346	4.336	16526	15898	432756
YRI.DG	Argentina_Central_Plains_MesopotamiaSantiagoDelEstero_400BP	Peru_CentralAndes_8600-9000BP	Argentina_Central_Hills_SierrasChicas_JesusMaria_8500BP	0.001534	0.000346	4.429	17616	16976	462538
YRI.DG	Argentina_Central_Plains_MesopotamiaSantiagoDelEstero_400BP	SouthernPatagonia_5100-7300BP	Argentina_Central_Hills_SierrasChicas_JesusMaria_8500BP	0.001604	0.000341	4.709	18138	17414	479487
YRI.DG	Argentina_Central_Plains_MesopotamiaSantiagoDelEstero_400BP	Brazil_CentralEast_6800-10400BP	Argentina_Central_Hills_SierrasChicas_JesusMaria_8500BP	0.001653	0.000328	5.044	16436	15786	430724
YRI.DG	Argentina_Central_Plains_MarChiquita_700BP	Brazil_CentralEast_6800-10400BP	Argentina_Central_Hills_SierrasChicas_JesusMaria_8500BP	0.001799	0.000344	5.238	16583	15795	432798
YRI.DG	Argentina_Central_Hills_Traslasierra_800BP	Brazil_CentralEast_6800-10400BP	Argentina_Central_Hills_SierrasChicas_JesusMaria_8500BP	0.001915	0.000346	5.532	16599	15786	432442

## Sheet: Sheet 3
Supplementary Data Table: Genetic affinities of modern admixed groupings from (Luisi et al. 2020, PLOS Genetics) for Early/Middle Holocene South Americans
Outgroup	Pop_1	Pop_2	Pop_3	f4	SE	Z	n_SNPs
YRI.DG	25deMayo	SouthernPatagonia_5100-7300BP	Argentina_Central_Hills_SierrasChicas_JesusMaria_8500BP	0.000439004	0.00055799	0.786759	69823
YRI.DG	25deMayo	Peru_CentralAndes_8600-9000BP	Argentina_Central_Hills_SierrasChicas_JesusMaria_8500BP	0.000331544	0.000555182	0.597181	67564
YRI.DG	25deMayo	Chile_LosRieles_5100BP.AG	Argentina_Central_Hills_SierrasChicas_JesusMaria_8500BP	6.92119e-05	0.00066814	0.103589	55808
YRI.DG	25deMayo	Brazil_CentralEast_6800-10400BP	Argentina_Central_Hills_SierrasChicas_JesusMaria_8500BP	0.00112254	0.000541004	2.07491	63240
YRI.DG	25deMayo	Argentina_Pampas_CentralPampeanDunefields_LagunadelosPampas_10000BP	Argentina_Central_Hills_SierrasChicas_JesusMaria_8500BP	0.00120876	0.00066002	1.8314	58362
YRI.DG	25deMayo	Argentina_Pampas_6800-7700BP	Argentina_Central_Hills_SierrasChicas_JesusMaria_8500BP	-4.14929e-06	0.000539408	-0.00769231	64949
YRI.DG	25deMayo	Argentina_Northwest_SouthernPuna_Antofagasta_PeÃ±asdelasTrampas1.1_8800BP	Argentina_Central_Hills_SierrasChicas_JesusMaria_8500BP	6.39189e-05	0.00185307	0.0344936	6244
YRI.DG	AMBA	SouthernPatagonia_5100-7300BP	Argentina_Central_Hills_SierrasChicas_JesusMaria_8500BP	0.000825906	0.000612638	1.34811	69826
YRI.DG	AMBA	Peru_CentralAndes_8600-9000BP	Argentina_Central_Hills_SierrasChicas_JesusMaria_8500BP	0.00114259	0.000615182	1.85732	67566
YRI.DG	AMBA	Chile_LosRieles_5100BP.AG	Argentina_Central_Hills_SierrasChicas_JesusMaria_8500BP	0.00070231	0.000761308	0.922504	55810
YRI.DG	AMBA	Brazil_CentralEast_6800-10400BP	Argentina_Central_Hills_SierrasChicas_JesusMaria_8500BP	0.00155463	0.000622211	2.49856	63243
YRI.DG	AMBA	Argentina_Pampas_CentralPampeanDunefields_LagunadelosPampas_10000BP	Argentina_Central_Hills_SierrasChicas_JesusMaria_8500BP	0.00105763	0.000727002	1.45478	58364
YRI.DG	AMBA	Argentina_Pampas_6800-7700BP	Argentina_Central_Hills_SierrasChicas_JesusMaria_8500BP	0.00106225	0.000607454	1.74869	64952
YRI.DG	AMBA	Argentina_Northwest_SouthernPuna_Antofagasta_PeÃ±asdelasTrampas1.1_8800BP	Argentina_Central_Hills_SierrasChicas_JesusMaria_8500BP	0.00170549	0.00202163	0.843624	6244
YRI.DG	BahiaBlanca	SouthernPatagonia_5100-7300BP	Argentina_Central_Hills_SierrasChicas_JesusMaria_8500BP	-0.00010781	0.000663779	-0.162418	69814
YRI.DG	BahiaBlanca	Peru_CentralAndes_8600-9000BP	Argentina_Central_Hills_SierrasChicas_JesusMaria_8500BP	0.000415675	0.000647738	0.641733	67556
YRI.DG	BahiaBlanca	Chile_LosRieles_5100BP.AG	Argentina_Central_Hills_SierrasChicas_JesusMaria_8500BP	-0.000372036	0.00080252	-0.463585	55802
YRI.DG	BahiaBlanca	Brazil_CentralEast_6800-10400BP	Argentina_Central_Hills_SierrasChicas_JesusMaria_8500BP	0.000976876	0.000626365	1.5596	63234
YRI.DG	BahiaBlanca	Argentina_Pampas_CentralPampeanDunefields_LagunadelosPampas_10000BP	Argentina_Central_Hills_SierrasChicas_JesusMaria_8500BP	0.00188551	0.000746214	2.52676	58357
YRI.DG	BahiaBlanca	Argentina_Pampas_6800-7700BP	Argentina_Central_Hills_SierrasChicas_JesusMaria_8500BP	-0.000465484	0.000635444	-0.732534	64944
YRI.DG	BahiaBlanca	Argentina_Northwest_SouthernPuna_Antofagasta_PeÃ±asdelasTrampas1.1_8800BP	Argentina_Central_Hills_SierrasChicas_JesusMaria_8500BP	-0.000309823	0.00211285	-0.146637	6243
YRI.DG	Bariloche	SouthernPatagonia_5100-7300BP	Argentina_Central_Hills_SierrasChicas_JesusMaria_8500BP	-0.000377963	0.000711811	-0.530988	69812
YRI.DG	Bariloche	Peru_CentralAndes_8600-9000BP	Argentina_Central_Hills_SierrasChicas_JesusMaria_8500BP	0.00107876	0.000717632	1.50322	67552
YRI.DG	Bariloche	Chile_LosRieles_5100BP.AG	Argentina_Central_Hills_SierrasChicas_JesusMaria_8500BP	-0.00276971	0.000894606	-3.09601	55801
YRI.DG	Bariloche	Brazil_CentralEast_6800-10400BP	Argentina_Central_Hills_SierrasChicas_JesusMaria_8500BP	0.00110911	0.000704465	1.5744	63230
YRI.DG	Bariloche	Argentina_Pampas_CentralPampeanDunefields_LagunadelosPampas_10000BP	Argentina_Central_Hills_SierrasChicas_JesusMaria_8500BP	0.00173811	0.000881162	1.97252	58347
YRI.DG	Bariloche	Argentina_Pampas_6800-7700BP	Argentina_Central_Hills_SierrasChicas_JesusMaria_8500BP	-0.000602023	0.000712234	-0.845261	64940
YRI.DG	Bariloche	Argentina_Northwest_SouthernPuna_Antofagasta_PeÃ±asdelasTrampas1.1_8800BP	Argentina_Central_Hills_SierrasChicas_JesusMaria_8500BP	0.0014922	0.00231011	0.645941	6243
YRI.DG	Calingasta	SouthernPatagonia_5100-7300BP	Argentina_Central_Hills_SierrasChicas_JesusMaria_8500BP	5.72696e-05	0.000515505	0.111094	69826
YRI.DG	Calingasta	Peru_CentralAndes_8600-9000BP	Argentina_Central_Hills_SierrasChicas_JesusMaria_8500BP	0.000686825	0.00050867	1.35024	67567
YRI.DG	Calingasta	Chile_LosRieles_5100BP.AG	Argentina_Central_Hills_SierrasChicas_JesusMaria_8500BP	-0.0013551	0.000622029	-2.17851	55810
YRI.DG	Calingasta	Brazil_CentralEast_6800-10400BP	Argentina_Central_Hills_SierrasChicas_JesusMaria_8500BP	0.00107725	0.000509082	2.11607	63243
YRI.DG	Calingasta	Argentina_Pampas_CentralPampeanDunefields_LagunadelosPampas_10000BP	Argentina_Central_Hills_SierrasChicas_JesusMaria_8500BP	0.000669111	0.000605145	1.1057	58365
YRI.DG	Calingasta	Argentina_Pampas_6800-7700BP	Argentina_Central_Hills_SierrasChicas_JesusMaria_8500BP	0.000230161	0.000495127	0.464853	64952
YRI.DG	Calingasta	Argentina_Northwest_SouthernPuna_Antofagasta_PeÃ±asdelasTrampas1.1_8800BP	Argentina_Central_Hills_SierrasChicas_JesusMaria_8500BP	0.000332939	0.00180917	0.184028	6244
YRI.DG	Catamarca	SouthernPatagonia_5100-7300BP	Argentina_Central_Hills_SierrasChicas_JesusMaria_8500BP	0.000158331	0.000789845	0.200458	69713
YRI.DG	Catamarca	Peru_CentralAndes_8600-9000BP	Argentina_Central_Hills_SierrasChicas_JesusMaria_8500BP	-6.8987e-05	0.000783052	-0.0881002	67459
YRI.DG	Catamarca	Chile_LosRieles_5100BP.AG	Argentina_Central_Hills_SierrasChicas_JesusMaria_8500BP	-4.7757e-05	0.000944386	-0.0505693	55727
YRI.DG	Catamarca	Brazil_CentralEast_6800-10400BP	Argentina_Central_Hills_SierrasChicas_JesusMaria_8500BP	0.00096136	0.000747016	1.28693	63142
YRI.DG	Catamarca	Argentina_Pampas_CentralPampeanDunefields_LagunadelosPampas_10000BP	Argentina_Central_Hills_SierrasChicas_JesusMaria_8500BP	0.00175753	0.000954138	1.84201	58270
YRI.DG	Catamarca	Argentina_Pampas_6800-7700BP	Argentina_Central_Hills_SierrasChicas_JesusMaria_8500BP	-7.21737e-05	0.000758149	-0.0951973	64848
YRI.DG	Catamarca	Argentina_Northwest_SouthernPuna_Antofagasta_PeÃ±asdelasTrampas1.1_8800BP	Argentina_Central_Hills_SierrasChicas_JesusMaria_8500BP	-0.00121158	0.0025228	-0.480251	6232
YRI.DG	Chepes	SouthernPatagonia_5100-7300BP	Argentina_Central_Hills_SierrasChicas_JesusMaria_8500BP	0.000413231	0.000519227	0.795858	69826
YRI.DG	Chepes	Peru_CentralAndes_8600-9000BP	Argentina_Central_Hills_SierrasChicas_JesusMaria_8500BP	0.000625751	0.000513389	1.21886	67567
YRI.DG	Chepes	Chile_LosRieles_5100BP.AG	Argentina_Central_Hills_SierrasChicas_JesusMaria_8500BP	-2.97232e-05	0.000639918	-0.0464485	55810
YRI.DG	Chepes	Brazil_CentralEast_6800-10400BP	Argentina_Central_Hills_SierrasChicas_JesusMaria_8500BP	0.00134531	0.000502988	2.67463	63243
YRI.DG	Chepes	Argentina_Pampas_CentralPampeanDunefields_LagunadelosPampas_10000BP	Argentina_Central_Hills_SierrasChicas_JesusMaria_8500BP	0.000701389	0.000605847	1.1577	58365
YRI.DG	Chepes	Argentina_Pampas_6800-7700BP	Argentina_Central_Hills_SierrasChicas_JesusMaria_8500BP	0.000179703	0.000493404	0.364211	64952
YRI.DG	Chepes	Argentina_Northwest_SouthernPuna_Antofagasta_PeÃ±asdelasTrampas1.1_8800BP	Argentina_Central_Hills_SierrasChicas_JesusMaria_8500BP	0.00168948	0.00171087	0.987498	6244
YRI.DG	ColoniaAurora	SouthernPatagonia_5100-7300BP	Argentina_Central_Hills_SierrasChicas_JesusMaria_8500BP	-0.000939145	0.00075085	-1.25078	69560
YRI.DG	ColoniaAurora	Peru_CentralAndes_8600-9000BP	Argentina_Central_Hills_SierrasChicas_JesusMaria_8500BP	-0.0011736	0.00077837	-1.50776	67314
YRI.DG	ColoniaAurora	Chile_LosRieles_5100BP.AG	Argentina_Central_Hills_SierrasChicas_JesusMaria_8500BP	-0.00238791	0.000931027	-2.56482	55603
YRI.DG	ColoniaAurora	Brazil_CentralEast_6800-10400BP	Argentina_Central_Hills_SierrasChicas_JesusMaria_8500BP	-0.000706118	0.000755905	-0.934136	63008
YRI.DG	ColoniaAurora	Argentina_Pampas_CentralPampeanDunefields_LagunadelosPampas_10000BP	Argentina_Central_Hills_SierrasChicas_JesusMaria_8500BP	-0.00171019	0.000914123	-1.87086	58137
YRI.DG	ColoniaAurora	Argentina_Pampas_6800-7700BP	Argentina_Central_Hills_SierrasChicas_JesusMaria_8500BP	-0.00186052	0.000749657	-2.48183	64720
YRI.DG	ColoniaAurora	Argentina_Northwest_SouthernPuna_Antofagasta_PeÃ±asdelasTrampas1.1_8800BP	Argentina_Central_Hills_SierrasChicas_JesusMaria_8500BP	-0.00301262	0.00268747	-1.12098	6225
YRI.DG	Cordoba	SouthernPatagonia_5100-7300BP	Argentina_Central_Hills_SierrasChicas_JesusMaria_8500BP	0.000472582	0.000563167	0.839151	69815
YRI.DG	Cordoba	Peru_CentralAndes_8600-9000BP	Argentina_Central_Hills_SierrasChicas_JesusMaria_8500BP	0.000698572	0.000567595	1.23076	67556
YRI.DG	Cordoba	Chile_LosRieles_5100BP.AG	Argentina_Central_Hills_SierrasChicas_JesusMaria_8500BP	0.000453437	0.000703219	0.644802	55803
YRI.DG	Cordoba	Brazil_CentralEast_6800-10400BP	Argentina_Central_Hills_SierrasChicas_JesusMaria_8500BP	0.00105368	0.000562385	1.87359	63236
YRI.DG	Cordoba	Argentina_Pampas_CentralPampeanDunefields_LagunadelosPampas_10000BP	Argentina_Central_Hills_SierrasChicas_JesusMaria_8500BP	0.000498658	0.000665891	0.748858	58352
YRI.DG	Cordoba	Argentina_Pampas_6800-7700BP	Argentina_Central_Hills_SierrasChicas_JesusMaria_8500BP	0.000197366	0.000545542	0.361779	64943
YRI.DG	Cordoba	Argentina_Northwest_SouthernPuna_Antofagasta_PeÃ±asdelasTrampas1.1_8800BP	Argentina_Central_Hills_SierrasChicas_JesusMaria_8500BP	0.000944916	0.00188448	0.50142	6243
YRI.DG	Corrientes	SouthernPatagonia_5100-7300BP	Argentina_Central_Hills_SierrasChicas_JesusMaria_8500BP	0.000547365	0.000519528	1.05358	69825
YRI.DG	Corrientes	Peru_CentralAndes_8600-9000BP	Argentina_Central_Hills_SierrasChicas_JesusMaria_8500BP	0.000823602	0.000514587	1.60051	67566
YRI.DG	Corrientes	Chile_LosRieles_5100BP.AG	Argentina_Central_Hills_SierrasChicas_JesusMaria_8500BP	-4.62128e-05	0.000632626	-0.0730491	55809
YRI.DG	Corrientes	Brazil_CentralEast_6800-10400BP	Argentina_Central_Hills_SierrasChicas_JesusMaria_8500BP	0.000956306	0.000489966	1.95178	63242
YRI.DG	Corrientes	Argentina_Pampas_CentralPampeanDunefields_LagunadelosPampas_10000BP	Argentina_Central_Hills_SierrasChicas_JesusMaria_8500BP	0.0011355	0.000600476	1.891	58364
YRI.DG	Corrientes	Argentina_Pampas_6800-7700BP	Argentina_Central_Hills_SierrasChicas_JesusMaria_8500BP	0.000118477	0.000491725	0.240941	64951
YRI.DG	Corrientes	Argentina_Northwest_SouthernPuna_Antofagasta_PeÃ±asdelasTrampas1.1_8800BP	Argentina_Central_Hills_SierrasChicas_JesusMaria_8500BP	-0.000317781	0.00181355	-0.175226	6244
YRI.DG	Formosa	SouthernPatagonia_5100-7300BP	Argentina_Central_Hills_SierrasChicas_JesusMaria_8500BP	0.00043877	0.000486168	0.902507	69826
YRI.DG	Formosa	Peru_CentralAndes_8600-9000BP	Argentina_Central_Hills_SierrasChicas_JesusMaria_8500BP	0.000769067	0.000493486	1.55844	67567
YRI.DG	Formosa	Chile_LosRieles_5100BP.AG	Argentina_Central_Hills_SierrasChicas_JesusMaria_8500BP	0.000359356	0.000609225	0.589857	55810
YRI.DG	Formosa	Brazil_CentralEast_6800-10400BP	Argentina_Central_Hills_SierrasChicas_JesusMaria_8500BP	0.00105081	0.000474237	2.21579	63243
YRI.DG	Formosa	Argentina_Pampas_CentralPampeanDunefields_LagunadelosPampas_10000BP	Argentina_Central_Hills_SierrasChicas_JesusMaria_8500BP	0.000768577	0.000580483	1.32403	58365
YRI.DG	Formosa	Argentina_Pampas_6800-7700BP	Argentina_Central_Hills_SierrasChicas_JesusMaria_8500BP	0.000331294	0.000471238	0.70303	64952
YRI.DG	Formosa	Argentina_Northwest_SouthernPuna_Antofagasta_PeÃ±asdelasTrampas1.1_8800BP	Argentina_Central_Hills_SierrasChicas_JesusMaria_8500BP	0.00189523	0.00167029	1.13467	6244
YRI.DG	LaPaz	SouthernPatagonia_5100-7300BP	Argentina_Central_Hills_SierrasChicas_JesusMaria_8500BP	0.000284993	0.000494374	0.576472	69826
YRI.DG	LaPaz	Peru_CentralAndes_8600-9000BP	Argentina_Central_Hills_SierrasChicas_JesusMaria_8500BP	0.000865721	0.00049297	1.75613	67567
YRI.DG	LaPaz	Chile_LosRieles_5100BP.AG	Argentina_Central_Hills_SierrasChicas_JesusMaria_8500BP	-0.000280649	0.000620093	-0.452592	55810
YRI.DG	LaPaz	Brazil_CentralEast_6800-10400BP	Argentina_Central_Hills_SierrasChicas_JesusMaria_8500BP	0.000854133	0.000477794	1.78766	63243
YRI.DG	LaPaz	Argentina_Pampas_CentralPampeanDunefields_LagunadelosPampas_10000BP	Argentina_Central_Hills_SierrasChicas_JesusMaria_8500BP	0.000579068	0.000587852	0.985056	58365
YRI.DG	LaPaz	Argentina_Pampas_6800-7700BP	Argentina_Central_Hills_SierrasChicas_JesusMaria_8500BP	0.000552471	0.000472242	1.16989	64952
YRI.DG	LaPaz	Argentina_Northwest_SouthernPuna_Antofagasta_PeÃ±asdelasTrampas1.1_8800BP	Argentina_Central_Hills_SierrasChicas_JesusMaria_8500BP	-0.000461347	0.00173278	-0.266246	6244
YRI.DG	LaPlata	SouthernPatagonia_5100-7300BP	Argentina_Central_Hills_SierrasChicas_JesusMaria_8500BP	0.000461509	0.000564833	0.817071	69826
YRI.DG	LaPlata	Peru_CentralAndes_8600-9000BP	Argentina_Central_Hills_SierrasChicas_JesusMaria_8500BP	0.00101331	0.000587002	1.72625	67567
YRI.DG	LaPlata	Chile_LosRieles_5100BP.AG	Argentina_Central_Hills_SierrasChicas_JesusMaria_8500BP	0.000343951	0.000725642	0.473996	55810
YRI.DG	LaPlata	Brazil_CentralEast_6800-10400BP	Argentina_Central_Hills_SierrasChicas_JesusMaria_8500BP	0.000953063	0.000585117	1.62884	63243
YRI.DG	LaPlata	Argentina_Pampas_CentralPampeanDunefields_LagunadelosPampas_10000BP	Argentina_Central_Hills_SierrasChicas_JesusMaria_8500BP	0.0012774	0.000693585	1.84174	58365
YRI.DG	LaPlata	Argentina_Pampas_6800-7700BP	Argentina_Central_Hills_SierrasChicas_JesusMaria_8500BP	0.000598909	0.000580712	1.03134	64952
YRI.DG	LaPlata	Argentina_Northwest_SouthernPuna_Antofagasta_PeÃ±asdelasTrampas1.1_8800BP	Argentina_Central_Hills_SierrasChicas_JesusMaria_8500BP	-0.000483273	0.00195125	-0.247674	6244
YRI.DG	PuertoMadryn	SouthernPatagonia_5100-7300BP	Argentina_Central_Hills_SierrasChicas_JesusMaria_8500BP	-0.000711912	0.000619898	-1.14843	69824
YRI.DG	PuertoMadryn	Peru_CentralAndes_8600-9000BP	Argentina_Central_Hills_SierrasChicas_JesusMaria_8500BP	-5.97506e-05	0.000619461	-0.0964557	67565
YRI.DG	PuertoMadryn	Chile_LosRieles_5100BP.AG	Argentina_Central_Hills_SierrasChicas_JesusMaria_8500BP	-0.00154642	0.000773423	-1.99945	55809
YRI.DG	PuertoMadryn	Brazil_CentralEast_6800-10400BP	Argentina_Central_Hills_SierrasChicas_JesusMaria_8500BP	0.00045145	0.000607247	0.743438	63241
YRI.DG	PuertoMadryn	Argentina_Pampas_CentralPampeanDunefields_LagunadelosPampas_10000BP	Argentina_Central_Hills_SierrasChicas_JesusMaria_8500BP	0.000878908	0.000728053	1.2072	58363
YRI.DG	PuertoMadryn	Argentina_Pampas_6800-7700BP	Argentina_Central_Hills_SierrasChicas_JesusMaria_8500BP	-0.000344643	0.000599958	-0.574445	64950
YRI.DG	PuertoMadryn	Argentina_Northwest_SouthernPuna_Antofagasta_PeÃ±asdelasTrampas1.1_8800BP	Argentina_Central_Hills_SierrasChicas_JesusMaria_8500BP	0.000477649	0.00208777	0.228785	6244
YRI.DG	RioCuarto	SouthernPatagonia_5100-7300BP	Argentina_Central_Hills_SierrasChicas_JesusMaria_8500BP	0.000129911	0.000525637	0.247149	69826
YRI.DG	RioCuarto	Peru_CentralAndes_8600-9000BP	Argentina_Central_Hills_SierrasChicas_JesusMaria_8500BP	6.791e-05	0.000520624	0.13044	67567
YRI.DG	RioCuarto	Chile_LosRieles_5100BP.AG	Argentina_Central_Hills_SierrasChicas_JesusMaria_8500BP	-0.000375155	0.000628595	-0.596816	55810
YRI.DG	RioCuarto	Brazil_CentralEast_6800-10400BP	Argentina_Central_Hills_SierrasChicas_JesusMaria_8500BP	0.000479042	0.000511025	0.937415	63243
YRI.DG	RioCuarto	Argentina_Pampas_CentralPampeanDunefields_LagunadelosPampas_10000BP	Argentina_Central_Hills_SierrasChicas_JesusMaria_8500BP	0.000174145	0.000578286	0.30114	58365
YRI.DG	RioCuarto	Argentina_Pampas_6800-7700BP	Argentina_Central_Hills_SierrasChicas_JesusMaria_8500BP	-0.000276682	0.000510015	-0.542497	64952
YRI.DG	RioCuarto	Argentina_Northwest_SouthernPuna_Antofagasta_PeÃ±asdelasTrampas1.1_8800BP	Argentina_Central_Hills_SierrasChicas_JesusMaria_8500BP	0.000453626	0.00167971	0.270062	6244
YRI.DG	RioGrande	SouthernPatagonia_5100-7300BP	Argentina_Central_Hills_SierrasChicas_JesusMaria_8500BP	-0.000731947	0.000588843	-1.24303	69822
YRI.DG	RioGrande	Peru_CentralAndes_8600-9000BP	Argentina_Central_Hills_SierrasChicas_JesusMaria_8500BP	-0.000229912	0.000599426	-0.383554	67563
YRI.DG	RioGrande	Chile_LosRieles_5100BP.AG	Argentina_Central_Hills_SierrasChicas_JesusMaria_8500BP	-0.00163886	0.000729169	-2.24758	55807
YRI.DG	RioGrande	Brazil_CentralEast_6800-10400BP	Argentina_Central_Hills_SierrasChicas_JesusMaria_8500BP	0.000516061	0.000568884	0.907146	63240
YRI.DG	RioGrande	Argentina_Pampas_CentralPampeanDunefields_LagunadelosPampas_10000BP	Argentina_Central_Hills_SierrasChicas_JesusMaria_8500BP	0.000573713	0.000684961	0.837584	58362
YRI.DG	RioGrande	Argentina_Pampas_6800-7700BP	Argentina_Central_Hills_SierrasChicas_JesusMaria_8500BP	-0.00115654	0.000571648	-2.02316	64948
YRI.DG	RioGrande	Argentina_Northwest_SouthernPuna_Antofagasta_PeÃ±asdelasTrampas1.1_8800BP	Argentina_Central_Hills_SierrasChicas_JesusMaria_8500BP	0.000944916	0.00192762	0.490199	6243
YRI.DG	Salta	SouthernPatagonia_5100-7300BP	Argentina_Central_Hills_SierrasChicas_JesusMaria_8500BP	0.000137796	0.000618504	0.222789	69826
YRI.DG	Salta	Peru_CentralAndes_8600-9000BP	Argentina_Central_Hills_SierrasChicas_JesusMaria_8500BP	-0.000527205	0.000601964	-0.875808	67567
YRI.DG	Salta	Chile_LosRieles_5100BP.AG	Argentina_Central_Hills_SierrasChicas_JesusMaria_8500BP	-0.00123846	0.000756947	-1.63612	55810
YRI.DG	Salta	Brazil_CentralEast_6800-10400BP	Argentina_Central_Hills_SierrasChicas_JesusMaria_8500BP	0.000764216	0.000592782	1.2892	63243
YRI.DG	Salta	Argentina_Pampas_CentralPampeanDunefields_LagunadelosPampas_10000BP	Argentina_Central_Hills_SierrasChicas_JesusMaria_8500BP	0.000287043	0.000730308	0.393043	58365
YRI.DG	Salta	Argentina_Pampas_6800-7700BP	Argentina_Central_Hills_SierrasChicas_JesusMaria_8500BP	0.00011544	0.000578583	0.199521	64952
YRI.DG	Salta	Argentina_Northwest_SouthernPuna_Antofagasta_PeÃ±asdelasTrampas1.1_8800BP	Argentina_Central_Hills_SierrasChicas_JesusMaria_8500BP	0.00135716	0.0020195	0.672027	6244
YRI.DG	SanMigTucuman	SouthernPatagonia_5100-7300BP	Argentina_Central_Hills_SierrasChicas_JesusMaria_8500BP	0.000443999	0.00050852	0.873121	69826
YRI.DG	SanMigTucuman	Peru_CentralAndes_8600-9000BP	Argentina_Central_Hills_SierrasChicas_JesusMaria_8500BP	0.000910059	0.000517945	1.75706	67567
YRI.DG	SanMigTucuman	Chile_LosRieles_5100BP.AG	Argentina_Central_Hills_SierrasChicas_JesusMaria_8500BP	-8.70819e-05	0.000639406	-0.136192	55810
YRI.DG	SanMigTucuman	Brazil_CentralEast_6800-10400BP	Argentina_Central_Hills_SierrasChicas_JesusMaria_8500BP	0.00135874	0.000515186	2.63738	63243
YRI.DG	SanMigTucuman	Argentina_Pampas_CentralPampeanDunefields_LagunadelosPampas_10000BP	Argentina_Central_Hills_SierrasChicas_JesusMaria_8500BP	0.00150261	0.000605541	2.48143	58365
YRI.DG	SanMigTucuman	Argentina_Pampas_6800-7700BP	Argentina_Central_Hills_SierrasChicas_JesusMaria_8500BP	0.000600766	0.00049784	1.20674	64952
YRI.DG	SanMigTucuman	Argentina_Northwest_SouthernPuna_Antofagasta_PeÃ±asdelasTrampas1.1_8800BP	Argentina_Central_Hills_SierrasChicas_JesusMaria_8500BP	0.000427125	0.00179483	0.237974	6244
YRI.DG	SanSalvJujuy	SouthernPatagonia_5100-7300BP	Argentina_Central_Hills_SierrasChicas_JesusMaria_8500BP	0.000644095	0.000895378	0.719355	69600
YRI.DG	SanSalvJujuy	Peru_CentralAndes_8600-9000BP	Argentina_Central_Hills_SierrasChicas_JesusMaria_8500BP	-0.000801337	0.000902647	-0.887764	67360
YRI.DG	SanSalvJujuy	Chile_LosRieles_5100BP.AG	Argentina_Central_Hills_SierrasChicas_JesusMaria_8500BP	7.18328e-05	0.00113363	0.0633652	55644
YRI.DG	SanSalvJujuy	Brazil_CentralEast_6800-10400BP	Argentina_Central_Hills_SierrasChicas_JesusMaria_8500BP	0.00114543	0.000849465	1.34842	63057
YRI.DG	SanSalvJujuy	Argentina_Pampas_CentralPampeanDunefields_LagunadelosPampas_10000BP	Argentina_Central_Hills_SierrasChicas_JesusMaria_8500BP	-0.000172461	0.00108635	-0.158752	58183
YRI.DG	SanSalvJujuy	Argentina_Pampas_6800-7700BP	Argentina_Central_Hills_SierrasChicas_JesusMaria_8500BP	0.00100036	0.000857003	1.16727	64760
YRI.DG	SanSalvJujuy	Argentina_Northwest_SouthernPuna_Antofagasta_PeÃ±asdelasTrampas1.1_8800BP	Argentina_Central_Hills_SierrasChicas_JesusMaria_8500BP	0.00200245	0.00269822	0.742136	6227
YRI.DG	SanVicente	SouthernPatagonia_5100-7300BP	Argentina_Central_Hills_SierrasChicas_JesusMaria_8500BP	6.76339e-05	0.000697035	0.0970308	69691
YRI.DG	SanVicente	Peru_CentralAndes_8600-9000BP	Argentina_Central_Hills_SierrasChicas_JesusMaria_8500BP	0.000444084	0.000723024	0.614203	67442
YRI.DG	SanVicente	Chile_LosRieles_5100BP.AG	Argentina_Central_Hills_SierrasChicas_JesusMaria_8500BP	3.51719e-05	0.000950079	0.03702	55709
YRI.DG	SanVicente	Brazil_CentralEast_6800-10400BP	Argentina_Central_Hills_SierrasChicas_JesusMaria_8500BP	0.000734619	0.000705988	1.04056	63127
YRI.DG	SanVicente	Argentina_Pampas_CentralPampeanDunefields_LagunadelosPampas_10000BP	Argentina_Central_Hills_SierrasChicas_JesusMaria_8500BP	0.0020953	0.000869044	2.41104	58247
YRI.DG	SanVicente	Argentina_Pampas_6800-7700BP	Argentina_Central_Hills_SierrasChicas_JesusMaria_8500BP	-1.28114e-05	0.000709944	-0.0180456	64838
YRI.DG	SanVicente	Argentina_Northwest_SouthernPuna_Antofagasta_PeÃ±asdelasTrampas1.1_8800BP	Argentina_Central_Hills_SierrasChicas_JesusMaria_8500BP	-0.000663572	0.00261965	-0.253305	6231
YRI.DG	StaRosaConlara	SouthernPatagonia_5100-7300BP	Argentina_Central_Hills_SierrasChicas_JesusMaria_8500BP	-0.000713017	0.00074784	-0.953435	68690
YRI.DG	StaRosaConlara	Peru_CentralAndes_8600-9000BP	Argentina_Central_Hills_SierrasChicas_JesusMaria_8500BP	-0.000107352	0.000732012	-0.146654	66527
YRI.DG	StaRosaConlara	Chile_LosRieles_5100BP.AG	Argentina_Central_Hills_SierrasChicas_JesusMaria_8500BP	-0.00152891	0.000943967	-1.61966	54982
YRI.DG	StaRosaConlara	Brazil_CentralEast_6800-10400BP	Argentina_Central_Hills_SierrasChicas_JesusMaria_8500BP	-0.000200057	0.000710875	-0.281423	62287
YRI.DG	StaRosaConlara	Argentina_Pampas_CentralPampeanDunefields_LagunadelosPampas_10000BP	Argentina_Central_Hills_SierrasChicas_JesusMaria_8500BP	-0.000648294	0.000867685	-0.747153	57416
YRI.DG	StaRosaConlara	Argentina_Pampas_6800-7700BP	Argentina_Central_Hills_SierrasChicas_JesusMaria_8500BP	-0.000782596	0.00073381	-1.06648	63953
YRI.DG	StaRosaConlara	Argentina_Northwest_SouthernPuna_Antofagasta_PeÃ±asdelasTrampas1.1_8800BP	Argentina_Central_Hills_SierrasChicas_JesusMaria_8500BP	-0.000601355	0.00256076	-0.234834	6143
YRI.DG	Tilisarao	SouthernPatagonia_5100-7300BP	Argentina_Central_Hills_SierrasChicas_JesusMaria_8500BP	0.000977426	0.000727729	1.34312	68640
YRI.DG	Tilisarao	Peru_CentralAndes_8600-9000BP	Argentina_Central_Hills_SierrasChicas_JesusMaria_8500BP	0.000859858	0.000750761	1.14532	66447
YRI.DG	Tilisarao	Chile_LosRieles_5100BP.AG	Argentina_Central_Hills_SierrasChicas_JesusMaria_8500BP	-0.000968444	0.000951694	-1.0176	54914
YRI.DG	Tilisarao	Brazil_CentralEast_6800-10400BP	Argentina_Central_Hills_SierrasChicas_JesusMaria_8500BP	0.00107658	0.000777615	1.38446	62193
YRI.DG	Tilisarao	Argentina_Pampas_CentralPampeanDunefields_LagunadelosPampas_10000BP	Argentina_Central_Hills_SierrasChicas_JesusMaria_8500BP	0.0010545	0.000943888	1.11719	57364
YRI.DG	Tilisarao	Argentina_Pampas_6800-7700BP	Argentina_Central_Hills_SierrasChicas_JesusMaria_8500BP	0.000556088	0.00072171	0.770515	63871
YRI.DG	Tilisarao	Argentina_Northwest_SouthernPuna_Antofagasta_PeÃ±asdelasTrampas1.1_8800BP	Argentina_Central_Hills_SierrasChicas_JesusMaria_8500BP	0.0033271	0.00236299	1.40801	6124
YRI.DG	Trelew	SouthernPatagonia_5100-7300BP	Argentina_Central_Hills_SierrasChicas_JesusMaria_8500BP	0.000486938	0.000790089	0.616307	69561
YRI.DG	Trelew	Peru_CentralAndes_8600-9000BP	Argentina_Central_Hills_SierrasChicas_JesusMaria_8500BP	0.000539656	0.000784507	0.687891	67312
YRI.DG	Trelew	Chile_LosRieles_5100BP.AG	Argentina_Central_Hills_SierrasChicas_JesusMaria_8500BP	0.000729604	0.000999973	0.729623	55610
YRI.DG	Trelew	Brazil_CentralEast_6800-10400BP	Argentina_Central_Hills_SierrasChicas_JesusMaria_8500BP	0.00179736	0.00078256	2.29676	63017
YRI.DG	Trelew	Argentina_Pampas_CentralPampeanDunefields_LagunadelosPampas_10000BP	Argentina_Central_Hills_SierrasChicas_JesusMaria_8500BP	0.00105945	0.000942385	1.12422	58138
YRI.DG	Trelew	Argentina_Pampas_6800-7700BP	Argentina_Central_Hills_SierrasChicas_JesusMaria_8500BP	0.000390179	0.00077563	0.503048	64715
YRI.DG	Trelew	Argentina_Northwest_SouthernPuna_Antofagasta_PeÃ±asdelasTrampas1.1_8800BP	Argentina_Central_Hills_SierrasChicas_JesusMaria_8500BP	0.00415573	0.00262561	1.58277	6224

## Sheet: Sheet 4
Supplementary Data Table: Genetic affinities of modern admixed groupings from (Luisi et al. 2020, PLOS Genetics) for Late Holocene South Americans
Outgroup	Pop_1	Pop_2	Pop_3	f4	SE	Z	n_SNPs
YRI.DG	25deMayo	Brazil_JabuticabeiraII_Sambaqui_2400BP.AG	Argentina_Central_Plains_MesopotamiaSantiagoDelEstero_400BP	-5.15957e-05	0.000206378	-0.250006	216534
YRI.DG	25deMayo	Bolivia_Akapana_Tiwanaku.SG	Argentina_Central_Plains_MesopotamiaSantiagoDelEstero_400BP	0.000284764	0.000273607	1.04078	154092
YRI.DG	25deMayo	Chile_Conchali_700BP.AG	Argentina_Central_Plains_MesopotamiaSantiagoDelEstero_400BP	0.000147557	0.000330281	0.446762	169954
YRI.DG	25deMayo	Chile_Yamana_BeagleChannel_800BP.SG	Argentina_Central_Plains_MesopotamiaSantiagoDelEstero_400BP	0.000713559	0.000279502	2.55297	223572
YRI.DG	25deMayo	Argentina_Pampas_6800-7700BP	Argentina_Central_Plains_MesopotamiaSantiagoDelEstero_400BP	-6.71697e-05	0.000232444	-0.288971	197688
YRI.DG	25deMayo	Karitiana.DG	Argentina_Central_Plains_MesopotamiaSantiagoDelEstero_400BP	-0.000563315	0.000204628	-2.75288	191420
YRI.DG	AMBA	Brazil_JabuticabeiraII_Sambaqui_2400BP.AG	Argentina_Central_Plains_MesopotamiaSantiagoDelEstero_400BP	0.00114352	0.000235822	4.8491	216534
YRI.DG	AMBA	Bolivia_Akapana_Tiwanaku.SG	Argentina_Central_Plains_MesopotamiaSantiagoDelEstero_400BP	0.000908884	0.000311496	2.91781	154091
YRI.DG	AMBA	Chile_Conchali_700BP.AG	Argentina_Central_Plains_MesopotamiaSantiagoDelEstero_400BP	0.000746662	0.000392674	1.90148	169954
YRI.DG	AMBA	Chile_Yamana_BeagleChannel_800BP.SG	Argentina_Central_Plains_MesopotamiaSantiagoDelEstero_400BP	0.00208812	0.0003374	6.18886	223572
YRI.DG	AMBA	Argentina_Pampas_6800-7700BP	Argentina_Central_Plains_MesopotamiaSantiagoDelEstero_400BP	0.00210244	0.000263792	7.97008	197689
YRI.DG	AMBA	Karitiana.DG	Argentina_Central_Plains_MesopotamiaSantiagoDelEstero_400BP	0.00102834	0.000237445	4.33086	191421
YRI.DG	BahiaBlanca	Brazil_JabuticabeiraII_Sambaqui_2400BP.AG	Argentina_Central_Plains_MesopotamiaSantiagoDelEstero_400BP	0.000549698	0.00024989	2.19976	216510
YRI.DG	BahiaBlanca	Bolivia_Akapana_Tiwanaku.SG	Argentina_Central_Plains_MesopotamiaSantiagoDelEstero_400BP	0.00021853	0.000340844	0.641144	154076
YRI.DG	BahiaBlanca	Chile_Conchali_700BP.AG	Argentina_Central_Plains_MesopotamiaSantiagoDelEstero_400BP	-0.000543503	0.000392295	-1.38544	169938
YRI.DG	BahiaBlanca	Chile_Yamana_BeagleChannel_800BP.SG	Argentina_Central_Plains_MesopotamiaSantiagoDelEstero_400BP	0.00045372	0.000330887	1.37122	223548
YRI.DG	BahiaBlanca	Argentina_Pampas_6800-7700BP	Argentina_Central_Plains_MesopotamiaSantiagoDelEstero_400BP	0.000145824	0.000272519	0.535097	197667
YRI.DG	BahiaBlanca	Karitiana.DG	Argentina_Central_Plains_MesopotamiaSantiagoDelEstero_400BP	0.000368075	0.00025955	1.41813	191400
YRI.DG	Bariloche	Brazil_JabuticabeiraII_Sambaqui_2400BP.AG	Argentina_Central_Plains_MesopotamiaSantiagoDelEstero_400BP	0.000153804	0.000291449	0.527722	216488
YRI.DG	Bariloche	Bolivia_Akapana_Tiwanaku.SG	Argentina_Central_Plains_MesopotamiaSantiagoDelEstero_400BP	-8.50023e-06	0.000359566	-0.0236403	154055
YRI.DG	Bariloche	Chile_Conchali_700BP.AG	Argentina_Central_Plains_MesopotamiaSantiagoDelEstero_400BP	-0.0041091	0.000476317	-8.62682	169919
YRI.DG	Bariloche	Chile_Yamana_BeagleChannel_800BP.SG	Argentina_Central_Plains_MesopotamiaSantiagoDelEstero_400BP	-0.00109151	0.000384365	-2.83977	223521
YRI.DG	Bariloche	Argentina_Pampas_6800-7700BP	Argentina_Central_Plains_MesopotamiaSantiagoDelEstero_400BP	-0.000670032	0.000310202	-2.15998	197648
YRI.DG	Bariloche	Karitiana.DG	Argentina_Central_Plains_MesopotamiaSantiagoDelEstero_400BP	-0.000199255	0.000307199	-0.648618	191383
YRI.DG	Calingasta	Brazil_JabuticabeiraII_Sambaqui_2400BP.AG	Argentina_Central_Plains_MesopotamiaSantiagoDelEstero_400BP	0.000391401	0.000188741	2.07374	216536
YRI.DG	Calingasta	Bolivia_Akapana_Tiwanaku.SG	Argentina_Central_Plains_MesopotamiaSantiagoDelEstero_400BP	0.000470542	0.000256486	1.83457	154092
YRI.DG	Calingasta	Chile_Conchali_700BP.AG	Argentina_Central_Plains_MesopotamiaSantiagoDelEstero_400BP	-0.00105602	0.000311523	-3.38986	169955
YRI.DG	Calingasta	Chile_Yamana_BeagleChannel_800BP.SG	Argentina_Central_Plains_MesopotamiaSantiagoDelEstero_400BP	0.000391612	0.000253685	1.5437	223574
YRI.DG	Calingasta	Argentina_Pampas_6800-7700BP	Argentina_Central_Plains_MesopotamiaSantiagoDelEstero_400BP	0.000540509	0.000199621	2.70767	197690
YRI.DG	Calingasta	Karitiana.DG	Argentina_Central_Plains_MesopotamiaSantiagoDelEstero_400BP	0.00037101	0.000205632	1.80424	191422
YRI.DG	Catamarca	Brazil_JabuticabeiraII_Sambaqui_2400BP.AG	Argentina_Central_Plains_MesopotamiaSantiagoDelEstero_400BP	0.000481997	0.000307363	1.56817	216198
YRI.DG	Catamarca	Bolivia_Akapana_Tiwanaku.SG	Argentina_Central_Plains_MesopotamiaSantiagoDelEstero_400BP	0.00067408	0.000395827	1.70297	153870
YRI.DG	Catamarca	Chile_Conchali_700BP.AG	Argentina_Central_Plains_MesopotamiaSantiagoDelEstero_400BP	0.000118211	0.000471577	0.250671	169698
YRI.DG	Catamarca	Chile_Yamana_BeagleChannel_800BP.SG	Argentina_Central_Plains_MesopotamiaSantiagoDelEstero_400BP	0.00180858	0.000419207	4.31428	223222
YRI.DG	Catamarca	Argentina_Pampas_6800-7700BP	Argentina_Central_Plains_MesopotamiaSantiagoDelEstero_400BP	0.000998366	0.000334271	2.98669	197383
YRI.DG	Catamarca	Karitiana.DG	Argentina_Central_Plains_MesopotamiaSantiagoDelEstero_400BP	0.000581229	0.000317003	1.83351	191140
YRI.DG	Chepes	Brazil_JabuticabeiraII_Sambaqui_2400BP.AG	Argentina_Central_Plains_MesopotamiaSantiagoDelEstero_400BP	0.00071676	0.000191347	3.74587	216536
YRI.DG	Chepes	Bolivia_Akapana_Tiwanaku.SG	Argentina_Central_Plains_MesopotamiaSantiagoDelEstero_400BP	0.000946736	0.000260725	3.63117	154092
YRI.DG	Chepes	Chile_Conchali_700BP.AG	Argentina_Central_Plains_MesopotamiaSantiagoDelEstero_400BP	0.000590857	0.00029692	1.98995	169955
YRI.DG	Chepes	Chile_Yamana_BeagleChannel_800BP.SG	Argentina_Central_Plains_MesopotamiaSantiagoDelEstero_400BP	0.00126094	0.000248461	5.075	223574
YRI.DG	Chepes	Argentina_Pampas_6800-7700BP	Argentina_Central_Plains_MesopotamiaSantiagoDelEstero_400BP	0.000891792	0.000207226	4.30348	197690
YRI.DG	Chepes	Karitiana.DG	Argentina_Central_Plains_MesopotamiaSantiagoDelEstero_400BP	0.000372067	0.000189451	1.96392	191422
YRI.DG	ColoniaAurora	Brazil_JabuticabeiraII_Sambaqui_2400BP.AG	Argentina_Central_Plains_MesopotamiaSantiagoDelEstero_400BP	-0.000201418	0.000283239	-0.711124	215719
YRI.DG	ColoniaAurora	Bolivia_Akapana_Tiwanaku.SG	Argentina_Central_Plains_MesopotamiaSantiagoDelEstero_400BP	0.000377597	0.000370198	1.01999	153529
YRI.DG	ColoniaAurora	Chile_Conchali_700BP.AG	Argentina_Central_Plains_MesopotamiaSantiagoDelEstero_400BP	-0.000174856	0.000491505	-0.355756	169363
YRI.DG	ColoniaAurora	Chile_Yamana_BeagleChannel_800BP.SG	Argentina_Central_Plains_MesopotamiaSantiagoDelEstero_400BP	0.000306347	0.000405987	0.754573	222730
YRI.DG	ColoniaAurora	Argentina_Pampas_6800-7700BP	Argentina_Central_Plains_MesopotamiaSantiagoDelEstero_400BP	-0.000308602	0.000344039	-0.896998	196982
YRI.DG	ColoniaAurora	Karitiana.DG	Argentina_Central_Plains_MesopotamiaSantiagoDelEstero_400BP	-0.00070813	0.000325841	-2.17324	190746
YRI.DG	Cordoba	Brazil_JabuticabeiraII_Sambaqui_2400BP.AG	Argentina_Central_Plains_MesopotamiaSantiagoDelEstero_400BP	0.000568205	0.000216317	2.62672	216502
YRI.DG	Cordoba	Bolivia_Akapana_Tiwanaku.SG	Argentina_Central_Plains_MesopotamiaSantiagoDelEstero_400BP	0.000597857	0.000285503	2.09405	154068
YRI.DG	Cordoba	Chile_Conchali_700BP.AG	Argentina_Central_Plains_MesopotamiaSantiagoDelEstero_400BP	0.000385761	0.000343562	1.12283	169928
YRI.DG	Cordoba	Chile_Yamana_BeagleChannel_800BP.SG	Argentina_Central_Plains_MesopotamiaSantiagoDelEstero_400BP	0.000868646	0.00028514	3.04639	223537
YRI.DG	Cordoba	Argentina_Pampas_6800-7700BP	Argentina_Central_Plains_MesopotamiaSantiagoDelEstero_400BP	0.000595733	0.00023149	2.57348	197662
YRI.DG	Cordoba	Karitiana.DG	Argentina_Central_Plains_MesopotamiaSantiagoDelEstero_400BP	0.000194542	0.000220683	0.881546	191393
YRI.DG	Corrientes	Brazil_JabuticabeiraII_Sambaqui_2400BP.AG	Argentina_Central_Plains_MesopotamiaSantiagoDelEstero_400BP	0.000171453	0.000191291	0.896296	216535
YRI.DG	Corrientes	Bolivia_Akapana_Tiwanaku.SG	Argentina_Central_Plains_MesopotamiaSantiagoDelEstero_400BP	0.000302897	0.000254455	1.19037	154091
YRI.DG	Corrientes	Chile_Conchali_700BP.AG	Argentina_Central_Plains_MesopotamiaSantiagoDelEstero_400BP	5.47499e-05	0.000301137	0.181811	169955
YRI.DG	Corrientes	Chile_Yamana_BeagleChannel_800BP.SG	Argentina_Central_Plains_MesopotamiaSantiagoDelEstero_400BP	0.000642075	0.000268987	2.38701	223573
YRI.DG	Corrientes	Argentina_Pampas_6800-7700BP	Argentina_Central_Plains_MesopotamiaSantiagoDelEstero_400BP	0.000323631	0.000211907	1.52723	197689
YRI.DG	Corrientes	Karitiana.DG	Argentina_Central_Plains_MesopotamiaSantiagoDelEstero_400BP	-0.000729485	0.000210023	-3.47336	191421
YRI.DG	Formosa	Brazil_JabuticabeiraII_Sambaqui_2400BP.AG	Argentina_Central_Plains_MesopotamiaSantiagoDelEstero_400BP	0.00010818	0.000185537	0.583063	216536
YRI.DG	Formosa	Bolivia_Akapana_Tiwanaku.SG	Argentina_Central_Plains_MesopotamiaSantiagoDelEstero_400BP	0.000516416	0.000250607	2.06066	154092
YRI.DG	Formosa	Chile_Conchali_700BP.AG	Argentina_Central_Plains_MesopotamiaSantiagoDelEstero_400BP	0.000238485	0.000288896	0.825503	169955
YRI.DG	Formosa	Chile_Yamana_BeagleChannel_800BP.SG	Argentina_Central_Plains_MesopotamiaSantiagoDelEstero_400BP	0.000796054	0.000242524	3.28237	223574
YRI.DG	Formosa	Argentina_Pampas_6800-7700BP	Argentina_Central_Plains_MesopotamiaSantiagoDelEstero_400BP	0.000404865	0.000202619	1.99816	197690
YRI.DG	Formosa	Karitiana.DG	Argentina_Central_Plains_MesopotamiaSantiagoDelEstero_400BP	-0.000624996	0.000186431	-3.35242	191422
YRI.DG	LaPaz	Brazil_JabuticabeiraII_Sambaqui_2400BP.AG	Argentina_Central_Plains_MesopotamiaSantiagoDelEstero_400BP	0.000295516	0.000183288	1.61231	216536
YRI.DG	LaPaz	Bolivia_Akapana_Tiwanaku.SG	Argentina_Central_Plains_MesopotamiaSantiagoDelEstero_400BP	0.000758514	0.000252602	3.0028	154092
YRI.DG	LaPaz	Chile_Conchali_700BP.AG	Argentina_Central_Plains_MesopotamiaSantiagoDelEstero_400BP	0.00027719	0.000307181	0.902367	169955
YRI.DG	LaPaz	Chile_Yamana_BeagleChannel_800BP.SG	Argentina_Central_Plains_MesopotamiaSantiagoDelEstero_400BP	0.00115978	0.000254878	4.55031	223574
YRI.DG	LaPaz	Argentina_Pampas_6800-7700BP	Argentina_Central_Plains_MesopotamiaSantiagoDelEstero_400BP	0.000824854	0.000214526	3.84501	197690
YRI.DG	LaPaz	Karitiana.DG	Argentina_Central_Plains_MesopotamiaSantiagoDelEstero_400BP	-0.000391589	0.000202249	-1.93617	191422
YRI.DG	LaPlata	Brazil_JabuticabeiraII_Sambaqui_2400BP.AG	Argentina_Central_Plains_MesopotamiaSantiagoDelEstero_400BP	0.000388862	0.000223745	1.73797	216534
YRI.DG	LaPlata	Bolivia_Akapana_Tiwanaku.SG	Argentina_Central_Plains_MesopotamiaSantiagoDelEstero_400BP	0.000311153	0.000305934	1.01706	154091
YRI.DG	LaPlata	Chile_Conchali_700BP.AG	Argentina_Central_Plains_MesopotamiaSantiagoDelEstero_400BP	-1.48445e-05	0.000363632	-0.0408227	169954
YRI.DG	LaPlata	Chile_Yamana_BeagleChannel_800BP.SG	Argentina_Central_Plains_MesopotamiaSantiagoDelEstero_400BP	0.00117042	0.000289901	4.03733	223572
YRI.DG	LaPlata	Argentina_Pampas_6800-7700BP	Argentina_Central_Plains_MesopotamiaSantiagoDelEstero_400BP	0.00066729	0.000256758	2.59891	197688
YRI.DG	LaPlata	Karitiana.DG	Argentina_Central_Plains_MesopotamiaSantiagoDelEstero_400BP	-0.000104908	0.000228927	-0.458261	191420
YRI.DG	PuertoMadryn	Brazil_JabuticabeiraII_Sambaqui_2400BP.AG	Argentina_Central_Plains_MesopotamiaSantiagoDelEstero_400BP	0.000586956	0.000234374	2.50435	216529
YRI.DG	PuertoMadryn	Bolivia_Akapana_Tiwanaku.SG	Argentina_Central_Plains_MesopotamiaSantiagoDelEstero_400BP	-0.000479409	0.000332499	-1.44184	154086
YRI.DG	PuertoMadryn	Chile_Conchali_700BP.AG	Argentina_Central_Plains_MesopotamiaSantiagoDelEstero_400BP	-0.00204903	0.000396349	-5.16977	169950
YRI.DG	PuertoMadryn	Chile_Yamana_BeagleChannel_800BP.SG	Argentina_Central_Plains_MesopotamiaSantiagoDelEstero_400BP	1.59713e-05	0.000346131	0.0461423	223567
YRI.DG	PuertoMadryn	Argentina_Pampas_6800-7700BP	Argentina_Central_Plains_MesopotamiaSantiagoDelEstero_400BP	0.000277121	0.000277118	1.00001	197683
YRI.DG	PuertoMadryn	Karitiana.DG	Argentina_Central_Plains_MesopotamiaSantiagoDelEstero_400BP	-0.000104086	0.000240308	-0.433137	191415
YRI.DG	RioCuarto	Brazil_JabuticabeiraII_Sambaqui_2400BP.AG	Argentina_Central_Plains_MesopotamiaSantiagoDelEstero_400BP	0.00059353	0.000193086	3.07391	216537
YRI.DG	RioCuarto	Bolivia_Akapana_Tiwanaku.SG	Argentina_Central_Plains_MesopotamiaSantiagoDelEstero_400BP	0.000634493	0.000265456	2.3902	154093
YRI.DG	RioCuarto	Chile_Conchali_700BP.AG	Argentina_Central_Plains_MesopotamiaSantiagoDelEstero_400BP	0.000200857	0.000308855	0.650326	169956
YRI.DG	RioCuarto	Chile_Yamana_BeagleChannel_800BP.SG	Argentina_Central_Plains_MesopotamiaSantiagoDelEstero_400BP	0.00107236	0.000244616	4.38384	223575
YRI.DG	RioCuarto	Argentina_Pampas_6800-7700BP	Argentina_Central_Plains_MesopotamiaSantiagoDelEstero_400BP	0.00066394	0.000202847	3.2731	197691
YRI.DG	RioCuarto	Karitiana.DG	Argentina_Central_Plains_MesopotamiaSantiagoDelEstero_400BP	0.000110278	0.00020366	0.541484	191423
YRI.DG	RioGrande	Brazil_JabuticabeiraII_Sambaqui_2400BP.AG	Argentina_Central_Plains_MesopotamiaSantiagoDelEstero_400BP	-6.21225e-05	0.000226585	-0.274169	216514
YRI.DG	RioGrande	Bolivia_Akapana_Tiwanaku.SG	Argentina_Central_Plains_MesopotamiaSantiagoDelEstero_400BP	0.000355844	0.000297281	1.19699	154075
YRI.DG	RioGrande	Chile_Conchali_700BP.AG	Argentina_Central_Plains_MesopotamiaSantiagoDelEstero_400BP	-0.00135962	0.00034737	-3.91403	169935
YRI.DG	RioGrande	Chile_Yamana_BeagleChannel_800BP.SG	Argentina_Central_Plains_MesopotamiaSantiagoDelEstero_400BP	-0.00116045	0.000300369	-3.86342	223551
YRI.DG	RioGrande	Argentina_Pampas_6800-7700BP	Argentina_Central_Plains_MesopotamiaSantiagoDelEstero_400BP	-0.000564306	0.00025003	-2.25695	197668
YRI.DG	RioGrande	Karitiana.DG	Argentina_Central_Plains_MesopotamiaSantiagoDelEstero_400BP	4.30094e-06	0.000222107	0.0193642	191404
YRI.DG	Salta	Brazil_JabuticabeiraII_Sambaqui_2400BP.AG	Argentina_Central_Plains_MesopotamiaSantiagoDelEstero_400BP	0.000410811	0.000240745	1.70642	216535
YRI.DG	Salta	Bolivia_Akapana_Tiwanaku.SG	Argentina_Central_Plains_MesopotamiaSantiagoDelEstero_400BP	-0.000860155	0.000310625	-2.76911	154091
YRI.DG	Salta	Chile_Conchali_700BP.AG	Argentina_Central_Plains_MesopotamiaSantiagoDelEstero_400BP	-0.000338431	0.000380447	-0.889562	169954
YRI.DG	Salta	Chile_Yamana_BeagleChannel_800BP.SG	Argentina_Central_Plains_MesopotamiaSantiagoDelEstero_400BP	0.00131823	0.000331681	3.97439	223573
YRI.DG	Salta	Argentina_Pampas_6800-7700BP	Argentina_Central_Plains_MesopotamiaSantiagoDelEstero_400BP	0.00101551	0.00026432	3.84198	197689
YRI.DG	Salta	Karitiana.DG	Argentina_Central_Plains_MesopotamiaSantiagoDelEstero_400BP	-0.000251989	0.000275471	-0.914755	191421
YRI.DG	SanMigTucuman	Brazil_JabuticabeiraII_Sambaqui_2400BP.AG	Argentina_Central_Plains_MesopotamiaSantiagoDelEstero_400BP	0.0010973	0.000193739	5.66384	216536
YRI.DG	SanMigTucuman	Bolivia_Akapana_Tiwanaku.SG	Argentina_Central_Plains_MesopotamiaSantiagoDelEstero_400BP	0.00115075	0.00026181	4.39534	154092
YRI.DG	SanMigTucuman	Chile_Conchali_700BP.AG	Argentina_Central_Plains_MesopotamiaSantiagoDelEstero_400BP	0.000789633	0.000315393	2.50365	169955
YRI.DG	SanMigTucuman	Chile_Yamana_BeagleChannel_800BP.SG	Argentina_Central_Plains_MesopotamiaSantiagoDelEstero_400BP	0.00199512	0.000253357	7.87476	223574
YRI.DG	SanMigTucuman	Argentina_Pampas_6800-7700BP	Argentina_Central_Plains_MesopotamiaSantiagoDelEstero_400BP	0.00146547	0.00021103	6.94436	197690
YRI.DG	SanMigTucuman	Karitiana.DG	Argentina_Central_Plains_MesopotamiaSantiagoDelEstero_400BP	0.000675097	0.000208642	3.23567	191422
YRI.DG	SanSalvJujuy	Brazil_JabuticabeiraII_Sambaqui_2400BP.AG	Argentina_Central_Plains_MesopotamiaSantiagoDelEstero_400BP	0.000211784	0.000336777	0.628854	215833
YRI.DG	SanSalvJujuy	Bolivia_Akapana_Tiwanaku.SG	Argentina_Central_Plains_MesopotamiaSantiagoDelEstero_400BP	-0.00218678	0.000463186	-4.72117	153630
YRI.DG	SanSalvJujuy	Chile_Conchali_700BP.AG	Argentina_Central_Plains_MesopotamiaSantiagoDelEstero_400BP	-0.000878689	0.000567447	-1.5485	169438
YRI.DG	SanSalvJujuy	Chile_Yamana_BeagleChannel_800BP.SG	Argentina_Central_Plains_MesopotamiaSantiagoDelEstero_400BP	0.00152636	0.000452031	3.37666	222837
YRI.DG	SanSalvJujuy	Argentina_Pampas_6800-7700BP	Argentina_Central_Plains_MesopotamiaSantiagoDelEstero_400BP	0.00136142	0.000361681	3.76416	197063
YRI.DG	SanSalvJujuy	Karitiana.DG	Argentina_Central_Plains_MesopotamiaSantiagoDelEstero_400BP	-0.000226495	0.000378683	-0.598112	190821
YRI.DG	SanVicente	Brazil_JabuticabeiraII_Sambaqui_2400BP.AG	Argentina_Central_Plains_MesopotamiaSantiagoDelEstero_400BP	3.02366e-05	0.000272723	0.110869	216035
YRI.DG	SanVicente	Bolivia_Akapana_Tiwanaku.SG	Argentina_Central_Plains_MesopotamiaSantiagoDelEstero_400BP	0.000632546	0.00037422	1.69031	153787
YRI.DG	SanVicente	Chile_Conchali_700BP.AG	Argentina_Central_Plains_MesopotamiaSantiagoDelEstero_400BP	-0.000363689	0.0004402	-0.82619	169586
YRI.DG	SanVicente	Chile_Yamana_BeagleChannel_800BP.SG	Argentina_Central_Plains_MesopotamiaSantiagoDelEstero_400BP	0.000218159	0.000364792	0.598038	223056
YRI.DG	SanVicente	Argentina_Pampas_6800-7700BP	Argentina_Central_Plains_MesopotamiaSantiagoDelEstero_400BP	0.000273558	0.000303103	0.902525	197250
YRI.DG	SanVicente	Karitiana.DG	Argentina_Central_Plains_MesopotamiaSantiagoDelEstero_400BP	-0.000248835	0.000284639	-0.874211	191008
YRI.DG	StaRosaConlara	Brazil_JabuticabeiraII_Sambaqui_2400BP.AG	Argentina_Central_Plains_MesopotamiaSantiagoDelEstero_400BP	0.000884393	0.000297067	2.97708	213091
YRI.DG	StaRosaConlara	Bolivia_Akapana_Tiwanaku.SG	Argentina_Central_Plains_MesopotamiaSantiagoDelEstero_400BP	0.00108251	0.000395833	2.73476	151731
YRI.DG	StaRosaConlara	Chile_Conchali_700BP.AG	Argentina_Central_Plains_MesopotamiaSantiagoDelEstero_400BP	0.000477793	0.000446131	1.07097	167455
YRI.DG	StaRosaConlara	Chile_Yamana_BeagleChannel_800BP.SG	Argentina_Central_Plains_MesopotamiaSantiagoDelEstero_400BP	0.00160474	0.000399696	4.0149	219988
YRI.DG	StaRosaConlara	Argentina_Pampas_6800-7700BP	Argentina_Central_Plains_MesopotamiaSantiagoDelEstero_400BP	0.000968533	0.000322274	3.00531	194665
YRI.DG	StaRosaConlara	Karitiana.DG	Argentina_Central_Plains_MesopotamiaSantiagoDelEstero_400BP	0.000717058	0.000281858	2.54404	188461
YRI.DG	Tilisarao	Brazil_JabuticabeiraII_Sambaqui_2400BP.AG	Argentina_Central_Plains_MesopotamiaSantiagoDelEstero_400BP	0.000667793	0.000294009	2.27133	212753
YRI.DG	Tilisarao	Bolivia_Akapana_Tiwanaku.SG	Argentina_Central_Plains_MesopotamiaSantiagoDelEstero_400BP	0.000835634	0.000409346	2.04139	151513
YRI.DG	Tilisarao	Chile_Conchali_700BP.AG	Argentina_Central_Plains_MesopotamiaSantiagoDelEstero_400BP	0.00037581	0.000483846	0.776714	167166
YRI.DG	Tilisarao	Chile_Yamana_BeagleChannel_800BP.SG	Argentina_Central_Plains_MesopotamiaSantiagoDelEstero_400BP	0.00137065	0.000385665	3.55398	219621
YRI.DG	Tilisarao	Argentina_Pampas_6800-7700BP	Argentina_Central_Plains_MesopotamiaSantiagoDelEstero_400BP	0.00114481	0.00031088	3.68249	194348
YRI.DG	Tilisarao	Karitiana.DG	Argentina_Central_Plains_MesopotamiaSantiagoDelEstero_400BP	0.000377895	0.000300244	1.25863	188176
YRI.DG	Trelew	Brazil_JabuticabeiraII_Sambaqui_2400BP.AG	Argentina_Central_Plains_MesopotamiaSantiagoDelEstero_400BP	0.000594783	0.000297319	2.00049	215690
YRI.DG	Trelew	Bolivia_Akapana_Tiwanaku.SG	Argentina_Central_Plains_MesopotamiaSantiagoDelEstero_400BP	0.000525057	0.000401853	1.30659	153490
YRI.DG	Trelew	Chile_Conchali_700BP.AG	Argentina_Central_Plains_MesopotamiaSantiagoDelEstero_400BP	0.00108904	0.000499482	2.18033	169320
YRI.DG	Trelew	Chile_Yamana_BeagleChannel_800BP.SG	Argentina_Central_Plains_MesopotamiaSantiagoDelEstero_400BP	0.00129582	0.000417668	3.10251	222695
YRI.DG	Trelew	Argentina_Pampas_6800-7700BP	Argentina_Central_Plains_MesopotamiaSantiagoDelEstero_400BP	0.000371825	0.000340226	1.09288	196922
YRI.DG	Trelew	Karitiana.DG	Argentina_Central_Plains_MesopotamiaSantiagoDelEstero_400BP	0.000240927	0.000327944	0.734659	190695

## Sheet: Sheet 5
Supplementary Data Table: Outgroup f3 results for pairs of individuals whose grouping was inferred to carry predominantly Central Argentina-type ancestry by qpAdm
IND_1	IND_2	Outgroup	f3	SE	Z	n_SNPs
I19241.AG_Argentina_Northwest_SubandeanValleys_Ambato_1200BP	I19248.AG_Argentina_ParanaRiver_UpperDelta_700BP	YRI.DG	53.4087	8.49958	6.284	574
I12766.AG_Argentina_Central_Hills_SierrasChicas_4100BP	I17033.AG_Argentina_Central_Hills_SouthPunilla_1600BP	YRI.DG	48.3722	7.46015	6.484	630
I17033.AG_Argentina_Central_Hills_SouthPunilla_1600BP	I19241.AG_Argentina_Northwest_SubandeanValleys_Ambato_1200BP	YRI.DG	65.2637	9.24302	7.061	454
I17033.AG_Argentina_Central_Hills_SouthPunilla_1600BP	I30891.TW_Argentina_Central_Plains_MesopotamiaSantiagoDelEstero_1000BP	YRI.DG	45.856	6.34071	7.232	773
I12766.AG_Argentina_Central_Hills_SierrasChicas_4100BP	I19241.AG_Argentina_Northwest_SubandeanValleys_Ambato_1200BP	YRI.DG	73.9735	9.93651	7.445	423
I19241.AG_Argentina_Northwest_SubandeanValleys_Ambato_1200BP	I34671.TW_Argentina_Northwest_SubandeanValleys_Hualfin_2400BP	YRI.DG	57.9098	7.73062	7.491	691
I12766.AG_Argentina_Central_Hills_SierrasChicas_4100BP	I19248.AG_Argentina_ParanaRiver_UpperDelta_700BP	YRI.DG	52.6263	6.89087	7.637	760
I19241.AG_Argentina_Northwest_SubandeanValleys_Ambato_1200BP	I30891.TW_Argentina_Central_Plains_MesopotamiaSantiagoDelEstero_1000BP	YRI.DG	71.5285	9.23972	7.741	545
I19241.AG_Argentina_Northwest_SubandeanValleys_Ambato_1200BP	I34685.TW_Argentina_Central_Hills_Traslasierra_800BP	YRI.DG	56.5095	7.2924	7.749	838
I12767.AG_Argentina_Northwest_SouthernPuna_Antofagasta_1200BP	I17033.AG_Argentina_Central_Hills_SouthPunilla_1600BP	YRI.DG	51.9282	6.48952	8.002	917
I19241.AG_Argentina_Northwest_SubandeanValleys_Ambato_1200BP	I34677.TW_Argentina_Central_Plains_EastCordoba_600BP	YRI.DG	70.507	8.70174	8.103	577
I12767.AG_Argentina_Northwest_SouthernPuna_Antofagasta_1200BP	I19241.AG_Argentina_Northwest_SubandeanValleys_Ambato_1200BP	YRI.DG	68.2798	8.26287	8.263	624
I12766.AG_Argentina_Central_Hills_SierrasChicas_4100BP	I34671.TW_Argentina_Northwest_SubandeanValleys_Hualfin_2400BP	YRI.DG	55.0497	6.64872	8.28	1008
I12764.AG_Argentina_Central_Hills_SierrasChicas_700BP	I19241.AG_Argentina_Northwest_SubandeanValleys_Ambato_1200BP	YRI.DG	57.8544	6.9239	8.356	836
I17033.AG_Argentina_Central_Hills_SouthPunilla_1600BP	I34671.TW_Argentina_Northwest_SubandeanValleys_Hualfin_2400BP	YRI.DG	55.3887	6.6149	8.373	972
I12766.AG_Argentina_Central_Hills_SierrasChicas_4100BP	I12767.AG_Argentina_Northwest_SouthernPuna_Antofagasta_1200BP	YRI.DG	59.0511	6.92654	8.525	875
I19241.AG_Argentina_Northwest_SubandeanValleys_Ambato_1200BP	I30892.TW_Argentina_Central_Plains_MesopotamiaSantiagoDelEstero_1000BP	YRI.DG	61.3444	7.18781	8.534	807
I12729.AG_Argentina_Central_Hills_Traslasierra_800BP	I12766.AG_Argentina_Central_Hills_SierrasChicas_4100BP	YRI.DG	57.2634	6.52834	8.772	1009
I19248.AG_Argentina_ParanaRiver_UpperDelta_700BP	I34677.TW_Argentina_Central_Plains_EastCordoba_600BP	YRI.DG	50.1728	5.65313	8.875	1067
I19248.AG_Argentina_ParanaRiver_UpperDelta_700BP	I34671.TW_Argentina_Northwest_SubandeanValleys_Hualfin_2400BP	YRI.DG	48.7222	5.45077	8.939	1233
I12712.AG_Argentina_Central_Plains_MarChiquita_2500BP	I17033.AG_Argentina_Central_Hills_SouthPunilla_1600BP	YRI.DG	58.3619	6.52481	8.945	999
I12766.AG_Argentina_Central_Hills_SierrasChicas_4100BP	I34677.TW_Argentina_Central_Plains_EastCordoba_600BP	YRI.DG	63.6271	7.01567	9.069	770
I12729.AG_Argentina_Central_Hills_Traslasierra_800BP	I19241.AG_Argentina_Northwest_SubandeanValleys_Ambato_1200BP	YRI.DG	75.4212	8.29505	9.092	735
I12766.AG_Argentina_Central_Hills_SierrasChicas_4100BP	I30891.TW_Argentina_Central_Plains_MesopotamiaSantiagoDelEstero_1000BP	YRI.DG	68.3717	7.47066	9.152	796
I12712.AG_Argentina_Central_Plains_MarChiquita_2500BP	I19241.AG_Argentina_Northwest_SubandeanValleys_Ambato_1200BP	YRI.DG	70.418	7.69099	9.156	735
I12712.AG_Argentina_Central_Plains_MarChiquita_2500BP	I34677.TW_Argentina_Central_Plains_EastCordoba_600BP	YRI.DG	49.0724	5.32385	9.217	1342
I17033.AG_Argentina_Central_Hills_SouthPunilla_1600BP	I34677.TW_Argentina_Central_Plains_EastCordoba_600BP	YRI.DG	63.2341	6.83618	9.25	858
I12721.AG_Argentina_Central_Hills_SierrasChicas_1700BP	I19241.AG_Argentina_Northwest_SubandeanValleys_Ambato_1200BP	YRI.DG	67.0969	7.18718	9.336	812
I12767.AG_Argentina_Northwest_SouthernPuna_Antofagasta_1200BP	I30891.TW_Argentina_Central_Plains_MesopotamiaSantiagoDelEstero_1000BP	YRI.DG	60.1147	6.40637	9.384	1064
I12712.AG_Argentina_Central_Plains_MarChiquita_2500BP	I12766.AG_Argentina_Central_Hills_SierrasChicas_4100BP	YRI.DG	55.8643	5.87071	9.516	1025
I19248.AG_Argentina_ParanaRiver_UpperDelta_700BP	I30891.TW_Argentina_Central_Plains_MesopotamiaSantiagoDelEstero_1000BP	YRI.DG	61.1214	6.3877	9.569	951
I12766.AG_Argentina_Central_Hills_SierrasChicas_4100BP	I30892.TW_Argentina_Central_Plains_MesopotamiaSantiagoDelEstero_1000BP	YRI.DG	60.5625	6.2377	9.709	1068
I12721.AG_Argentina_Central_Hills_SierrasChicas_1700BP	I30891.TW_Argentina_Central_Plains_MesopotamiaSantiagoDelEstero_1000BP	YRI.DG	55.7503	5.71522	9.755	1317
I12767.AG_Argentina_Northwest_SouthernPuna_Antofagasta_1200BP	I34677.TW_Argentina_Central_Plains_EastCordoba_600BP	YRI.DG	54.2269	5.54147	9.786	1139
I12764.AG_Argentina_Central_Hills_SierrasChicas_700BP	I12766.AG_Argentina_Central_Hills_SierrasChicas_4100BP	YRI.DG	59.3842	6.05261	9.811	1162
I12767.AG_Argentina_Northwest_SouthernPuna_Antofagasta_1200BP	I19248.AG_Argentina_ParanaRiver_UpperDelta_700BP	YRI.DG	61.4702	6.26105	9.818	1115
I17033.AG_Argentina_Central_Hills_SouthPunilla_1600BP	I30892.TW_Argentina_Central_Plains_MesopotamiaSantiagoDelEstero_1000BP	YRI.DG	61.3679	6.2379	9.838	1065
I12721.AG_Argentina_Central_Hills_SierrasChicas_1700BP	I17033.AG_Argentina_Central_Hills_SouthPunilla_1600BP	YRI.DG	57.4489	5.82655	9.86	1093
I12729.AG_Argentina_Central_Hills_Traslasierra_800BP	I34671.TW_Argentina_Northwest_SubandeanValleys_Hualfin_2400BP	YRI.DG	54.9759	5.54453	9.915	1500
I12764.AG_Argentina_Central_Hills_SierrasChicas_700BP	I17033.AG_Argentina_Central_Hills_SouthPunilla_1600BP	YRI.DG	55.8068	5.6246	9.922	1114
I12729.AG_Argentina_Central_Hills_Traslasierra_800BP	I30891.TW_Argentina_Central_Plains_MesopotamiaSantiagoDelEstero_1000BP	YRI.DG	59.8842	5.98203	10.011	1203
I17033.AG_Argentina_Central_Hills_SouthPunilla_1600BP	I19248.AG_Argentina_ParanaRiver_UpperDelta_700BP	YRI.DG	73.0809	7.21924	10.123	849
I12729.AG_Argentina_Central_Hills_Traslasierra_800BP	I19248.AG_Argentina_ParanaRiver_UpperDelta_700BP	YRI.DG	56.6955	5.5524	10.211	1219
I12721.AG_Argentina_Central_Hills_SierrasChicas_1700BP	I12766.AG_Argentina_Central_Hills_SierrasChicas_4100BP	YRI.DG	63.3154	6.17643	10.251	1168
I12767.AG_Argentina_Northwest_SouthernPuna_Antofagasta_1200BP	I30892.TW_Argentina_Central_Plains_MesopotamiaSantiagoDelEstero_1000BP	YRI.DG	53.7761	5.21275	10.316	1382
I12712.AG_Argentina_Central_Plains_MarChiquita_2500BP	I19248.AG_Argentina_ParanaRiver_UpperDelta_700BP	YRI.DG	56.8278	5.49195	10.347	1258
I12748.AG_Argentina_ParanaRiver_UpperDelta_700BP	I19241.AG_Argentina_Northwest_SubandeanValleys_Ambato_1200BP	YRI.DG	65.8804	6.3619	10.355	1061
I12729.AG_Argentina_Central_Hills_Traslasierra_800BP	I12767.AG_Argentina_Northwest_SouthernPuna_Antofagasta_1200BP	YRI.DG	53.6994	5.16963	10.387	1455
I34671.TW_Argentina_Northwest_SubandeanValleys_Hualfin_2400BP	I34677.TW_Argentina_Central_Plains_EastCordoba_600BP	YRI.DG	55.7708	5.32761	10.468	1523
I12766.AG_Argentina_Central_Hills_SierrasChicas_4100BP	I34685.TW_Argentina_Central_Hills_Traslasierra_800BP	YRI.DG	58.3381	5.53038	10.549	1226
I19248.AG_Argentina_ParanaRiver_UpperDelta_700BP	I30892.TW_Argentina_Central_Plains_MesopotamiaSantiagoDelEstero_1000BP	YRI.DG	60.7674	5.75564	10.558	1356
I12712.AG_Argentina_Central_Plains_MarChiquita_2500BP	I12767.AG_Argentina_Northwest_SouthernPuna_Antofagasta_1200BP	YRI.DG	52.8419	4.98299	10.604	1397
I30891.TW_Argentina_Central_Plains_MesopotamiaSantiagoDelEstero_1000BP	I34677.TW_Argentina_Central_Plains_EastCordoba_600BP	YRI.DG	57.5799	5.40456	10.654	1225
I12721.AG_Argentina_Central_Hills_SierrasChicas_1700BP	I19248.AG_Argentina_ParanaRiver_UpperDelta_700BP	YRI.DG	54.7445	5.13209	10.667	1519
I12767.AG_Argentina_Northwest_SouthernPuna_Antofagasta_1200BP	I34671.TW_Argentina_Northwest_SubandeanValleys_Hualfin_2400BP	YRI.DG	59.7364	5.56104	10.742	1355
I12712.AG_Argentina_Central_Plains_MarChiquita_2500BP	I34671.TW_Argentina_Northwest_SubandeanValleys_Hualfin_2400BP	YRI.DG	53.4246	4.94419	10.806	1585
I12948.AG_Argentina_ParanaRiver_UpperDelta_700BP	I19241.AG_Argentina_Northwest_SubandeanValleys_Ambato_1200BP	YRI.DG	51.907	4.7614	10.902	1390
I12729.AG_Argentina_Central_Hills_Traslasierra_800BP	I17033.AG_Argentina_Central_Hills_SouthPunilla_1600BP	YRI.DG	68.0345	6.22722	10.925	1048
I12764.AG_Argentina_Central_Hills_SierrasChicas_700BP	I19248.AG_Argentina_ParanaRiver_UpperDelta_700BP	YRI.DG	54.5208	4.94888	11.017	1474
I12712.AG_Argentina_Central_Plains_MarChiquita_2500BP	I12729.AG_Argentina_Central_Hills_Traslasierra_800BP	YRI.DG	52.7239	4.773	11.046	1547
I12721.AG_Argentina_Central_Hills_SierrasChicas_1700BP	I12767.AG_Argentina_Northwest_SouthernPuna_Antofagasta_1200BP	YRI.DG	55.8303	5.04622	11.064	1458
I19248.AG_Argentina_ParanaRiver_UpperDelta_700BP	I34685.TW_Argentina_Central_Hills_Traslasierra_800BP	YRI.DG	60.6402	5.45402	11.118	1538
I17033.AG_Argentina_Central_Hills_SouthPunilla_1600BP	I34685.TW_Argentina_Central_Hills_Traslasierra_800BP	YRI.DG	65.1939	5.86064	11.124	1188
I30891.TW_Argentina_Central_Plains_MesopotamiaSantiagoDelEstero_1000BP	I34671.TW_Argentina_Northwest_SubandeanValleys_Hualfin_2400BP	YRI.DG	65.1983	5.81663	11.209	1298
I12764.AG_Argentina_Central_Hills_SierrasChicas_700BP	I30891.TW_Argentina_Central_Plains_MesopotamiaSantiagoDelEstero_1000BP	YRI.DG	67.7788	6.04327	11.216	1299
I12729.AG_Argentina_Central_Hills_Traslasierra_800BP	I34677.TW_Argentina_Central_Plains_EastCordoba_600BP	YRI.DG	63.4907	5.64718	11.243	1283
I12951.AG_Argentina_GranChaco_HumidChaco_1400BP	I19241.AG_Argentina_Northwest_SubandeanValleys_Ambato_1200BP	YRI.DG	61.878	5.49191	11.267	1295
I12764.AG_Argentina_Central_Hills_SierrasChicas_700BP	I34671.TW_Argentina_Northwest_SubandeanValleys_Hualfin_2400BP	YRI.DG	50.5514	4.41638	11.446	1858
I12764.AG_Argentina_Central_Hills_SierrasChicas_700BP	I34677.TW_Argentina_Central_Plains_EastCordoba_600BP	YRI.DG	58.7888	5.12178	11.478	1569
I19241.AG_Argentina_Northwest_SubandeanValleys_Ambato_1200BP	I34834.TW_Argentina_Northwest_SubandeanValleys_Ambato_1200BP	YRI.DG	54.8107	4.77359	11.482	1468
I30892.TW_Argentina_Central_Plains_MesopotamiaSantiagoDelEstero_1000BP	I34677.TW_Argentina_Central_Plains_EastCordoba_600BP	YRI.DG	56.033	4.85972	11.53	1626
I12712.AG_Argentina_Central_Plains_MarChiquita_2500BP	I30892.TW_Argentina_Central_Plains_MesopotamiaSantiagoDelEstero_1000BP	YRI.DG	55.1037	4.76395	11.567	1739
I12748.AG_Argentina_ParanaRiver_UpperDelta_700BP	I19248.AG_Argentina_ParanaRiver_UpperDelta_700BP	YRI.DG	53.6671	4.53678	11.829	2078
I12721.AG_Argentina_Central_Hills_SierrasChicas_1700BP	I34677.TW_Argentina_Central_Plains_EastCordoba_600BP	YRI.DG	60.5933	5.1127	11.852	1538
I12764.AG_Argentina_Central_Hills_SierrasChicas_700BP	I30892.TW_Argentina_Central_Plains_MesopotamiaSantiagoDelEstero_1000BP	YRI.DG	57.6234	4.84896	11.884	1903
I12712.AG_Argentina_Central_Plains_MarChiquita_2500BP	I30891.TW_Argentina_Central_Plains_MesopotamiaSantiagoDelEstero_1000BP	YRI.DG	73.4954	6.13243	11.985	1273
I30891.TW_Argentina_Central_Plains_MesopotamiaSantiagoDelEstero_1000BP	I34685.TW_Argentina_Central_Hills_Traslasierra_800BP	YRI.DG	59.5253	4.96335	11.993	1683
I12748.AG_Argentina_ParanaRiver_UpperDelta_700BP	I12766.AG_Argentina_Central_Hills_SierrasChicas_4100BP	YRI.DG	63.6712	5.29666	12.021	1643
I12766.AG_Argentina_Central_Hills_SierrasChicas_4100BP	I14580.AG_Argentina_Central_Plains_NorthDulceRiver_500BP	YRI.DG	58.2192	4.83937	12.03	1820
I12951.AG_Argentina_GranChaco_HumidChaco_1400BP	I17033.AG_Argentina_Central_Hills_SouthPunilla_1600BP	YRI.DG	58.6374	4.84332	12.107	1794
I14580.AG_Argentina_Central_Plains_NorthDulceRiver_500BP	I19241.AG_Argentina_Northwest_SubandeanValleys_Ambato_1200BP	YRI.DG	66.9657	5.48624	12.206	1382
I12766.AG_Argentina_Central_Hills_SierrasChicas_4100BP	I34834.TW_Argentina_Northwest_SubandeanValleys_Ambato_1200BP	YRI.DG	55.743	4.55224	12.245	2027
I12767.AG_Argentina_Northwest_SouthernPuna_Antofagasta_1200BP	I34685.TW_Argentina_Central_Hills_Traslasierra_800BP	YRI.DG	63.9955	5.19648	12.315	1623
I19241.AG_Argentina_Northwest_SubandeanValleys_Ambato_1200BP	I34468.TW_Argentina_Central_Plains_MarChiquita_2500BP	YRI.DG	63.0079	5.11616	12.315	1734
I12766.AG_Argentina_Central_Hills_SierrasChicas_4100BP	I12951.AG_Argentina_GranChaco_HumidChaco_1400BP	YRI.DG	56.0537	4.5087	12.432	1913
I12712.AG_Argentina_Central_Plains_MarChiquita_2500BP	I12764.AG_Argentina_Central_Hills_SierrasChicas_700BP	YRI.DG	60.4456	4.82186	12.536	1817
I14580.AG_Argentina_Central_Plains_NorthDulceRiver_500BP	I17033.AG_Argentina_Central_Hills_SouthPunilla_1600BP	YRI.DG	62.1392	4.95692	12.536	1822
I12721.AG_Argentina_Central_Hills_SierrasChicas_1700BP	I12764.AG_Argentina_Central_Hills_SierrasChicas_700BP	YRI.DG	57.0926	4.52886	12.606	2117
I12729.AG_Argentina_Central_Hills_Traslasierra_800BP	I30892.TW_Argentina_Central_Plains_MesopotamiaSantiagoDelEstero_1000BP	YRI.DG	64.6684	5.1024	12.674	1673
I12766.AG_Argentina_Central_Hills_SierrasChicas_4100BP	I12948.AG_Argentina_ParanaRiver_UpperDelta_700BP	YRI.DG	54.6347	4.29802	12.712	2030
I12721.AG_Argentina_Central_Hills_SierrasChicas_1700BP	I34671.TW_Argentina_Northwest_SubandeanValleys_Hualfin_2400BP	YRI.DG	63.247	4.97296	12.718	1728
I12729.AG_Argentina_Central_Hills_Traslasierra_800BP	I12764.AG_Argentina_Central_Hills_SierrasChicas_700BP	YRI.DG	58.4838	4.58612	12.752	1962
I12721.AG_Argentina_Central_Hills_SierrasChicas_1700BP	I12729.AG_Argentina_Central_Hills_Traslasierra_800BP	YRI.DG	57.8876	4.53844	12.755	1828
I34677.TW_Argentina_Central_Plains_EastCordoba_600BP	I34685.TW_Argentina_Central_Hills_Traslasierra_800BP	YRI.DG	61.2801	4.80155	12.763	1857
I30892.TW_Argentina_Central_Plains_MesopotamiaSantiagoDelEstero_1000BP	I34671.TW_Argentina_Northwest_SubandeanValleys_Hualfin_2400BP	YRI.DG	56.456	4.41335	12.792	1964
I12721.AG_Argentina_Central_Hills_SierrasChicas_1700BP	I30892.TW_Argentina_Central_Plains_MesopotamiaSantiagoDelEstero_1000BP	YRI.DG	56.7523	4.39217	12.921	1939
I12948.AG_Argentina_ParanaRiver_UpperDelta_700BP	I30891.TW_Argentina_Central_Plains_MesopotamiaSantiagoDelEstero_1000BP	YRI.DG	52.8802	4.08633	12.941	2496
I14578.AG_Argentina_Central_Plains_NorthDulceRiver_500BP	I19241.AG_Argentina_Northwest_SubandeanValleys_Ambato_1200BP	YRI.DG	53.2875	4.08202	13.054	2295
I12712.AG_Argentina_Central_Plains_MarChiquita_2500BP	I12721.AG_Argentina_Central_Hills_SierrasChicas_1700BP	YRI.DG	65.9518	5.04701	13.067	1786
I12729.AG_Argentina_Central_Hills_Traslasierra_800BP	I34685.TW_Argentina_Central_Hills_Traslasierra_800BP	YRI.DG	62.2706	4.76228	13.076	1943
I17033.AG_Argentina_Central_Hills_SouthPunilla_1600BP	I34834.TW_Argentina_Northwest_SubandeanValleys_Ambato_1200BP	YRI.DG	57.7822	4.41191	13.097	2016
I12764.AG_Argentina_Central_Hills_SierrasChicas_700BP	I12767.AG_Argentina_Northwest_SouthernPuna_Antofagasta_1200BP	YRI.DG	63.5561	4.84459	13.119	1633
I19241.AG_Argentina_Northwest_SubandeanValleys_Ambato_1200BP	I35526.TW_Argentina_Central_Plains_NorthDulceRiver_500BP	YRI.DG	59.4493	4.51332	13.172	1958
I12766.AG_Argentina_Central_Hills_SierrasChicas_4100BP	I19242.AG_Argentina_Northwest_SubandeanValleys_Ambato_1200BP	YRI.DG	56.71	4.30512	13.173	2370
I14580.AG_Argentina_Central_Plains_NorthDulceRiver_500BP	I34677.TW_Argentina_Central_Plains_EastCordoba_600BP	YRI.DG	57.7884	4.37929	13.196	2302
I12764.AG_Argentina_Central_Hills_SierrasChicas_700BP	I34685.TW_Argentina_Central_Hills_Traslasierra_800BP	YRI.DG	58.2408	4.39769	13.243	2209
I12748.AG_Argentina_ParanaRiver_UpperDelta_700BP	I30891.TW_Argentina_Central_Plains_MesopotamiaSantiagoDelEstero_1000BP	YRI.DG	63.0328	4.75446	13.258	1851
I30892.TW_Argentina_Central_Plains_MesopotamiaSantiagoDelEstero_1000BP	I34685.TW_Argentina_Central_Hills_Traslasierra_800BP	YRI.DG	56.7403	4.26944	13.29	2363
I12712.AG_Argentina_Central_Plains_MarChiquita_2500BP	I34685.TW_Argentina_Central_Hills_Traslasierra_800BP	YRI.DG	66.4662	4.97733	13.354	1862
I14580.AG_Argentina_Central_Plains_NorthDulceRiver_500BP	I30891.TW_Argentina_Central_Plains_MesopotamiaSantiagoDelEstero_1000BP	YRI.DG	60.2583	4.5059	13.373	1975
I12748.AG_Argentina_ParanaRiver_UpperDelta_700BP	I17033.AG_Argentina_Central_Hills_SouthPunilla_1600BP	YRI.DG	73.0172	5.39911	13.524	1600
ARG_22645_Argentina_Northwest_SouthernPuna_Antofagasta_1200BP	I19241.AG_Argentina_Northwest_SubandeanValleys_Ambato_1200BP	YRI.DG	58.2174	4.27945	13.604	2093
I14575.AG_Argentina_Central_Plains_MesopotamiaSantiagoDelEstero_400BP	I19241.AG_Argentina_Northwest_SubandeanValleys_Ambato_1200BP	YRI.DG	59.7884	4.39266	13.611	2122
I17033.AG_Argentina_Central_Hills_SouthPunilla_1600BP	I19242.AG_Argentina_Northwest_SubandeanValleys_Ambato_1200BP	YRI.DG	59.5097	4.37132	13.614	2295
I14584.AG_Argentina_Central_Plains_NorthDulceRiver_500BP	I19241.AG_Argentina_Northwest_SubandeanValleys_Ambato_1200BP	YRI.DG	57.4328	4.20677	13.652	2343
I19241.AG_Argentina_Northwest_SubandeanValleys_Ambato_1200BP	I19249.AG_Argentina_ParanaRiver_UpperDelta_700BP	YRI.DG	61.7726	4.46926	13.822	2242
I12721.AG_Argentina_Central_Hills_SierrasChicas_1700BP	I34685.TW_Argentina_Central_Hills_Traslasierra_800BP	YRI.DG	60.6373	4.36765	13.883	2167
I12748.AG_Argentina_ParanaRiver_UpperDelta_700BP	I30892.TW_Argentina_Central_Plains_MesopotamiaSantiagoDelEstero_1000BP	YRI.DG	54.2629	3.89144	13.944	2713
I12951.AG_Argentina_GranChaco_HumidChaco_1400BP	I34677.TW_Argentina_Central_Plains_EastCordoba_600BP	YRI.DG	57.809	4.08864	14.139	2527
I12767.AG_Argentina_Northwest_SouthernPuna_Antofagasta_1200BP	I12951.AG_Argentina_GranChaco_HumidChaco_1400BP	YRI.DG	58.4719	4.11107	14.223	2591
I19241.AG_Argentina_Northwest_SubandeanValleys_Ambato_1200BP	I19242.AG_Argentina_Northwest_SubandeanValleys_Ambato_1200BP	YRI.DG	63.3833	4.41519	14.356	1878
I14580.AG_Argentina_Central_Plains_NorthDulceRiver_500BP	I19248.AG_Argentina_ParanaRiver_UpperDelta_700BP	YRI.DG	57.6678	4.0006	14.415	2389
I12948.AG_Argentina_ParanaRiver_UpperDelta_700BP	I17033.AG_Argentina_Central_Hills_SouthPunilla_1600BP	YRI.DG	67.392	4.66468	14.447	2038
I19248.AG_Argentina_ParanaRiver_UpperDelta_700BP	I34834.TW_Argentina_Northwest_SubandeanValleys_Ambato_1200BP	YRI.DG	56.5416	3.89284	14.524	2615
I12748.AG_Argentina_ParanaRiver_UpperDelta_700BP	I34677.TW_Argentina_Central_Plains_EastCordoba_600BP	YRI.DG	63.4612	4.36084	14.553	2026
I12951.AG_Argentina_GranChaco_HumidChaco_1400BP	I30891.TW_Argentina_Central_Plains_MesopotamiaSantiagoDelEstero_1000BP	YRI.DG	61.4116	4.20213	14.614	2298
I12712.AG_Argentina_Central_Plains_MarChiquita_2500BP	I12748.AG_Argentina_ParanaRiver_UpperDelta_700BP	YRI.DG	60.947	4.13491	14.74	2516
I34671.TW_Argentina_Northwest_SubandeanValleys_Hualfin_2400BP	I34685.TW_Argentina_Central_Hills_Traslasierra_800BP	YRI.DG	66.5151	4.50426	14.767	2193
I12951.AG_Argentina_GranChaco_HumidChaco_1400BP	I34671.TW_Argentina_Northwest_SubandeanValleys_Hualfin_2400BP	YRI.DG	53.7486	3.63189	14.799	2991
I12748.AG_Argentina_ParanaRiver_UpperDelta_700BP	I12767.AG_Argentina_Northwest_SouthernPuna_Antofagasta_1200BP	YRI.DG	58.0196	3.90734	14.849	2424
I12766.AG_Argentina_Central_Hills_SierrasChicas_4100BP	I19249.AG_Argentina_ParanaRiver_UpperDelta_700BP	YRI.DG	56.0334	3.7628	14.891	2872
I12767.AG_Argentina_Northwest_SouthernPuna_Antofagasta_1200BP	I34834.TW_Argentina_Northwest_SubandeanValleys_Ambato_1200BP	YRI.DG	58.6895	3.90912	15.013	2721
I12748.AG_Argentina_ParanaRiver_UpperDelta_700BP	I34671.TW_Argentina_Northwest_SubandeanValleys_Hualfin_2400BP	YRI.DG	62.8062	4.18184	15.019	2588
I19241.AG_Argentina_Northwest_SubandeanValleys_Ambato_1200BP	I34668.TW_Argentina_Pampas_Southern_2600BP	YRI.DG	57.6186	3.8299	15.044	2575
I12766.AG_Argentina_Central_Hills_SierrasChicas_4100BP	I35526.TW_Argentina_Central_Plains_NorthDulceRiver_500BP	YRI.DG	57.7319	3.80161	15.186	2957
I12373.AG_Argentina_Pampas_Southern_2600BP	I19241.AG_Argentina_Northwest_SubandeanValleys_Ambato_1200BP	YRI.DG	61.9137	4.07145	15.207	2615
I14582.AG_Argentina_Central_Plains_NorthDulceRiver_500BP	I19241.AG_Argentina_Northwest_SubandeanValleys_Ambato_1200BP	YRI.DG	64.0121	4.20323	15.229	2401
I12948.AG_Argentina_ParanaRiver_UpperDelta_700BP	I34677.TW_Argentina_Central_Plains_EastCordoba_600BP	YRI.DG	59.2645	3.88055	15.272	2732
I14575.AG_Argentina_Central_Plains_MesopotamiaSantiagoDelEstero_400BP	I17033.AG_Argentina_Central_Hills_SouthPunilla_1600BP	YRI.DG	58.1252	3.80598	15.272	2848
I19242.AG_Argentina_Northwest_SubandeanValleys_Ambato_1200BP	I19248.AG_Argentina_ParanaRiver_UpperDelta_700BP	YRI.DG	55.629	3.63632	15.298	3050
I12712.AG_Argentina_Central_Plains_MarChiquita_2500BP	I14580.AG_Argentina_Central_Plains_NorthDulceRiver_500BP	YRI.DG	60.9777	3.98481	15.303	2777
I12948.AG_Argentina_ParanaRiver_UpperDelta_700BP	I19248.AG_Argentina_ParanaRiver_UpperDelta_700BP	YRI.DG	60.38	3.92146	15.397	2616
I12721.AG_Argentina_Central_Hills_SierrasChicas_1700BP	I12748.AG_Argentina_ParanaRiver_UpperDelta_700BP	YRI.DG	57.414	3.72375	15.418	2999
I14569.AG_Argentina_Central_Plains_MesopotamiaSantiagoDelEstero_400BP	I19241.AG_Argentina_Northwest_SubandeanValleys_Ambato_1200BP	YRI.DG	58.8441	3.80382	15.47	3141
I19242.AG_Argentina_Northwest_SubandeanValleys_Ambato_1200BP	I30891.TW_Argentina_Central_Plains_MesopotamiaSantiagoDelEstero_1000BP	YRI.DG	60.0518	3.88142	15.472	2645
I12729.AG_Argentina_Central_Hills_Traslasierra_800BP	I12748.AG_Argentina_ParanaRiver_UpperDelta_700BP	YRI.DG	59.161	3.8228	15.476	2586
I17034.AG_Argentina_Central_Plains_EastCordoba_600BP	I19241.AG_Argentina_Northwest_SubandeanValleys_Ambato_1200BP	YRI.DG	54.348	3.49293	15.559	3113
I17033.AG_Argentina_Central_Hills_SouthPunilla_1600BP	I35526.TW_Argentina_Central_Plains_NorthDulceRiver_500BP	YRI.DG	64.5932	4.14015	15.602	2816
I19226.AG_Argentina_Northwest_SubandeanValleys_Hualfin_2400BP	I19241.AG_Argentina_Northwest_SubandeanValleys_Ambato_1200BP	YRI.DG	63.0753	4.03525	15.631	2772
I12767.AG_Argentina_Northwest_SouthernPuna_Antofagasta_1200BP	I14580.AG_Argentina_Central_Plains_NorthDulceRiver_500BP	YRI.DG	60.289	3.84242	15.69	2546
I12721.AG_Argentina_Central_Hills_SierrasChicas_1700BP	I14580.AG_Argentina_Central_Plains_NorthDulceRiver_500BP	YRI.DG	56.0704	3.56555	15.726	3215
I12729.AG_Argentina_Central_Hills_Traslasierra_800BP	I34834.TW_Argentina_Northwest_SubandeanValleys_Ambato_1200BP	YRI.DG	55.8785	3.54878	15.746	3002
I14564.AG_Argentina_Central_Plains_MesopotamiaSantiagoDelEstero_1700BP	I19241.AG_Argentina_Northwest_SubandeanValleys_Ambato_1200BP	YRI.DG	61.0671	3.86272	15.809	2617
I12766.AG_Argentina_Central_Hills_SierrasChicas_4100BP	I14575.AG_Argentina_Central_Plains_MesopotamiaSantiagoDelEstero_400BP	YRI.DG	59.454	3.75818	15.82	2866
I12951.AG_Argentina_GranChaco_HumidChaco_1400BP	I19248.AG_Argentina_ParanaRiver_UpperDelta_700BP	YRI.DG	67.1011	4.23787	15.834	2288
I17033.AG_Argentina_Central_Hills_SouthPunilla_1600BP	I34468.TW_Argentina_Central_Plains_MarChiquita_2500BP	YRI.DG	63.2752	3.99048	15.857	2656
I12748.AG_Argentina_ParanaRiver_UpperDelta_700BP	I12764.AG_Argentina_Central_Hills_SierrasChicas_700BP	YRI.DG	56.8027	3.56989	15.912	3060
I30891.TW_Argentina_Central_Plains_MesopotamiaSantiagoDelEstero_1000BP	I30892.TW_Argentina_Central_Plains_MesopotamiaSantiagoDelEstero_1000BP	YRI.DG	90.4776	5.68609	15.912	1469
I14575.AG_Argentina_Central_Plains_MesopotamiaSantiagoDelEstero_400BP	I19248.AG_Argentina_ParanaRiver_UpperDelta_700BP	YRI.DG	52.8322	3.31179	15.953	3596
I12767.AG_Argentina_Northwest_SouthernPuna_Antofagasta_1200BP	I19242.AG_Argentina_Northwest_SubandeanValleys_Ambato_1200BP	YRI.DG	54.6506	3.41798	15.989	3084
I12766.AG_Argentina_Central_Hills_SierrasChicas_4100BP	I34468.TW_Argentina_Central_Plains_MarChiquita_2500BP	YRI.DG	64.2455	4.01276	16.01	2551
I30891.TW_Argentina_Central_Plains_MesopotamiaSantiagoDelEstero_1000BP	I34834.TW_Argentina_Northwest_SubandeanValleys_Ambato_1200BP	YRI.DG	57.4995	3.55396	16.179	2877
I14565.AG_Argentina_Central_Plains_MesopotamiaSantiagoDelEstero_400BP	I19241.AG_Argentina_Northwest_SubandeanValleys_Ambato_1200BP	YRI.DG	52.3409	3.23305	16.189	3731
I12748.AG_Argentina_ParanaRiver_UpperDelta_700BP	I34685.TW_Argentina_Central_Hills_Traslasierra_800BP	YRI.DG	60.1422	3.69718	16.267	3115
I12948.AG_Argentina_ParanaRiver_UpperDelta_700BP	I34671.TW_Argentina_Northwest_SubandeanValleys_Hualfin_2400BP	YRI.DG	59.0798	3.62854	16.282	3150
I19242.AG_Argentina_Northwest_SubandeanValleys_Ambato_1200BP	I30892.TW_Argentina_Central_Plains_MesopotamiaSantiagoDelEstero_1000BP	YRI.DG	51.2713	3.14861	16.284	3859
I12721.AG_Argentina_Central_Hills_SierrasChicas_1700BP	I12951.AG_Argentina_GranChaco_HumidChaco_1400BP	YRI.DG	60.1771	3.66025	16.441	3314
I19248.AG_Argentina_ParanaRiver_UpperDelta_700BP	I34468.TW_Argentina_Central_Plains_MarChiquita_2500BP	YRI.DG	57.8929	3.52133	16.441	3242
I19242.AG_Argentina_Northwest_SubandeanValleys_Ambato_1200BP	I34677.TW_Argentina_Central_Plains_EastCordoba_600BP	YRI.DG	63.9664	3.88299	16.473	2904
I12765.AG_Argentina_Central_Hills_SierrasChicas_700BP	I19241.AG_Argentina_Northwest_SubandeanValleys_Ambato_1200BP	YRI.DG	57.3697	3.47664	16.501	3344
ARG_22645_Argentina_Northwest_SouthernPuna_Antofagasta_1200BP	I17033.AG_Argentina_Central_Hills_SouthPunilla_1600BP	YRI.DG	61.4438	3.72159	16.51	3139
I14578.AG_Argentina_Central_Plains_NorthDulceRiver_500BP	I30891.TW_Argentina_Central_Plains_MesopotamiaSantiagoDelEstero_1000BP	YRI.DG	57.0072	3.45217	16.513	3506
I12764.AG_Argentina_Central_Hills_SierrasChicas_700BP	I14580.AG_Argentina_Central_Plains_NorthDulceRiver_500BP	YRI.DG	61.0613	3.69493	16.526	3238
I12767.AG_Argentina_Northwest_SouthernPuna_Antofagasta_1200BP	I12948.AG_Argentina_ParanaRiver_UpperDelta_700BP	YRI.DG	60.3539	3.64823	16.543	2987
I14575.AG_Argentina_Central_Plains_MesopotamiaSantiagoDelEstero_400BP	I30891.TW_Argentina_Central_Plains_MesopotamiaSantiagoDelEstero_1000BP	YRI.DG	59.9705	3.62088	16.562	3169
I12766.AG_Argentina_Central_Hills_SierrasChicas_4100BP	I14584.AG_Argentina_Central_Plains_NorthDulceRiver_500BP	YRI.DG	57.671	3.48133	16.566	3053
I12764.AG_Argentina_Central_Hills_SierrasChicas_700BP	I12948.AG_Argentina_ParanaRiver_UpperDelta_700BP	YRI.DG	52.7574	3.16487	16.67	3691
I12729.AG_Argentina_Central_Hills_Traslasierra_800BP	I12951.AG_Argentina_GranChaco_HumidChaco_1400BP	YRI.DG	61.8668	3.7085	16.682	2876
I12720.AG_Argentina_Central_Hills_SierrasChicas_1700BP	I19241.AG_Argentina_Northwest_SubandeanValleys_Ambato_1200BP	YRI.DG	56.2202	3.36176	16.723	3357
I12766.AG_Argentina_Central_Hills_SierrasChicas_4100BP	I14578.AG_Argentina_Central_Plains_NorthDulceRiver_500BP	YRI.DG	64.647	3.86215	16.739	2987
I14580.AG_Argentina_Central_Plains_NorthDulceRiver_500BP	I34671.TW_Argentina_Northwest_SubandeanValleys_Hualfin_2400BP	YRI.DG	63.0026	3.75875	16.762	2774
I17033.AG_Argentina_Central_Hills_SouthPunilla_1600BP	I19226.AG_Argentina_Northwest_SubandeanValleys_Hualfin_2400BP	YRI.DG	54.8435	3.26915	16.776	3706
I34677.TW_Argentina_Central_Plains_EastCordoba_600BP	I34834.TW_Argentina_Northwest_SubandeanValleys_Ambato_1200BP	YRI.DG	64.572	3.84332	16.801	3226
I12374.AG_Argentina_Pampas_Southern_2600BP	I19241.AG_Argentina_Northwest_SubandeanValleys_Ambato_1200BP	YRI.DG	62.202	3.70187	16.803	2956
I14584.AG_Argentina_Central_Plains_NorthDulceRiver_500BP	I17033.AG_Argentina_Central_Hills_SouthPunilla_1600BP	YRI.DG	59.7918	3.55637	16.813	3253
I12721.AG_Argentina_Central_Hills_SierrasChicas_1700BP	I12948.AG_Argentina_ParanaRiver_UpperDelta_700BP	YRI.DG	57.2159	3.38501	16.903	3480
I12373.AG_Argentina_Pampas_Southern_2600BP	I12766.AG_Argentina_Central_Hills_SierrasChicas_4100BP	YRI.DG	56.0939	3.31183	16.937	3563
I12951.AG_Argentina_GranChaco_HumidChaco_1400BP	I30892.TW_Argentina_Central_Plains_MesopotamiaSantiagoDelEstero_1000BP	YRI.DG	59.9431	3.53479	16.958	3106
I12723.AG_Argentina_Central_Plains_MesopotamiaSantiagoDelEstero_400BP	I19241.AG_Argentina_Northwest_SubandeanValleys_Ambato_1200BP	YRI.DG	61.1862	3.60317	16.981	3294
I12729.AG_Argentina_Central_Hills_Traslasierra_800BP	I12948.AG_Argentina_ParanaRiver_UpperDelta_700BP	YRI.DG	60.1508	3.52796	17.05	3049
I12712.AG_Argentina_Central_Plains_MarChiquita_2500BP	I34834.TW_Argentina_Northwest_SubandeanValleys_Ambato_1200BP	YRI.DG	60.2338	3.52388	17.093	3172
I12766.AG_Argentina_Central_Hills_SierrasChicas_4100BP	I14564.AG_Argentina_Central_Plains_MesopotamiaSantiagoDelEstero_1700BP	YRI.DG	57.6576	3.36559	17.131	3688
I12767.AG_Argentina_Northwest_SouthernPuna_Antofagasta_1200BP	I14578.AG_Argentina_Central_Plains_NorthDulceRiver_500BP	YRI.DG	56.1571	3.26076	17.222	4278
I12712.AG_Argentina_Central_Plains_MarChiquita_2500BP	I19242.AG_Argentina_Northwest_SubandeanValleys_Ambato_1200BP	YRI.DG	58.9676	3.40901	17.298	3563
I12712.AG_Argentina_Central_Plains_MarChiquita_2500BP	I12948.AG_Argentina_ParanaRiver_UpperDelta_700BP	YRI.DG	61.8395	3.56906	17.327	3125
I14584.AG_Argentina_Central_Plains_NorthDulceRiver_500BP	I30891.TW_Argentina_Central_Plains_MesopotamiaSantiagoDelEstero_1000BP	YRI.DG	54.3701	3.12675	17.389	3636
I12767.AG_Argentina_Northwest_SouthernPuna_Antofagasta_1200BP	I14575.AG_Argentina_Central_Plains_MesopotamiaSantiagoDelEstero_400BP	YRI.DG	58.4748	3.36235	17.391	3939
I19248.AG_Argentina_ParanaRiver_UpperDelta_700BP	I35526.TW_Argentina_Central_Plains_NorthDulceRiver_500BP	YRI.DG	56.8299	3.26293	17.417	3690
I12948.AG_Argentina_ParanaRiver_UpperDelta_700BP	I30892.TW_Argentina_Central_Plains_MesopotamiaSantiagoDelEstero_1000BP	YRI.DG	59.8703	3.42216	17.495	3447
I19242.AG_Argentina_Northwest_SubandeanValleys_Ambato_1200BP	I34671.TW_Argentina_Northwest_SubandeanValleys_Hualfin_2400BP	YRI.DG	59.3831	3.38986	17.518	3671
I12729.AG_Argentina_Central_Hills_Traslasierra_800BP	I14580.AG_Argentina_Central_Plains_NorthDulceRiver_500BP	YRI.DG	65.066	3.71292	17.524	3071
I14580.AG_Argentina_Central_Plains_NorthDulceRiver_500BP	I30892.TW_Argentina_Central_Plains_MesopotamiaSantiagoDelEstero_1000BP	YRI.DG	60.3172	3.44128	17.528	3123
I12766.AG_Argentina_Central_Hills_SierrasChicas_4100BP	I19226.AG_Argentina_Northwest_SubandeanValleys_Hualfin_2400BP	YRI.DG	56.4766	3.21951	17.542	3656
I14575.AG_Argentina_Central_Plains_MesopotamiaSantiagoDelEstero_400BP	I34677.TW_Argentina_Central_Plains_EastCordoba_600BP	YRI.DG	61.104	3.47603	17.579	3618
I14578.AG_Argentina_Central_Plains_NorthDulceRiver_500BP	I17033.AG_Argentina_Central_Hills_SouthPunilla_1600BP	YRI.DG	64.5395	3.66869	17.592	3052
I12712.AG_Argentina_Central_Plains_MarChiquita_2500BP	I12951.AG_Argentina_GranChaco_HumidChaco_1400BP	YRI.DG	65.1748	3.70414	17.595	2964
I19249.AG_Argentina_ParanaRiver_UpperDelta_700BP	I30891.TW_Argentina_Central_Plains_MesopotamiaSantiagoDelEstero_1000BP	YRI.DG	60.7725	3.44328	17.65	3322
I19248.AG_Argentina_ParanaRiver_UpperDelta_700BP	I19249.AG_Argentina_ParanaRiver_UpperDelta_700BP	YRI.DG	57.0017	3.2087	17.765	3942
I17033.AG_Argentina_Central_Hills_SouthPunilla_1600BP	I19249.AG_Argentina_ParanaRiver_UpperDelta_700BP	YRI.DG	63.8816	3.59486	17.77	3042
I12373.AG_Argentina_Pampas_Southern_2600BP	I30891.TW_Argentina_Central_Plains_MesopotamiaSantiagoDelEstero_1000BP	YRI.DG	57.0594	3.20125	17.824	4151
I19241.AG_Argentina_Northwest_SubandeanValleys_Ambato_1200BP	I19259.AG_Argentina_Central_Hills_Comechingones_4100BP	YRI.DG	57.6076	3.22918	17.84	4014
I19242.AG_Argentina_Northwest_SubandeanValleys_Ambato_1200BP	I34685.TW_Argentina_Central_Hills_Traslasierra_800BP	YRI.DG	55.7031	3.12134	17.846	4139
I14576.AG_Argentina_Central_Plains_NorthDulceRiver_500BP	I19241.AG_Argentina_Northwest_SubandeanValleys_Ambato_1200BP	YRI.DG	59.5506	3.33092	17.878	4011
I34671.TW_Argentina_Northwest_SubandeanValleys_Hualfin_2400BP	I34834.TW_Argentina_Northwest_SubandeanValleys_Ambato_1200BP	YRI.DG	57.6115	3.22038	17.89	3830
I34468.TW_Argentina_Central_Plains_MarChiquita_2500BP	I34671.TW_Argentina_Northwest_SubandeanValleys_Hualfin_2400BP	YRI.DG	53.9101	3.01308	17.892	4625
I12373.AG_Argentina_Pampas_Southern_2600BP	I17033.AG_Argentina_Central_Hills_SouthPunilla_1600BP	YRI.DG	60.7653	3.39257	17.911	3695
I12764.AG_Argentina_Central_Hills_SierrasChicas_700BP	I34834.TW_Argentina_Northwest_SubandeanValleys_Ambato_1200BP	YRI.DG	58.1897	3.2416	17.951	3550
I12764.AG_Argentina_Central_Hills_SierrasChicas_700BP	I12951.AG_Argentina_GranChaco_HumidChaco_1400BP	YRI.DG	60.3108	3.35955	17.952	3421
I30892.TW_Argentina_Central_Plains_MesopotamiaSantiagoDelEstero_1000BP	I34834.TW_Argentina_Northwest_SubandeanValleys_Ambato_1200BP	YRI.DG	58.6382	3.26559	17.956	3847
I12767.AG_Argentina_Northwest_SouthernPuna_Antofagasta_1200BP	I34468.TW_Argentina_Central_Plains_MarChiquita_2500BP	YRI.DG	64.4783	3.58989	17.961	3439
I12767.AG_Argentina_Northwest_SouthernPuna_Antofagasta_1200BP	I35526.TW_Argentina_Central_Plains_NorthDulceRiver_500BP	YRI.DG	59.5216	3.31377	17.962	4000
I19241.AG_Argentina_Northwest_SubandeanValleys_Ambato_1200BP	I34672.TW_Argentina_Pampas_SouthSaladoRiver_3300BP	YRI.DG	62.2832	3.45921	18.005	3391
ARG_22645_Argentina_Northwest_SouthernPuna_Antofagasta_1200BP	I12766.AG_Argentina_Central_Hills_SierrasChicas_4100BP	YRI.DG	62.9619	3.49547	18.012	3187
I14580.AG_Argentina_Central_Plains_NorthDulceRiver_500BP	I34685.TW_Argentina_Central_Hills_Traslasierra_800BP	YRI.DG	61.6228	3.38768	18.19	3418
I12721.AG_Argentina_Central_Hills_SierrasChicas_1700BP	I34834.TW_Argentina_Northwest_SubandeanValleys_Ambato_1200BP	YRI.DG	63.5291	3.4879	18.214	3411
I14584.AG_Argentina_Central_Plains_NorthDulceRiver_500BP	I34677.TW_Argentina_Central_Plains_EastCordoba_600BP	YRI.DG	59.1795	3.24872	18.216	3960
I12721.AG_Argentina_Central_Hills_SierrasChicas_1700BP	I19242.AG_Argentina_Northwest_SubandeanValleys_Ambato_1200BP	YRI.DG	58.793	3.22315	18.241	4301
I12766.AG_Argentina_Central_Hills_SierrasChicas_4100BP	I14582.AG_Argentina_Central_Plains_NorthDulceRiver_500BP	YRI.DG	65.5501	3.58098	18.305	3295
I12766.AG_Argentina_Central_Hills_SierrasChicas_4100BP	I34668.TW_Argentina_Pampas_Southern_2600BP	YRI.DG	55.9451	3.05387	18.319	3796
I12764.AG_Argentina_Central_Hills_SierrasChicas_700BP	I19242.AG_Argentina_Northwest_SubandeanValleys_Ambato_1200BP	YRI.DG	55.5867	3.02225	18.392	4280
I19249.AG_Argentina_ParanaRiver_UpperDelta_700BP	I34677.TW_Argentina_Central_Plains_EastCordoba_600BP	YRI.DG	57.6006	3.12872	18.41	3915
I14564.AG_Argentina_Central_Plains_MesopotamiaSantiagoDelEstero_1700BP	I17033.AG_Argentina_Central_Hills_SouthPunilla_1600BP	YRI.DG	61.3096	3.32529	18.437	3706
I14578.AG_Argentina_Central_Plains_NorthDulceRiver_500BP	I19248.AG_Argentina_ParanaRiver_UpperDelta_700BP	YRI.DG	60.6972	3.27574	18.529	3869
I12729.AG_Argentina_Central_Hills_Traslasierra_800BP	I14575.AG_Argentina_Central_Plains_MesopotamiaSantiagoDelEstero_400BP	YRI.DG	57.4544	3.0995	18.537	4686
I12729.AG_Argentina_Central_Hills_Traslasierra_800BP	I34468.TW_Argentina_Central_Plains_MarChiquita_2500BP	YRI.DG	61.1977	3.29281	18.585	3938
I12371.AG_Argentina_Pampas_Southern_2600BP	I19241.AG_Argentina_Northwest_SubandeanValleys_Ambato_1200BP	YRI.DG	57.2678	3.07107	18.648	4780
I12766.AG_Argentina_Central_Hills_SierrasChicas_4100BP	I34672.TW_Argentina_Pampas_SouthSaladoRiver_3300BP	YRI.DG	54.8295	2.93551	18.678	5052
I17033.AG_Argentina_Central_Hills_SouthPunilla_1600BP	I34668.TW_Argentina_Pampas_Southern_2600BP	YRI.DG	64.0281	3.42068	18.718	3783
I14584.AG_Argentina_Central_Plains_NorthDulceRiver_500BP	I19248.AG_Argentina_ParanaRiver_UpperDelta_700BP	YRI.DG	63.4688	3.38802	18.733	3947
I14575.AG_Argentina_Central_Plains_MesopotamiaSantiagoDelEstero_400BP	I34671.TW_Argentina_Northwest_SubandeanValleys_Hualfin_2400BP	YRI.DG	56.68	3.02355	18.746	4468
I12373.AG_Argentina_Pampas_Southern_2600BP	I19248.AG_Argentina_ParanaRiver_UpperDelta_700BP	YRI.DG	54.8682	2.92214	18.777	4436
ARG_22645_Argentina_Northwest_SouthernPuna_Antofagasta_1200BP	I34677.TW_Argentina_Central_Plains_EastCordoba_600BP	YRI.DG	57.0185	3.01345	18.921	4755
I19226.AG_Argentina_Northwest_SubandeanValleys_Hualfin_2400BP	I34677.TW_Argentina_Central_Plains_EastCordoba_600BP	YRI.DG	55.3239	2.90643	19.035	4748
I14582.AG_Argentina_Central_Plains_NorthDulceRiver_500BP	I17033.AG_Argentina_Central_Hills_SouthPunilla_1600BP	YRI.DG	65.2107	3.42239	19.054	3400
I12723.AG_Argentina_Central_Plains_MesopotamiaSantiagoDelEstero_400BP	I17033.AG_Argentina_Central_Hills_SouthPunilla_1600BP	YRI.DG	54.9821	2.87893	19.098	4758
I19226.AG_Argentina_Northwest_SubandeanValleys_Hualfin_2400BP	I30891.TW_Argentina_Central_Plains_MesopotamiaSantiagoDelEstero_1000BP	YRI.DG	59.8655	3.12972	19.128	4218
I14564.AG_Argentina_Central_Plains_MesopotamiaSantiagoDelEstero_1700BP	I30891.TW_Argentina_Central_Plains_MesopotamiaSantiagoDelEstero_1000BP	YRI.DG	61.4002	3.20942	19.131	4211
I14582.AG_Argentina_Central_Plains_NorthDulceRiver_500BP	I34677.TW_Argentina_Central_Plains_EastCordoba_600BP	YRI.DG	62.6256	3.26671	19.171	4361
I12712.AG_Argentina_Central_Plains_MarChiquita_2500BP	I34468.TW_Argentina_Central_Plains_MarChiquita_2500BP	YRI.DG	63.4283	3.30823	19.173	4022
I12748.AG_Argentina_ParanaRiver_UpperDelta_700BP	I14580.AG_Argentina_Central_Plains_NorthDulceRiver_500BP	YRI.DG	55.2963	2.87603	19.227	4641
I12948.AG_Argentina_ParanaRiver_UpperDelta_700BP	I34685.TW_Argentina_Central_Hills_Traslasierra_800BP	YRI.DG	65.2427	3.39297	19.229	3859
I19248.AG_Argentina_ParanaRiver_UpperDelta_700BP	I34668.TW_Argentina_Pampas_Southern_2600BP	YRI.DG	58.6726	3.05055	19.233	4774
I14555.AG_Argentina_Central_Plains_MesopotamiaSantiagoDelEstero_400BP	I19241.AG_Argentina_Northwest_SubandeanValleys_Ambato_1200BP	YRI.DG	62.2265	3.23484	19.236	3952
I19226.AG_Argentina_Northwest_SubandeanValleys_Hualfin_2400BP	I19248.AG_Argentina_ParanaRiver_UpperDelta_700BP	YRI.DG	55.2105	2.8674	19.255	4763
I12729.AG_Argentina_Central_Hills_Traslasierra_800BP	I19249.AG_Argentina_ParanaRiver_UpperDelta_700BP	YRI.DG	57.375	2.97692	19.273	4770
I14582.AG_Argentina_Central_Plains_NorthDulceRiver_500BP	I30891.TW_Argentina_Central_Plains_MesopotamiaSantiagoDelEstero_1000BP	YRI.DG	66.6289	3.45251	19.299	3858
I12767.AG_Argentina_Northwest_SouthernPuna_Antofagasta_1200BP	I14582.AG_Argentina_Central_Plains_NorthDulceRiver_500BP	YRI.DG	57.1593	2.95451	19.346	4471
I13563.AG_Argentina_Central_Plains_MarChiquita_3900BP	I19241.AG_Argentina_Northwest_SubandeanValleys_Ambato_1200BP	YRI.DG	62.946	3.25259	19.353	4449
I14564.AG_Argentina_Central_Plains_MesopotamiaSantiagoDelEstero_1700BP	I19248.AG_Argentina_ParanaRiver_UpperDelta_700BP	YRI.DG	58.6619	3.02738	19.377	4571
I14578.AG_Argentina_Central_Plains_NorthDulceRiver_500BP	I34677.TW_Argentina_Central_Plains_EastCordoba_600BP	YRI.DG	63.2286	3.25414	19.43	4018
I17034.AG_Argentina_Central_Plains_EastCordoba_600BP	I19248.AG_Argentina_ParanaRiver_UpperDelta_700BP	YRI.DG	54.0186	2.77858	19.441	5228
I12373.AG_Argentina_Pampas_Southern_2600BP	I34677.TW_Argentina_Central_Plains_EastCordoba_600BP	YRI.DG	60.5483	3.11221	19.455	4662
I34677.TW_Argentina_Central_Plains_EastCordoba_600BP	I35526.TW_Argentina_Central_Plains_NorthDulceRiver_500BP	YRI.DG	56.1343	2.88282	19.472	4362
I30891.TW_Argentina_Central_Plains_MesopotamiaSantiagoDelEstero_1000BP	I34468.TW_Argentina_Central_Plains_MarChiquita_2500BP	YRI.DG	66.4412	3.40988	19.485	3568
I12712.AG_Argentina_Central_Plains_MarChiquita_2500BP	I14575.AG_Argentina_Central_Plains_MesopotamiaSantiagoDelEstero_400BP	YRI.DG	59.731	3.06375	19.496	4478
I14569.AG_Argentina_Central_Plains_MesopotamiaSantiagoDelEstero_400BP	I17033.AG_Argentina_Central_Hills_SouthPunilla_1600BP	YRI.DG	56.969	2.92071	19.505	4589
I12376.AG_Argentina_Pampas_Southern_2600BP	I19241.AG_Argentina_Northwest_SubandeanValleys_Ambato_1200BP	YRI.DG	60.5272	3.09608	19.55	4087
I12764.AG_Argentina_Central_Hills_SierrasChicas_700BP	I34468.TW_Argentina_Central_Plains_MarChiquita_2500BP	YRI.DG	62.9118	3.21306	19.58	4553
ARG_22645_Argentina_Northwest_SouthernPuna_Antofagasta_1200BP	I30891.TW_Argentina_Central_Plains_MesopotamiaSantiagoDelEstero_1000BP	YRI.DG	62.3732	3.17893	19.621	4444
I12767.AG_Argentina_Northwest_SouthernPuna_Antofagasta_1200BP	I19226.AG_Argentina_Northwest_SubandeanValleys_Hualfin_2400BP	YRI.DG	58.7054	2.99193	19.621	5057
I12767.AG_Argentina_Northwest_SouthernPuna_Antofagasta_1200BP	I19249.AG_Argentina_ParanaRiver_UpperDelta_700BP	YRI.DG	62.1683	3.16746	19.627	4103
I12729.AG_Argentina_Central_Hills_Traslasierra_800BP	I35526.TW_Argentina_Central_Plains_NorthDulceRiver_500BP	YRI.DG	63.0578	3.20708	19.662	4529
I12712.AG_Argentina_Central_Plains_MarChiquita_2500BP	I35526.TW_Argentina_Central_Plains_NorthDulceRiver_500BP	YRI.DG	60.5538	3.07581	19.687	4660
I12729.AG_Argentina_Central_Hills_Traslasierra_800BP	I19242.AG_Argentina_Northwest_SubandeanValleys_Ambato_1200BP	YRI.DG	64.4228	3.26293	19.744	3919
I12374.AG_Argentina_Pampas_Southern_2600BP	I12766.AG_Argentina_Central_Hills_SierrasChicas_4100BP	YRI.DG	63.5283	3.21742	19.745	4284
I14575.AG_Argentina_Central_Plains_MesopotamiaSantiagoDelEstero_400BP	I30892.TW_Argentina_Central_Plains_MesopotamiaSantiagoDelEstero_1000BP	YRI.DG	56.6534	2.86902	19.747	4842
I12767.AG_Argentina_Northwest_SouthernPuna_Antofagasta_1200BP	I14564.AG_Argentina_Central_Plains_MesopotamiaSantiagoDelEstero_1700BP	YRI.DG	58.3644	2.95426	19.756	5010
I14582.AG_Argentina_Central_Plains_NorthDulceRiver_500BP	I19248.AG_Argentina_ParanaRiver_UpperDelta_700BP	YRI.DG	58.7091	2.96675	19.789	4138
I12951.AG_Argentina_GranChaco_HumidChaco_1400BP	I34685.TW_Argentina_Central_Hills_Traslasierra_800BP	YRI.DG	64.9574	3.2787	19.812	3679
I12712.AG_Argentina_Central_Plains_MarChiquita_2500BP	I19249.AG_Argentina_ParanaRiver_UpperDelta_700BP	YRI.DG	58.8616	2.96847	19.829	4611
I12766.AG_Argentina_Central_Hills_SierrasChicas_4100BP	I14569.AG_Argentina_Central_Plains_MesopotamiaSantiagoDelEstero_400BP	YRI.DG	57.17	2.87478	19.887	4542
I12767.AG_Argentina_Northwest_SouthernPuna_Antofagasta_1200BP	I14584.AG_Argentina_Central_Plains_NorthDulceRiver_500BP	YRI.DG	62.8615	3.152	19.943	4261
I17033.AG_Argentina_Central_Hills_SouthPunilla_1600BP	I34672.TW_Argentina_Pampas_SouthSaladoRiver_3300BP	YRI.DG	60.6776	3.04203	19.946	4847
I12720.AG_Argentina_Central_Hills_SierrasChicas_1700BP	I17033.AG_Argentina_Central_Hills_SouthPunilla_1600BP	YRI.DG	60.771	3.04499	19.958	4689
I12723.AG_Argentina_Central_Plains_MesopotamiaSantiagoDelEstero_400BP	I12766.AG_Argentina_Central_Hills_SierrasChicas_4100BP	YRI.DG	59.048	2.95741	19.966	4765
ARG_22645_Argentina_Northwest_SouthernPuna_Antofagasta_1200BP	I12721.AG_Argentina_Central_Hills_SierrasChicas_1700BP	YRI.DG	58.4383	2.91945	20.017	5395
I12712.AG_Argentina_Central_Plains_MarChiquita_2500BP	I19226.AG_Argentina_Northwest_SubandeanValleys_Hualfin_2400BP	YRI.DG	53.2467	2.65965	20.02	5679
I17033.AG_Argentina_Central_Hills_SouthPunilla_1600BP	I17034.AG_Argentina_Central_Plains_EastCordoba_600BP	YRI.DG	60.113	3.00027	20.036	4444
I30891.TW_Argentina_Central_Plains_MesopotamiaSantiagoDelEstero_1000BP	I35526.TW_Argentina_Central_Plains_NorthDulceRiver_500BP	YRI.DG	61.7225	3.07426	20.077	3924
ARG_22645_Argentina_Northwest_SouthernPuna_Antofagasta_1200BP	I12729.AG_Argentina_Central_Hills_Traslasierra_800BP	YRI.DG	59.0214	2.9352	20.108	4695
I17034.AG_Argentina_Central_Plains_EastCordoba_600BP	I30891.TW_Argentina_Central_Plains_MesopotamiaSantiagoDelEstero_1000BP	YRI.DG	58.1315	2.88823	20.127	4989
ARG_22645_Argentina_Northwest_SouthernPuna_Antofagasta_1200BP	I19248.AG_Argentina_ParanaRiver_UpperDelta_700BP	YRI.DG	63.0138	3.12456	20.167	4097
I12373.AG_Argentina_Pampas_Southern_2600BP	I30892.TW_Argentina_Central_Plains_MesopotamiaSantiagoDelEstero_1000BP	YRI.DG	54.8617	2.71115	20.236	5621
I12764.AG_Argentina_Central_Hills_SierrasChicas_700BP	I35526.TW_Argentina_Central_Plains_NorthDulceRiver_500BP	YRI.DG	53.6966	2.64587	20.294	5250
I12764.AG_Argentina_Central_Hills_SierrasChicas_700BP	I14575.AG_Argentina_Central_Plains_MesopotamiaSantiagoDelEstero_400BP	YRI.DG	55.7619	2.74652	20.303	5146
I12373.AG_Argentina_Pampas_Southern_2600BP	I12767.AG_Argentina_Northwest_SouthernPuna_Antofagasta_1200BP	YRI.DG	55.3786	2.71591	20.39	5020
I14565.AG_Argentina_Central_Plains_MesopotamiaSantiagoDelEstero_400BP	I17033.AG_Argentina_Central_Hills_SouthPunilla_1600BP	YRI.DG	58.0194	2.83358	20.476	5246
I12743.AG_Argentina_Central_Plains_MesopotamiaSantiagoDelEstero_400BP	I19241.AG_Argentina_Northwest_SubandeanValleys_Ambato_1200BP	YRI.DG	60.4115	2.94906	20.485	4688
I30892.TW_Argentina_Central_Plains_MesopotamiaSantiagoDelEstero_1000BP	I34468.TW_Argentina_Central_Plains_MarChiquita_2500BP	YRI.DG	62.7427	3.06185	20.492	4836
I12729.AG_Argentina_Central_Hills_Traslasierra_800BP	I34668.TW_Argentina_Pampas_Southern_2600BP	YRI.DG	56.6625	2.76377	20.502	5607
I12721.AG_Argentina_Central_Hills_SierrasChicas_1700BP	I34468.TW_Argentina_Central_Plains_MarChiquita_2500BP	YRI.DG	64.6386	3.15114	20.513	4315
I12712.AG_Argentina_Central_Plains_MarChiquita_2500BP	I14584.AG_Argentina_Central_Plains_NorthDulceRiver_500BP	YRI.DG	62.9243	3.06265	20.546	4828
I12374.AG_Argentina_Pampas_Southern_2600BP	I17033.AG_Argentina_Central_Hills_SouthPunilla_1600BP	YRI.DG	62.9523	3.0623	20.557	4364
I12374.AG_Argentina_Pampas_Southern_2600BP	I30891.TW_Argentina_Central_Plains_MesopotamiaSantiagoDelEstero_1000BP	YRI.DG	61.1595	2.97376	20.566	4904
ARG_22645_Argentina_Northwest_SouthernPuna_Antofagasta_1200BP	I12712.AG_Argentina_Central_Plains_MarChiquita_2500BP	YRI.DG	57.0398	2.7704	20.589	5109
I14584.AG_Argentina_Central_Plains_NorthDulceRiver_500BP	I30892.TW_Argentina_Central_Plains_MesopotamiaSantiagoDelEstero_1000BP	YRI.DG	57.9968	2.81221	20.623	5073
I14584.AG_Argentina_Central_Plains_NorthDulceRiver_500BP	I34671.TW_Argentina_Northwest_SubandeanValleys_Hualfin_2400BP	YRI.DG	59.1735	2.86905	20.625	4776
I19249.AG_Argentina_ParanaRiver_UpperDelta_700BP	I30892.TW_Argentina_Central_Plains_MesopotamiaSantiagoDelEstero_1000BP	YRI.DG	58.5173	2.83296	20.656	4906
I14578.AG_Argentina_Central_Plains_NorthDulceRiver_500BP	I34671.TW_Argentina_Northwest_SubandeanValleys_Hualfin_2400BP	YRI.DG	63.037	3.04558	20.698	4663
I12374.AG_Argentina_Pampas_Southern_2600BP	I12767.AG_Argentina_Northwest_SouthernPuna_Antofagasta_1200BP	YRI.DG	54.5944	2.63698	20.703	5806
I14569.AG_Argentina_Central_Plains_MesopotamiaSantiagoDelEstero_400BP	I30891.TW_Argentina_Central_Plains_MesopotamiaSantiagoDelEstero_1000BP	YRI.DG	62.9861	3.04016	20.718	4971
I12767.AG_Argentina_Northwest_SouthernPuna_Antofagasta_1200BP	I17034.AG_Argentina_Central_Plains_EastCordoba_600BP	YRI.DG	58.1764	2.8067	20.728	5742
I12721.AG_Argentina_Central_Hills_SierrasChicas_1700BP	I14575.AG_Argentina_Central_Plains_MesopotamiaSantiagoDelEstero_400BP	YRI.DG	59.3367	2.84074	20.888	5269
I34468.TW_Argentina_Central_Plains_MarChiquita_2500BP	I34677.TW_Argentina_Central_Plains_EastCordoba_600BP	YRI.DG	67.5129	3.22524	20.933	3895
I12373.AG_Argentina_Pampas_Southern_2600BP	I34671.TW_Argentina_Northwest_SubandeanValleys_Hualfin_2400BP	YRI.DG	59.6632	2.84657	20.96	5539
I12764.AG_Argentina_Central_Hills_SierrasChicas_700BP	I14584.AG_Argentina_Central_Plains_NorthDulceRiver_500BP	YRI.DG	58.0618	2.76845	20.973	5807
I12766.AG_Argentina_Central_Hills_SierrasChicas_4100BP	I14576.AG_Argentina_Central_Plains_NorthDulceRiver_500BP	YRI.DG	58.5789	2.78977	20.998	5697
I12766.AG_Argentina_Central_Hills_SierrasChicas_4100BP	I17034.AG_Argentina_Central_Plains_EastCordoba_600BP	YRI.DG	64.3525	3.06403	21.003	4401
I19249.AG_Argentina_ParanaRiver_UpperDelta_700BP	I34671.TW_Argentina_Northwest_SubandeanValleys_Hualfin_2400BP	YRI.DG	59.8384	2.84889	21.004	4589
I34685.TW_Argentina_Central_Hills_Traslasierra_800BP	I34834.TW_Argentina_Northwest_SubandeanValleys_Ambato_1200BP	YRI.DG	64.3111	3.05935	21.021	4449
I14582.AG_Argentina_Central_Plains_NorthDulceRiver_500BP	I34671.TW_Argentina_Northwest_SubandeanValleys_Hualfin_2400BP	YRI.DG	59.3386	2.82068	21.037	5177
ARG_22645_Argentina_Northwest_SouthernPuna_Antofagasta_1200BP	I12767.AG_Argentina_Northwest_SouthernPuna_Antofagasta_1200BP	YRI.DG	64.6125	3.07082	21.041	4410
I12766.AG_Argentina_Central_Hills_SierrasChicas_4100BP	I19259.AG_Argentina_Central_Hills_Comechingones_4100BP	YRI.DG	60.1707	2.85463	21.078	5396
I14565.AG_Argentina_Central_Plains_MesopotamiaSantiagoDelEstero_400BP	I30891.TW_Argentina_Central_Plains_MesopotamiaSantiagoDelEstero_1000BP	YRI.DG	59.1106	2.80057	21.107	5779
I12721.AG_Argentina_Central_Hills_SierrasChicas_1700BP	I14578.AG_Argentina_Central_Plains_NorthDulceRiver_500BP	YRI.DG	61.6236	2.91933	21.109	5409
I14569.AG_Argentina_Central_Plains_MesopotamiaSantiagoDelEstero_400BP	I19248.AG_Argentina_ParanaRiver_UpperDelta_700BP	YRI.DG	57.4842	2.71981	21.135	5530
I30891.TW_Argentina_Central_Plains_MesopotamiaSantiagoDelEstero_1000BP	I34668.TW_Argentina_Pampas_Southern_2600BP	YRI.DG	63.1662	2.98748	21.144	5331
I12748.AG_Argentina_ParanaRiver_UpperDelta_700BP	I12951.AG_Argentina_GranChaco_HumidChaco_1400BP	YRI.DG	60.0516	2.83666	21.17	4888
I14578.AG_Argentina_Central_Plains_NorthDulceRiver_500BP	I34685.TW_Argentina_Central_Hills_Traslasierra_800BP	YRI.DG	60.7738	2.87028	21.173	5667
ARG_22645_Argentina_Northwest_SouthernPuna_Antofagasta_1200BP	I12764.AG_Argentina_Central_Hills_SierrasChicas_700BP	YRI.DG	58.0082	2.73546	21.206	5806
I12765.AG_Argentina_Central_Hills_SierrasChicas_700BP	I17033.AG_Argentina_Central_Hills_SouthPunilla_1600BP	YRI.DG	61.3732	2.89409	21.206	4786
I14564.AG_Argentina_Central_Plains_MesopotamiaSantiagoDelEstero_1700BP	I34677.TW_Argentina_Central_Plains_EastCordoba_600BP	YRI.DG	65.2131	3.07452	21.211	4798
I12766.AG_Argentina_Central_Hills_SierrasChicas_4100BP	I14565.AG_Argentina_Central_Plains_MesopotamiaSantiagoDelEstero_400BP	YRI.DG	60.3068	2.83515	21.271	5058
I12740.AG_Argentina_Central_Plains_MesopotamiaSantiagoDelEstero_400BP	I19241.AG_Argentina_Northwest_SubandeanValleys_Ambato_1200BP	YRI.DG	61.1289	2.87208	21.284	5310
I19226.AG_Argentina_Northwest_SubandeanValleys_Hualfin_2400BP	I34671.TW_Argentina_Northwest_SubandeanValleys_Hualfin_2400BP	YRI.DG	60.7843	2.85272	21.307	5710
I12948.AG_Argentina_ParanaRiver_UpperDelta_700BP	I14580.AG_Argentina_Central_Plains_NorthDulceRiver_500BP	YRI.DG	57.4366	2.6952	21.311	5870
I12712.AG_Argentina_Central_Plains_MarChiquita_2500BP	I14578.AG_Argentina_Central_Plains_NorthDulceRiver_500BP	YRI.DG	62.9979	2.95377	21.328	4782
I14564.AG_Argentina_Central_Plains_MesopotamiaSantiagoDelEstero_1700BP	I34671.TW_Argentina_Northwest_SubandeanValleys_Hualfin_2400BP	YRI.DG	56.5892	2.65117	21.345	5570
I12764.AG_Argentina_Central_Hills_SierrasChicas_700BP	I14578.AG_Argentina_Central_Plains_NorthDulceRiver_500BP	YRI.DG	59.3883	2.78082	21.356	5649
I34671.TW_Argentina_Northwest_SubandeanValleys_Hualfin_2400BP	I35526.TW_Argentina_Central_Plains_NorthDulceRiver_500BP	YRI.DG	56.722	2.64239	21.466	5418
I14578.AG_Argentina_Central_Plains_NorthDulceRiver_500BP	I30892.TW_Argentina_Central_Plains_MesopotamiaSantiagoDelEstero_1000BP	YRI.DG	60.5285	2.818	21.479	5063
I12374.AG_Argentina_Pampas_Southern_2600BP	I34677.TW_Argentina_Central_Plains_EastCordoba_600BP	YRI.DG	61.7172	2.87281	21.483	5521
I12373.AG_Argentina_Pampas_Southern_2600BP	I12729.AG_Argentina_Central_Hills_Traslasierra_800BP	YRI.DG	58.9082	2.73078	21.572	5702
I12765.AG_Argentina_Central_Hills_SierrasChicas_700BP	I19248.AG_Argentina_ParanaRiver_UpperDelta_700BP	YRI.DG	57.1621	2.64714	21.594	5840
I12767.AG_Argentina_Northwest_SouthernPuna_Antofagasta_1200BP	I14569.AG_Argentina_Central_Plains_MesopotamiaSantiagoDelEstero_400BP	YRI.DG	59.7302	2.76554	21.598	5859
I17034.AG_Argentina_Central_Plains_EastCordoba_600BP	I34671.TW_Argentina_Northwest_SubandeanValleys_Hualfin_2400BP	YRI.DG	54.0745	2.503	21.604	6801
I12765.AG_Argentina_Central_Hills_SierrasChicas_700BP	I12766.AG_Argentina_Central_Hills_SierrasChicas_4100BP	YRI.DG	63.2804	2.92585	21.628	4699
I14582.AG_Argentina_Central_Plains_NorthDulceRiver_500BP	I30892.TW_Argentina_Central_Plains_MesopotamiaSantiagoDelEstero_1000BP	YRI.DG	58.354	2.68895	21.701	5554
I12720.AG_Argentina_Central_Hills_SierrasChicas_1700BP	I30891.TW_Argentina_Central_Plains_MesopotamiaSantiagoDelEstero_1000BP	YRI.DG	59.7802	2.7539	21.707	5454
I12721.AG_Argentina_Central_Hills_SierrasChicas_1700BP	I19249.AG_Argentina_ParanaRiver_UpperDelta_700BP	YRI.DG	61.0331	2.81131	21.71	5327
I12729.AG_Argentina_Central_Hills_Traslasierra_800BP	I14584.AG_Argentina_Central_Plains_NorthDulceRiver_500BP	YRI.DG	62.9081	2.89147	21.756	5061
I14555.AG_Argentina_Central_Plains_MesopotamiaSantiagoDelEstero_400BP	I17033.AG_Argentina_Central_Hills_SouthPunilla_1600BP	YRI.DG	60.1825	2.7645	21.77	5518
I12748.AG_Argentina_ParanaRiver_UpperDelta_700BP	I19242.AG_Argentina_Northwest_SubandeanValleys_Ambato_1200BP	YRI.DG	59.1403	2.71315	21.798	5984
I12720.AG_Argentina_Central_Hills_SierrasChicas_1700BP	I19248.AG_Argentina_ParanaRiver_UpperDelta_700BP	YRI.DG	54.8611	2.51166	21.843	5688
I12766.AG_Argentina_Central_Hills_SierrasChicas_4100BP	I14555.AG_Argentina_Central_Plains_MesopotamiaSantiagoDelEstero_400BP	YRI.DG	57.0802	2.61194	21.854	5526
I14565.AG_Argentina_Central_Plains_MesopotamiaSantiagoDelEstero_400BP	I19248.AG_Argentina_ParanaRiver_UpperDelta_700BP	YRI.DG	53.4894	2.44589	21.869	6173
I17033.AG_Argentina_Central_Hills_SouthPunilla_1600BP	I19259.AG_Argentina_Central_Hills_Comechingones_4100BP	YRI.DG	61.091	2.79027	21.894	5515
I12373.AG_Argentina_Pampas_Southern_2600BP	I12712.AG_Argentina_Central_Plains_MarChiquita_2500BP	YRI.DG	58.2273	2.65828	21.904	5544
I12721.AG_Argentina_Central_Hills_SierrasChicas_1700BP	I35526.TW_Argentina_Central_Plains_NorthDulceRiver_500BP	YRI.DG	66.5633	3.03786	21.911	5003
I14576.AG_Argentina_Central_Plains_NorthDulceRiver_500BP	I17033.AG_Argentina_Central_Hills_SouthPunilla_1600BP	YRI.DG	60.0531	2.73548	21.953	5747
I12765.AG_Argentina_Central_Hills_SierrasChicas_700BP	I30891.TW_Argentina_Central_Plains_MesopotamiaSantiagoDelEstero_1000BP	YRI.DG	63.1669	2.86359	22.059	5562
I12948.AG_Argentina_ParanaRiver_UpperDelta_700BP	I12951.AG_Argentina_GranChaco_HumidChaco_1400BP	YRI.DG	56.2822	2.54757	22.092	6070
I12767.AG_Argentina_Northwest_SouthernPuna_Antofagasta_1200BP	I34668.TW_Argentina_Pampas_Southern_2600BP	YRI.DG	61.9262	2.8017	22.103	5272
I12951.AG_Argentina_GranChaco_HumidChaco_1400BP	I19242.AG_Argentina_Northwest_SubandeanValleys_Ambato_1200BP	YRI.DG	60.5519	2.73736	22.121	6677
I12729.AG_Argentina_Central_Hills_Traslasierra_800BP	I14578.AG_Argentina_Central_Plains_NorthDulceRiver_500BP	YRI.DG	67.6677	3.05128	22.177	5050
I12951.AG_Argentina_GranChaco_HumidChaco_1400BP	I34834.TW_Argentina_Northwest_SubandeanValleys_Ambato_1200BP	YRI.DG	59.6622	2.68354	22.233	6082
I12371.AG_Argentina_Pampas_Southern_2600BP	I17033.AG_Argentina_Central_Hills_SouthPunilla_1600BP	YRI.DG	61.4182	2.75446	22.298	6471
I19226.AG_Argentina_Northwest_SubandeanValleys_Hualfin_2400BP	I30892.TW_Argentina_Central_Plains_MesopotamiaSantiagoDelEstero_1000BP	YRI.DG	58.6155	2.62594	22.322	6060
I12764.AG_Argentina_Central_Hills_SierrasChicas_700BP	I19249.AG_Argentina_ParanaRiver_UpperDelta_700BP	YRI.DG	59.5887	2.66642	22.348	5527
I12948.AG_Argentina_ParanaRiver_UpperDelta_700BP	I34834.TW_Argentina_Northwest_SubandeanValleys_Ambato_1200BP	YRI.DG	56.1911	2.5088	22.398	6288
I12723.AG_Argentina_Central_Plains_MesopotamiaSantiagoDelEstero_400BP	I19248.AG_Argentina_ParanaRiver_UpperDelta_700BP	YRI.DG	61.027	2.7241	22.403	5735
I12748.AG_Argentina_ParanaRiver_UpperDelta_700BP	I12948.AG_Argentina_ParanaRiver_UpperDelta_700BP	YRI.DG	62.3723	2.78355	22.407	5130
I12729.AG_Argentina_Central_Hills_Traslasierra_800BP	I14582.AG_Argentina_Central_Plains_NorthDulceRiver_500BP	YRI.DG	62.4238	2.78297	22.431	5407
I12376.AG_Argentina_Pampas_Southern_2600BP	I12766.AG_Argentina_Central_Hills_SierrasChicas_4100BP	YRI.DG	60.6579	2.70107	22.457	5829
I12376.AG_Argentina_Pampas_Southern_2600BP	I17033.AG_Argentina_Central_Hills_SouthPunilla_1600BP	YRI.DG	59.4331	2.64616	22.46	5923
ARG_22645_Argentina_Northwest_SouthernPuna_Antofagasta_1200BP	I34671.TW_Argentina_Northwest_SubandeanValleys_Hualfin_2400BP	YRI.DG	61.1635	2.72272	22.464	5769
I12767.AG_Argentina_Northwest_SouthernPuna_Antofagasta_1200BP	I14565.AG_Argentina_Central_Plains_MesopotamiaSantiagoDelEstero_400BP	YRI.DG	59.0861	2.62629	22.498	6641
I12373.AG_Argentina_Pampas_Southern_2600BP	I12764.AG_Argentina_Central_Hills_SierrasChicas_700BP	YRI.DG	58.9208	2.61709	22.514	6562
I12764.AG_Argentina_Central_Hills_SierrasChicas_700BP	I14582.AG_Argentina_Central_Plains_NorthDulceRiver_500BP	YRI.DG	60.3147	2.67855	22.518	5977
I12767.AG_Argentina_Northwest_SouthernPuna_Antofagasta_1200BP	I34672.TW_Argentina_Pampas_SouthSaladoRiver_3300BP	YRI.DG	57.9795	2.57307	22.533	6861
I14564.AG_Argentina_Central_Plains_MesopotamiaSantiagoDelEstero_1700BP	I30892.TW_Argentina_Central_Plains_MesopotamiaSantiagoDelEstero_1000BP	YRI.DG	59.628	2.64452	22.548	6133
I14575.AG_Argentina_Central_Plains_MesopotamiaSantiagoDelEstero_400BP	I34685.TW_Argentina_Central_Hills_Traslasierra_800BP	YRI.DG	62.1863	2.75592	22.565	5274
I12723.AG_Argentina_Central_Plains_MesopotamiaSantiagoDelEstero_400BP	I12767.AG_Argentina_Northwest_SouthernPuna_Antofagasta_1200BP	YRI.DG	60.6814	2.6887	22.569	6161
I12764.AG_Argentina_Central_Hills_SierrasChicas_700BP	I19226.AG_Argentina_Northwest_SubandeanValleys_Hualfin_2400BP	YRI.DG	56.0281	2.47747	22.615	6679
I12712.AG_Argentina_Central_Plains_MarChiquita_2500BP	I34668.TW_Argentina_Pampas_Southern_2600BP	YRI.DG	57.3439	2.52935	22.671	5949
I19241.AG_Argentina_Northwest_SubandeanValleys_Ambato_1200BP	I42080.TW_Argentina_Central_Hills_SierrasChicas_JesusMaria_8500BP	YRI.DG	58.1623	2.56527	22.673	6523
I30892.TW_Argentina_Central_Plains_MesopotamiaSantiagoDelEstero_1000BP	I35526.TW_Argentina_Central_Plains_NorthDulceRiver_500BP	YRI.DG	63.988	2.82115	22.682	5506
I19249.AG_Argentina_ParanaRiver_UpperDelta_700BP	I34685.TW_Argentina_Central_Hills_Traslasierra_800BP	YRI.DG	64.496	2.8367	22.736	5499
I14569.AG_Argentina_Central_Plains_MesopotamiaSantiagoDelEstero_400BP	I34671.TW_Argentina_Northwest_SubandeanValleys_Hualfin_2400BP	YRI.DG	57.2814	2.51909	22.739	6824
ARG_22645_Argentina_Northwest_SouthernPuna_Antofagasta_1200BP	I30892.TW_Argentina_Central_Plains_MesopotamiaSantiagoDelEstero_1000BP	YRI.DG	58.8812	2.58721	22.759	6122
I12373.AG_Argentina_Pampas_Southern_2600BP	I12721.AG_Argentina_Central_Hills_SierrasChicas_1700BP	YRI.DG	58.766	2.57263	22.843	6357
I12748.AG_Argentina_ParanaRiver_UpperDelta_700BP	I34468.TW_Argentina_Central_Plains_MarChiquita_2500BP	YRI.DG	57.5535	2.51903	22.847	6287
I14584.AG_Argentina_Central_Plains_NorthDulceRiver_500BP	I34685.TW_Argentina_Central_Hills_Traslasierra_800BP	YRI.DG	62.6542	2.74104	22.858	5674
I12721.AG_Argentina_Central_Hills_SierrasChicas_1700BP	I14584.AG_Argentina_Central_Plains_NorthDulceRiver_500BP	YRI.DG	60.8054	2.65973	22.861	5683
I12720.AG_Argentina_Central_Hills_SierrasChicas_1700BP	I12767.AG_Argentina_Northwest_SouthernPuna_Antofagasta_1200BP	YRI.DG	57.7329	2.51627	22.944	6229
I12720.AG_Argentina_Central_Hills_SierrasChicas_1700BP	I12766.AG_Argentina_Central_Hills_SierrasChicas_4100BP	YRI.DG	66.6873	2.90594	22.949	4800
I14582.AG_Argentina_Central_Plains_NorthDulceRiver_500BP	I34685.TW_Argentina_Central_Hills_Traslasierra_800BP	YRI.DG	59.7768	2.60151	22.978	6470
I12951.AG_Argentina_GranChaco_HumidChaco_1400BP	I14580.AG_Argentina_Central_Plains_NorthDulceRiver_500BP	YRI.DG	61.5372	2.6759	22.997	5317
I12374.AG_Argentina_Pampas_Southern_2600BP	I19248.AG_Argentina_ParanaRiver_UpperDelta_700BP	YRI.DG	60.6136	2.63195	23.03	5277
I14580.AG_Argentina_Central_Plains_NorthDulceRiver_500BP	I34834.TW_Argentina_Northwest_SubandeanValleys_Ambato_1200BP	YRI.DG	61.485	2.66576	23.065	5557
I12748.AG_Argentina_ParanaRiver_UpperDelta_700BP	I34834.TW_Argentina_Northwest_SubandeanValleys_Ambato_1200BP	YRI.DG	65.0733	2.81926	23.082	4842
I12371.AG_Argentina_Pampas_Southern_2600BP	I12766.AG_Argentina_Central_Hills_SierrasChicas_4100BP	YRI.DG	57.3487	2.48375	23.09	6262
I34685.TW_Argentina_Central_Hills_Traslasierra_800BP	I35526.TW_Argentina_Central_Plains_NorthDulceRiver_500BP	YRI.DG	58.8734	2.54698	23.115	6303
I12729.AG_Argentina_Central_Hills_Traslasierra_800BP	I14564.AG_Argentina_Central_Plains_MesopotamiaSantiagoDelEstero_1700BP	YRI.DG	59.1609	2.55381	23.166	6077
I12723.AG_Argentina_Central_Plains_MesopotamiaSantiagoDelEstero_400BP	I30891.TW_Argentina_Central_Plains_MesopotamiaSantiagoDelEstero_1000BP	YRI.DG	64.6958	2.78572	23.224	5441
I12721.AG_Argentina_Central_Hills_SierrasChicas_1700BP	I14582.AG_Argentina_Central_Plains_NorthDulceRiver_500BP	YRI.DG	62.9992	2.70782	23.266	6084
I14564.AG_Argentina_Central_Plains_MesopotamiaSantiagoDelEstero_1700BP	I34685.TW_Argentina_Central_Hills_Traslasierra_800BP	YRI.DG	55.253	2.3741	23.273	7020
I12720.AG_Argentina_Central_Hills_SierrasChicas_1700BP	I34677.TW_Argentina_Central_Plains_EastCordoba_600BP	YRI.DG	61.3418	2.6314	23.311	6137
I12712.AG_Argentina_Central_Plains_MarChiquita_2500BP	I17034.AG_Argentina_Central_Plains_EastCordoba_600BP	YRI.DG	60.7366	2.60505	23.315	6664
I12712.AG_Argentina_Central_Plains_MarChiquita_2500BP	I12723.AG_Argentina_Central_Plains_MesopotamiaSantiagoDelEstero_400BP	YRI.DG	58.9847	2.52825	23.33	7319
I12721.AG_Argentina_Central_Hills_SierrasChicas_1700BP	I34668.TW_Argentina_Pampas_Southern_2600BP	YRI.DG	59.406	2.54523	23.34	6550
I12373.AG_Argentina_Pampas_Southern_2600BP	I34685.TW_Argentina_Central_Hills_Traslasierra_800BP	YRI.DG	61.586	2.62689	23.444	6684
I19241.AG_Argentina_Northwest_SubandeanValleys_Ambato_1200BP	I34833.TW_Argentina_Northwest_SubandeanValleys_Ambato_1200BP	YRI.DG	61.582	2.62096	23.496	7127
I12721.AG_Argentina_Central_Hills_SierrasChicas_1700BP	I14564.AG_Argentina_Central_Plains_MesopotamiaSantiagoDelEstero_1700BP	YRI.DG	61.7287	2.62246	23.538	6595
I19248.AG_Argentina_ParanaRiver_UpperDelta_700BP	I34672.TW_Argentina_Pampas_SouthSaladoRiver_3300BP	YRI.DG	60.4581	2.56526	23.568	6508
I14555.AG_Argentina_Central_Plains_MesopotamiaSantiagoDelEstero_400BP	I30891.TW_Argentina_Central_Plains_MesopotamiaSantiagoDelEstero_1000BP	YRI.DG	59.4965	2.52396	23.573	6688
I12766.AG_Argentina_Central_Hills_SierrasChicas_4100BP	I13563.AG_Argentina_Central_Plains_MarChiquita_3900BP	YRI.DG	61.9897	2.62598	23.606	6328
I14566.AG_Argentina_Central_Plains_MesopotamiaSantiagoDelEstero_400BP	I19241.AG_Argentina_Northwest_SubandeanValleys_Ambato_1200BP	YRI.DG	59.3923	2.51559	23.61	6074
I19241.AG_Argentina_Northwest_SubandeanValleys_Ambato_1200BP	I34675.TW_Argentina_Central_Plains_EastCordoba_600BP	YRI.DG	61.7655	2.61246	23.643	7175
I12712.AG_Argentina_Central_Plains_MarChiquita_2500BP	I14582.AG_Argentina_Central_Plains_NorthDulceRiver_500BP	YRI.DG	66.1573	2.79641	23.658	5391
I17034.AG_Argentina_Central_Plains_EastCordoba_600BP	I34677.TW_Argentina_Central_Plains_EastCordoba_600BP	YRI.DG	65.7715	2.7796	23.662	5687
I12374.AG_Argentina_Pampas_Southern_2600BP	I30892.TW_Argentina_Central_Plains_MesopotamiaSantiagoDelEstero_1000BP	YRI.DG	56.8514	2.40253	23.663	7010
I12743.AG_Argentina_Central_Plains_MesopotamiaSantiagoDelEstero_400BP	I12766.AG_Argentina_Central_Hills_SierrasChicas_4100BP	YRI.DG	59.0091	2.49106	23.688	6529
I12726.AG_Argentina_Central_Hills_SierrasChicas_4100BP	I19241.AG_Argentina_Northwest_SubandeanValleys_Ambato_1200BP	YRI.DG	57.153	2.40907	23.724	7541
I12723.AG_Argentina_Central_Plains_MesopotamiaSantiagoDelEstero_400BP	I12729.AG_Argentina_Central_Hills_Traslasierra_800BP	YRI.DG	57.4048	2.41755	23.745	7425
I19226.AG_Argentina_Northwest_SubandeanValleys_Hualfin_2400BP	I34685.TW_Argentina_Central_Hills_Traslasierra_800BP	YRI.DG	60.4364	2.54127	23.782	6863
I13563.AG_Argentina_Central_Plains_MarChiquita_3900BP	I17033.AG_Argentina_Central_Hills_SouthPunilla_1600BP	YRI.DG	59.1966	2.4889	23.784	6420
I19242.AG_Argentina_Northwest_SubandeanValleys_Ambato_1200BP	I34834.TW_Argentina_Northwest_SubandeanValleys_Ambato_1200BP	YRI.DG	61.2868	2.57671	23.785	6943
I30891.TW_Argentina_Central_Plains_MesopotamiaSantiagoDelEstero_1000BP	I34672.TW_Argentina_Pampas_SouthSaladoRiver_3300BP	YRI.DG	62.0639	2.60197	23.853	6689
I12743.AG_Argentina_Central_Plains_MesopotamiaSantiagoDelEstero_400BP	I17033.AG_Argentina_Central_Hills_SouthPunilla_1600BP	YRI.DG	61.0403	2.55737	23.868	6423
I17036.AG_Argentina_Central_Plains_EastCordoba_600BP	I19241.AG_Argentina_Northwest_SubandeanValleys_Ambato_1200BP	YRI.DG	60.1823	2.52096	23.873	6471
I12748.AG_Argentina_ParanaRiver_UpperDelta_700BP	I35526.TW_Argentina_Central_Plains_NorthDulceRiver_500BP	YRI.DG	60.2445	2.52313	23.877	7107
I12723.AG_Argentina_Central_Plains_MesopotamiaSantiagoDelEstero_400BP	I34671.TW_Argentina_Northwest_SubandeanValleys_Hualfin_2400BP	YRI.DG	57.3532	2.39802	23.917	7309
I12764.AG_Argentina_Central_Hills_SierrasChicas_700BP	I14564.AG_Argentina_Central_Plains_MesopotamiaSantiagoDelEstero_1700BP	YRI.DG	62.6005	2.61654	23.925	6696
I12720.AG_Argentina_Central_Hills_SierrasChicas_1700BP	I34671.TW_Argentina_Northwest_SubandeanValleys_Hualfin_2400BP	YRI.DG	56.8653	2.37426	23.951	7417
I14576.AG_Argentina_Central_Plains_NorthDulceRiver_500BP	I19248.AG_Argentina_ParanaRiver_UpperDelta_700BP	YRI.DG	58.3558	2.43255	23.99	7101
I14580.AG_Argentina_Central_Plains_NorthDulceRiver_500BP	I34468.TW_Argentina_Central_Plains_MarChiquita_2500BP	YRI.DG	58.5822	2.43947	24.014	7122
I12712.AG_Argentina_Central_Plains_MarChiquita_2500BP	I14564.AG_Argentina_Central_Plains_MesopotamiaSantiagoDelEstero_1700BP	YRI.DG	67.795	2.81871	24.052	5784
I12371.AG_Argentina_Pampas_Southern_2600BP	I30891.TW_Argentina_Central_Plains_MesopotamiaSantiagoDelEstero_1000BP	YRI.DG	59.6705	2.47349	24.124	7345
I34468.TW_Argentina_Central_Plains_MarChiquita_2500BP	I34685.TW_Argentina_Central_Hills_Traslasierra_800BP	YRI.DG	62.7786	2.60228	24.124	5745
I12374.AG_Argentina_Pampas_Southern_2600BP	I34671.TW_Argentina_Northwest_SubandeanValleys_Hualfin_2400BP	YRI.DG	62.3312	2.57957	24.163	6512
I12374.AG_Argentina_Pampas_Southern_2600BP	I12729.AG_Argentina_Central_Hills_Traslasierra_800BP	YRI.DG	58.1492	2.40599	24.168	6676
I14576.AG_Argentina_Central_Plains_NorthDulceRiver_500BP	I34677.TW_Argentina_Central_Plains_EastCordoba_600BP	YRI.DG	60.3815	2.49721	24.18	7196
I12712.AG_Argentina_Central_Plains_MarChiquita_2500BP	I12720.AG_Argentina_Central_Hills_SierrasChicas_1700BP	YRI.DG	59.4779	2.4596	24.182	7362
I19241.AG_Argentina_Northwest_SubandeanValleys_Ambato_1200BP	I36284.TW_Argentina_GranChaco_HumidChaco_1400BP	YRI.DG	62.3079	2.57392	24.207	7560
I12946.AG_Argentina_ParanaRiver_UpperDelta_700BP	I19241.AG_Argentina_Northwest_SubandeanValleys_Ambato_1200BP	YRI.DG	56.4822	2.33227	24.218	8015
I14580.AG_Argentina_Central_Plains_NorthDulceRiver_500BP	I19242.AG_Argentina_Northwest_SubandeanValleys_Ambato_1200BP	YRI.DG	63.1819	2.60367	24.266	6757
I12729.AG_Argentina_Central_Hills_Traslasierra_800BP	I19226.AG_Argentina_Northwest_SubandeanValleys_Hualfin_2400BP	YRI.DG	64.4219	2.64974	24.313	5782
I34668.TW_Argentina_Pampas_Southern_2600BP	I34677.TW_Argentina_Central_Plains_EastCordoba_600BP	YRI.DG	66.3239	2.72654	24.325	5763
I19259.AG_Argentina_Central_Hills_Comechingones_4100BP	I30891.TW_Argentina_Central_Plains_MesopotamiaSantiagoDelEstero_1000BP	YRI.DG	62.6113	2.57355	24.329	6468
I12721.AG_Argentina_Central_Hills_SierrasChicas_1700BP	I19226.AG_Argentina_Northwest_SubandeanValleys_Hualfin_2400BP	YRI.DG	61.2003	2.51253	24.358	6621
I34672.TW_Argentina_Pampas_SouthSaladoRiver_3300BP	I34677.TW_Argentina_Central_Plains_EastCordoba_600BP	YRI.DG	58.4741	2.39948	24.37	7534
I12765.AG_Argentina_Central_Hills_SierrasChicas_700BP	I12767.AG_Argentina_Northwest_SouthernPuna_Antofagasta_1200BP	YRI.DG	60.6475	2.47892	24.465	6631
I12712.AG_Argentina_Central_Plains_MarChiquita_2500BP	I34672.TW_Argentina_Pampas_SouthSaladoRiver_3300BP	YRI.DG	55.1674	2.25048	24.514	7942
I30892.TW_Argentina_Central_Plains_MesopotamiaSantiagoDelEstero_1000BP	I34668.TW_Argentina_Pampas_Southern_2600BP	YRI.DG	61.9668	2.52456	24.546	6998
I12374.AG_Argentina_Pampas_Southern_2600BP	I12712.AG_Argentina_Central_Plains_MarChiquita_2500BP	YRI.DG	61.2506	2.48859	24.613	6552
I14565.AG_Argentina_Central_Plains_MesopotamiaSantiagoDelEstero_400BP	I34677.TW_Argentina_Central_Plains_EastCordoba_600BP	YRI.DG	61.6265	2.50181	24.633	6454
I12729.AG_Argentina_Central_Hills_Traslasierra_800BP	I17034.AG_Argentina_Central_Plains_EastCordoba_600BP	YRI.DG	61.4675	2.49398	24.646	6844
I12601.AG_Argentina_Central_Hills_Calamuchita_4200BP	I19241.AG_Argentina_Northwest_SubandeanValleys_Ambato_1200BP	YRI.DG	59.525	2.4138	24.66	7766
I13561.AG_Argentina_Central_Plains_MarChiquita_2500BP	I19241.AG_Argentina_Northwest_SubandeanValleys_Ambato_1200BP	YRI.DG	63.9836	2.59355	24.67	6372
I19223.AG.SG_Argentina_Central_Plains_MarChiquita_700BP	I19241.AG_Argentina_Northwest_SubandeanValleys_Ambato_1200BP	YRI.DG	59.6921	2.41814	24.685	6957
I14576.AG_Argentina_Central_Plains_NorthDulceRiver_500BP	I30891.TW_Argentina_Central_Plains_MesopotamiaSantiagoDelEstero_1000BP	YRI.DG	60.7757	2.46185	24.687	6255
I19259.AG_Argentina_Central_Hills_Comechingones_4100BP	I34677.TW_Argentina_Central_Plains_EastCordoba_600BP	YRI.DG	61.6175	2.48771	24.769	7199
I14555.AG_Argentina_Central_Plains_MesopotamiaSantiagoDelEstero_400BP	I19248.AG_Argentina_ParanaRiver_UpperDelta_700BP	YRI.DG	61.055	2.46215	24.797	7153
I12748.AG_Argentina_ParanaRiver_UpperDelta_700BP	I14575.AG_Argentina_Central_Plains_MesopotamiaSantiagoDelEstero_400BP	YRI.DG	57.1598	2.29823	24.871	7104
I14580.AG_Argentina_Central_Plains_NorthDulceRiver_500BP	I35526.TW_Argentina_Central_Plains_NorthDulceRiver_500BP	YRI.DG	57.9535	2.32671	24.908	7905
ARG_22645_Argentina_Northwest_SouthernPuna_Antofagasta_1200BP	I34685.TW_Argentina_Central_Hills_Traslasierra_800BP	YRI.DG	60.0502	2.40718	24.946	7087
I12730.AG_Argentina_Central_Plains_MesopotamiaSantiagoDelEstero_400BP	I19241.AG_Argentina_Northwest_SubandeanValleys_Ambato_1200BP	YRI.DG	62.0971	2.48873	24.951	6874
I12729.AG_Argentina_Central_Hills_Traslasierra_800BP	I12765.AG_Argentina_Central_Hills_SierrasChicas_700BP	YRI.DG	59.6453	2.38883	24.968	7416
I12948.AG_Argentina_ParanaRiver_UpperDelta_700BP	I19242.AG_Argentina_Northwest_SubandeanValleys_Ambato_1200BP	YRI.DG	60.4541	2.4195	24.986	7100
I14575.AG_Argentina_Central_Plains_MesopotamiaSantiagoDelEstero_400BP	I14580.AG_Argentina_Central_Plains_NorthDulceRiver_500BP	YRI.DG	52.7385	2.10896	25.007	8386
I12740.AG_Argentina_Central_Plains_MesopotamiaSantiagoDelEstero_400BP	I12766.AG_Argentina_Central_Hills_SierrasChicas_4100BP	YRI.DG	59.6723	2.38441	25.026	7820
I12376.AG_Argentina_Pampas_Southern_2600BP	I30891.TW_Argentina_Central_Plains_MesopotamiaSantiagoDelEstero_1000BP	YRI.DG	59.0593	2.35953	25.03	6914
I12764.AG_Argentina_Central_Hills_SierrasChicas_700BP	I34668.TW_Argentina_Pampas_Southern_2600BP	YRI.DG	60.9136	2.43336	25.033	6762
I14569.AG_Argentina_Central_Plains_MesopotamiaSantiagoDelEstero_400BP	I34677.TW_Argentina_Central_Plains_EastCordoba_600BP	YRI.DG	67.6911	2.70365	25.037	5659
I12765.AG_Argentina_Central_Hills_SierrasChicas_700BP	I34671.TW_Argentina_Northwest_SubandeanValleys_Hualfin_2400BP	YRI.DG	60.0895	2.39935	25.044	7400
I19248.AG_Argentina_ParanaRiver_UpperDelta_700BP	I19259.AG_Argentina_Central_Hills_Comechingones_4100BP	YRI.DG	62.2452	2.48539	25.044	7159
I12765.AG_Argentina_Central_Hills_SierrasChicas_700BP	I30892.TW_Argentina_Central_Plains_MesopotamiaSantiagoDelEstero_1000BP	YRI.DG	58.1973	2.32298	25.053	7792
I12376.AG_Argentina_Pampas_Southern_2600BP	I19248.AG_Argentina_ParanaRiver_UpperDelta_700BP	YRI.DG	62.2715	2.48198	25.089	7352
I12729.AG_Argentina_Central_Hills_Traslasierra_800BP	I34672.TW_Argentina_Pampas_SouthSaladoRiver_3300BP	YRI.DG	62.3292	2.48415	25.091	7394
I12712.AG_Argentina_Central_Plains_MarChiquita_2500BP	I14569.AG_Argentina_Central_Plains_MesopotamiaSantiagoDelEstero_400BP	YRI.DG	59.9818	2.38811	25.117	7025
I12604.AG_Argentina_Central_Hills_SierrasChicas_1700BP	I19241.AG_Argentina_Northwest_SubandeanValleys_Ambato_1200BP	YRI.DG	59.7771	2.37871	25.13	7895
I17034.AG_Argentina_Central_Plains_EastCordoba_600BP	I30892.TW_Argentina_Central_Plains_MesopotamiaSantiagoDelEstero_1000BP	YRI.DG	60.4799	2.40474	25.15	7151
I12374.AG_Argentina_Pampas_Southern_2600BP	I12721.AG_Argentina_Central_Hills_SierrasChicas_1700BP	YRI.DG	59.6762	2.36249	25.26	7419
I34668.TW_Argentina_Pampas_Southern_2600BP	I34671.TW_Argentina_Northwest_SubandeanValleys_Hualfin_2400BP	YRI.DG	58.745	2.32157	25.304	6842
I14568.AG_Argentina_Central_Plains_MesopotamiaSantiagoDelEstero_400BP	I19241.AG_Argentina_Northwest_SubandeanValleys_Ambato_1200BP	YRI.DG	60.5309	2.39053	25.321	8843
I19241.AG_Argentina_Northwest_SubandeanValleys_Ambato_1200BP	I35522.TW_Argentina_Northwest_SouthernPuna_Antofagasta_500BP	YRI.DG	62.4346	2.46405	25.338	6728
I13563.AG_Argentina_Central_Plains_MarChiquita_3900BP	I19248.AG_Argentina_ParanaRiver_UpperDelta_700BP	YRI.DG	61.8802	2.44047	25.356	7972
I12767.AG_Argentina_Northwest_SouthernPuna_Antofagasta_1200BP	I14576.AG_Argentina_Central_Plains_NorthDulceRiver_500BP	YRI.DG	59.1762	2.33295	25.365	7490
I12743.AG_Argentina_Central_Plains_MesopotamiaSantiagoDelEstero_400BP	I30891.TW_Argentina_Central_Plains_MesopotamiaSantiagoDelEstero_1000BP	YRI.DG	63.2531	2.48964	25.407	7790
I12376.AG_Argentina_Pampas_Southern_2600BP	I12767.AG_Argentina_Northwest_SouthernPuna_Antofagasta_1200BP	YRI.DG	59.9523	2.35488	25.459	7917
I12712.AG_Argentina_Central_Plains_MarChiquita_2500BP	I12765.AG_Argentina_Central_Hills_SierrasChicas_700BP	YRI.DG	62.9803	2.4735	25.462	7324
I12765.AG_Argentina_Central_Hills_SierrasChicas_700BP	I34677.TW_Argentina_Central_Plains_EastCordoba_600BP	YRI.DG	64.3225	2.52604	25.464	6376
I14565.AG_Argentina_Central_Plains_MesopotamiaSantiagoDelEstero_400BP	I34671.TW_Argentina_Northwest_SubandeanValleys_Hualfin_2400BP	YRI.DG	58.5957	2.2991	25.486	8035
I12767.AG_Argentina_Northwest_SouthernPuna_Antofagasta_1200BP	I14555.AG_Argentina_Central_Plains_MesopotamiaSantiagoDelEstero_400BP	YRI.DG	61.9337	2.42905	25.497	7586
I12721.AG_Argentina_Central_Hills_SierrasChicas_1700BP	I12765.AG_Argentina_Central_Hills_SierrasChicas_700BP	YRI.DG	59.528	2.33175	25.529	8496
I12374.AG_Argentina_Pampas_Southern_2600BP	I34685.TW_Argentina_Central_Hills_Traslasierra_800BP	YRI.DG	59.1611	2.31676	25.536	7949
I19259.AG_Argentina_Central_Hills_Comechingones_4100BP	I34671.TW_Argentina_Northwest_SubandeanValleys_Hualfin_2400BP	YRI.DG	58.6461	2.29256	25.581	8607
I12712.AG_Argentina_Central_Plains_MarChiquita_2500BP	I14576.AG_Argentina_Central_Plains_NorthDulceRiver_500BP	YRI.DG	56.9969	2.2247	25.62	8757
I14569.AG_Argentina_Central_Plains_MesopotamiaSantiagoDelEstero_400BP	I34685.TW_Argentina_Central_Hills_Traslasierra_800BP	YRI.DG	61.147	2.38453	25.643	8184
I12374.AG_Argentina_Pampas_Southern_2600BP	I12764.AG_Argentina_Central_Hills_SierrasChicas_700BP	YRI.DG	59.0952	2.30423	25.646	7688
I12723.AG_Argentina_Central_Plains_MesopotamiaSantiagoDelEstero_400BP	I30892.TW_Argentina_Central_Plains_MesopotamiaSantiagoDelEstero_1000BP	YRI.DG	58.9611	2.29894	25.647	7706
I13563.AG_Argentina_Central_Plains_MarChiquita_3900BP	I30891.TW_Argentina_Central_Plains_MesopotamiaSantiagoDelEstero_1000BP	YRI.DG	63.9901	2.49372	25.661	6937
I12951.AG_Argentina_GranChaco_HumidChaco_1400BP	I34468.TW_Argentina_Central_Plains_MarChiquita_2500BP	YRI.DG	59.4581	2.31344	25.701	7558
I17034.AG_Argentina_Central_Plains_EastCordoba_600BP	I34685.TW_Argentina_Central_Hills_Traslasierra_800BP	YRI.DG	60.0305	2.33499	25.709	8368
I12729.AG_Argentina_Central_Hills_Traslasierra_800BP	I14569.AG_Argentina_Central_Plains_MesopotamiaSantiagoDelEstero_400BP	YRI.DG	60.6216	2.35696	25.72	7232
I12723.AG_Argentina_Central_Plains_MesopotamiaSantiagoDelEstero_400BP	I34677.TW_Argentina_Central_Plains_EastCordoba_600BP	YRI.DG	63.8732	2.48232	25.731	6223
I12371.AG_Argentina_Pampas_Southern_2600BP	I19248.AG_Argentina_ParanaRiver_UpperDelta_700BP	YRI.DG	57.2529	2.22426	25.74	8203
I19241.AG_Argentina_Northwest_SubandeanValleys_Ambato_1200BP	I34691.TW_Argentina_Central_Plains_MarChiquita_700BP	YRI.DG	62.2682	2.41874	25.744	6872
I12737.AG_Argentina_Central_Plains_MesopotamiaSantiagoDelEstero_400BP	I19241.AG_Argentina_Northwest_SubandeanValleys_Ambato_1200BP	YRI.DG	60.3011	2.34155	25.753	8245
I14566.AG_Argentina_Central_Plains_MesopotamiaSantiagoDelEstero_400BP	I17033.AG_Argentina_Central_Hills_SouthPunilla_1600BP	YRI.DG	61.173	2.36839	25.829	8627
I12948.AG_Argentina_ParanaRiver_UpperDelta_700BP	I14575.AG_Argentina_Central_Plains_MesopotamiaSantiagoDelEstero_400BP	YRI.DG	57.3189	2.21902	25.831	8738
I19241.AG_Argentina_Northwest_SubandeanValleys_Ambato_1200BP	I19258.AG_Argentina_Central_Hills_Comechingones_1200BP	YRI.DG	60.5057	2.34186	25.837	8605
I12720.AG_Argentina_Central_Hills_SierrasChicas_1700BP	I30892.TW_Argentina_Central_Plains_MesopotamiaSantiagoDelEstero_1000BP	YRI.DG	58.8396	2.27685	25.843	7835
I19259.AG_Argentina_Central_Hills_Comechingones_4100BP	I30892.TW_Argentina_Central_Plains_MesopotamiaSantiagoDelEstero_1000BP	YRI.DG	56.8265	2.19755	25.859	8967
I19242.AG_Argentina_Northwest_SubandeanValleys_Ambato_1200BP	I34468.TW_Argentina_Central_Plains_MarChiquita_2500BP	YRI.DG	58.2237	2.25118	25.864	8760
I12764.AG_Argentina_Central_Hills_SierrasChicas_700BP	I12765.AG_Argentina_Central_Hills_SierrasChicas_700BP	YRI.DG	57.8643	2.23634	25.875	8417
I14573.AG_Argentina_Central_Plains_MesopotamiaSantiagoDelEstero_400BP	I19241.AG_Argentina_Northwest_SubandeanValleys_Ambato_1200BP	YRI.DG	59.9163	2.313	25.904	8930
ARG_22645_Argentina_Northwest_SouthernPuna_Antofagasta_1200BP	I14580.AG_Argentina_Central_Plains_NorthDulceRiver_500BP	YRI.DG	58.964	2.27405	25.929	8352
I12720.AG_Argentina_Central_Hills_SierrasChicas_1700BP	I12764.AG_Argentina_Central_Hills_SierrasChicas_700BP	YRI.DG	60.3211	2.32321	25.965	8627
I14555.AG_Argentina_Central_Plains_MesopotamiaSantiagoDelEstero_400BP	I34677.TW_Argentina_Central_Plains_EastCordoba_600BP	YRI.DG	59.9878	2.30956	25.974	7572
I12743.AG_Argentina_Central_Plains_MesopotamiaSantiagoDelEstero_400BP	I19248.AG_Argentina_ParanaRiver_UpperDelta_700BP	YRI.DG	58.526	2.24659	26.051	8109
I12729.AG_Argentina_Central_Hills_Traslasierra_800BP	I14565.AG_Argentina_Central_Plains_MesopotamiaSantiagoDelEstero_400BP	YRI.DG	57.7546	2.21643	26.057	8189
I12371.AG_Argentina_Pampas_Southern_2600BP	I34677.TW_Argentina_Central_Plains_EastCordoba_600BP	YRI.DG	62.451	2.39581	26.067	8045
I12723.AG_Argentina_Central_Plains_MesopotamiaSantiagoDelEstero_400BP	I12764.AG_Argentina_Central_Hills_SierrasChicas_700BP	YRI.DG	59.2752	2.27018	26.11	8643
I12767.AG_Argentina_Northwest_SouthernPuna_Antofagasta_1200BP	I19259.AG_Argentina_Central_Hills_Comechingones_4100BP	YRI.DG	59.6643	2.28297	26.135	7535
I12712.AG_Argentina_Central_Plains_MarChiquita_2500BP	I14565.AG_Argentina_Central_Plains_MesopotamiaSantiagoDelEstero_400BP	YRI.DG	60.8259	2.32631	26.147	7889
I12951.AG_Argentina_GranChaco_HumidChaco_1400BP	I14584.AG_Argentina_Central_Plains_NorthDulceRiver_500BP	YRI.DG	59.3776	2.26802	26.18	9047
I14569.AG_Argentina_Central_Plains_MesopotamiaSantiagoDelEstero_400BP	I30892.TW_Argentina_Central_Plains_MesopotamiaSantiagoDelEstero_1000BP	YRI.DG	62.7348	2.39412	26.204	7501
I19241.AG_Argentina_Northwest_SubandeanValleys_Ambato_1200BP	I34694.TW_Argentina_ParanaRiver_LowerDelta_1600BP	YRI.DG	58.0536	2.21475	26.212	8173
I12712.AG_Argentina_Central_Plains_MarChiquita_2500BP	I19259.AG_Argentina_Central_Hills_Comechingones_4100BP	YRI.DG	57.4313	2.19089	26.214	8462
I12721.AG_Argentina_Central_Hills_SierrasChicas_1700BP	I14565.AG_Argentina_Central_Plains_MesopotamiaSantiagoDelEstero_400BP	YRI.DG	56.8176	2.16171	26.284	8775
I13563.AG_Argentina_Central_Plains_MarChiquita_3900BP	I34677.TW_Argentina_Central_Plains_EastCordoba_600BP	YRI.DG	62.0935	2.36157	26.293	8050
I12376.AG_Argentina_Pampas_Southern_2600BP	I34677.TW_Argentina_Central_Plains_EastCordoba_600BP	YRI.DG	62.8711	2.38769	26.331	7468
I12720.AG_Argentina_Central_Hills_SierrasChicas_1700BP	I12729.AG_Argentina_Central_Hills_Traslasierra_800BP	YRI.DG	63.7776	2.42179	26.335	7597
I12764.AG_Argentina_Central_Hills_SierrasChicas_700BP	I17034.AG_Argentina_Central_Plains_EastCordoba_600BP	YRI.DG	61.0792	2.31788	26.351	7612
ARG_22664_66_Argentina_Northwest_SouthernPuna_Antofagasta_1200BP	I19241.AG_Argentina_Northwest_SubandeanValleys_Ambato_1200BP	YRI.DG	61.3193	2.32676	26.354	8195
I19241.AG_Argentina_Northwest_SubandeanValleys_Ambato_1200BP	I34684.TW_Argentina_Central_Hills_Traslasierra_800BP	YRI.DG	61.8062	2.34397	26.368	8404
I12721.AG_Argentina_Central_Hills_SierrasChicas_1700BP	I17034.AG_Argentina_Central_Plains_EastCordoba_600BP	YRI.DG	65.7932	2.49455	26.375	7330
I12748.AG_Argentina_ParanaRiver_UpperDelta_700BP	I14578.AG_Argentina_Central_Plains_NorthDulceRiver_500BP	YRI.DG	62.6616	2.37488	26.385	7879
ARG_22645_Argentina_Northwest_SouthernPuna_Antofagasta_1200BP	I12748.AG_Argentina_ParanaRiver_UpperDelta_700BP	YRI.DG	60.7327	2.29974	26.408	7808
I12764.AG_Argentina_Central_Hills_SierrasChicas_700BP	I34672.TW_Argentina_Pampas_SouthSaladoRiver_3300BP	YRI.DG	58.149	2.19713	26.466	9122
I12729.AG_Argentina_Central_Hills_Traslasierra_800BP	I14555.AG_Argentina_Central_Plains_MesopotamiaSantiagoDelEstero_400BP	YRI.DG	59.4683	2.24512	26.488	9127
I17032.AG_Argentina_Central_Plains_MarChiquita_3900BP	I19241.AG_Argentina_Northwest_SubandeanValleys_Ambato_1200BP	YRI.DG	60.2496	2.27402	26.495	8009
I12721.AG_Argentina_Central_Hills_SierrasChicas_1700BP	I34672.TW_Argentina_Pampas_SouthSaladoRiver_3300BP	YRI.DG	60.4542	2.27576	26.564	8568
I14555.AG_Argentina_Central_Plains_MesopotamiaSantiagoDelEstero_400BP	I34671.TW_Argentina_Northwest_SubandeanValleys_Hualfin_2400BP	YRI.DG	59.5196	2.23963	26.576	8991
I14580.AG_Argentina_Central_Plains_NorthDulceRiver_500BP	I19249.AG_Argentina_ParanaRiver_UpperDelta_700BP	YRI.DG	60.18	2.26156	26.61	8463
I14576.AG_Argentina_Central_Plains_NorthDulceRiver_500BP	I34671.TW_Argentina_Northwest_SubandeanValleys_Hualfin_2400BP	YRI.DG	58.6457	2.19464	26.722	8594
I12765.AG_Argentina_Central_Hills_SierrasChicas_700BP	I34685.TW_Argentina_Central_Hills_Traslasierra_800BP	YRI.DG	62.589	2.33673	26.785	9039
I34671.TW_Argentina_Northwest_SubandeanValleys_Hualfin_2400BP	I34672.TW_Argentina_Pampas_SouthSaladoRiver_3300BP	YRI.DG	57.8348	2.15392	26.851	9025
I14559.AG_Argentina_Central_Plains_MesopotamiaSantiagoDelEstero_400BP	I19241.AG_Argentina_Northwest_SubandeanValleys_Ambato_1200BP	YRI.DG	61.3674	2.28513	26.855	8525
I12951.AG_Argentina_GranChaco_HumidChaco_1400BP	I14575.AG_Argentina_Central_Plains_MesopotamiaSantiagoDelEstero_400BP	YRI.DG	61.1992	2.27854	26.859	8230
I12948.AG_Argentina_ParanaRiver_UpperDelta_700BP	I14578.AG_Argentina_Central_Plains_NorthDulceRiver_500BP	YRI.DG	58.8795	2.18898	26.898	9747
I12748.AG_Argentina_ParanaRiver_UpperDelta_700BP	I34668.TW_Argentina_Pampas_Southern_2600BP	YRI.DG	57.9533	2.15372	26.908	9429
I12721.AG_Argentina_Central_Hills_SierrasChicas_1700BP	I14569.AG_Argentina_Central_Plains_MesopotamiaSantiagoDelEstero_400BP	YRI.DG	65.3587	2.42518	26.95	8003
I14577.AG_Argentina_Central_Plains_NorthDulceRiver_500BP	I19241.AG_Argentina_Northwest_SubandeanValleys_Ambato_1200BP	YRI.DG	64.1895	2.3816	26.952	8828
I12743.AG_Argentina_Central_Plains_MesopotamiaSantiagoDelEstero_400BP	I34677.TW_Argentina_Central_Plains_EastCordoba_600BP	YRI.DG	61.1155	2.26716	26.957	8664
I14583.AG_Argentina_Central_Plains_NorthDulceRiver_500BP	I19241.AG_Argentina_Northwest_SubandeanValleys_Ambato_1200BP	YRI.DG	62.2338	2.3068	26.978	8607
I12766.AG_Argentina_Central_Hills_SierrasChicas_4100BP	I13561.AG_Argentina_Central_Plains_MarChiquita_2500BP	YRI.DG	58.1523	2.15004	27.047	9166
I12766.AG_Argentina_Central_Hills_SierrasChicas_4100BP	I17036.AG_Argentina_Central_Plains_EastCordoba_600BP	YRI.DG	59.3416	2.19346	27.054	8986
I14580.AG_Argentina_Central_Plains_NorthDulceRiver_500BP	I34668.TW_Argentina_Pampas_Southern_2600BP	YRI.DG	57.7613	2.13332	27.076	10351
I13561.AG_Argentina_Central_Plains_MarChiquita_2500BP	I17033.AG_Argentina_Central_Hills_SouthPunilla_1600BP	YRI.DG	64.9385	2.39298	27.137	9114
I12767.AG_Argentina_Northwest_SouthernPuna_Antofagasta_1200BP	I13563.AG_Argentina_Central_Plains_MarChiquita_3900BP	YRI.DG	58.4411	2.15152	27.163	8797
I12748.AG_Argentina_ParanaRiver_UpperDelta_700BP	I19226.AG_Argentina_Northwest_SubandeanValleys_Hualfin_2400BP	YRI.DG	60.1948	2.21535	27.172	9425
I12948.AG_Argentina_ParanaRiver_UpperDelta_700BP	I34468.TW_Argentina_Central_Plains_MarChiquita_2500BP	YRI.DG	61.8751	2.27663	27.178	8107
I34668.TW_Argentina_Pampas_Southern_2600BP	I34685.TW_Argentina_Central_Hills_Traslasierra_800BP	YRI.DG	64.6129	2.37369	27.22	8478
I12748.AG_Argentina_ParanaRiver_UpperDelta_700BP	I14584.AG_Argentina_Central_Plains_NorthDulceRiver_500BP	YRI.DG	62.0346	2.27835	27.228	8070
I14575.AG_Argentina_Central_Plains_MesopotamiaSantiagoDelEstero_400BP	I34834.TW_Argentina_Northwest_SubandeanValleys_Ambato_1200BP	YRI.DG	60.4125	2.21324	27.296	8354
I12376.AG_Argentina_Pampas_Southern_2600BP	I30892.TW_Argentina_Central_Plains_MesopotamiaSantiagoDelEstero_1000BP	YRI.DG	58.2144	2.12956	27.336	9641
I12764.AG_Argentina_Central_Hills_SierrasChicas_700BP	I14569.AG_Argentina_Central_Plains_MesopotamiaSantiagoDelEstero_400BP	YRI.DG	61.9989	2.26608	27.36	7969
I12721.AG_Argentina_Central_Hills_SierrasChicas_1700BP	I12723.AG_Argentina_Central_Plains_MesopotamiaSantiagoDelEstero_400BP	YRI.DG	64.9455	2.37261	27.373	8379
I14580.AG_Argentina_Central_Plains_NorthDulceRiver_500BP	I14584.AG_Argentina_Central_Plains_NorthDulceRiver_500BP	YRI.DG	60.383	2.20561	27.377	9296
I14566.AG_Argentina_Central_Plains_MesopotamiaSantiagoDelEstero_400BP	I30891.TW_Argentina_Central_Plains_MesopotamiaSantiagoDelEstero_1000BP	YRI.DG	57.4455	2.09602	27.407	10103
I12951.AG_Argentina_GranChaco_HumidChaco_1400BP	I35526.TW_Argentina_Central_Plains_NorthDulceRiver_500BP	YRI.DG	58.7479	2.13806	27.477	8670
I12766.AG_Argentina_Central_Hills_SierrasChicas_4100BP	I14566.AG_Argentina_Central_Plains_MesopotamiaSantiagoDelEstero_400BP	YRI.DG	60.5772	2.2026	27.503	8818
I12743.AG_Argentina_Central_Plains_MesopotamiaSantiagoDelEstero_400BP	I12767.AG_Argentina_Northwest_SouthernPuna_Antofagasta_1200BP	YRI.DG	58.5577	2.12821	27.515	8644
I12723.AG_Argentina_Central_Plains_MesopotamiaSantiagoDelEstero_400BP	I34685.TW_Argentina_Central_Hills_Traslasierra_800BP	YRI.DG	60.5616	2.19875	27.544	8998
I14565.AG_Argentina_Central_Plains_MesopotamiaSantiagoDelEstero_400BP	I30892.TW_Argentina_Central_Plains_MesopotamiaSantiagoDelEstero_1000BP	YRI.DG	61.0634	2.21688	27.545	8316
I19242.AG_Argentina_Northwest_SubandeanValleys_Ambato_1200BP	I35526.TW_Argentina_Central_Plains_NorthDulceRiver_500BP	YRI.DG	56.1745	2.03913	27.548	10195
I12764.AG_Argentina_Central_Hills_SierrasChicas_700BP	I14555.AG_Argentina_Central_Plains_MesopotamiaSantiagoDelEstero_400BP	YRI.DG	59.2953	2.14723	27.615	10336
I12729.AG_Argentina_Central_Hills_Traslasierra_800BP	I14576.AG_Argentina_Central_Plains_NorthDulceRiver_500BP	YRI.DG	59.4136	2.15132	27.617	8878
I12764.AG_Argentina_Central_Hills_SierrasChicas_700BP	I19259.AG_Argentina_Central_Hills_Comechingones_4100BP	YRI.DG	57.5987	2.08475	27.629	10023
I12376.AG_Argentina_Pampas_Southern_2600BP	I12712.AG_Argentina_Central_Plains_MarChiquita_2500BP	YRI.DG	58.2166	2.10688	27.632	9194
I14555.AG_Argentina_Central_Plains_MesopotamiaSantiagoDelEstero_400BP	I30892.TW_Argentina_Central_Plains_MesopotamiaSantiagoDelEstero_1000BP	YRI.DG	61.507	2.22305	27.668	9444
I12376.AG_Argentina_Pampas_Southern_2600BP	I34671.TW_Argentina_Northwest_SubandeanValleys_Hualfin_2400BP	YRI.DG	60.1251	2.1709	27.696	9084
I12766.AG_Argentina_Central_Hills_SierrasChicas_4100BP	I35522.TW_Argentina_Northwest_SouthernPuna_Antofagasta_500BP	YRI.DG	57.6951	2.08319	27.696	10217
I12729.AG_Argentina_Central_Hills_Traslasierra_800BP	I19259.AG_Argentina_Central_Hills_Comechingones_4100BP	YRI.DG	62.2032	2.23974	27.772	8728
I12748.AG_Argentina_ParanaRiver_UpperDelta_700BP	I14582.AG_Argentina_Central_Plains_NorthDulceRiver_500BP	YRI.DG	61.8359	2.22638	27.774	8709
I14584.AG_Argentina_Central_Plains_NorthDulceRiver_500BP	I34834.TW_Argentina_Northwest_SubandeanValleys_Ambato_1200BP	YRI.DG	61.0293	2.19655	27.784	9245
I12739.AG_Argentina_Central_Plains_MesopotamiaSantiagoDelEstero_400BP	I19241.AG_Argentina_Northwest_SubandeanValleys_Ambato_1200BP	YRI.DG	61.1594	2.19897	27.813	9176
I14575.AG_Argentina_Central_Plains_MesopotamiaSantiagoDelEstero_400BP	I19242.AG_Argentina_Northwest_SubandeanValleys_Ambato_1200BP	YRI.DG	55.7193	2.0023	27.828	10919
I12720.AG_Argentina_Central_Hills_SierrasChicas_1700BP	I34685.TW_Argentina_Central_Hills_Traslasierra_800BP	YRI.DG	62.8526	2.25822	27.833	9102
I12948.AG_Argentina_ParanaRiver_UpperDelta_700BP	I19249.AG_Argentina_ParanaRiver_UpperDelta_700BP	YRI.DG	59.861	2.14925	27.852	9435
I12764.AG_Argentina_Central_Hills_SierrasChicas_700BP	I14565.AG_Argentina_Central_Plains_MesopotamiaSantiagoDelEstero_400BP	YRI.DG	58.7749	2.10886	27.871	9025
I17036.AG_Argentina_Central_Plains_EastCordoba_600BP	I30891.TW_Argentina_Central_Plains_MesopotamiaSantiagoDelEstero_1000BP	YRI.DG	59.8763	2.14823	27.872	10587
I12743.AG_Argentina_Central_Plains_MesopotamiaSantiagoDelEstero_400BP	I34671.TW_Argentina_Northwest_SubandeanValleys_Hualfin_2400BP	YRI.DG	57.5412	2.06428	27.875	10342
I19249.AG_Argentina_ParanaRiver_UpperDelta_700BP	I34834.TW_Argentina_Northwest_SubandeanValleys_Ambato_1200BP	YRI.DG	59.1354	2.11987	27.896	8991
I12757.AG_Argentina_Northwest_SouthernPuna_Antofagasta_2100BP	I19241.AG_Argentina_Northwest_SubandeanValleys_Ambato_1200BP	YRI.DG	63.8641	2.28623	27.934	7985
I12766.AG_Argentina_Central_Hills_SierrasChicas_4100BP	I42080.TW_Argentina_Central_Hills_SierrasChicas_JesusMaria_8500BP	YRI.DG	62.6176	2.23892	27.968	9382
I12740.AG_Argentina_Central_Plains_MesopotamiaSantiagoDelEstero_400BP	I17033.AG_Argentina_Central_Hills_SouthPunilla_1600BP	YRI.DG	66.8481	2.3899	27.971	7547
I12740.AG_Argentina_Central_Plains_MesopotamiaSantiagoDelEstero_400BP	I12767.AG_Argentina_Northwest_SouthernPuna_Antofagasta_1200BP	YRI.DG	57.8497	2.06546	28.008	10262
I19222.AG_Argentina_Central_Hills_Comechingones_500BP	I19241.AG_Argentina_Northwest_SubandeanValleys_Ambato_1200BP	YRI.DG	59.4144	2.12126	28.009	9990
I12951.AG_Argentina_GranChaco_HumidChaco_1400BP	I19249.AG_Argentina_ParanaRiver_UpperDelta_700BP	YRI.DG	61.4277	2.18714	28.086	8670
I13563.AG_Argentina_Central_Plains_MarChiquita_3900BP	I34671.TW_Argentina_Northwest_SubandeanValleys_Hualfin_2400BP	YRI.DG	59.9846	2.1355	28.089	9335
I12732.AG_Argentina_Central_Plains_MesopotamiaSantiagoDelEstero_400BP	I19241.AG_Argentina_Northwest_SubandeanValleys_Ambato_1200BP	YRI.DG	62.1956	2.21367	28.096	10804
I12376.AG_Argentina_Pampas_Southern_2600BP	I12729.AG_Argentina_Central_Hills_Traslasierra_800BP	YRI.DG	60.4115	2.14938	28.106	9540
I12720.AG_Argentina_Central_Hills_SierrasChicas_1700BP	I12721.AG_Argentina_Central_Hills_SierrasChicas_1700BP	YRI.DG	66.0922	2.34817	28.146	8553
I14563.AG_Argentina_Central_Plains_MesopotamiaSantiagoDelEstero_400BP	I19241.AG_Argentina_Northwest_SubandeanValleys_Ambato_1200BP	YRI.DG	62.874	2.2295	28.201	8817
I12948.AG_Argentina_ParanaRiver_UpperDelta_700BP	I35526.TW_Argentina_Central_Plains_NorthDulceRiver_500BP	YRI.DG	61.4516	2.17828	28.211	9412
I12371.AG_Argentina_Pampas_Southern_2600BP	I30892.TW_Argentina_Central_Plains_MesopotamiaSantiagoDelEstero_1000BP	YRI.DG	59.7217	2.11588	28.225	10792
I12764.AG_Argentina_Central_Hills_SierrasChicas_700BP	I14576.AG_Argentina_Central_Plains_NorthDulceRiver_500BP	YRI.DG	58.9753	2.08577	28.275	10087
I12731.AG_Argentina_Central_Hills_NorthPunilla_700BP	I19241.AG_Argentina_Northwest_SubandeanValleys_Ambato_1200BP	YRI.DG	57.6776	2.03977	28.277	10908
I19241.AG_Argentina_Northwest_SubandeanValleys_Ambato_1200BP	I39331.TW_Argentina_Central_Hills_NorthPunilla_700BP	YRI.DG	62.2773	2.19899	28.321	9015
I17033.AG_Argentina_Central_Hills_SouthPunilla_1600BP	I35522.TW_Argentina_Northwest_SouthernPuna_Antofagasta_500BP	YRI.DG	59.4056	2.09643	28.337	10088
I17033.AG_Argentina_Central_Hills_SouthPunilla_1600BP	I34833.TW_Argentina_Northwest_SubandeanValleys_Ambato_1200BP	YRI.DG	57.1013	2.011	28.394	11113
ARG_22645_Argentina_Northwest_SouthernPuna_Antofagasta_1200BP	I12948.AG_Argentina_ParanaRiver_UpperDelta_700BP	YRI.DG	58.5883	2.06041	28.435	10327
I12712.AG_Argentina_Central_Plains_MarChiquita_2500BP	I14555.AG_Argentina_Central_Plains_MesopotamiaSantiagoDelEstero_400BP	YRI.DG	62.8857	2.20966	28.459	8818
I17033.AG_Argentina_Central_Hills_SouthPunilla_1600BP	I17036.AG_Argentina_Central_Plains_EastCordoba_600BP	YRI.DG	65.8716	2.31391	28.468	9044
I14580.AG_Argentina_Central_Plains_NorthDulceRiver_500BP	I14582.AG_Argentina_Central_Plains_NorthDulceRiver_500BP	YRI.DG	60.7685	2.13417	28.474	9969
I17033.AG_Argentina_Central_Hills_SouthPunilla_1600BP	I34691.TW_Argentina_Central_Plains_MarChiquita_700BP	YRI.DG	61.0724	2.14253	28.505	10049
I12371.AG_Argentina_Pampas_Southern_2600BP	I34671.TW_Argentina_Northwest_SubandeanValleys_Hualfin_2400BP	YRI.DG	60.3585	2.11727	28.508	9816
I12371.AG_Argentina_Pampas_Southern_2600BP	I12712.AG_Argentina_Central_Plains_MarChiquita_2500BP	YRI.DG	59.1768	2.07315	28.544	10064
I12748.AG_Argentina_ParanaRiver_UpperDelta_700BP	I19249.AG_Argentina_ParanaRiver_UpperDelta_700BP	YRI.DG	62.7277	2.19709	28.55	7634
I30892.TW_Argentina_Central_Plains_MesopotamiaSantiagoDelEstero_1000BP	I34672.TW_Argentina_Pampas_SouthSaladoRiver_3300BP	YRI.DG	61.1785	2.12965	28.727	8964
I12717.AG_Argentina_Central_Plains_MarChiquita_2500BP	I19241.AG_Argentina_Northwest_SubandeanValleys_Ambato_1200BP	YRI.DG	56.5355	1.96644	28.75	11883
I12951.AG_Argentina_GranChaco_HumidChaco_1400BP	I14578.AG_Argentina_Central_Plains_NorthDulceRiver_500BP	YRI.DG	61.0299	2.12277	28.75	9143
I12730.AG_Argentina_Central_Plains_MesopotamiaSantiagoDelEstero_400BP	I12766.AG_Argentina_Central_Hills_SierrasChicas_4100BP	YRI.DG	56.9964	1.98167	28.762	10148
I12948.AG_Argentina_ParanaRiver_UpperDelta_700BP	I14582.AG_Argentina_Central_Plains_NorthDulceRiver_500BP	YRI.DG	59.5425	2.06937	28.773	10323
I12371.AG_Argentina_Pampas_Southern_2600BP	I12767.AG_Argentina_Northwest_SouthernPuna_Antofagasta_1200BP	YRI.DG	59.983	2.08253	28.803	8644
I14578.AG_Argentina_Central_Plains_NorthDulceRiver_500BP	I14580.AG_Argentina_Central_Plains_NorthDulceRiver_500BP	YRI.DG	60.4392	2.09665	28.827	9116
I12712.AG_Argentina_Central_Plains_MarChiquita_2500BP	I12740.AG_Argentina_Central_Plains_MesopotamiaSantiagoDelEstero_400BP	YRI.DG	57.3376	1.98609	28.87	11948
I12371.AG_Argentina_Pampas_Southern_2600BP	I12729.AG_Argentina_Central_Hills_Traslasierra_800BP	YRI.DG	60.8632	2.10667	28.891	10276
I12373.AG_Argentina_Pampas_Southern_2600BP	I12951.AG_Argentina_GranChaco_HumidChaco_1400BP	YRI.DG	57.5319	1.98923	28.922	10410
I14578.AG_Argentina_Central_Plains_NorthDulceRiver_500BP	I34834.TW_Argentina_Northwest_SubandeanValleys_Ambato_1200BP	YRI.DG	61.4631	2.12007	28.991	9105
I12766.AG_Argentina_Central_Hills_SierrasChicas_4100BP	I17032.AG_Argentina_Central_Plains_MarChiquita_3900BP	YRI.DG	55.6231	1.91805	29	11521
I19241.AG_Argentina_Northwest_SubandeanValleys_Ambato_1200BP	I34667.TW_Argentina_Pampas_Southern_2600BP	YRI.DG	62.6469	2.15822	29.027	9446
I12740.AG_Argentina_Central_Plains_MesopotamiaSantiagoDelEstero_400BP	I30891.TW_Argentina_Central_Plains_MesopotamiaSantiagoDelEstero_1000BP	YRI.DG	64.7141	2.22562	29.077	9059
I17033.AG_Argentina_Central_Hills_SouthPunilla_1600BP	I42080.TW_Argentina_Central_Hills_SierrasChicas_JesusMaria_8500BP	YRI.DG	62.6925	2.15606	29.077	9342
I12951.AG_Argentina_GranChaco_HumidChaco_1400BP	I14582.AG_Argentina_Central_Plains_NorthDulceRiver_500BP	YRI.DG	61.0951	2.09819	29.118	9561
I12766.AG_Argentina_Central_Hills_SierrasChicas_4100BP	I19223.AG.SG_Argentina_Central_Plains_MarChiquita_700BP	YRI.DG	58.7196	2.01644	29.121	10596
I12373.AG_Argentina_Pampas_Southern_2600BP	I14580.AG_Argentina_Central_Plains_NorthDulceRiver_500BP	YRI.DG	58.8611	2.01891	29.155	10481
I12726.AG_Argentina_Central_Hills_SierrasChicas_4100BP	I12766.AG_Argentina_Central_Hills_SierrasChicas_4100BP	YRI.DG	60.7964	2.08375	29.177	10708
I12766.AG_Argentina_Central_Hills_SierrasChicas_4100BP	I36284.TW_Argentina_GranChaco_HumidChaco_1400BP	YRI.DG	55.9702	1.91662	29.203	11102
I13563.AG_Argentina_Central_Plains_MarChiquita_3900BP	I30892.TW_Argentina_Central_Plains_MesopotamiaSantiagoDelEstero_1000BP	YRI.DG	61.7489	2.11348	29.217	10381
I17033.AG_Argentina_Central_Hills_SouthPunilla_1600BP	I36284.TW_Argentina_GranChaco_HumidChaco_1400BP	YRI.DG	60.0525	2.05376	29.24	11151
I14576.AG_Argentina_Central_Plains_NorthDulceRiver_500BP	I30892.TW_Argentina_Central_Plains_MesopotamiaSantiagoDelEstero_1000BP	YRI.DG	58.766	2.0072	29.278	9441
I12376.AG_Argentina_Pampas_Southern_2600BP	I12764.AG_Argentina_Central_Hills_SierrasChicas_700BP	YRI.DG	57.4984	1.96334	29.286	10849
I12951.AG_Argentina_GranChaco_HumidChaco_1400BP	I14564.AG_Argentina_Central_Plains_MesopotamiaSantiagoDelEstero_1700BP	YRI.DG	60.7431	2.07375	29.291	10756
ARG_22645_Argentina_Northwest_SouthernPuna_Antofagasta_1200BP	I12951.AG_Argentina_GranChaco_HumidChaco_1400BP	YRI.DG	62.6509	2.1386	29.295	9375
I17033.AG_Argentina_Central_Hills_SouthPunilla_1600BP	I19223.AG.SG_Argentina_Central_Plains_MarChiquita_700BP	YRI.DG	60.3322	2.0588	29.305	10132
I12603.AG_Argentina_Central_Plains_MarChiquita_700BP	I19241.AG_Argentina_Northwest_SubandeanValleys_Ambato_1200BP	YRI.DG	58.501	1.99507	29.323	11410
I12748.AG_Argentina_ParanaRiver_UpperDelta_700BP	I14564.AG_Argentina_Central_Plains_MesopotamiaSantiagoDelEstero_1700BP	YRI.DG	62.9591	2.14569	29.342	9439
I12373.AG_Argentina_Pampas_Southern_2600BP	I34834.TW_Argentina_Northwest_SubandeanValleys_Ambato_1200BP	YRI.DG	58.1489	1.97892	29.384	10848
I12766.AG_Argentina_Central_Hills_SierrasChicas_4100BP	I34675.TW_Argentina_Central_Plains_EastCordoba_600BP	YRI.DG	61.1179	2.07969	29.388	10989
I12729.AG_Argentina_Central_Hills_Traslasierra_800BP	I13563.AG_Argentina_Central_Plains_MarChiquita_3900BP	YRI.DG	61.0316	2.07548	29.406	10541
I14582.AG_Argentina_Central_Plains_NorthDulceRiver_500BP	I34834.TW_Argentina_Northwest_SubandeanValleys_Ambato_1200BP	YRI.DG	60.8952	2.06779	29.449	9797
I13562.AG_Argentina_Central_Plains_MarChiquita_2500BP	I19241.AG_Argentina_Northwest_SubandeanValleys_Ambato_1200BP	YRI.DG	60.4776	2.04829	29.526	10006
I14565.AG_Argentina_Central_Plains_MesopotamiaSantiagoDelEstero_400BP	I34685.TW_Argentina_Central_Hills_Traslasierra_800BP	YRI.DG	61.8121	2.09238	29.542	9345
I14557.AG_Argentina_Central_Plains_MesopotamiaSantiagoDelEstero_400BP	I19241.AG_Argentina_Northwest_SubandeanValleys_Ambato_1200BP	YRI.DG	60.4787	2.04674	29.549	10551
I12729.AG_Argentina_Central_Hills_Traslasierra_800BP	I12743.AG_Argentina_Central_Plains_MesopotamiaSantiagoDelEstero_400BP	YRI.DG	60.8322	2.05824	29.555	10301
I34468.TW_Argentina_Central_Plains_MarChiquita_2500BP	I34834.TW_Argentina_Northwest_SubandeanValleys_Ambato_1200BP	YRI.DG	59.5727	2.01223	29.605	9575
I12948.AG_Argentina_ParanaRiver_UpperDelta_700BP	I14584.AG_Argentina_Central_Plains_NorthDulceRiver_500BP	YRI.DG	59.3178	2.00201	29.629	10135
I12951.AG_Argentina_GranChaco_HumidChaco_1400BP	I19226.AG_Argentina_Northwest_SubandeanValleys_Hualfin_2400BP	YRI.DG	59.5234	2.00867	29.633	10760
I12737.AG_Argentina_Central_Plains_MesopotamiaSantiagoDelEstero_400BP	I12766.AG_Argentina_Central_Hills_SierrasChicas_4100BP	YRI.DG	59.0828	1.99209	29.659	11755
I14578.AG_Argentina_Central_Plains_NorthDulceRiver_500BP	I19242.AG_Argentina_Northwest_SubandeanValleys_Ambato_1200BP	YRI.DG	56.7602	1.91212	29.684	11464
I12767.AG_Argentina_Northwest_SouthernPuna_Antofagasta_1200BP	I13561.AG_Argentina_Central_Plains_MarChiquita_2500BP	YRI.DG	57.3044	1.92587	29.755	12203
I12602.AG_Argentina_Central_Hills_NorthCordoba_900BP	I19241.AG_Argentina_Northwest_SubandeanValleys_Ambato_1200BP	YRI.DG	59.2149	1.98958	29.762	10936
I12721.AG_Argentina_Central_Hills_SierrasChicas_1700BP	I14555.AG_Argentina_Central_Plains_MesopotamiaSantiagoDelEstero_400BP	YRI.DG	64.0766	2.15149	29.782	10152
I12743.AG_Argentina_Central_Plains_MesopotamiaSantiagoDelEstero_400BP	I30892.TW_Argentina_Central_Plains_MesopotamiaSantiagoDelEstero_1000BP	YRI.DG	60.3671	2.02564	29.801	11014
I14555.AG_Argentina_Central_Plains_MesopotamiaSantiagoDelEstero_400BP	I34685.TW_Argentina_Central_Hills_Traslasierra_800BP	YRI.DG	59.6435	1.99626	29.878	10929
I12376.AG_Argentina_Pampas_Southern_2600BP	I34685.TW_Argentina_Central_Hills_Traslasierra_800BP	YRI.DG	62.3021	2.08385	29.898	11093
I12740.AG_Argentina_Central_Plains_MesopotamiaSantiagoDelEstero_400BP	I19248.AG_Argentina_ParanaRiver_UpperDelta_700BP	YRI.DG	60.2261	2.01386	29.906	9621
I12766.AG_Argentina_Central_Hills_SierrasChicas_4100BP	I34833.TW_Argentina_Northwest_SubandeanValleys_Ambato_1200BP	YRI.DG	60.0855	2.00412	29.981	11287
I13561.AG_Argentina_Central_Plains_MarChiquita_2500BP	I30891.TW_Argentina_Central_Plains_MesopotamiaSantiagoDelEstero_1000BP	YRI.DG	60.8384	2.02821	29.996	10480
I12755.AG_Argentina_Central_Plains_MarChiquita_700BP	I19241.AG_Argentina_Northwest_SubandeanValleys_Ambato_1200BP	YRI.DG	60.4597	2.01538	29.999	11410
I34672.TW_Argentina_Pampas_SouthSaladoRiver_3300BP	I34685.TW_Argentina_Central_Hills_Traslasierra_800BP	YRI.DG	61.5564	2.04914	30.04	10932
I17036.AG_Argentina_Central_Plains_EastCordoba_600BP	I19248.AG_Argentina_ParanaRiver_UpperDelta_700BP	YRI.DG	58.8016	1.95633	30.057	11037
ARG_22647_Argentina_Northwest_SouthernPuna_Antofagasta_1200BP	I19241.AG_Argentina_Northwest_SubandeanValleys_Ambato_1200BP	YRI.DG	62.0891	2.06462	30.073	10623
I12712.AG_Argentina_Central_Plains_MarChiquita_2500BP	I12743.AG_Argentina_Central_Plains_MesopotamiaSantiagoDelEstero_400BP	YRI.DG	61.8416	2.05523	30.09	10319
I12740.AG_Argentina_Central_Plains_MesopotamiaSantiagoDelEstero_400BP	I34677.TW_Argentina_Central_Plains_EastCordoba_600BP	YRI.DG	62.5588	2.07824	30.102	10144
I12766.AG_Argentina_Central_Hills_SierrasChicas_4100BP	I34684.TW_Argentina_Central_Hills_Traslasierra_800BP	YRI.DG	58.676	1.94714	30.134	12596
I13561.AG_Argentina_Central_Plains_MarChiquita_2500BP	I19248.AG_Argentina_ParanaRiver_UpperDelta_700BP	YRI.DG	60.9752	2.02126	30.167	11496
I14580.AG_Argentina_Central_Plains_NorthDulceRiver_500BP	I19226.AG_Argentina_Northwest_SubandeanValleys_Hualfin_2400BP	YRI.DG	57.9845	1.92046	30.193	10513
I12764.AG_Argentina_Central_Hills_SierrasChicas_700BP	I13563.AG_Argentina_Central_Plains_MarChiquita_3900BP	YRI.DG	59.4454	1.96844	30.199	11862
I12766.AG_Argentina_Central_Hills_SierrasChicas_4100BP	I19258.AG_Argentina_Central_Hills_Comechingones_1200BP	YRI.DG	62.3967	2.06416	30.229	11205
I12721.AG_Argentina_Central_Hills_SierrasChicas_1700BP	I14576.AG_Argentina_Central_Plains_NorthDulceRiver_500BP	YRI.DG	62.2224	2.05804	30.234	9966
I12748.AG_Argentina_ParanaRiver_UpperDelta_700BP	I17034.AG_Argentina_Central_Plains_EastCordoba_600BP	YRI.DG	62.3651	2.06193	30.246	10574
I12601.AG_Argentina_Central_Hills_Calamuchita_4200BP	I17033.AG_Argentina_Central_Hills_SouthPunilla_1600BP	YRI.DG	61.7958	2.04199	30.263	11150
I12948.AG_Argentina_ParanaRiver_UpperDelta_700BP	I34668.TW_Argentina_Pampas_Southern_2600BP	YRI.DG	57.835	1.90885	30.298	12447
I12766.AG_Argentina_Central_Hills_SierrasChicas_4100BP	I12946.AG_Argentina_ParanaRiver_UpperDelta_700BP	YRI.DG	60.2111	1.98557	30.324	11690
I12370.AG_Argentina_Pampas_Southern_2600BP	I19241.AG_Argentina_Northwest_SubandeanValleys_Ambato_1200BP	YRI.DG	59.8443	1.97306	30.331	11928
I12371.AG_Argentina_Pampas_Southern_2600BP	I12764.AG_Argentina_Central_Hills_SierrasChicas_700BP	YRI.DG	58.8987	1.94157	30.336	11603
I14572.AG_Argentina_Central_Plains_MesopotamiaSantiagoDelEstero_400BP	I19241.AG_Argentina_Northwest_SubandeanValleys_Ambato_1200BP	YRI.DG	59.383	1.95565	30.365	12282
I12721.AG_Argentina_Central_Hills_SierrasChicas_1700BP	I19259.AG_Argentina_Central_Hills_Comechingones_4100BP	YRI.DG	62.6888	2.06397	30.373	9717
I14564.AG_Argentina_Central_Plains_MesopotamiaSantiagoDelEstero_1700BP	I34834.TW_Argentina_Northwest_SubandeanValleys_Ambato_1200BP	YRI.DG	58.0273	1.91049	30.373	11065
I12374.AG_Argentina_Pampas_Southern_2600BP	I14580.AG_Argentina_Central_Plains_NorthDulceRiver_500BP	YRI.DG	58.1844	1.91555	30.375	12001
I19248.AG_Argentina_ParanaRiver_UpperDelta_700BP	I42080.TW_Argentina_Central_Hills_SierrasChicas_JesusMaria_8500BP	YRI.DG	58.5353	1.92569	30.397	11790
I19242.AG_Argentina_Northwest_SubandeanValleys_Ambato_1200BP	I34668.TW_Argentina_Pampas_Southern_2600BP	YRI.DG	53.9552	1.77277	30.436	12941
I12748.AG_Argentina_ParanaRiver_UpperDelta_700BP	I14569.AG_Argentina_Central_Plains_MesopotamiaSantiagoDelEstero_400BP	YRI.DG	60.3213	1.98042	30.459	11341
I17036.AG_Argentina_Central_Plains_EastCordoba_600BP	I34671.TW_Argentina_Northwest_SubandeanValleys_Hualfin_2400BP	YRI.DG	54.9713	1.80154	30.513	13887
I14576.AG_Argentina_Central_Plains_NorthDulceRiver_500BP	I34685.TW_Argentina_Central_Hills_Traslasierra_800BP	YRI.DG	61.0794	2.00136	30.519	10529
I12766.AG_Argentina_Central_Hills_SierrasChicas_4100BP	I34691.TW_Argentina_Central_Plains_MarChiquita_700BP	YRI.DG	60.0594	1.96531	30.56	10477
I12368.AG_Argentina_Pampas_SouthSaladoRiver_800BP	I19241.AG_Argentina_Northwest_SubandeanValleys_Ambato_1200BP	YRI.DG	57.3716	1.87414	30.612	13047
I14561.AG_Argentina_Central_Plains_MesopotamiaSantiagoDelEstero_400BP	I19241.AG_Argentina_Northwest_SubandeanValleys_Ambato_1200BP	YRI.DG	60.4511	1.97373	30.628	11196
I12743.AG_Argentina_Central_Plains_MesopotamiaSantiagoDelEstero_400BP	I12764.AG_Argentina_Central_Hills_SierrasChicas_700BP	YRI.DG	59.9215	1.95484	30.653	11999
I13561.AG_Argentina_Central_Plains_MarChiquita_2500BP	I34677.TW_Argentina_Central_Plains_EastCordoba_600BP	YRI.DG	64.0844	2.09054	30.654	11569
I19259.AG_Argentina_Central_Hills_Comechingones_4100BP	I34685.TW_Argentina_Central_Hills_Traslasierra_800BP	YRI.DG	63.4185	2.06649	30.689	10566
I12712.AG_Argentina_Central_Plains_MarChiquita_2500BP	I13563.AG_Argentina_Central_Plains_MarChiquita_3900BP	YRI.DG	64.3167	2.0956	30.691	9698
I12945.AG_Argentina_Northwest_SubandeanValleys_Hualfin_2400BP	I19241.AG_Argentina_Northwest_SubandeanValleys_Ambato_1200BP	YRI.DG	58.558	1.90757	30.698	12114
I13563.AG_Argentina_Central_Plains_MarChiquita_3900BP	I34685.TW_Argentina_Central_Hills_Traslasierra_800BP	YRI.DG	61.6736	2.00684	30.732	11586
I12748.AG_Argentina_ParanaRiver_UpperDelta_700BP	I12765.AG_Argentina_Central_Hills_SierrasChicas_700BP	YRI.DG	58.6402	1.90755	30.741	11780
I34834.TW_Argentina_Northwest_SubandeanValleys_Ambato_1200BP	I35526.TW_Argentina_Central_Plains_NorthDulceRiver_500BP	YRI.DG	60.874	1.97727	30.787	10826
I19241.AG_Argentina_Northwest_SubandeanValleys_Ambato_1200BP	I34681.TW_Argentina_Central_Hills_SierrasChicas_700BP	YRI.DG	62.0819	2.01234	30.851	10652
I12757.AG_Argentina_Northwest_SouthernPuna_Antofagasta_2100BP	I12766.AG_Argentina_Central_Hills_SierrasChicas_4100BP	YRI.DG	60.3793	1.9567	30.858	11880
I14566.AG_Argentina_Central_Plains_MesopotamiaSantiagoDelEstero_400BP	I19248.AG_Argentina_ParanaRiver_UpperDelta_700BP	YRI.DG	58.4085	1.89277	30.859	10695
ARG_22645_Argentina_Northwest_SouthernPuna_Antofagasta_1200BP	I14575.AG_Argentina_Central_Plains_MesopotamiaSantiagoDelEstero_400BP	YRI.DG	57.3144	1.85539	30.891	13169
I19224.AG_Argentina_Central_Plains_EastCordoba_600BP	I19241.AG_Argentina_Northwest_SubandeanValleys_Ambato_1200BP	YRI.DG	59.2434	1.91778	30.892	11211
I12767.AG_Argentina_Northwest_SouthernPuna_Antofagasta_1200BP	I42080.TW_Argentina_Central_Hills_SierrasChicas_JesusMaria_8500BP	YRI.DG	58.1318	1.88136	30.899	12952
I12730.AG_Argentina_Central_Plains_MesopotamiaSantiagoDelEstero_400BP	I17033.AG_Argentina_Central_Hills_SouthPunilla_1600BP	YRI.DG	62.1327	2.00955	30.919	10211
I19258.AG_Argentina_Central_Hills_Comechingones_1200BP	I30891.TW_Argentina_Central_Plains_MesopotamiaSantiagoDelEstero_1000BP	YRI.DG	58.1529	1.87917	30.946	12853
I17034.AG_Argentina_Central_Plains_EastCordoba_600BP	I34834.TW_Argentina_Northwest_SubandeanValleys_Ambato_1200BP	YRI.DG	60.1467	1.94189	30.973	13370
I12726.AG_Argentina_Central_Hills_SierrasChicas_4100BP	I17033.AG_Argentina_Central_Hills_SouthPunilla_1600BP	YRI.DG	61.3382	1.97633	31.036	10683
I12604.AG_Argentina_Central_Hills_SierrasChicas_1700BP	I19248.AG_Argentina_ParanaRiver_UpperDelta_700BP	YRI.DG	57.2636	1.84503	31.037	14400
I12757.AG_Argentina_Northwest_SouthernPuna_Antofagasta_2100BP	I17033.AG_Argentina_Central_Hills_SouthPunilla_1600BP	YRI.DG	61.3925	1.97799	31.038	11709
I12376.AG_Argentina_Pampas_Southern_2600BP	I12721.AG_Argentina_Central_Hills_SierrasChicas_1700BP	YRI.DG	60.8929	1.95877	31.087	10735
I12766.AG_Argentina_Central_Hills_SierrasChicas_4100BP	I14568.AG_Argentina_Central_Plains_MesopotamiaSantiagoDelEstero_400BP	YRI.DG	57.7922	1.85893	31.089	12782
I14580.AG_Argentina_Central_Plains_NorthDulceRiver_500BP	I17034.AG_Argentina_Central_Plains_EastCordoba_600BP	YRI.DG	58.7843	1.88973	31.107	12218
I12951.AG_Argentina_GranChaco_HumidChaco_1400BP	I34668.TW_Argentina_Pampas_Southern_2600BP	YRI.DG	59.7182	1.91959	31.11	11466
I12736.AG_Argentina_Central_Plains_MesopotamiaSantiagoDelEstero_400BP	I19241.AG_Argentina_Northwest_SubandeanValleys_Ambato_1200BP	YRI.DG	60.6767	1.94548	31.189	12731
I14578.AG_Argentina_Central_Plains_NorthDulceRiver_500BP	I34468.TW_Argentina_Central_Plains_MarChiquita_2500BP	YRI.DG	61.6855	1.97554	31.225	11688
I19248.AG_Argentina_ParanaRiver_UpperDelta_700BP	I34691.TW_Argentina_Central_Plains_MarChiquita_700BP	YRI.DG	57.1935	1.83044	31.246	12834
I12748.AG_Argentina_ParanaRiver_UpperDelta_700BP	I14565.AG_Argentina_Central_Plains_MesopotamiaSantiagoDelEstero_400BP	YRI.DG	58.3435	1.867	31.25	12667
I12948.AG_Argentina_ParanaRiver_UpperDelta_700BP	I14564.AG_Argentina_Central_Plains_MesopotamiaSantiagoDelEstero_1700BP	YRI.DG	60.5564	1.93506	31.294	11858
I19242.AG_Argentina_Northwest_SubandeanValleys_Ambato_1200BP	I19249.AG_Argentina_ParanaRiver_UpperDelta_700BP	YRI.DG	60.9488	1.946	31.32	11175
ARG_22645_Argentina_Northwest_SouthernPuna_Antofagasta_1200BP	I19242.AG_Argentina_Northwest_SubandeanValleys_Ambato_1200BP	YRI.DG	61.0835	1.94955	31.332	10627
I19249.AG_Argentina_ParanaRiver_UpperDelta_700BP	I35526.TW_Argentina_Central_Plains_NorthDulceRiver_500BP	YRI.DG	56.192	1.79228	31.352	13184
I14563.AG_Argentina_Central_Plains_MesopotamiaSantiagoDelEstero_400BP	I17033.AG_Argentina_Central_Hills_SouthPunilla_1600BP	YRI.DG	58.7034	1.87117	31.373	12157
I12767.AG_Argentina_Northwest_SouthernPuna_Antofagasta_1200BP	I14566.AG_Argentina_Central_Plains_MesopotamiaSantiagoDelEstero_400BP	YRI.DG	60.3178	1.92225	31.379	11557
I12766.AG_Argentina_Central_Hills_SierrasChicas_4100BP	I14577.AG_Argentina_Central_Plains_NorthDulceRiver_500BP	YRI.DG	59.2247	1.8868	31.389	12449
I12946.AG_Argentina_ParanaRiver_UpperDelta_700BP	I17033.AG_Argentina_Central_Hills_SouthPunilla_1600BP	YRI.DG	61.537	1.95926	31.408	11709
I17033.AG_Argentina_Central_Hills_SouthPunilla_1600BP	I19258.AG_Argentina_Central_Hills_Comechingones_1200BP	YRI.DG	60.6494	1.93055	31.416	11349
I19221.AG_Argentina_Central_Hills_Occientales_1900BP	I19241.AG_Argentina_Northwest_SubandeanValleys_Ambato_1200BP	YRI.DG	61.2658	1.94965	31.424	11720
I17033.AG_Argentina_Central_Hills_SouthPunilla_1600BP	I39331.TW_Argentina_Central_Hills_NorthPunilla_700BP	YRI.DG	62.1167	1.97664	31.425	12397
I12374.AG_Argentina_Pampas_Southern_2600BP	I12951.AG_Argentina_GranChaco_HumidChaco_1400BP	YRI.DG	60.6607	1.92976	31.434	12421
I19241.AG_Argentina_Northwest_SubandeanValleys_Ambato_1200BP	I35528.TW_Argentina_Central_Plains_NorthDulceRiver_500BP	YRI.DG	59.8247	1.90276	31.441	12689
I12373.AG_Argentina_Pampas_Southern_2600BP	I12748.AG_Argentina_ParanaRiver_UpperDelta_700BP	YRI.DG	61.3175	1.94807	31.476	9327
I14554.AG_Argentina_Central_Plains_MesopotamiaSantiagoDelEstero_400BP	I19241.AG_Argentina_Northwest_SubandeanValleys_Ambato_1200BP	YRI.DG	60.2291	1.91296	31.485	12586
I12604.AG_Argentina_Central_Hills_SierrasChicas_1700BP	I12766.AG_Argentina_Central_Hills_SierrasChicas_4100BP	YRI.DG	62.2701	1.97637	31.507	11657
I17033.AG_Argentina_Central_Hills_SouthPunilla_1600BP	I34675.TW_Argentina_Central_Plains_EastCordoba_600BP	YRI.DG	63.6573	2.01827	31.54	10903
I12723.AG_Argentina_Central_Plains_MesopotamiaSantiagoDelEstero_400BP	I12748.AG_Argentina_ParanaRiver_UpperDelta_700BP	YRI.DG	58.96	1.86931	31.541	12108
I12723.AG_Argentina_Central_Plains_MesopotamiaSantiagoDelEstero_400BP	I12951.AG_Argentina_GranChaco_HumidChaco_1400BP	YRI.DG	57.614	1.82611	31.55	13799
I12766.AG_Argentina_Central_Hills_SierrasChicas_4100BP	I14563.AG_Argentina_Central_Plains_MesopotamiaSantiagoDelEstero_400BP	YRI.DG	59.4323	1.8836	31.552	12314
I12767.AG_Argentina_Northwest_SouthernPuna_Antofagasta_1200BP	I17036.AG_Argentina_Central_Plains_EastCordoba_600BP	YRI.DG	59.6549	1.88607	31.629	12197
I17032.AG_Argentina_Central_Plains_MarChiquita_3900BP	I17033.AG_Argentina_Central_Hills_SouthPunilla_1600BP	YRI.DG	62.2146	1.96582	31.648	11563
I19223.AG.SG_Argentina_Central_Plains_MarChiquita_700BP	I19248.AG_Argentina_ParanaRiver_UpperDelta_700BP	YRI.DG	58.1522	1.83608	31.672	13531
I14575.AG_Argentina_Central_Plains_MesopotamiaSantiagoDelEstero_400BP	I34468.TW_Argentina_Central_Plains_MarChiquita_2500BP	YRI.DG	61.2803	1.9329	31.704	10905
I14584.AG_Argentina_Central_Plains_NorthDulceRiver_500BP	I19242.AG_Argentina_Northwest_SubandeanValleys_Ambato_1200BP	YRI.DG	58.8345	1.85312	31.749	11917
I14567.AG_Argentina_Central_Plains_MesopotamiaSantiagoDelEstero_400BP	I19241.AG_Argentina_Northwest_SubandeanValleys_Ambato_1200BP	YRI.DG	60.407	1.90075	31.781	12326
I14564.AG_Argentina_Central_Plains_MesopotamiaSantiagoDelEstero_1700BP	I14580.AG_Argentina_Central_Plains_NorthDulceRiver_500BP	YRI.DG	63.2496	1.98696	31.832	10945
I12374.AG_Argentina_Pampas_Southern_2600BP	I12948.AG_Argentina_ParanaRiver_UpperDelta_700BP	YRI.DG	56.9076	1.7865	31.854	13277
I12766.AG_Argentina_Central_Hills_SierrasChicas_4100BP	I14559.AG_Argentina_Central_Plains_MesopotamiaSantiagoDelEstero_400BP	YRI.DG	61.6102	1.93369	31.861	11843
I12948.AG_Argentina_ParanaRiver_UpperDelta_700BP	I14569.AG_Argentina_Central_Plains_MesopotamiaSantiagoDelEstero_400BP	YRI.DG	58.4424	1.83219	31.898	13640
I12766.AG_Argentina_Central_Hills_SierrasChicas_4100BP	I14573.AG_Argentina_Central_Plains_MesopotamiaSantiagoDelEstero_400BP	YRI.DG	60.6275	1.89981	31.912	12002
I12373.AG_Argentina_Pampas_Southern_2600BP	I12948.AG_Argentina_ParanaRiver_UpperDelta_700BP	YRI.DG	59.3376	1.85892	31.92	11401
I14566.AG_Argentina_Central_Plains_MesopotamiaSantiagoDelEstero_400BP	I34671.TW_Argentina_Northwest_SubandeanValleys_Hualfin_2400BP	YRI.DG	58.9639	1.84554	31.949	13486
I12740.AG_Argentina_Central_Plains_MesopotamiaSantiagoDelEstero_400BP	I34671.TW_Argentina_Northwest_SubandeanValleys_Hualfin_2400BP	YRI.DG	60.0705	1.87992	31.954	12167
I12374.AG_Argentina_Pampas_Southern_2600BP	I34834.TW_Argentina_Northwest_SubandeanValleys_Ambato_1200BP	YRI.DG	59.0077	1.84515	31.98	12738
I12766.AG_Argentina_Central_Hills_SierrasChicas_4100BP	I34667.TW_Argentina_Pampas_Southern_2600BP	YRI.DG	58.6572	1.83352	31.992	14661
I12946.AG_Argentina_ParanaRiver_UpperDelta_700BP	I30891.TW_Argentina_Central_Plains_MesopotamiaSantiagoDelEstero_1000BP	YRI.DG	59.5176	1.85832	32.028	13837
I30891.TW_Argentina_Central_Plains_MesopotamiaSantiagoDelEstero_1000BP	I42080.TW_Argentina_Central_Hills_SierrasChicas_JesusMaria_8500BP	YRI.DG	62.6885	1.95654	32.041	12547
I14559.AG_Argentina_Central_Plains_MesopotamiaSantiagoDelEstero_400BP	I17033.AG_Argentina_Central_Hills_SouthPunilla_1600BP	YRI.DG	62.2847	1.94334	32.05	11926
I12720.AG_Argentina_Central_Hills_SierrasChicas_1700BP	I12748.AG_Argentina_ParanaRiver_UpperDelta_700BP	YRI.DG	61.4785	1.91636	32.081	12059
I12601.AG_Argentina_Central_Hills_Calamuchita_4200BP	I12766.AG_Argentina_Central_Hills_SierrasChicas_4100BP	YRI.DG	62.116	1.93517	32.098	11180
I12374.AG_Argentina_Pampas_Southern_2600BP	I12748.AG_Argentina_ParanaRiver_UpperDelta_700BP	YRI.DG	62.6264	1.9509	32.101	10889
I12737.AG_Argentina_Central_Plains_MesopotamiaSantiagoDelEstero_400BP	I17033.AG_Argentina_Central_Hills_SouthPunilla_1600BP	YRI.DG	61.8063	1.92328	32.136	11774
I12371.AG_Argentina_Pampas_Southern_2600BP	I12721.AG_Argentina_Central_Hills_SierrasChicas_1700BP	YRI.DG	60.9025	1.89495	32.139	11454
I19249.AG_Argentina_ParanaRiver_UpperDelta_700BP	I34468.TW_Argentina_Central_Plains_MarChiquita_2500BP	YRI.DG	62.3359	1.93943	32.141	11552
I12726.AG_Argentina_Central_Hills_SierrasChicas_4100BP	I30891.TW_Argentina_Central_Plains_MesopotamiaSantiagoDelEstero_1000BP	YRI.DG	59.1616	1.83918	32.167	12306
I12373.AG_Argentina_Pampas_Southern_2600BP	I19242.AG_Argentina_Northwest_SubandeanValleys_Ambato_1200BP	YRI.DG	58.8922	1.83065	32.17	13425
I14568.AG_Argentina_Central_Plains_MesopotamiaSantiagoDelEstero_400BP	I17033.AG_Argentina_Central_Hills_SouthPunilla_1600BP	YRI.DG	62.6508	1.94698	32.178	12727
I19226.AG_Argentina_Northwest_SubandeanValleys_Hualfin_2400BP	I34834.TW_Argentina_Northwest_SubandeanValleys_Ambato_1200BP	YRI.DG	62.8583	1.95246	32.194	10803
I12743.AG_Argentina_Central_Plains_MesopotamiaSantiagoDelEstero_400BP	I34685.TW_Argentina_Central_Hills_Traslasierra_800BP	YRI.DG	62.125	1.92782	32.226	12758
I12723.AG_Argentina_Central_Plains_MesopotamiaSantiagoDelEstero_400BP	I34834.TW_Argentina_Northwest_SubandeanValleys_Ambato_1200BP	YRI.DG	58.9178	1.82784	32.234	14142
I14575.AG_Argentina_Central_Plains_MesopotamiaSantiagoDelEstero_400BP	I35526.TW_Argentina_Central_Plains_NorthDulceRiver_500BP	YRI.DG	61.9407	1.9205	32.252	12555
I12740.AG_Argentina_Central_Plains_MesopotamiaSantiagoDelEstero_400BP	I12764.AG_Argentina_Central_Hills_SierrasChicas_700BP	YRI.DG	58.6182	1.81563	32.285	13872
I17037.AG_Argentina_Central_Hills_Traslasierra_800BP	I19241.AG_Argentina_Northwest_SubandeanValleys_Ambato_1200BP	YRI.DG	61.1125	1.89292	32.285	13921
ARG_22664_66_Argentina_Northwest_SouthernPuna_Antofagasta_1200BP	I17033.AG_Argentina_Central_Hills_SouthPunilla_1600BP	YRI.DG	62.3384	1.93069	32.288	12670
I12730.AG_Argentina_Central_Plains_MesopotamiaSantiagoDelEstero_400BP	I19248.AG_Argentina_ParanaRiver_UpperDelta_700BP	YRI.DG	58.7235	1.81853	32.292	12461
I12767.AG_Argentina_Northwest_SouthernPuna_Antofagasta_1200BP	I34691.TW_Argentina_Central_Plains_MarChiquita_700BP	YRI.DG	57.8665	1.7914	32.302	13252
I17029.AG_Argentina_Central_Plains_MarChiquita_700BP	I19241.AG_Argentina_Northwest_SubandeanValleys_Ambato_1200BP	YRI.DG	60.1068	1.85876	32.337	12816
I12719.AG_Argentina_Central_Plains_MarChiquita_700BP	I19241.AG_Argentina_Northwest_SubandeanValleys_Ambato_1200BP	YRI.DG	61.8627	1.90976	32.393	12020
I12604.AG_Argentina_Central_Hills_SierrasChicas_1700BP	I30891.TW_Argentina_Central_Plains_MesopotamiaSantiagoDelEstero_1000BP	YRI.DG	62.6473	1.93363	32.399	13563
I19248.AG_Argentina_ParanaRiver_UpperDelta_700BP	I34675.TW_Argentina_Central_Plains_EastCordoba_600BP	YRI.DG	57.6301	1.77767	32.419	13690
I12948.AG_Argentina_ParanaRiver_UpperDelta_700BP	I19226.AG_Argentina_Northwest_SubandeanValleys_Hualfin_2400BP	YRI.DG	60.0252	1.85131	32.423	11262
I12604.AG_Argentina_Central_Hills_SierrasChicas_1700BP	I17033.AG_Argentina_Central_Hills_SouthPunilla_1600BP	YRI.DG	64.2375	1.97935	32.454	11663
I12726.AG_Argentina_Central_Hills_SierrasChicas_4100BP	I19248.AG_Argentina_ParanaRiver_UpperDelta_700BP	YRI.DG	58.9905	1.81456	32.509	13151
I14574.AG_Argentina_Central_Plains_MesopotamiaSantiagoDelEstero_400BP	I19241.AG_Argentina_Northwest_SubandeanValleys_Ambato_1200BP	YRI.DG	56.8789	1.74804	32.539	15118
I14575.AG_Argentina_Central_Plains_MesopotamiaSantiagoDelEstero_400BP	I19249.AG_Argentina_ParanaRiver_UpperDelta_700BP	YRI.DG	61.3091	1.88217	32.574	13368
I12721.AG_Argentina_Central_Hills_SierrasChicas_1700BP	I12743.AG_Argentina_Central_Plains_MesopotamiaSantiagoDelEstero_400BP	YRI.DG	63.6723	1.95425	32.582	11627
I14582.AG_Argentina_Central_Plains_NorthDulceRiver_500BP	I34468.TW_Argentina_Central_Plains_MarChiquita_2500BP	YRI.DG	61.4785	1.88651	32.589	12707
I19241.AG_Argentina_Northwest_SubandeanValleys_Ambato_1200BP	I34678.TW_Argentina_Central_Plains_EastCordoba_600BP	YRI.DG	57.488	1.76333	32.602	13259
I12721.AG_Argentina_Central_Hills_SierrasChicas_1700BP	I12740.AG_Argentina_Central_Plains_MesopotamiaSantiagoDelEstero_400BP	YRI.DG	61.5266	1.88587	32.625	13690
I17033.AG_Argentina_Central_Hills_SouthPunilla_1600BP	I34684.TW_Argentina_Central_Hills_Traslasierra_800BP	YRI.DG	63.6761	1.95104	32.637	12352
I19241.AG_Argentina_Northwest_SubandeanValleys_Ambato_1200BP	I30890.TW_Argentina_Central_Plains_NorthSantiagodelEstero_500BP	YRI.DG	60.8496	1.86393	32.646	14096
I12739.AG_Argentina_Central_Plains_MesopotamiaSantiagoDelEstero_400BP	I17033.AG_Argentina_Central_Hills_SouthPunilla_1600BP	YRI.DG	61.3065	1.87314	32.729	13054
I14580.AG_Argentina_Central_Plains_NorthDulceRiver_500BP	I34672.TW_Argentina_Pampas_SouthSaladoRiver_3300BP	YRI.DG	58.8823	1.79288	32.842	13592
I12712.AG_Argentina_Central_Plains_MarChiquita_2500BP	I17036.AG_Argentina_Central_Plains_EastCordoba_600BP	YRI.DG	58.7491	1.78782	32.861	14142
I12767.AG_Argentina_Northwest_SouthernPuna_Antofagasta_1200BP	I19223.AG.SG_Argentina_Central_Plains_MarChiquita_700BP	YRI.DG	56.9503	1.73308	32.861	13689
I12734.AG_Argentina_Central_Plains_MesopotamiaSantiagoDelEstero_400BP	I19241.AG_Argentina_Northwest_SubandeanValleys_Ambato_1200BP	YRI.DG	61.2863	1.86334	32.891	13688
ARG_22645_Argentina_Northwest_SouthernPuna_Antofagasta_1200BP	I34834.TW_Argentina_Northwest_SubandeanValleys_Ambato_1200BP	YRI.DG	63.5145	1.93045	32.901	12016
I12741.AG_Argentina_Central_Plains_MesopotamiaSantiagoDelEstero_400BP	I19241.AG_Argentina_Northwest_SubandeanValleys_Ambato_1200BP	YRI.DG	59.7207	1.81492	32.905	13306
I12729.AG_Argentina_Central_Hills_Traslasierra_800BP	I12740.AG_Argentina_Central_Plains_MesopotamiaSantiagoDelEstero_400BP	YRI.DG	64.6345	1.96212	32.941	12359
I12748.AG_Argentina_ParanaRiver_UpperDelta_700BP	I14576.AG_Argentina_Central_Plains_NorthDulceRiver_500BP	YRI.DG	58.9005	1.78603	32.979	14470
I14584.AG_Argentina_Central_Plains_NorthDulceRiver_500BP	I34468.TW_Argentina_Central_Plains_MarChiquita_2500BP	YRI.DG	62.9178	1.9046	33.035	11854
I12766.AG_Argentina_Central_Hills_SierrasChicas_4100BP	I39331.TW_Argentina_Central_Hills_NorthPunilla_700BP	YRI.DG	64.5695	1.95438	33.038	12130
I14575.AG_Argentina_Central_Plains_MesopotamiaSantiagoDelEstero_400BP	I14578.AG_Argentina_Central_Plains_NorthDulceRiver_500BP	YRI.DG	58.0456	1.75628	33.05	14268
I17032.AG_Argentina_Central_Plains_MarChiquita_3900BP	I19248.AG_Argentina_ParanaRiver_UpperDelta_700BP	YRI.DG	57.7481	1.74653	33.064	14383
I12721.AG_Argentina_Central_Hills_SierrasChicas_1700BP	I13563.AG_Argentina_Central_Plains_MarChiquita_3900BP	YRI.DG	60.7882	1.83818	33.07	11475
I17033.AG_Argentina_Central_Hills_SouthPunilla_1600BP	I34694.TW_Argentina_ParanaRiver_LowerDelta_1600BP	YRI.DG	60.8124	1.83822	33.082	12245
I12944.AG_Argentina_Northwest_SubandeanValleys_Hualfin_2400BP	I19241.AG_Argentina_Northwest_SubandeanValleys_Ambato_1200BP	YRI.DG	60.9366	1.84117	33.097	13475
I12951.AG_Argentina_GranChaco_HumidChaco_1400BP	I14569.AG_Argentina_Central_Plains_MesopotamiaSantiagoDelEstero_400BP	YRI.DG	57.6424	1.74067	33.115	12861
I12748.AG_Argentina_ParanaRiver_UpperDelta_700BP	I34672.TW_Argentina_Pampas_SouthSaladoRiver_3300BP	YRI.DG	61.5926	1.85991	33.116	12105
I12601.AG_Argentina_Central_Hills_Calamuchita_4200BP	I12767.AG_Argentina_Northwest_SouthernPuna_Antofagasta_1200BP	YRI.DG	59.1238	1.78228	33.173	14957
I13561.AG_Argentina_Central_Plains_MarChiquita_2500BP	I34671.TW_Argentina_Northwest_SubandeanValleys_Hualfin_2400BP	YRI.DG	58.661	1.76806	33.178	13755
I12765.AG_Argentina_Central_Hills_SierrasChicas_700BP	I12951.AG_Argentina_GranChaco_HumidChaco_1400BP	YRI.DG	58.7363	1.76868	33.209	13653
I12730.AG_Argentina_Central_Plains_MesopotamiaSantiagoDelEstero_400BP	I30891.TW_Argentina_Central_Plains_MesopotamiaSantiagoDelEstero_1000BP	YRI.DG	65.6327	1.97574	33.219	11954
I12374.AG_Argentina_Pampas_Southern_2600BP	I19242.AG_Argentina_Northwest_SubandeanValleys_Ambato_1200BP	YRI.DG	56.9175	1.71136	33.259	15436
I12757.AG_Argentina_Northwest_SouthernPuna_Antofagasta_2100BP	I19248.AG_Argentina_ParanaRiver_UpperDelta_700BP	YRI.DG	55.98	1.6829	33.264	14675
I19226.AG_Argentina_Northwest_SubandeanValleys_Hualfin_2400BP	I19242.AG_Argentina_Northwest_SubandeanValleys_Ambato_1200BP	YRI.DG	57.8048	1.73772	33.265	13963
I12765.AG_Argentina_Central_Hills_SierrasChicas_700BP	I14580.AG_Argentina_Central_Plains_NorthDulceRiver_500BP	YRI.DG	57.6712	1.73198	33.298	13496
I14583.AG_Argentina_Central_Plains_NorthDulceRiver_500BP	I34677.TW_Argentina_Central_Plains_EastCordoba_600BP	YRI.DG	58.2591	1.74959	33.299	16193
I14559.AG_Argentina_Central_Plains_MesopotamiaSantiagoDelEstero_400BP	I30891.TW_Argentina_Central_Plains_MesopotamiaSantiagoDelEstero_1000BP	YRI.DG	62.8577	1.88713	33.309	13855
I14573.AG_Argentina_Central_Plains_MesopotamiaSantiagoDelEstero_400BP	I17033.AG_Argentina_Central_Hills_SouthPunilla_1600BP	YRI.DG	65.2779	1.95798	33.339	12200
I14575.AG_Argentina_Central_Plains_MesopotamiaSantiagoDelEstero_400BP	I19226.AG_Argentina_Northwest_SubandeanValleys_Hualfin_2400BP	YRI.DG	55.8587	1.67501	33.348	16606
I14583.AG_Argentina_Central_Plains_NorthDulceRiver_500BP	I17033.AG_Argentina_Central_Hills_SouthPunilla_1600BP	YRI.DG	60.7242	1.82053	33.355	12186
I12766.AG_Argentina_Central_Hills_SierrasChicas_4100BP	I14583.AG_Argentina_Central_Plains_NorthDulceRiver_500BP	YRI.DG	61.5843	1.84611	33.359	12147
I12712.AG_Argentina_Central_Plains_MarChiquita_2500BP	I14566.AG_Argentina_Central_Plains_MesopotamiaSantiagoDelEstero_400BP	YRI.DG	63.6638	1.90719	33.381	13348
I12737.AG_Argentina_Central_Plains_MesopotamiaSantiagoDelEstero_400BP	I12767.AG_Argentina_Northwest_SouthernPuna_Antofagasta_1200BP	YRI.DG	57.7187	1.72896	33.384	15857
I14582.AG_Argentina_Central_Plains_NorthDulceRiver_500BP	I19242.AG_Argentina_Northwest_SubandeanValleys_Ambato_1200BP	YRI.DG	61.7344	1.84884	33.391	12379
I12951.AG_Argentina_GranChaco_HumidChaco_1400BP	I34672.TW_Argentina_Pampas_SouthSaladoRiver_3300BP	YRI.DG	57.1472	1.70965	33.426	14855
I14569.AG_Argentina_Central_Plains_MesopotamiaSantiagoDelEstero_400BP	I14580.AG_Argentina_Central_Plains_NorthDulceRiver_500BP	YRI.DG	63.0235	1.88403	33.451	13102
I12951.AG_Argentina_GranChaco_HumidChaco_1400BP	I17034.AG_Argentina_Central_Plains_EastCordoba_600BP	YRI.DG	60.7918	1.81685	33.46	12625
I12373.AG_Argentina_Pampas_Southern_2600BP	I34468.TW_Argentina_Central_Plains_MarChiquita_2500BP	YRI.DG	60.1461	1.79714	33.468	13663
I14564.AG_Argentina_Central_Plains_MesopotamiaSantiagoDelEstero_1700BP	I19242.AG_Argentina_Northwest_SubandeanValleys_Ambato_1200BP	YRI.DG	58.5952	1.74991	33.485	13809
I12766.AG_Argentina_Central_Hills_SierrasChicas_4100BP	I34694.TW_Argentina_ParanaRiver_LowerDelta_1600BP	YRI.DG	61.1187	1.82501	33.49	12484
ARG_22664_66_Argentina_Northwest_SouthernPuna_Antofagasta_1200BP	I12766.AG_Argentina_Central_Hills_SierrasChicas_4100BP	YRI.DG	60.5418	1.8076	33.493	13249
I14583.AG_Argentina_Central_Plains_NorthDulceRiver_500BP	I19248.AG_Argentina_ParanaRiver_UpperDelta_700BP	YRI.DG	57.0414	1.70306	33.493	14953
I12720.AG_Argentina_Central_Hills_SierrasChicas_1700BP	I14580.AG_Argentina_Central_Plains_NorthDulceRiver_500BP	YRI.DG	59.4976	1.77635	33.494	13233
I12737.AG_Argentina_Central_Plains_MesopotamiaSantiagoDelEstero_400BP	I30891.TW_Argentina_Central_Plains_MesopotamiaSantiagoDelEstero_1000BP	YRI.DG	61.0479	1.822	33.506	13882
I12726.AG_Argentina_Central_Hills_SierrasChicas_4100BP	I34677.TW_Argentina_Central_Plains_EastCordoba_600BP	YRI.DG	61.9299	1.84741	33.523	14026
I12727.AG_Argentina_Central_Hills_Traslasierra_800BP	I19241.AG_Argentina_Northwest_SubandeanValleys_Ambato_1200BP	YRI.DG	62.1298	1.85279	33.533	13630
I12745.AG_Argentina_Central_Plains_MesopotamiaSantiagoDelEstero_400BP	I19241.AG_Argentina_Northwest_SubandeanValleys_Ambato_1200BP	YRI.DG	60.4047	1.80125	33.535	12620
I12737.AG_Argentina_Central_Plains_MesopotamiaSantiagoDelEstero_400BP	I34677.TW_Argentina_Central_Plains_EastCordoba_600BP	YRI.DG	60.8798	1.81352	33.57	15155
I12729.AG_Argentina_Central_Hills_Traslasierra_800BP	I14566.AG_Argentina_Central_Plains_MesopotamiaSantiagoDelEstero_400BP	YRI.DG	59.8403	1.78252	33.571	14022
I12718.AG_Argentina_Central_Hills_Traslasierra_800BP	I19241.AG_Argentina_Northwest_SubandeanValleys_Ambato_1200BP	YRI.DG	60.3102	1.79531	33.593	15366
I12371.AG_Argentina_Pampas_Southern_2600BP	I34685.TW_Argentina_Central_Hills_Traslasierra_800BP	YRI.DG	62.7349	1.86605	33.619	11979
I17036.AG_Argentina_Central_Plains_EastCordoba_600BP	I34677.TW_Argentina_Central_Plains_EastCordoba_600BP	YRI.DG	65.5939	1.95022	33.634	11528
I14584.AG_Argentina_Central_Plains_NorthDulceRiver_500BP	I35526.TW_Argentina_Central_Plains_NorthDulceRiver_500BP	YRI.DG	61.442	1.8265	33.639	13681
I30891.TW_Argentina_Central_Plains_MesopotamiaSantiagoDelEstero_1000BP	I34691.TW_Argentina_Central_Plains_MarChiquita_700BP	YRI.DG	61.6335	1.83194	33.644	14005
I34468.TW_Argentina_Central_Plains_MarChiquita_2500BP	I35526.TW_Argentina_Central_Plains_NorthDulceRiver_500BP	YRI.DG	62.9821	1.87178	33.648	13325
I14584.AG_Argentina_Central_Plains_NorthDulceRiver_500BP	I19249.AG_Argentina_ParanaRiver_UpperDelta_700BP	YRI.DG	58.9381	1.75083	33.663	14782
ARG_22645_Argentina_Northwest_SouthernPuna_Antofagasta_1200BP	I14578.AG_Argentina_Central_Plains_NorthDulceRiver_500BP	YRI.DG	58.55	1.73879	33.673	14437
I12712.AG_Argentina_Central_Plains_MarChiquita_2500BP	I13561.AG_Argentina_Central_Plains_MarChiquita_2500BP	YRI.DG	64.3492	1.91076	33.677	14192
I12767.AG_Argentina_Northwest_SouthernPuna_Antofagasta_1200BP	I35522.TW_Argentina_Northwest_SouthernPuna_Antofagasta_500BP	YRI.DG	61.7433	1.8327	33.69	13421
I14562.AG_Argentina_Central_Plains_MesopotamiaSantiagoDelEstero_400BP	I19241.AG_Argentina_Northwest_SubandeanValleys_Ambato_1200BP	YRI.DG	59.1047	1.75245	33.727	15724
I19248.AG_Argentina_ParanaRiver_UpperDelta_700BP	I35522.TW_Argentina_Northwest_SouthernPuna_Antofagasta_500BP	YRI.DG	59.3273	1.75728	33.761	12952
I14556.AG_Argentina_Central_Plains_MesopotamiaSantiagoDelEstero_400BP	I19241.AG_Argentina_Northwest_SubandeanValleys_Ambato_1200BP	YRI.DG	59.6879	1.76753	33.769	15213
I19241.AG_Argentina_Northwest_SubandeanValleys_Ambato_1200BP	I8351.AG_Argentina_Pampas_CentralPampeanDunefields_1600BP	YRI.DG	59.9397	1.77487	33.771	13855
I12948.AG_Argentina_ParanaRiver_UpperDelta_700BP	I17034.AG_Argentina_Central_Plains_EastCordoba_600BP	YRI.DG	60.9166	1.80061	33.831	13206
I12730.AG_Argentina_Central_Plains_MesopotamiaSantiagoDelEstero_400BP	I34677.TW_Argentina_Central_Plains_EastCordoba_600BP	YRI.DG	63.9248	1.88811	33.857	13531
I12767.AG_Argentina_Northwest_SouthernPuna_Antofagasta_1200BP	I19258.AG_Argentina_Central_Hills_Comechingones_1200BP	YRI.DG	59.7638	1.76435	33.873	15496
I12601.AG_Argentina_Central_Hills_Calamuchita_4200BP	I19248.AG_Argentina_ParanaRiver_UpperDelta_700BP	YRI.DG	61.0037	1.80069	33.878	13935
I19226.AG_Argentina_Northwest_SubandeanValleys_Hualfin_2400BP	I34468.TW_Argentina_Central_Plains_MarChiquita_2500BP	YRI.DG	62.0436	1.83087	33.887	14213
I12373.AG_Argentina_Pampas_Southern_2600BP	I35526.TW_Argentina_Central_Plains_NorthDulceRiver_500BP	YRI.DG	58.9421	1.73913	33.892	15616
I12946.AG_Argentina_ParanaRiver_UpperDelta_700BP	I19248.AG_Argentina_ParanaRiver_UpperDelta_700BP	YRI.DG	59.1699	1.74132	33.98	14344
I12726.AG_Argentina_Central_Hills_SierrasChicas_4100BP	I12767.AG_Argentina_Northwest_SouthernPuna_Antofagasta_1200BP	YRI.DG	59.837	1.75971	34.004	14068
I12951.AG_Argentina_GranChaco_HumidChaco_1400BP	I14565.AG_Argentina_Central_Plains_MesopotamiaSantiagoDelEstero_400BP	YRI.DG	57.1323	1.67985	34.01	14870
I12723.AG_Argentina_Central_Plains_MesopotamiaSantiagoDelEstero_400BP	I12948.AG_Argentina_ParanaRiver_UpperDelta_700BP	YRI.DG	60.4403	1.77498	34.051	14363
I12766.AG_Argentina_Central_Hills_SierrasChicas_4100BP	I19222.AG_Argentina_Central_Hills_Comechingones_500BP	YRI.DG	60.4299	1.77462	34.052	13763
I14578.AG_Argentina_Central_Plains_NorthDulceRiver_500BP	I19249.AG_Argentina_ParanaRiver_UpperDelta_700BP	YRI.DG	59.612	1.75032	34.058	14576
I12764.AG_Argentina_Central_Hills_SierrasChicas_700BP	I42080.TW_Argentina_Central_Hills_SierrasChicas_JesusMaria_8500BP	YRI.DG	57.9931	1.7016	34.082	16809
I14578.AG_Argentina_Central_Plains_NorthDulceRiver_500BP	I35526.TW_Argentina_Central_Plains_NorthDulceRiver_500BP	YRI.DG	61.1612	1.79409	34.09	13450
I19248.AG_Argentina_ParanaRiver_UpperDelta_700BP	I34833.TW_Argentina_Northwest_SubandeanValleys_Ambato_1200BP	YRI.DG	59.1691	1.73499	34.103	14324
I12757.AG_Argentina_Northwest_SouthernPuna_Antofagasta_2100BP	I30891.TW_Argentina_Central_Plains_MesopotamiaSantiagoDelEstero_1000BP	YRI.DG	61.2496	1.79465	34.129	14025
I14577.AG_Argentina_Central_Plains_NorthDulceRiver_500BP	I17033.AG_Argentina_Central_Hills_SouthPunilla_1600BP	YRI.DG	62.0392	1.81663	34.151	12491
I12601.AG_Argentina_Central_Hills_Calamuchita_4200BP	I30891.TW_Argentina_Central_Plains_MesopotamiaSantiagoDelEstero_1000BP	YRI.DG	63.5878	1.86077	34.173	12798
I12369.AG_Argentina_Pampas_SouthSaladoRiver_800BP	I19241.AG_Argentina_Northwest_SubandeanValleys_Ambato_1200BP	YRI.DG	58.9142	1.72234	34.206	15754
I12737.AG_Argentina_Central_Plains_MesopotamiaSantiagoDelEstero_400BP	I19248.AG_Argentina_ParanaRiver_UpperDelta_700BP	YRI.DG	57.1155	1.66908	34.22	14586
I12731.AG_Argentina_Central_Hills_NorthPunilla_700BP	I12766.AG_Argentina_Central_Hills_SierrasChicas_4100BP	YRI.DG	58.7938	1.71738	34.235	15902
I14583.AG_Argentina_Central_Plains_NorthDulceRiver_500BP	I30891.TW_Argentina_Central_Plains_MesopotamiaSantiagoDelEstero_1000BP	YRI.DG	61.6463	1.79925	34.262	14181
I14559.AG_Argentina_Central_Plains_MesopotamiaSantiagoDelEstero_400BP	I19248.AG_Argentina_ParanaRiver_UpperDelta_700BP	YRI.DG	59.7383	1.74333	34.267	14807
I12758.AG_Argentina_Northwest_SouthernPuna_Antofagasta_1200BP	I19241.AG_Argentina_Northwest_SubandeanValleys_Ambato_1200BP	YRI.DG	60.719	1.77178	34.27	15328
I12372.AG_Argentina_Pampas_Southern_2600BP	I19241.AG_Argentina_Northwest_SubandeanValleys_Ambato_1200BP	YRI.DG	57.8216	1.68321	34.352	16001
I12729.AG_Argentina_Central_Hills_Traslasierra_800BP	I42080.TW_Argentina_Central_Hills_SierrasChicas_JesusMaria_8500BP	YRI.DG	57.7647	1.68131	34.357	14451
I30891.TW_Argentina_Central_Plains_MesopotamiaSantiagoDelEstero_1000BP	I34833.TW_Argentina_Northwest_SubandeanValleys_Ambato_1200BP	YRI.DG	59.8926	1.74321	34.358	15892
ARG_22645_Argentina_Northwest_SouthernPuna_Antofagasta_1200BP	I14584.AG_Argentina_Central_Plains_NorthDulceRiver_500BP	YRI.DG	60.6152	1.76349	34.372	14639
ARG_22664_66_Argentina_Northwest_SouthernPuna_Antofagasta_1200BP	I19248.AG_Argentina_ParanaRiver_UpperDelta_700BP	YRI.DG	57.2724	1.66588	34.38	16840
I12723.AG_Argentina_Central_Plains_MesopotamiaSantiagoDelEstero_400BP	I14580.AG_Argentina_Central_Plains_NorthDulceRiver_500BP	YRI.DG	64.5171	1.87465	34.416	13363
I14555.AG_Argentina_Central_Plains_MesopotamiaSantiagoDelEstero_400BP	I14580.AG_Argentina_Central_Plains_NorthDulceRiver_500BP	YRI.DG	59.4655	1.72681	34.437	16346
I14569.AG_Argentina_Central_Plains_MesopotamiaSantiagoDelEstero_400BP	I34834.TW_Argentina_Northwest_SubandeanValleys_Ambato_1200BP	YRI.DG	60.697	1.76067	34.474	13100
I34671.TW_Argentina_Northwest_SubandeanValleys_Hualfin_2400BP	I42080.TW_Argentina_Central_Hills_SierrasChicas_JesusMaria_8500BP	YRI.DG	58.7997	1.70351	34.517	16794
I14580.AG_Argentina_Central_Plains_NorthDulceRiver_500BP	I19259.AG_Argentina_Central_Hills_Comechingones_4100BP	YRI.DG	59.9044	1.73515	34.524	15618
I12739.AG_Argentina_Central_Plains_MesopotamiaSantiagoDelEstero_400BP	I12766.AG_Argentina_Central_Hills_SierrasChicas_4100BP	YRI.DG	61.8781	1.79218	34.527	13225
I17033.AG_Argentina_Central_Hills_SouthPunilla_1600BP	I19222.AG_Argentina_Central_Hills_Comechingones_500BP	YRI.DG	61.7703	1.78666	34.573	13848
I17032.AG_Argentina_Central_Plains_MarChiquita_3900BP	I30891.TW_Argentina_Central_Plains_MesopotamiaSantiagoDelEstero_1000BP	YRI.DG	62.9245	1.8189	34.595	13574
I12712.AG_Argentina_Central_Plains_MarChiquita_2500BP	I34675.TW_Argentina_Central_Plains_EastCordoba_600BP	YRI.DG	56.5354	1.63399	34.6	17191
I19222.AG_Argentina_Central_Hills_Comechingones_500BP	I30891.TW_Argentina_Central_Plains_MesopotamiaSantiagoDelEstero_1000BP	YRI.DG	61.4244	1.7732	34.64	16023
I12764.AG_Argentina_Central_Hills_SierrasChicas_700BP	I17036.AG_Argentina_Central_Plains_EastCordoba_600BP	YRI.DG	58.7151	1.6944	34.652	16154
I14566.AG_Argentina_Central_Plains_MesopotamiaSantiagoDelEstero_400BP	I34677.TW_Argentina_Central_Plains_EastCordoba_600BP	YRI.DG	64.9524	1.87389	34.662	11363
I12731.AG_Argentina_Central_Hills_NorthPunilla_700BP	I17033.AG_Argentina_Central_Hills_SouthPunilla_1600BP	YRI.DG	60.5586	1.74636	34.677	15734
I19242.AG_Argentina_Northwest_SubandeanValleys_Ambato_1200BP	I34672.TW_Argentina_Pampas_SouthSaladoRiver_3300BP	YRI.DG	57.0994	1.64518	34.707	16651
I12720.AG_Argentina_Central_Hills_SierrasChicas_1700BP	I12951.AG_Argentina_GranChaco_HumidChaco_1400BP	YRI.DG	62.1314	1.7898	34.714	13765
I14565.AG_Argentina_Central_Plains_MesopotamiaSantiagoDelEstero_400BP	I34834.TW_Argentina_Northwest_SubandeanValleys_Ambato_1200BP	YRI.DG	57.9436	1.66899	34.718	14983
I19226.AG_Argentina_Northwest_SubandeanValleys_Hualfin_2400BP	I35526.TW_Argentina_Central_Plains_NorthDulceRiver_500BP	YRI.DG	59.4118	1.71119	34.72	16155
I34668.TW_Argentina_Pampas_Southern_2600BP	I34834.TW_Argentina_Northwest_SubandeanValleys_Ambato_1200BP	YRI.DG	61.7268	1.77612	34.754	14182
I12712.AG_Argentina_Central_Plains_MarChiquita_2500BP	I42080.TW_Argentina_Central_Hills_SierrasChicas_JesusMaria_8500BP	YRI.DG	57.773	1.66218	34.757	14482
I17033.AG_Argentina_Central_Hills_SouthPunilla_1600BP	I19221.AG_Argentina_Central_Hills_Occientales_1900BP	YRI.DG	61.0457	1.75479	34.788	16214
I19241.AG_Argentina_Northwest_SubandeanValleys_Ambato_1200BP	I34463.TW_Argentina_Central_Plains_EastCordoba_600BP	YRI.DG	58.3209	1.67646	34.788	16541
I14575.AG_Argentina_Central_Plains_MesopotamiaSantiagoDelEstero_400BP	I14584.AG_Argentina_Central_Plains_NorthDulceRiver_500BP	YRI.DG	60.2073	1.73042	34.794	14346
I12764.AG_Argentina_Central_Hills_SierrasChicas_700BP	I13561.AG_Argentina_Central_Plains_MarChiquita_2500BP	YRI.DG	60.3748	1.73438	34.811	16967
I12767.AG_Argentina_Northwest_SouthernPuna_Antofagasta_1200BP	I17032.AG_Argentina_Central_Plains_MarChiquita_3900BP	YRI.DG	57.7423	1.65661	34.856	15321
I13561.AG_Argentina_Central_Plains_MarChiquita_2500BP	I30892.TW_Argentina_Central_Plains_MesopotamiaSantiagoDelEstero_1000BP	YRI.DG	61.1641	1.75272	34.897	14906
I12951.AG_Argentina_GranChaco_HumidChaco_1400BP	I14555.AG_Argentina_Central_Plains_MesopotamiaSantiagoDelEstero_400BP	YRI.DG	56.9832	1.63252	34.905	16531
I12730.AG_Argentina_Central_Plains_MesopotamiaSantiagoDelEstero_400BP	I34671.TW_Argentina_Northwest_SubandeanValleys_Hualfin_2400BP	YRI.DG	57.5803	1.64927	34.913	16107
I12374.AG_Argentina_Pampas_Southern_2600BP	I34468.TW_Argentina_Central_Plains_MarChiquita_2500BP	YRI.DG	56.9857	1.63123	34.934	16475
I19258.AG_Argentina_Central_Hills_Comechingones_1200BP	I34677.TW_Argentina_Central_Plains_EastCordoba_600BP	YRI.DG	61.2016	1.75005	34.971	14160
I30891.TW_Argentina_Central_Plains_MesopotamiaSantiagoDelEstero_1000BP	I35522.TW_Argentina_Northwest_SouthernPuna_Antofagasta_500BP	YRI.DG	62.0426	1.77258	35.001	13925
I14563.AG_Argentina_Central_Plains_MesopotamiaSantiagoDelEstero_400BP	I34677.TW_Argentina_Central_Plains_EastCordoba_600BP	YRI.DG	60.1149	1.71722	35.007	15982
I12601.AG_Argentina_Central_Hills_Calamuchita_4200BP	I34671.TW_Argentina_Northwest_SubandeanValleys_Hualfin_2400BP	YRI.DG	57.1377	1.63064	35.04	16932
I14561.AG_Argentina_Central_Plains_MesopotamiaSantiagoDelEstero_400BP	I17033.AG_Argentina_Central_Hills_SouthPunilla_1600BP	YRI.DG	60.7431	1.73299	35.051	16016
I12765.AG_Argentina_Central_Hills_SierrasChicas_700BP	I19242.AG_Argentina_Northwest_SubandeanValleys_Ambato_1200BP	YRI.DG	57.9022	1.65188	35.052	17130
I13562.AG_Argentina_Central_Plains_MarChiquita_2500BP	I17033.AG_Argentina_Central_Hills_SouthPunilla_1600BP	YRI.DG	63.0585	1.79832	35.065	14481
I12726.AG_Argentina_Central_Hills_SierrasChicas_4100BP	I34671.TW_Argentina_Northwest_SubandeanValleys_Hualfin_2400BP	YRI.DG	57.232	1.63158	35.078	16903
I17033.AG_Argentina_Central_Hills_SouthPunilla_1600BP	I34667.TW_Argentina_Pampas_Southern_2600BP	YRI.DG	61.9859	1.76644	35.091	14290
I34677.TW_Argentina_Central_Plains_EastCordoba_600BP	I42080.TW_Argentina_Central_Hills_SierrasChicas_JesusMaria_8500BP	YRI.DG	61.1607	1.74272	35.095	13915
ARG_22647_Argentina_Northwest_SouthernPuna_Antofagasta_1200BP	I12766.AG_Argentina_Central_Hills_SierrasChicas_4100BP	YRI.DG	59.2	1.68665	35.099	16326
I12720.AG_Argentina_Central_Hills_SierrasChicas_1700BP	I12948.AG_Argentina_ParanaRiver_UpperDelta_700BP	YRI.DG	58.724	1.67243	35.113	14441
I14579.AG_Argentina_Central_Plains_NorthDulceRiver_500BP	I19241.AG_Argentina_Northwest_SubandeanValleys_Ambato_1200BP	YRI.DG	61.3192	1.74417	35.157	14867
I12376.AG_Argentina_Pampas_Southern_2600BP	I12748.AG_Argentina_ParanaRiver_UpperDelta_700BP	YRI.DG	59.6333	1.69577	35.166	15077
I19248.AG_Argentina_ParanaRiver_UpperDelta_700BP	I34694.TW_Argentina_ParanaRiver_LowerDelta_1600BP	YRI.DG	58.7077	1.66924	35.17	15729
I14563.AG_Argentina_Central_Plains_MesopotamiaSantiagoDelEstero_400BP	I30891.TW_Argentina_Central_Plains_MesopotamiaSantiagoDelEstero_1000BP	YRI.DG	63.018	1.78991	35.207	14029
ARG_22647_Argentina_Northwest_SouthernPuna_Antofagasta_1200BP	I17033.AG_Argentina_Central_Hills_SouthPunilla_1600BP	YRI.DG	60.8611	1.72766	35.228	16001
ARG_22645_Argentina_Northwest_SouthernPuna_Antofagasta_1200BP	I14582.AG_Argentina_Central_Plains_NorthDulceRiver_500BP	YRI.DG	58.5251	1.66081	35.239	15545
I19241.AG_Argentina_Northwest_SubandeanValleys_Ambato_1200BP	I42079.TW_Argentina_Pampas_Southern_2600BP	YRI.DG	59.334	1.6837	35.24	17991
I12766.AG_Argentina_Central_Hills_SierrasChicas_4100BP	I14557.AG_Argentina_Central_Plains_MesopotamiaSantiagoDelEstero_400BP	YRI.DG	59.4554	1.68662	35.251	14999
I12730.AG_Argentina_Central_Plains_MesopotamiaSantiagoDelEstero_400BP	I12767.AG_Argentina_Northwest_SouthernPuna_Antofagasta_1200BP	YRI.DG	60.3934	1.71271	35.262	13341
I12948.AG_Argentina_ParanaRiver_UpperDelta_700BP	I14565.AG_Argentina_Central_Plains_MesopotamiaSantiagoDelEstero_400BP	YRI.DG	55.3288	1.56898	35.264	15362
I12767.AG_Argentina_Northwest_SouthernPuna_Antofagasta_1200BP	I34675.TW_Argentina_Central_Plains_EastCordoba_600BP	YRI.DG	61.179	1.7348	35.266	14575
I30891.TW_Argentina_Central_Plains_MesopotamiaSantiagoDelEstero_1000BP	I36284.TW_Argentina_GranChaco_HumidChaco_1400BP	YRI.DG	60.5758	1.71738	35.272	15545
I14573.AG_Argentina_Central_Plains_MesopotamiaSantiagoDelEstero_400BP	I19248.AG_Argentina_ParanaRiver_UpperDelta_700BP	YRI.DG	60.6982	1.7208	35.273	14985
I14559.AG_Argentina_Central_Plains_MesopotamiaSantiagoDelEstero_400BP	I34671.TW_Argentina_Northwest_SubandeanValleys_Hualfin_2400BP	YRI.DG	57.2217	1.62163	35.287	18567
I19241.AG_Argentina_Northwest_SubandeanValleys_Ambato_1200BP	I42078.TW_Argentina_Pampas_Southern_2600BP	YRI.DG	57.4515	1.62778	35.294	17807
I12740.AG_Argentina_Central_Plains_MesopotamiaSantiagoDelEstero_400BP	I30892.TW_Argentina_Central_Plains_MesopotamiaSantiagoDelEstero_1000BP	YRI.DG	60.9967	1.72795	35.3	12811
I19223.AG.SG_Argentina_Central_Plains_MarChiquita_700BP	I30891.TW_Argentina_Central_Plains_MesopotamiaSantiagoDelEstero_1000BP	YRI.DG	61.8912	1.7523	35.32	14426
I14568.AG_Argentina_Central_Plains_MesopotamiaSantiagoDelEstero_400BP	I30891.TW_Argentina_Central_Plains_MesopotamiaSantiagoDelEstero_1000BP	YRI.DG	62.4292	1.76683	35.334	14860
I12755.AG_Argentina_Central_Plains_MarChiquita_700BP	I12766.AG_Argentina_Central_Hills_SierrasChicas_4100BP	YRI.DG	58.3874	1.65005	35.385	16465
I12717.AG_Argentina_Central_Plains_MarChiquita_2500BP	I12766.AG_Argentina_Central_Hills_SierrasChicas_4100BP	YRI.DG	56.3189	1.59093	35.4	17355
I12766.AG_Argentina_Central_Hills_SierrasChicas_4100BP	I34681.TW_Argentina_Central_Hills_SierrasChicas_700BP	YRI.DG	61.4933	1.73656	35.411	16041
I34677.TW_Argentina_Central_Plains_EastCordoba_600BP	I36284.TW_Argentina_GranChaco_HumidChaco_1400BP	YRI.DG	58.6154	1.65454	35.427	16931
I14566.AG_Argentina_Central_Plains_MesopotamiaSantiagoDelEstero_400BP	I30892.TW_Argentina_Central_Plains_MesopotamiaSantiagoDelEstero_1000BP	YRI.DG	62.0673	1.75187	35.429	14385
I12712.AG_Argentina_Central_Plains_MarChiquita_2500BP	I36284.TW_Argentina_GranChaco_HumidChaco_1400BP	YRI.DG	57.7591	1.62913	35.454	17586
I19241.AG_Argentina_Northwest_SubandeanValleys_Ambato_1200BP	I30888.TW_Argentina_Central_Plains_MarChiquita_700BP	YRI.DG	60.5449	1.70738	35.461	16447
I12373.AG_Argentina_Pampas_Southern_2600BP	I14575.AG_Argentina_Central_Plains_MesopotamiaSantiagoDelEstero_400BP	YRI.DG	57.4915	1.62033	35.481	16216
I12603.AG_Argentina_Central_Plains_MarChiquita_700BP	I12766.AG_Argentina_Central_Hills_SierrasChicas_4100BP	YRI.DG	58.6117	1.65173	35.485	16391
I14568.AG_Argentina_Central_Plains_MesopotamiaSantiagoDelEstero_400BP	I19248.AG_Argentina_ParanaRiver_UpperDelta_700BP	YRI.DG	58.6658	1.65285	35.494	15814
ARG_22645_Argentina_Northwest_SouthernPuna_Antofagasta_1200BP	I12373.AG_Argentina_Pampas_Southern_2600BP	YRI.DG	59.8874	1.68698	35.5	16789
I12742.AG_Argentina_Central_Plains_MesopotamiaSantiagoDelEstero_400BP	I19241.AG_Argentina_Northwest_SubandeanValleys_Ambato_1200BP	YRI.DG	60.0385	1.69116	35.501	15301
I12764.AG_Argentina_Central_Hills_SierrasChicas_700BP	I14566.AG_Argentina_Central_Plains_MesopotamiaSantiagoDelEstero_400BP	YRI.DG	60.2509	1.69714	35.501	15321
I13561.AG_Argentina_Central_Plains_MarChiquita_2500BP	I34685.TW_Argentina_Central_Hills_Traslasierra_800BP	YRI.DG	63.9543	1.80125	35.506	17106
I30891.TW_Argentina_Central_Plains_MesopotamiaSantiagoDelEstero_1000BP	I39331.TW_Argentina_Central_Hills_NorthPunilla_700BP	YRI.DG	62.3993	1.75589	35.537	16202
I12721.AG_Argentina_Central_Hills_SierrasChicas_1700BP	I14566.AG_Argentina_Central_Plains_MesopotamiaSantiagoDelEstero_400BP	YRI.DG	61.5095	1.73082	35.538	15413
I14558.AG_Argentina_Central_Plains_MesopotamiaSantiagoDelEstero_400BP	I19241.AG_Argentina_Northwest_SubandeanValleys_Ambato_1200BP	YRI.DG	60.9361	1.71363	35.56	16272
I12765.AG_Argentina_Central_Hills_SierrasChicas_700BP	I34834.TW_Argentina_Northwest_SubandeanValleys_Ambato_1200BP	YRI.DG	60.102	1.69008	35.562	14527
I12721.AG_Argentina_Central_Hills_SierrasChicas_1700BP	I35522.TW_Argentina_Northwest_SouthernPuna_Antofagasta_500BP	YRI.DG	58.0664	1.63145	35.592	17470
I12766.AG_Argentina_Central_Hills_SierrasChicas_4100BP	I13562.AG_Argentina_Central_Plains_MarChiquita_2500BP	YRI.DG	59.6634	1.67628	35.593	14481
I12720.AG_Argentina_Central_Hills_SierrasChicas_1700BP	I34834.TW_Argentina_Northwest_SubandeanValleys_Ambato_1200BP	YRI.DG	60.3267	1.69471	35.597	14138
I12601.AG_Argentina_Central_Hills_Calamuchita_4200BP	I34677.TW_Argentina_Central_Plains_EastCordoba_600BP	YRI.DG	64.3381	1.80681	35.609	14213
I19248.AG_Argentina_ParanaRiver_UpperDelta_700BP	I19258.AG_Argentina_Central_Hills_Comechingones_1200BP	YRI.DG	59.8006	1.67895	35.618	14489
I14557.AG_Argentina_Central_Plains_MesopotamiaSantiagoDelEstero_400BP	I17033.AG_Argentina_Central_Hills_SouthPunilla_1600BP	YRI.DG	61.9428	1.73886	35.623	15101
I12729.AG_Argentina_Central_Hills_Traslasierra_800BP	I34691.TW_Argentina_Central_Plains_MarChiquita_700BP	YRI.DG	60.2013	1.68856	35.652	15405
I12729.AG_Argentina_Central_Hills_Traslasierra_800BP	I19223.AG.SG_Argentina_Central_Plains_MarChiquita_700BP	YRI.DG	60.8965	1.70774	35.659	15690
I14577.AG_Argentina_Central_Plains_NorthDulceRiver_500BP	I34677.TW_Argentina_Central_Plains_EastCordoba_600BP	YRI.DG	60.4144	1.69259	35.694	16552
ARG_22645_Argentina_Northwest_SouthernPuna_Antofagasta_1200BP	I35526.TW_Argentina_Central_Plains_NorthDulceRiver_500BP	YRI.DG	60.5105	1.69475	35.705	16851
I17036.AG_Argentina_Central_Plains_EastCordoba_600BP	I30892.TW_Argentina_Central_Plains_MesopotamiaSantiagoDelEstero_1000BP	YRI.DG	60.4397	1.69258	35.709	14858
I14577.AG_Argentina_Central_Plains_NorthDulceRiver_500BP	I30891.TW_Argentina_Central_Plains_MesopotamiaSantiagoDelEstero_1000BP	YRI.DG	62.5669	1.7521	35.71	14542
I19241.AG_Argentina_Northwest_SubandeanValleys_Ambato_1200BP	I34661.TW_Argentina_Pampas_Southern_2600BP	YRI.DG	59.0328	1.65307	35.711	17656
I12767.AG_Argentina_Northwest_SouthernPuna_Antofagasta_1200BP	I12946.AG_Argentina_ParanaRiver_UpperDelta_700BP	YRI.DG	58.9998	1.65156	35.724	15460
I14582.AG_Argentina_Central_Plains_NorthDulceRiver_500BP	I19249.AG_Argentina_ParanaRiver_UpperDelta_700BP	YRI.DG	60.7676	1.70013	35.743	15533
I12748.AG_Argentina_ParanaRiver_UpperDelta_700BP	I14555.AG_Argentina_Central_Plains_MesopotamiaSantiagoDelEstero_400BP	YRI.DG	61.5535	1.72204	35.744	14147
I12767.AG_Argentina_Northwest_SouthernPuna_Antofagasta_1200BP	I36284.TW_Argentina_GranChaco_HumidChaco_1400BP	YRI.DG	58.2863	1.63028	35.752	15490
I14583.AG_Argentina_Central_Plains_NorthDulceRiver_500BP	I34671.TW_Argentina_Northwest_SubandeanValleys_Hualfin_2400BP	YRI.DG	55.1595	1.54227	35.765	19192
I19248.AG_Argentina_ParanaRiver_UpperDelta_700BP	I36284.TW_Argentina_GranChaco_HumidChaco_1400BP	YRI.DG	61.1514	1.70936	35.774	14196
I12712.AG_Argentina_Central_Plains_MarChiquita_2500BP	I12726.AG_Argentina_Central_Hills_SierrasChicas_4100BP	YRI.DG	61.3107	1.71341	35.783	16643
I19248.AG_Argentina_ParanaRiver_UpperDelta_700BP	I39331.TW_Argentina_Central_Hills_NorthPunilla_700BP	YRI.DG	57.4679	1.60591	35.785	15397
I12729.AG_Argentina_Central_Hills_Traslasierra_800BP	I12730.AG_Argentina_Central_Plains_MesopotamiaSantiagoDelEstero_400BP	YRI.DG	58.3282	1.62922	35.801	15978
ARG_22645_Argentina_Northwest_SouthernPuna_Antofagasta_1200BP	I34468.TW_Argentina_Central_Plains_MarChiquita_2500BP	YRI.DG	64.5589	1.80309	35.805	15042
I19241.AG_Argentina_Northwest_SubandeanValleys_Ambato_1200BP	I34688.TW_Argentina_Central_Hills_Traslasierra_800BP	YRI.DG	58.6107	1.63687	35.807	17826
I12764.AG_Argentina_Central_Hills_SierrasChicas_700BP	I34691.TW_Argentina_Central_Plains_MarChiquita_700BP	YRI.DG	56.8232	1.58685	35.809	18263
I12767.AG_Argentina_Northwest_SouthernPuna_Antofagasta_1200BP	I39331.TW_Argentina_Central_Hills_NorthPunilla_700BP	YRI.DG	58.0449	1.62077	35.813	16857
I12751.AG_Argentina_Central_Hills_Traslasierra_800BP	I19241.AG_Argentina_Northwest_SubandeanValleys_Ambato_1200BP	YRI.DG	58.3877	1.63012	35.818	16870
I12602.AG_Argentina_Central_Hills_NorthCordoba_900BP	I12766.AG_Argentina_Central_Hills_SierrasChicas_4100BP	YRI.DG	59.9809	1.67345	35.843	15742
I12766.AG_Argentina_Central_Hills_SierrasChicas_4100BP	I19224.AG_Argentina_Central_Plains_EastCordoba_600BP	YRI.DG	60.1432	1.67632	35.878	15386
I17026.AG_Argentina_Central_Plains_MarChiquita_700BP	I19241.AG_Argentina_Northwest_SubandeanValleys_Ambato_1200BP	YRI.DG	59.7299	1.66472	35.88	16262
I14565.AG_Argentina_Central_Plains_MesopotamiaSantiagoDelEstero_400BP	I14580.AG_Argentina_Central_Plains_NorthDulceRiver_500BP	YRI.DG	60.4495	1.68396	35.897	14563
I12767.AG_Argentina_Northwest_SouthernPuna_Antofagasta_1200BP	I19222.AG_Argentina_Central_Hills_Comechingones_500BP	YRI.DG	59.2297	1.64958	35.906	18264
I12603.AG_Argentina_Central_Plains_MarChiquita_700BP	I17033.AG_Argentina_Central_Hills_SouthPunilla_1600BP	YRI.DG	60.8427	1.69392	35.918	16296
I14568.AG_Argentina_Central_Plains_MesopotamiaSantiagoDelEstero_400BP	I34671.TW_Argentina_Northwest_SubandeanValleys_Hualfin_2400BP	YRI.DG	56.3939	1.56975	35.925	19952
I12712.AG_Argentina_Central_Plains_MarChiquita_2500BP	I35522.TW_Argentina_Northwest_SouthernPuna_Antofagasta_500BP	YRI.DG	59.9404	1.66837	35.928	16148
I12767.AG_Argentina_Northwest_SouthernPuna_Antofagasta_1200BP	I34833.TW_Argentina_Northwest_SubandeanValleys_Ambato_1200BP	YRI.DG	62.5489	1.73985	35.951	14936
I12766.AG_Argentina_Central_Hills_SierrasChicas_4100BP	I14561.AG_Argentina_Central_Plains_MesopotamiaSantiagoDelEstero_400BP	YRI.DG	60.2676	1.67623	35.954	16072
I12766.AG_Argentina_Central_Hills_SierrasChicas_4100BP	I14572.AG_Argentina_Central_Plains_MesopotamiaSantiagoDelEstero_400BP	YRI.DG	56.2175	1.56349	35.956	17525
I17032.AG_Argentina_Central_Plains_MarChiquita_3900BP	I34677.TW_Argentina_Central_Plains_EastCordoba_600BP	YRI.DG	62.4429	1.73562	35.977	15286
I14582.AG_Argentina_Central_Plains_NorthDulceRiver_500BP	I35526.TW_Argentina_Central_Plains_NorthDulceRiver_500BP	YRI.DG	61.8196	1.71812	35.981	14662
I12748.AG_Argentina_ParanaRiver_UpperDelta_700BP	I19259.AG_Argentina_Central_Hills_Comechingones_4100BP	YRI.DG	63.3582	1.75945	36.01	14037
I19248.AG_Argentina_ParanaRiver_UpperDelta_700BP	I34684.TW_Argentina_Central_Hills_Traslasierra_800BP	YRI.DG	59.259	1.6455	36.013	15857
I30892.TW_Argentina_Central_Plains_MesopotamiaSantiagoDelEstero_1000BP	I35522.TW_Argentina_Northwest_SouthernPuna_Antofagasta_500BP	YRI.DG	56.9799	1.58131	36.033	18749
I12767.AG_Argentina_Northwest_SouthernPuna_Antofagasta_1200BP	I14583.AG_Argentina_Central_Plains_NorthDulceRiver_500BP	YRI.DG	58.7963	1.62934	36.086	16166
I14571.AG_Argentina_Central_Plains_MesopotamiaSantiagoDelEstero_400BP	I19241.AG_Argentina_Northwest_SubandeanValleys_Ambato_1200BP	YRI.DG	59.7729	1.65628	36.089	15334
I30891.TW_Argentina_Central_Plains_MesopotamiaSantiagoDelEstero_1000BP	I34675.TW_Argentina_Central_Plains_EastCordoba_600BP	YRI.DG	62.0651	1.7185	36.116	14980
I19241.AG_Argentina_Northwest_SubandeanValleys_Ambato_1200BP	I40457.TW_Argentina_Central_Plains_MarChiquita_700BP	YRI.DG	59.6638	1.65048	36.149	17607
I14557.AG_Argentina_Central_Plains_MesopotamiaSantiagoDelEstero_400BP	I19248.AG_Argentina_ParanaRiver_UpperDelta_700BP	YRI.DG	57.0839	1.57844	36.165	18488
I12729.AG_Argentina_Central_Hills_Traslasierra_800BP	I13561.AG_Argentina_Central_Plains_MarChiquita_2500BP	YRI.DG	63.0127	1.74171	36.179	14984
I12376.AG_Argentina_Pampas_Southern_2600BP	I14580.AG_Argentina_Central_Plains_NorthDulceRiver_500BP	YRI.DG	59.3704	1.64092	36.181	16598
I12757.AG_Argentina_Northwest_SouthernPuna_Antofagasta_2100BP	I34671.TW_Argentina_Northwest_SubandeanValleys_Hualfin_2400BP	YRI.DG	58.3763	1.61309	36.189	18904
I14569.AG_Argentina_Central_Plains_MesopotamiaSantiagoDelEstero_400BP	I19242.AG_Argentina_Northwest_SubandeanValleys_Ambato_1200BP	YRI.DG	59.2396	1.63695	36.189	16460
I19258.AG_Argentina_Central_Hills_Comechingones_1200BP	I34671.TW_Argentina_Northwest_SubandeanValleys_Hualfin_2400BP	YRI.DG	58.3792	1.61312	36.19	17289
I12730.AG_Argentina_Central_Plains_MesopotamiaSantiagoDelEstero_400BP	I12764.AG_Argentina_Central_Hills_SierrasChicas_700BP	YRI.DG	58.3657	1.6124	36.198	18552
I14584.AG_Argentina_Central_Plains_NorthDulceRiver_500BP	I34668.TW_Argentina_Pampas_Southern_2600BP	YRI.DG	58.3357	1.61126	36.205	17741
I17032.AG_Argentina_Central_Plains_MarChiquita_3900BP	I34671.TW_Argentina_Northwest_SubandeanValleys_Hualfin_2400BP	YRI.DG	59.0027	1.62755	36.252	18272
I12371.AG_Argentina_Pampas_Southern_2600BP	I12748.AG_Argentina_ParanaRiver_UpperDelta_700BP	YRI.DG	60.9585	1.67847	36.318	15849
I12730.AG_Argentina_Central_Plains_MesopotamiaSantiagoDelEstero_400BP	I30892.TW_Argentina_Central_Plains_MesopotamiaSantiagoDelEstero_1000BP	YRI.DG	59.0174	1.62404	36.34	16740
I34677.TW_Argentina_Central_Plains_EastCordoba_600BP	I35522.TW_Argentina_Northwest_SouthernPuna_Antofagasta_500BP	YRI.DG	63.5558	1.7484	36.351	15586
I19241.AG_Argentina_Northwest_SubandeanValleys_Ambato_1200BP	I30889.TW_Argentina_Central_Plains_MesopotamiaSantiagoDelEstero_1000BP	YRI.DG	60.0636	1.65104	36.379	17397
I12719.AG_Argentina_Central_Plains_MarChiquita_700BP	I17033.AG_Argentina_Central_Hills_SouthPunilla_1600BP	YRI.DG	60.1208	1.65247	36.382	17216
I12737.AG_Argentina_Central_Plains_MesopotamiaSantiagoDelEstero_400BP	I34671.TW_Argentina_Northwest_SubandeanValleys_Hualfin_2400BP	YRI.DG	58.8874	1.61759	36.404	18446
ARG_22645_Argentina_Northwest_SouthernPuna_Antofagasta_1200BP	I19249.AG_Argentina_ParanaRiver_UpperDelta_700BP	YRI.DG	63.467	1.74313	36.41	14765
I14577.AG_Argentina_Central_Plains_NorthDulceRiver_500BP	I19248.AG_Argentina_ParanaRiver_UpperDelta_700BP	YRI.DG	58.4988	1.60647	36.414	15478
I12767.AG_Argentina_Northwest_SouthernPuna_Antofagasta_1200BP	I14568.AG_Argentina_Central_Plains_MesopotamiaSantiagoDelEstero_400BP	YRI.DG	59.5513	1.63481	36.427	16831
I19258.AG_Argentina_Central_Hills_Comechingones_1200BP	I30892.TW_Argentina_Central_Plains_MesopotamiaSantiagoDelEstero_1000BP	YRI.DG	58.7307	1.61225	36.428	18800
I17043.AG_Argentina_Central_Hills_Traslasierra_800BP	I19241.AG_Argentina_Northwest_SubandeanValleys_Ambato_1200BP	YRI.DG	59.7001	1.63869	36.432	16437
I12721.AG_Argentina_Central_Hills_SierrasChicas_1700BP	I34675.TW_Argentina_Central_Plains_EastCordoba_600BP	YRI.DG	60.5	1.66042	36.437	18782
I12767.AG_Argentina_Northwest_SouthernPuna_Antofagasta_1200BP	I14559.AG_Argentina_Central_Plains_MesopotamiaSantiagoDelEstero_400BP	YRI.DG	60.2368	1.65263	36.449	15858
I12373.AG_Argentina_Pampas_Southern_2600BP	I14582.AG_Argentina_Central_Plains_NorthDulceRiver_500BP	YRI.DG	57.1862	1.56568	36.525	18998
I12604.AG_Argentina_Central_Hills_SierrasChicas_1700BP	I12712.AG_Argentina_Central_Plains_MarChiquita_2500BP	YRI.DG	60.1098	1.64535	36.533	18141
I14563.AG_Argentina_Central_Plains_MesopotamiaSantiagoDelEstero_400BP	I19248.AG_Argentina_ParanaRiver_UpperDelta_700BP	YRI.DG	59.8937	1.6393	36.536	15231
I12370.AG_Argentina_Pampas_Southern_2600BP	I12766.AG_Argentina_Central_Hills_SierrasChicas_4100BP	YRI.DG	57.8697	1.58317	36.553	17403
I12717.AG_Argentina_Central_Plains_MarChiquita_2500BP	I17033.AG_Argentina_Central_Hills_SouthPunilla_1600BP	YRI.DG	59.4671	1.62523	36.59	17083
I12757.AG_Argentina_Northwest_SouthernPuna_Antofagasta_2100BP	I34677.TW_Argentina_Central_Plains_EastCordoba_600BP	YRI.DG	61.4274	1.67847	36.597	15853
I19249.AG_Argentina_ParanaRiver_UpperDelta_700BP	I34668.TW_Argentina_Pampas_Southern_2600BP	YRI.DG	60.2754	1.64675	36.603	17229
I12766.AG_Argentina_Central_Hills_SierrasChicas_4100BP	I8351.AG_Argentina_Pampas_CentralPampeanDunefields_1600BP	YRI.DG	57.2824	1.56434	36.618	19437
I19241.AG_Argentina_Northwest_SubandeanValleys_Ambato_1200BP	I40455.TW_Argentina_Central_Hills_SouthPunilla_2800BP	YRI.DG	60.2171	1.64348	36.64	17533
I14575.AG_Argentina_Central_Plains_MesopotamiaSantiagoDelEstero_400BP	I34668.TW_Argentina_Pampas_Southern_2600BP	YRI.DG	64.5766	1.76229	36.644	16117
I12944.AG_Argentina_Northwest_SubandeanValleys_Hualfin_2400BP	I17033.AG_Argentina_Central_Hills_SouthPunilla_1600BP	YRI.DG	58.2643	1.58951	36.656	19231
I12948.AG_Argentina_ParanaRiver_UpperDelta_700BP	I34672.TW_Argentina_Pampas_SouthSaladoRiver_3300BP	YRI.DG	61.2993	1.67131	36.677	16409
I12951.AG_Argentina_GranChaco_HumidChaco_1400BP	I19259.AG_Argentina_Central_Hills_Comechingones_4100BP	YRI.DG	58.0497	1.58272	36.677	16291
I14563.AG_Argentina_Central_Plains_MesopotamiaSantiagoDelEstero_400BP	I34671.TW_Argentina_Northwest_SubandeanValleys_Hualfin_2400BP	YRI.DG	58.4889	1.59462	36.679	19085
I12370.AG_Argentina_Pampas_Southern_2600BP	I17033.AG_Argentina_Central_Hills_SouthPunilla_1600BP	YRI.DG	59.7312	1.62843	36.68	17306
I12713.AG_Argentina_Central_Hills_SierrasChicas_700BP	I19241.AG_Argentina_Northwest_SubandeanValleys_Ambato_1200BP	YRI.DG	61.04	1.66391	36.685	16106
I14564.AG_Argentina_Central_Plains_MesopotamiaSantiagoDelEstero_1700BP	I14575.AG_Argentina_Central_Plains_MesopotamiaSantiagoDelEstero_400BP	YRI.DG	60.2388	1.64103	36.708	17126
I19241.AG_Argentina_Northwest_SubandeanValleys_Ambato_1200BP	I42320.TW_Argentina_Central_Hills_NorthCordoba_900BP	YRI.DG	57.4637	1.56518	36.714	18076
I12767.AG_Argentina_Northwest_SouthernPuna_Antofagasta_1200BP	I14563.AG_Argentina_Central_Plains_MesopotamiaSantiagoDelEstero_400BP	YRI.DG	60.5427	1.64749	36.749	16493
I12766.AG_Argentina_Central_Hills_SierrasChicas_4100BP	I19221.AG_Argentina_Central_Hills_Occientales_1900BP	YRI.DG	59.14	1.60869	36.763	16034
I14566.AG_Argentina_Central_Plains_MesopotamiaSantiagoDelEstero_400BP	I34685.TW_Argentina_Central_Hills_Traslasierra_800BP	YRI.DG	61.3593	1.66863	36.772	16471
I14578.AG_Argentina_Central_Plains_NorthDulceRiver_500BP	I14584.AG_Argentina_Central_Plains_NorthDulceRiver_500BP	YRI.DG	61.7116	1.67717	36.795	15482
I12757.AG_Argentina_Northwest_SouthernPuna_Antofagasta_2100BP	I12767.AG_Argentina_Northwest_SouthernPuna_Antofagasta_1200BP	YRI.DG	64.2697	1.74581	36.814	15346
I12370.AG_Argentina_Pampas_Southern_2600BP	I19248.AG_Argentina_ParanaRiver_UpperDelta_700BP	YRI.DG	56.7463	1.54141	36.815	21389
I12604.AG_Argentina_Central_Hills_SierrasChicas_1700BP	I12767.AG_Argentina_Northwest_SouthernPuna_Antofagasta_1200BP	YRI.DG	60.7139	1.6491	36.816	15324
I14584.AG_Argentina_Central_Plains_NorthDulceRiver_500BP	I19226.AG_Argentina_Northwest_SubandeanValleys_Hualfin_2400BP	YRI.DG	57.9626	1.5739	36.827	18241
I12373.AG_Argentina_Pampas_Southern_2600BP	I14578.AG_Argentina_Central_Plains_NorthDulceRiver_500BP	YRI.DG	58.1222	1.57775	36.839	17623
I12946.AG_Argentina_ParanaRiver_UpperDelta_700BP	I34671.TW_Argentina_Northwest_SubandeanValleys_Hualfin_2400BP	YRI.DG	58.8169	1.59659	36.839	18433
I12743.AG_Argentina_Central_Plains_MesopotamiaSantiagoDelEstero_400BP	I12748.AG_Argentina_ParanaRiver_UpperDelta_700BP	YRI.DG	59.8617	1.62458	36.848	16668
I34671.TW_Argentina_Northwest_SubandeanValleys_Hualfin_2400BP	I35522.TW_Argentina_Northwest_SouthernPuna_Antofagasta_500BP	YRI.DG	58.5056	1.58766	36.85	18681
I12740.AG_Argentina_Central_Plains_MesopotamiaSantiagoDelEstero_400BP	I34685.TW_Argentina_Central_Hills_Traslasierra_800BP	YRI.DG	59.863	1.62302	36.884	14888
I12946.AG_Argentina_ParanaRiver_UpperDelta_700BP	I34677.TW_Argentina_Central_Plains_EastCordoba_600BP	YRI.DG	58.9491	1.597	36.912	15399
I14573.AG_Argentina_Central_Plains_MesopotamiaSantiagoDelEstero_400BP	I30891.TW_Argentina_Central_Plains_MesopotamiaSantiagoDelEstero_1000BP	YRI.DG	63.5526	1.72104	36.927	14127
I12602.AG_Argentina_Central_Hills_NorthCordoba_900BP	I17033.AG_Argentina_Central_Hills_SouthPunilla_1600BP	YRI.DG	61.7268	1.6714	36.931	15680
I12764.AG_Argentina_Central_Hills_SierrasChicas_700BP	I35522.TW_Argentina_Northwest_SouthernPuna_Antofagasta_500BP	YRI.DG	57.885	1.56675	36.946	18087
I12719.AG_Argentina_Central_Plains_MarChiquita_700BP	I12766.AG_Argentina_Central_Hills_SierrasChicas_4100BP	YRI.DG	58.2018	1.57496	36.954	17441
I17032.AG_Argentina_Central_Plains_MarChiquita_3900BP	I30892.TW_Argentina_Central_Plains_MesopotamiaSantiagoDelEstero_1000BP	YRI.DG	57.5478	1.55636	36.976	18845
I19221.AG_Argentina_Central_Hills_Occientales_1900BP	I19248.AG_Argentina_ParanaRiver_UpperDelta_700BP	YRI.DG	56.0561	1.516	36.976	20470
I12729.AG_Argentina_Central_Hills_Traslasierra_800BP	I36284.TW_Argentina_GranChaco_HumidChaco_1400BP	YRI.DG	59.1434	1.5982	37.006	16723
I12767.AG_Argentina_Northwest_SouthernPuna_Antofagasta_1200BP	I34684.TW_Argentina_Central_Hills_Traslasierra_800BP	YRI.DG	59.3516	1.60302	37.025	16829
I14564.AG_Argentina_Central_Plains_MesopotamiaSantiagoDelEstero_1700BP	I34468.TW_Argentina_Central_Plains_MarChiquita_2500BP	YRI.DG	61.4992	1.66081	37.03	14485
I12732.AG_Argentina_Central_Plains_MesopotamiaSantiagoDelEstero_400BP	I17033.AG_Argentina_Central_Hills_SouthPunilla_1600BP	YRI.DG	62.0387	1.67515	37.035	15525
I19241.AG_Argentina_Northwest_SubandeanValleys_Ambato_1200BP	I42319.TW_Argentina_Central_Plains_MarChiquita_700BP	YRI.DG	58.5944	1.58063	37.07	17423
I17033.AG_Argentina_Central_Hills_SouthPunilla_1600BP	I19224.AG_Argentina_Central_Plains_EastCordoba_600BP	YRI.DG	63.4479	1.71095	37.083	15227
I12732.AG_Argentina_Central_Plains_MesopotamiaSantiagoDelEstero_400BP	I12766.AG_Argentina_Central_Hills_SierrasChicas_4100BP	YRI.DG	62.044	1.67301	37.085	15554
I12948.AG_Argentina_ParanaRiver_UpperDelta_700BP	I14555.AG_Argentina_Central_Plains_MesopotamiaSantiagoDelEstero_400BP	YRI.DG	58.0697	1.56562	37.09	17384
I14564.AG_Argentina_Central_Plains_MesopotamiaSantiagoDelEstero_1700BP	I19249.AG_Argentina_ParanaRiver_UpperDelta_700BP	YRI.DG	58.8572	1.58455	37.144	17332
ARG_22664_66_Argentina_Northwest_SouthernPuna_Antofagasta_1200BP	I30891.TW_Argentina_Central_Plains_MesopotamiaSantiagoDelEstero_1000BP	YRI.DG	59.6114	1.60384	37.168	19030
I12712.AG_Argentina_Central_Plains_MarChiquita_2500BP	I12757.AG_Argentina_Northwest_SouthernPuna_Antofagasta_2100BP	YRI.DG	56.891	1.53045	37.173	18410
I17034.AG_Argentina_Central_Plains_EastCordoba_600BP	I19242.AG_Argentina_Northwest_SubandeanValleys_Ambato_1200BP	YRI.DG	62.0152	1.66817	37.176	15450
I12721.AG_Argentina_Central_Hills_SierrasChicas_1700BP	I12730.AG_Argentina_Central_Plains_MesopotamiaSantiagoDelEstero_400BP	YRI.DG	61.989	1.66553	37.219	17897
I19226.AG_Argentina_Northwest_SubandeanValleys_Hualfin_2400BP	I34668.TW_Argentina_Pampas_Southern_2600BP	YRI.DG	58.9589	1.58226	37.262	20859
I12729.AG_Argentina_Central_Hills_Traslasierra_800BP	I35522.TW_Argentina_Northwest_SouthernPuna_Antofagasta_500BP	YRI.DG	61.9497	1.66236	37.266	15437
I12767.AG_Argentina_Northwest_SouthernPuna_Antofagasta_1200BP	I14577.AG_Argentina_Central_Plains_NorthDulceRiver_500BP	YRI.DG	58.7318	1.57521	37.285	16617
I12731.AG_Argentina_Central_Hills_NorthPunilla_700BP	I30891.TW_Argentina_Central_Plains_MesopotamiaSantiagoDelEstero_1000BP	YRI.DG	59.9954	1.60828	37.304	18728
I14576.AG_Argentina_Central_Plains_NorthDulceRiver_500BP	I14580.AG_Argentina_Central_Plains_NorthDulceRiver_500BP	YRI.DG	60.9107	1.63236	37.315	16574
I14555.AG_Argentina_Central_Plains_MesopotamiaSantiagoDelEstero_400BP	I34834.TW_Argentina_Northwest_SubandeanValleys_Ambato_1200BP	YRI.DG	60.5897	1.62355	37.319	17514
I14559.AG_Argentina_Central_Plains_MesopotamiaSantiagoDelEstero_400BP	I34677.TW_Argentina_Central_Plains_EastCordoba_600BP	YRI.DG	64.6739	1.73277	37.324	15455
I12726.AG_Argentina_Central_Hills_SierrasChicas_4100BP	I30892.TW_Argentina_Central_Plains_MesopotamiaSantiagoDelEstero_1000BP	YRI.DG	58.2778	1.56107	37.332	17723
I17034.AG_Argentina_Central_Plains_EastCordoba_600BP	I34468.TW_Argentina_Central_Plains_MarChiquita_2500BP	YRI.DG	64.0769	1.7158	37.345	16975
I12739.AG_Argentina_Central_Plains_MesopotamiaSantiagoDelEstero_400BP	I30891.TW_Argentina_Central_Plains_MesopotamiaSantiagoDelEstero_1000BP	YRI.DG	62.1165	1.66271	37.359	15953
I12766.AG_Argentina_Central_Hills_SierrasChicas_4100BP	I14567.AG_Argentina_Central_Plains_MesopotamiaSantiagoDelEstero_400BP	YRI.DG	60.1676	1.61033	37.363	17607
ARG_22645_Argentina_Northwest_SouthernPuna_Antofagasta_1200BP	I19226.AG_Argentina_Northwest_SubandeanValleys_Hualfin_2400BP	YRI.DG	60.4991	1.61874	37.374	17420
I19222.AG_Argentina_Central_Hills_Comechingones_500BP	I19248.AG_Argentina_ParanaRiver_UpperDelta_700BP	YRI.DG	59.7115	1.59675	37.396	17447
I34671.TW_Argentina_Northwest_SubandeanValleys_Hualfin_2400BP	I34691.TW_Argentina_Central_Plains_MarChiquita_700BP	YRI.DG	59.2032	1.58236	37.414	18663
I14565.AG_Argentina_Central_Plains_MesopotamiaSantiagoDelEstero_400BP	I19242.AG_Argentina_Northwest_SubandeanValleys_Ambato_1200BP	YRI.DG	58.2452	1.55671	37.416	18855
I12604.AG_Argentina_Central_Hills_SierrasChicas_1700BP	I34677.TW_Argentina_Central_Plains_EastCordoba_600BP	YRI.DG	64.6748	1.72788	37.43	15221
I19223.AG.SG_Argentina_Central_Plains_MarChiquita_700BP	I34671.TW_Argentina_Northwest_SubandeanValleys_Hualfin_2400BP	YRI.DG	58.1662	1.55385	37.434	19317
I12951.AG_Argentina_GranChaco_HumidChaco_1400BP	I14576.AG_Argentina_Central_Plains_NorthDulceRiver_500BP	YRI.DG	60.6975	1.62123	37.439	16118
I12373.AG_Argentina_Pampas_Southern_2600BP	I19249.AG_Argentina_ParanaRiver_UpperDelta_700BP	YRI.DG	58.0709	1.55086	37.444	17228
I17036.AG_Argentina_Central_Plains_EastCordoba_600BP	I34685.TW_Argentina_Central_Hills_Traslasierra_800BP	YRI.DG	62.8265	1.67622	37.481	16995
I12723.AG_Argentina_Central_Plains_MesopotamiaSantiagoDelEstero_400BP	I19242.AG_Argentina_Northwest_SubandeanValleys_Ambato_1200BP	YRI.DG	59.8623	1.59625	37.502	17305
I12766.AG_Argentina_Central_Hills_SierrasChicas_4100BP	I35528.TW_Argentina_Central_Plains_NorthDulceRiver_500BP	YRI.DG	57.5624	1.5347	37.507	19113
I12755.AG_Argentina_Central_Plains_MarChiquita_700BP	I17033.AG_Argentina_Central_Hills_SouthPunilla_1600BP	YRI.DG	60.6506	1.61655	37.518	16417
I19221.AG_Argentina_Central_Hills_Occientales_1900BP	I34677.TW_Argentina_Central_Plains_EastCordoba_600BP	YRI.DG	57.7111	1.5373	37.54	20710
I12712.AG_Argentina_Central_Plains_MarChiquita_2500BP	I12946.AG_Argentina_ParanaRiver_UpperDelta_700BP	YRI.DG	59.0136	1.57178	37.546	18312
I34675.TW_Argentina_Central_Plains_EastCordoba_600BP	I34677.TW_Argentina_Central_Plains_EastCordoba_600BP	YRI.DG	63.2709	1.68516	37.546	16662
I12721.AG_Argentina_Central_Hills_SierrasChicas_1700BP	I34691.TW_Argentina_Central_Plains_MarChiquita_700BP	YRI.DG	61.8691	1.64754	37.552	17470
I30892.TW_Argentina_Central_Plains_MesopotamiaSantiagoDelEstero_1000BP	I42080.TW_Argentina_Central_Hills_SierrasChicas_JesusMaria_8500BP	YRI.DG	57.3552	1.52589	37.588	17627
I30891.TW_Argentina_Central_Plains_MesopotamiaSantiagoDelEstero_1000BP	I34684.TW_Argentina_Central_Hills_Traslasierra_800BP	YRI.DG	60.8429	1.61834	37.596	17247
I12748.AG_Argentina_ParanaRiver_UpperDelta_700BP	I13563.AG_Argentina_Central_Plains_MarChiquita_3900BP	YRI.DG	60.8869	1.61933	37.6	16649
I13563.AG_Argentina_Central_Plains_MarChiquita_3900BP	I34834.TW_Argentina_Northwest_SubandeanValleys_Ambato_1200BP	YRI.DG	60.8714	1.61885	37.602	18048
I34671.TW_Argentina_Northwest_SubandeanValleys_Hualfin_2400BP	I36284.TW_Argentina_GranChaco_HumidChaco_1400BP	YRI.DG	58.5145	1.55601	37.606	20348
I12729.AG_Argentina_Central_Hills_Traslasierra_800BP	I34694.TW_Argentina_ParanaRiver_LowerDelta_1600BP	YRI.DG	60.2396	1.6016	37.612	18497
I12765.AG_Argentina_Central_Hills_SierrasChicas_700BP	I12948.AG_Argentina_ParanaRiver_UpperDelta_700BP	YRI.DG	62.9494	1.67261	37.635	15124
I14576.AG_Argentina_Central_Plains_NorthDulceRiver_500BP	I34834.TW_Argentina_Northwest_SubandeanValleys_Ambato_1200BP	YRI.DG	61.8935	1.6445	37.637	16858
I12721.AG_Argentina_Central_Hills_SierrasChicas_1700BP	I17036.AG_Argentina_Central_Plains_EastCordoba_600BP	YRI.DG	62.0869	1.64935	37.643	15896
I14577.AG_Argentina_Central_Plains_NorthDulceRiver_500BP	I34671.TW_Argentina_Northwest_SubandeanValleys_Hualfin_2400BP	YRI.DG	58.6314	1.55744	37.646	20043
I17029.AG_Argentina_Central_Plains_MarChiquita_700BP	I17033.AG_Argentina_Central_Hills_SouthPunilla_1600BP	YRI.DG	60.832	1.61536	37.658	18446
I14573.AG_Argentina_Central_Plains_MesopotamiaSantiagoDelEstero_400BP	I34671.TW_Argentina_Northwest_SubandeanValleys_Hualfin_2400BP	YRI.DG	57.229	1.51965	37.659	18993
I12766.AG_Argentina_Central_Hills_SierrasChicas_4100BP	I12945.AG_Argentina_Northwest_SubandeanValleys_Hualfin_2400BP	YRI.DG	59.3911	1.57705	37.66	17627
I12712.AG_Argentina_Central_Plains_MarChiquita_2500BP	I19258.AG_Argentina_Central_Hills_Comechingones_1200BP	YRI.DG	60.9553	1.61829	37.666	17360
I12373.AG_Argentina_Pampas_Southern_2600BP	I14584.AG_Argentina_Central_Plains_NorthDulceRiver_500BP	YRI.DG	61.1468	1.62279	37.68	17900
I12766.AG_Argentina_Central_Hills_SierrasChicas_4100BP	I14554.AG_Argentina_Central_Plains_MesopotamiaSantiagoDelEstero_400BP	YRI.DG	60.3969	1.60251	37.689	17948
I34677.TW_Argentina_Central_Plains_EastCordoba_600BP	I34833.TW_Argentina_Northwest_SubandeanValleys_Ambato_1200BP	YRI.DG	60.6719	1.60958	37.694	17632
I14582.AG_Argentina_Central_Plains_NorthDulceRiver_500BP	I14584.AG_Argentina_Central_Plains_NorthDulceRiver_500BP	YRI.DG	63.8072	1.69207	37.709	16948
I12948.AG_Argentina_ParanaRiver_UpperDelta_700BP	I14576.AG_Argentina_Central_Plains_NorthDulceRiver_500BP	YRI.DG	59.8261	1.58629	37.714	17504
I34671.TW_Argentina_Northwest_SubandeanValleys_Hualfin_2400BP	I34833.TW_Argentina_Northwest_SubandeanValleys_Ambato_1200BP	YRI.DG	57.9883	1.5369	37.731	21195
I12743.AG_Argentina_Central_Plains_MesopotamiaSantiagoDelEstero_400BP	I14580.AG_Argentina_Central_Plains_NorthDulceRiver_500BP	YRI.DG	56.8674	1.50698	37.736	18425
I12712.AG_Argentina_Central_Plains_MarChiquita_2500BP	I19223.AG.SG_Argentina_Central_Plains_MarChiquita_700BP	YRI.DG	59.9785	1.58796	37.771	16745
I19248.AG_Argentina_ParanaRiver_UpperDelta_700BP	I34681.TW_Argentina_Central_Hills_SierrasChicas_700BP	YRI.DG	59.0301	1.56262	37.776	19743
I12767.AG_Argentina_Northwest_SouthernPuna_Antofagasta_1200BP	I14573.AG_Argentina_Central_Plains_MesopotamiaSantiagoDelEstero_400BP	YRI.DG	60.7456	1.60583	37.828	16400
I19221.AG_Argentina_Central_Hills_Occientales_1900BP	I30891.TW_Argentina_Central_Plains_MesopotamiaSantiagoDelEstero_1000BP	YRI.DG	60.4905	1.59902	37.83	18533
I12371.AG_Argentina_Pampas_Southern_2600BP	I14580.AG_Argentina_Central_Plains_NorthDulceRiver_500BP	YRI.DG	57.6815	1.52471	37.831	18302
I12368.AG_Argentina_Pampas_SouthSaladoRiver_800BP	I12766.AG_Argentina_Central_Hills_SierrasChicas_4100BP	YRI.DG	58.8838	1.55561	37.853	18729
I12374.AG_Argentina_Pampas_Southern_2600BP	I35526.TW_Argentina_Central_Plains_NorthDulceRiver_500BP	YRI.DG	58.9905	1.55828	37.856	18886
I14578.AG_Argentina_Central_Plains_NorthDulceRiver_500BP	I19226.AG_Argentina_Northwest_SubandeanValleys_Hualfin_2400BP	YRI.DG	59.9122	1.58202	37.871	18299
ARG_22645_Argentina_Northwest_SouthernPuna_Antofagasta_1200BP	I14564.AG_Argentina_Central_Plains_MesopotamiaSantiagoDelEstero_1700BP	YRI.DG	60.3001	1.59195	37.878	17667
I14554.AG_Argentina_Central_Plains_MesopotamiaSantiagoDelEstero_400BP	I17033.AG_Argentina_Central_Hills_SouthPunilla_1600BP	YRI.DG	62.0395	1.63754	37.886	18040
I12726.AG_Argentina_Central_Hills_SierrasChicas_4100BP	I12729.AG_Argentina_Central_Hills_Traslasierra_800BP	YRI.DG	61.2741	1.61649	37.906	16723
I12739.AG_Argentina_Central_Plains_MesopotamiaSantiagoDelEstero_400BP	I19248.AG_Argentina_ParanaRiver_UpperDelta_700BP	YRI.DG	59.5408	1.57064	37.909	16856
I30891.TW_Argentina_Central_Plains_MesopotamiaSantiagoDelEstero_1000BP	I34694.TW_Argentina_ParanaRiver_LowerDelta_1600BP	YRI.DG	63.7792	1.68236	37.911	16899
I12946.AG_Argentina_ParanaRiver_UpperDelta_700BP	I30892.TW_Argentina_Central_Plains_MesopotamiaSantiagoDelEstero_1000BP	YRI.DG	58.1908	1.53458	37.92	19599
I12374.AG_Argentina_Pampas_Southern_2600BP	I14575.AG_Argentina_Central_Plains_MesopotamiaSantiagoDelEstero_400BP	YRI.DG	58.3285	1.5381	37.922	19169
I14572.AG_Argentina_Central_Plains_MesopotamiaSantiagoDelEstero_400BP	I17033.AG_Argentina_Central_Hills_SouthPunilla_1600BP	YRI.DG	61.8687	1.62966	37.964	17594
I14569.AG_Argentina_Central_Plains_MesopotamiaSantiagoDelEstero_400BP	I34468.TW_Argentina_Central_Plains_MarChiquita_2500BP	YRI.DG	60.4038	1.59057	37.976	16765
I12712.AG_Argentina_Central_Plains_MarChiquita_2500BP	I12730.AG_Argentina_Central_Plains_MesopotamiaSantiagoDelEstero_400BP	YRI.DG	60.2998	1.58659	38.006	15756
I12729.AG_Argentina_Central_Hills_Traslasierra_800BP	I17032.AG_Argentina_Central_Plains_MarChiquita_3900BP	YRI.DG	60.2446	1.58512	38.006	18010
I12604.AG_Argentina_Central_Hills_SierrasChicas_1700BP	I34671.TW_Argentina_Northwest_SubandeanValleys_Hualfin_2400BP	YRI.DG	60.5191	1.59129	38.031	17913
I19242.AG_Argentina_Northwest_SubandeanValleys_Ambato_1200BP	I19259.AG_Argentina_Central_Hills_Comechingones_4100BP	YRI.DG	59.8596	1.57397	38.031	20567
I12729.AG_Argentina_Central_Hills_Traslasierra_800BP	I14563.AG_Argentina_Central_Plains_MesopotamiaSantiagoDelEstero_400BP	YRI.DG	58.2102	1.5295	38.058	19563
I12764.AG_Argentina_Central_Hills_SierrasChicas_700BP	I19223.AG.SG_Argentina_Central_Plains_MarChiquita_700BP	YRI.DG	57.1374	1.50095	38.067	18797
I19226.AG_Argentina_Northwest_SubandeanValleys_Hualfin_2400BP	I19249.AG_Argentina_ParanaRiver_UpperDelta_700BP	YRI.DG	58.4457	1.53532	38.068	17695
I14567.AG_Argentina_Central_Plains_MesopotamiaSantiagoDelEstero_400BP	I17033.AG_Argentina_Central_Hills_SouthPunilla_1600BP	YRI.DG	62.149	1.63091	38.107	17613
I12376.AG_Argentina_Pampas_Southern_2600BP	I12951.AG_Argentina_GranChaco_HumidChaco_1400BP	YRI.DG	63.4536	1.66332	38.149	17229
I12712.AG_Argentina_Central_Plains_MarChiquita_2500BP	I34691.TW_Argentina_Central_Plains_MarChiquita_700BP	YRI.DG	62.6963	1.64259	38.169	16286
I17033.AG_Argentina_Central_Hills_SouthPunilla_1600BP	I34678.TW_Argentina_Central_Plains_EastCordoba_600BP	YRI.DG	61.7437	1.61649	38.196	18746
I12601.AG_Argentina_Central_Hills_Calamuchita_4200BP	I12712.AG_Argentina_Central_Plains_MarChiquita_2500BP	YRI.DG	61.5363	1.61038	38.212	17333
I14568.AG_Argentina_Central_Plains_MesopotamiaSantiagoDelEstero_400BP	I34677.TW_Argentina_Central_Plains_EastCordoba_600BP	YRI.DG	62.3956	1.63114	38.253	16664
I12741.AG_Argentina_Central_Plains_MesopotamiaSantiagoDelEstero_400BP	I12766.AG_Argentina_Central_Hills_SierrasChicas_4100BP	YRI.DG	59.6174	1.55729	38.283	19676
I13563.AG_Argentina_Central_Plains_MarChiquita_3900BP	I14580.AG_Argentina_Central_Plains_NorthDulceRiver_500BP	YRI.DG	61.6779	1.61101	38.285	18031
I12602.AG_Argentina_Central_Hills_NorthCordoba_900BP	I19248.AG_Argentina_ParanaRiver_UpperDelta_700BP	YRI.DG	58.5723	1.5296	38.292	19290
I12729.AG_Argentina_Central_Hills_Traslasierra_800BP	I34833.TW_Argentina_Northwest_SubandeanValleys_Ambato_1200BP	YRI.DG	60.3273	1.57547	38.292	16485
I12721.AG_Argentina_Central_Hills_SierrasChicas_1700BP	I19223.AG.SG_Argentina_Central_Plains_MarChiquita_700BP	YRI.DG	62.0649	1.62071	38.295	17876
I12739.AG_Argentina_Central_Plains_MesopotamiaSantiagoDelEstero_400BP	I12767.AG_Argentina_Northwest_SouthernPuna_Antofagasta_1200BP	YRI.DG	59.904	1.56402	38.301	17838
I19224.AG_Argentina_Central_Plains_EastCordoba_600BP	I30891.TW_Argentina_Central_Plains_MesopotamiaSantiagoDelEstero_1000BP	YRI.DG	61.94	1.6167	38.312	17654
I13562.AG_Argentina_Central_Plains_MarChiquita_2500BP	I19248.AG_Argentina_ParanaRiver_UpperDelta_700BP	YRI.DG	58.4078	1.52445	38.314	18184
I14578.AG_Argentina_Central_Plains_NorthDulceRiver_500BP	I34668.TW_Argentina_Pampas_Southern_2600BP	YRI.DG	60.6171	1.58204	38.316	17264
I12729.AG_Argentina_Central_Hills_Traslasierra_800BP	I17036.AG_Argentina_Central_Plains_EastCordoba_600BP	YRI.DG	63.8871	1.66712	38.322	14257
I12712.AG_Argentina_Central_Plains_MarChiquita_2500BP	I14583.AG_Argentina_Central_Plains_NorthDulceRiver_500BP	YRI.DG	59.1514	1.5429	38.338	19003
I12766.AG_Argentina_Central_Hills_SierrasChicas_4100BP	I17029.AG_Argentina_Central_Plains_MarChiquita_700BP	YRI.DG	60.1321	1.56846	38.338	18492
I12720.AG_Argentina_Central_Hills_SierrasChicas_1700BP	I19242.AG_Argentina_Northwest_SubandeanValleys_Ambato_1200BP	YRI.DG	59.9347	1.56282	38.35	17066
I12948.AG_Argentina_ParanaRiver_UpperDelta_700BP	I19259.AG_Argentina_Central_Hills_Comechingones_4100BP	YRI.DG	59.0744	1.53999	38.36	17277
I12368.AG_Argentina_Pampas_SouthSaladoRiver_800BP	I17033.AG_Argentina_Central_Hills_SouthPunilla_1600BP	YRI.DG	60.9817	1.58763	38.411	18858
I12731.AG_Argentina_Central_Hills_NorthPunilla_700BP	I12767.AG_Argentina_Northwest_SouthernPuna_Antofagasta_1200BP	YRI.DG	56.1071	1.45999	38.43	20741
I12602.AG_Argentina_Central_Hills_NorthCordoba_900BP	I12767.AG_Argentina_Northwest_SouthernPuna_Antofagasta_1200BP	YRI.DG	59.4225	1.54614	38.433	20428
I12945.AG_Argentina_Northwest_SubandeanValleys_Hualfin_2400BP	I17033.AG_Argentina_Central_Hills_SouthPunilla_1600BP	YRI.DG	62.0937	1.61494	38.45	17487
I12951.AG_Argentina_GranChaco_HumidChaco_1400BP	I13563.AG_Argentina_Central_Plains_MarChiquita_3900BP	YRI.DG	59.7086	1.55247	38.46	18090
I12765.AG_Argentina_Central_Hills_SierrasChicas_700BP	I34468.TW_Argentina_Central_Plains_MarChiquita_2500BP	YRI.DG	61.5435	1.60017	38.461	18635
I12757.AG_Argentina_Northwest_SouthernPuna_Antofagasta_2100BP	I30892.TW_Argentina_Central_Plains_MesopotamiaSantiagoDelEstero_1000BP	YRI.DG	57.881	1.50374	38.491	19609
I14564.AG_Argentina_Central_Plains_MesopotamiaSantiagoDelEstero_1700BP	I14584.AG_Argentina_Central_Plains_NorthDulceRiver_500BP	YRI.DG	59.8771	1.55548	38.494	18659
I34677.TW_Argentina_Central_Plains_EastCordoba_600BP	I34694.TW_Argentina_ParanaRiver_LowerDelta_1600BP	YRI.DG	61.0994	1.58716	38.496	18504
I17033.AG_Argentina_Central_Hills_SouthPunilla_1600BP	I34681.TW_Argentina_Central_Hills_SierrasChicas_700BP	YRI.DG	61.5119	1.59784	38.497	15672
I30892.TW_Argentina_Central_Plains_MesopotamiaSantiagoDelEstero_1000BP	I34691.TW_Argentina_Central_Plains_MarChiquita_700BP	YRI.DG	59.2486	1.53815	38.519	18948
ARG_22647_Argentina_Northwest_SouthernPuna_Antofagasta_1200BP	I19248.AG_Argentina_ParanaRiver_UpperDelta_700BP	YRI.DG	57.2722	1.48644	38.53	20408
I12712.AG_Argentina_Central_Plains_MarChiquita_2500BP	I34833.TW_Argentina_Northwest_SubandeanValleys_Ambato_1200BP	YRI.DG	60.0454	1.55757	38.551	17837
I19248.AG_Argentina_ParanaRiver_UpperDelta_700BP	I34667.TW_Argentina_Pampas_Southern_2600BP	YRI.DG	59.4657	1.54167	38.572	18248
I12767.AG_Argentina_Northwest_SouthernPuna_Antofagasta_1200BP	I34667.TW_Argentina_Pampas_Southern_2600BP	YRI.DG	60.2731	1.56215	38.583	19154
ARG_22645_Argentina_Northwest_SouthernPuna_Antofagasta_1200BP	I12374.AG_Argentina_Pampas_Southern_2600BP	YRI.DG	56.8612	1.47314	38.599	19992
I12603.AG_Argentina_Central_Plains_MarChiquita_700BP	I19248.AG_Argentina_ParanaRiver_UpperDelta_700BP	YRI.DG	60.6497	1.57108	38.604	20285
I14575.AG_Argentina_Central_Plains_MesopotamiaSantiagoDelEstero_400BP	I17034.AG_Argentina_Central_Plains_EastCordoba_600BP	YRI.DG	59.3591	1.53742	38.609	18877
I12712.AG_Argentina_Central_Plains_MarChiquita_2500BP	I34684.TW_Argentina_Central_Hills_Traslasierra_800BP	YRI.DG	58.4979	1.51471	38.62	19649
I30891.TW_Argentina_Central_Plains_MesopotamiaSantiagoDelEstero_1000BP	I34667.TW_Argentina_Pampas_Southern_2600BP	YRI.DG	57.8302	1.49729	38.623	19875
I12729.AG_Argentina_Central_Hills_Traslasierra_800BP	I14559.AG_Argentina_Central_Plains_MesopotamiaSantiagoDelEstero_400BP	YRI.DG	61.0845	1.58105	38.635	19230
I12721.AG_Argentina_Central_Hills_SierrasChicas_1700BP	I36284.TW_Argentina_GranChaco_HumidChaco_1400BP	YRI.DG	59.529	1.54078	38.636	19241
I12721.AG_Argentina_Central_Hills_SierrasChicas_1700BP	I17032.AG_Argentina_Central_Plains_MarChiquita_3900BP	YRI.DG	60.4456	1.56418	38.644	20465
I14564.AG_Argentina_Central_Plains_MesopotamiaSantiagoDelEstero_1700BP	I35526.TW_Argentina_Central_Plains_NorthDulceRiver_500BP	YRI.DG	64.1028	1.65725	38.68	16560
I12602.AG_Argentina_Central_Hills_NorthCordoba_900BP	I30891.TW_Argentina_Central_Plains_MesopotamiaSantiagoDelEstero_1000BP	YRI.DG	64.1742	1.65817	38.702	18127
I14575.AG_Argentina_Central_Plains_MesopotamiaSantiagoDelEstero_400BP	I14582.AG_Argentina_Central_Plains_NorthDulceRiver_500BP	YRI.DG	64.3939	1.66378	38.703	15756
I34468.TW_Argentina_Central_Plains_MarChiquita_2500BP	I34668.TW_Argentina_Pampas_Southern_2600BP	YRI.DG	62.3504	1.6108	38.708	17714
I12730.AG_Argentina_Central_Plains_MesopotamiaSantiagoDelEstero_400BP	I34685.TW_Argentina_Central_Hills_Traslasierra_800BP	YRI.DG	61.4049	1.586	38.717	19729
I14578.AG_Argentina_Central_Plains_NorthDulceRiver_500BP	I14582.AG_Argentina_Central_Plains_NorthDulceRiver_500BP	YRI.DG	59.2366	1.52995	38.718	16585
I12719.AG_Argentina_Central_Plains_MarChiquita_700BP	I19248.AG_Argentina_ParanaRiver_UpperDelta_700BP	YRI.DG	57.2992	1.47941	38.731	21361
I12723.AG_Argentina_Central_Plains_MesopotamiaSantiagoDelEstero_400BP	I34468.TW_Argentina_Central_Plains_MarChiquita_2500BP	YRI.DG	60.6696	1.56633	38.734	18338
I14582.AG_Argentina_Central_Plains_NorthDulceRiver_500BP	I19226.AG_Argentina_Northwest_SubandeanValleys_Hualfin_2400BP	YRI.DG	60.252	1.55387	38.775	19426
I34677.TW_Argentina_Central_Plains_EastCordoba_600BP	I39331.TW_Argentina_Central_Hills_NorthPunilla_700BP	YRI.DG	60.8965	1.57032	38.78	18127
I19259.AG_Argentina_Central_Hills_Comechingones_4100BP	I34834.TW_Argentina_Northwest_SubandeanValleys_Ambato_1200BP	YRI.DG	60.5182	1.56046	38.782	16824
I12601.AG_Argentina_Central_Hills_Calamuchita_4200BP	I30892.TW_Argentina_Central_Plains_MesopotamiaSantiagoDelEstero_1000BP	YRI.DG	60.5716	1.56177	38.784	18389
I12737.AG_Argentina_Central_Plains_MesopotamiaSantiagoDelEstero_400BP	I12764.AG_Argentina_Central_Hills_SierrasChicas_700BP	YRI.DG	59.4876	1.53347	38.793	21202
I12721.AG_Argentina_Central_Hills_SierrasChicas_1700BP	I42080.TW_Argentina_Central_Hills_SierrasChicas_JesusMaria_8500BP	YRI.DG	63.7475	1.64154	38.834	16271
I19249.AG_Argentina_ParanaRiver_UpperDelta_700BP	I34672.TW_Argentina_Pampas_SouthSaladoRiver_3300BP	YRI.DG	59.1459	1.52292	38.837	22358
I12371.AG_Argentina_Pampas_Southern_2600BP	I12951.AG_Argentina_GranChaco_HumidChaco_1400BP	YRI.DG	59.0006	1.51901	38.842	18386
I14561.AG_Argentina_Central_Plains_MesopotamiaSantiagoDelEstero_400BP	I19248.AG_Argentina_ParanaRiver_UpperDelta_700BP	YRI.DG	57.5147	1.48055	38.847	19803
ARG_22633_34_Argentina_Northwest_SouthernPuna_Antofagasta_4600BP	I19241.AG_Argentina_Northwest_SubandeanValleys_Ambato_1200BP	YRI.DG	63.3479	1.62989	38.866	17157
I12729.AG_Argentina_Central_Hills_Traslasierra_800BP	I14573.AG_Argentina_Central_Plains_MesopotamiaSantiagoDelEstero_400BP	YRI.DG	61.4937	1.58146	38.884	19473
I34677.TW_Argentina_Central_Plains_EastCordoba_600BP	I34691.TW_Argentina_Central_Plains_MarChiquita_700BP	YRI.DG	66.8904	1.71985	38.893	15688
I12757.AG_Argentina_Northwest_SouthernPuna_Antofagasta_2100BP	I12764.AG_Argentina_Central_Hills_SierrasChicas_700BP	YRI.DG	58.8688	1.51329	38.901	21364
I14582.AG_Argentina_Central_Plains_NorthDulceRiver_500BP	I34668.TW_Argentina_Pampas_Southern_2600BP	YRI.DG	60.9824	1.56725	38.91	18998
I30892.TW_Argentina_Central_Plains_MesopotamiaSantiagoDelEstero_1000BP	I36284.TW_Argentina_GranChaco_HumidChaco_1400BP	YRI.DG	58.0794	1.49098	38.954	20401
I12712.AG_Argentina_Central_Plains_MarChiquita_2500BP	I17032.AG_Argentina_Central_Plains_MarChiquita_3900BP	YRI.DG	57.8629	1.48491	38.967	18046
I14573.AG_Argentina_Central_Plains_MesopotamiaSantiagoDelEstero_400BP	I34677.TW_Argentina_Central_Plains_EastCordoba_600BP	YRI.DG	65.6952	1.68523	38.983	15804
I12604.AG_Argentina_Central_Hills_SierrasChicas_1700BP	I30892.TW_Argentina_Central_Plains_MesopotamiaSantiagoDelEstero_1000BP	YRI.DG	59.4383	1.52419	38.997	19413
I12755.AG_Argentina_Central_Plains_MarChiquita_700BP	I30891.TW_Argentina_Central_Plains_MesopotamiaSantiagoDelEstero_1000BP	YRI.DG	61.0281	1.56451	39.008	19189
I19222.AG_Argentina_Central_Hills_Comechingones_500BP	I34677.TW_Argentina_Central_Plains_EastCordoba_600BP	YRI.DG	62.9447	1.61325	39.017	17815
I12737.AG_Argentina_Central_Plains_MesopotamiaSantiagoDelEstero_400BP	I30892.TW_Argentina_Central_Plains_MesopotamiaSantiagoDelEstero_1000BP	YRI.DG	60.2055	1.54253	39.03	19494
I14583.AG_Argentina_Central_Plains_NorthDulceRiver_500BP	I30892.TW_Argentina_Central_Plains_MesopotamiaSantiagoDelEstero_1000BP	YRI.DG	57.3225	1.46808	39.046	20243
I12376.AG_Argentina_Pampas_Southern_2600BP	I34834.TW_Argentina_Northwest_SubandeanValleys_Ambato_1200BP	YRI.DG	61.0579	1.56325	39.058	17525
I12376.AG_Argentina_Pampas_Southern_2600BP	I19242.AG_Argentina_Northwest_SubandeanValleys_Ambato_1200BP	YRI.DG	58.0469	1.48599	39.063	21490
I14557.AG_Argentina_Central_Plains_MesopotamiaSantiagoDelEstero_400BP	I34671.TW_Argentina_Northwest_SubandeanValleys_Hualfin_2400BP	YRI.DG	56.1109	1.43613	39.071	23379
I12712.AG_Argentina_Central_Plains_MarChiquita_2500BP	I14563.AG_Argentina_Central_Plains_MesopotamiaSantiagoDelEstero_400BP	YRI.DG	61.2953	1.56864	39.075	19090
I12767.AG_Argentina_Northwest_SouthernPuna_Antofagasta_1200BP	I34694.TW_Argentina_ParanaRiver_LowerDelta_1600BP	YRI.DG	59.6924	1.52738	39.082	16563
I13562.AG_Argentina_Central_Plains_MarChiquita_2500BP	I30891.TW_Argentina_Central_Plains_MesopotamiaSantiagoDelEstero_1000BP	YRI.DG	62.9169	1.60953	39.09	16850
I12741.AG_Argentina_Central_Plains_MesopotamiaSantiagoDelEstero_400BP	I17033.AG_Argentina_Central_Hills_SouthPunilla_1600BP	YRI.DG	60.921	1.55812	39.099	19288
I12745.AG_Argentina_Central_Plains_MesopotamiaSantiagoDelEstero_400BP	I17033.AG_Argentina_Central_Hills_SouthPunilla_1600BP	YRI.DG	59.8783	1.53106	39.109	18338
I12755.AG_Argentina_Central_Plains_MarChiquita_700BP	I12767.AG_Argentina_Northwest_SouthernPuna_Antofagasta_1200BP	YRI.DG	60.7169	1.55233	39.113	21762
I12604.AG_Argentina_Central_Hills_SierrasChicas_1700BP	I12729.AG_Argentina_Central_Hills_Traslasierra_800BP	YRI.DG	61.4356	1.57007	39.129	18580
I34672.TW_Argentina_Pampas_SouthSaladoRiver_3300BP	I34834.TW_Argentina_Northwest_SubandeanValleys_Ambato_1200BP	YRI.DG	62.4068	1.59468	39.134	18743
I12731.AG_Argentina_Central_Hills_NorthPunilla_700BP	I19248.AG_Argentina_ParanaRiver_UpperDelta_700BP	YRI.DG	58.1078	1.48442	39.145	19423
I14564.AG_Argentina_Central_Plains_MesopotamiaSantiagoDelEstero_1700BP	I14578.AG_Argentina_Central_Plains_NorthDulceRiver_500BP	YRI.DG	62.0849	1.58545	39.159	18517
I12712.AG_Argentina_Central_Plains_MarChiquita_2500BP	I34694.TW_Argentina_ParanaRiver_LowerDelta_1600BP	YRI.DG	60.3834	1.54127	39.178	19562
I12766.AG_Argentina_Central_Hills_SierrasChicas_4100BP	I14579.AG_Argentina_Central_Plains_NorthDulceRiver_500BP	YRI.DG	58.7304	1.49873	39.187	21327
I19222.AG_Argentina_Central_Hills_Comechingones_500BP	I30892.TW_Argentina_Central_Plains_MesopotamiaSantiagoDelEstero_1000BP	YRI.DG	59.3149	1.51334	39.195	22736
I12376.AG_Argentina_Pampas_Southern_2600BP	I12948.AG_Argentina_ParanaRiver_UpperDelta_700BP	YRI.DG	59.9837	1.52944	39.219	17999
I14567.AG_Argentina_Central_Plains_MesopotamiaSantiagoDelEstero_400BP	I19248.AG_Argentina_ParanaRiver_UpperDelta_700BP	YRI.DG	57.6334	1.46854	39.246	21627
I12727.AG_Argentina_Central_Hills_Traslasierra_800BP	I17033.AG_Argentina_Central_Hills_SouthPunilla_1600BP	YRI.DG	62.3108	1.58713	39.26	19574
I12721.AG_Argentina_Central_Hills_SierrasChicas_1700BP	I12726.AG_Argentina_Central_Hills_SierrasChicas_4100BP	YRI.DG	60.8209	1.54886	39.268	18655
I12945.AG_Argentina_Northwest_SubandeanValleys_Hualfin_2400BP	I19248.AG_Argentina_ParanaRiver_UpperDelta_700BP	YRI.DG	57.2529	1.45752	39.281	21727
I12766.AG_Argentina_Central_Hills_SierrasChicas_4100BP	I14556.AG_Argentina_Central_Plains_MesopotamiaSantiagoDelEstero_400BP	YRI.DG	59.9889	1.5254	39.327	22068
I14561.AG_Argentina_Central_Plains_MesopotamiaSantiagoDelEstero_400BP	I30891.TW_Argentina_Central_Plains_MesopotamiaSantiagoDelEstero_1000BP	YRI.DG	64.3393	1.63594	39.329	18560
I12723.AG_Argentina_Central_Plains_MesopotamiaSantiagoDelEstero_400BP	I14575.AG_Argentina_Central_Plains_MesopotamiaSantiagoDelEstero_400BP	YRI.DG	59.8797	1.52251	39.33	20982
I12729.AG_Argentina_Central_Hills_Traslasierra_800BP	I12757.AG_Argentina_Northwest_SouthernPuna_Antofagasta_2100BP	YRI.DG	61.4839	1.56319	39.332	18431
I12764.AG_Argentina_Central_Hills_SierrasChicas_700BP	I34833.TW_Argentina_Northwest_SubandeanValleys_Ambato_1200BP	YRI.DG	58.716	1.49249	39.341	20231
I34677.TW_Argentina_Central_Plains_EastCordoba_600BP	I34684.TW_Argentina_Central_Hills_Traslasierra_800BP	YRI.DG	61.2792	1.55672	39.364	18887
I12717.AG_Argentina_Central_Plains_MarChiquita_2500BP	I30891.TW_Argentina_Central_Plains_MesopotamiaSantiagoDelEstero_1000BP	YRI.DG	60.1775	1.52855	39.369	20369
I14565.AG_Argentina_Central_Plains_MesopotamiaSantiagoDelEstero_400BP	I34468.TW_Argentina_Central_Plains_MarChiquita_2500BP	YRI.DG	59.1731	1.50169	39.404	19654
I19223.AG.SG_Argentina_Central_Plains_MarChiquita_700BP	I34677.TW_Argentina_Central_Plains_EastCordoba_600BP	YRI.DG	64.1294	1.6271	39.413	16048
ARG_22645_Argentina_Northwest_SouthernPuna_Antofagasta_1200BP	I17034.AG_Argentina_Central_Plains_EastCordoba_600BP	YRI.DG	60.1712	1.52665	39.414	20995
I19224.AG_Argentina_Central_Plains_EastCordoba_600BP	I19248.AG_Argentina_ParanaRiver_UpperDelta_700BP	YRI.DG	58.1623	1.47502	39.431	19177
I14572.AG_Argentina_Central_Plains_MesopotamiaSantiagoDelEstero_400BP	I19248.AG_Argentina_ParanaRiver_UpperDelta_700BP	YRI.DG	59.077	1.49751	39.45	21634
I17033.AG_Argentina_Central_Hills_SouthPunilla_1600BP	I35528.TW_Argentina_Central_Plains_NorthDulceRiver_500BP	YRI.DG	61.4071	1.5564	39.454	18970
I12729.AG_Argentina_Central_Hills_Traslasierra_800BP	I12739.AG_Argentina_Central_Plains_MesopotamiaSantiagoDelEstero_400BP	YRI.DG	60.1128	1.52211	39.493	20837
I12371.AG_Argentina_Pampas_Southern_2600BP	I12948.AG_Argentina_ParanaRiver_UpperDelta_700BP	YRI.DG	60.2443	1.52533	39.496	19627
I14563.AG_Argentina_Central_Plains_MesopotamiaSantiagoDelEstero_400BP	I30892.TW_Argentina_Central_Plains_MesopotamiaSantiagoDelEstero_1000BP	YRI.DG	59.9848	1.51854	39.502	20474
I30892.TW_Argentina_Central_Plains_MesopotamiaSantiagoDelEstero_1000BP	I34675.TW_Argentina_Central_Plains_EastCordoba_600BP	YRI.DG	59.8765	1.51577	39.502	20670
I12719.AG_Argentina_Central_Plains_MarChiquita_700BP	I12767.AG_Argentina_Northwest_SouthernPuna_Antofagasta_1200BP	YRI.DG	56.043	1.41818	39.517	22854
I12945.AG_Argentina_Northwest_SubandeanValleys_Hualfin_2400BP	I30891.TW_Argentina_Central_Plains_MesopotamiaSantiagoDelEstero_1000BP	YRI.DG	59.8595	1.51278	39.569	20852
I14554.AG_Argentina_Central_Plains_MesopotamiaSantiagoDelEstero_400BP	I19248.AG_Argentina_ParanaRiver_UpperDelta_700BP	YRI.DG	58.5404	1.47943	39.57	22147
I14578.AG_Argentina_Central_Plains_NorthDulceRiver_500BP	I34672.TW_Argentina_Pampas_SouthSaladoRiver_3300BP	YRI.DG	58.2059	1.47097	39.57	22751
I14557.AG_Argentina_Central_Plains_MesopotamiaSantiagoDelEstero_400BP	I30891.TW_Argentina_Central_Plains_MesopotamiaSantiagoDelEstero_1000BP	YRI.DG	62.942	1.59027	39.58	17297
I12729.AG_Argentina_Central_Hills_Traslasierra_800BP	I14568.AG_Argentina_Central_Plains_MesopotamiaSantiagoDelEstero_400BP	YRI.DG	61.8459	1.55949	39.658	20193
I12732.AG_Argentina_Central_Plains_MesopotamiaSantiagoDelEstero_400BP	I19248.AG_Argentina_ParanaRiver_UpperDelta_700BP	YRI.DG	57.9461	1.46084	39.666	19148
I12745.AG_Argentina_Central_Plains_MesopotamiaSantiagoDelEstero_400BP	I12766.AG_Argentina_Central_Hills_SierrasChicas_4100BP	YRI.DG	61.559	1.5517	39.672	18613
I12729.AG_Argentina_Central_Hills_Traslasierra_800BP	I12946.AG_Argentina_ParanaRiver_UpperDelta_700BP	YRI.DG	60.2143	1.51641	39.709	18751
ARG_22645_Argentina_Northwest_SouthernPuna_Antofagasta_1200BP	I14569.AG_Argentina_Central_Plains_MesopotamiaSantiagoDelEstero_400BP	YRI.DG	59.0632	1.48676	39.726	20720
I19223.AG.SG_Argentina_Central_Plains_MarChiquita_700BP	I30892.TW_Argentina_Central_Plains_MesopotamiaSantiagoDelEstero_1000BP	YRI.DG	58.4543	1.47109	39.735	19195
I12736.AG_Argentina_Central_Plains_MesopotamiaSantiagoDelEstero_400BP	I12766.AG_Argentina_Central_Hills_SierrasChicas_4100BP	YRI.DG	59.6638	1.50134	39.74	18760
I12604.AG_Argentina_Central_Hills_SierrasChicas_1700BP	I12764.AG_Argentina_Central_Hills_SierrasChicas_700BP	YRI.DG	59.4083	1.49487	39.741	21176
I12946.AG_Argentina_ParanaRiver_UpperDelta_700BP	I34685.TW_Argentina_Central_Hills_Traslasierra_800BP	YRI.DG	59.499	1.49654	39.758	22578
I12743.AG_Argentina_Central_Plains_MesopotamiaSantiagoDelEstero_400BP	I12951.AG_Argentina_GranChaco_HumidChaco_1400BP	YRI.DG	60.8709	1.53033	39.776	19386
I12755.AG_Argentina_Central_Plains_MarChiquita_700BP	I19248.AG_Argentina_ParanaRiver_UpperDelta_700BP	YRI.DG	59.3105	1.49096	39.78	20261
I12603.AG_Argentina_Central_Plains_MarChiquita_700BP	I30891.TW_Argentina_Central_Plains_MesopotamiaSantiagoDelEstero_1000BP	YRI.DG	62.336	1.56688	39.784	19033
I12601.AG_Argentina_Central_Hills_Calamuchita_4200BP	I12764.AG_Argentina_Central_Hills_SierrasChicas_700BP	YRI.DG	59.9251	1.50602	39.79	20843
I12712.AG_Argentina_Central_Plains_MarChiquita_2500BP	I12737.AG_Argentina_Central_Plains_MesopotamiaSantiagoDelEstero_400BP	YRI.DG	61.4815	1.54496	39.795	18383
I12766.AG_Argentina_Central_Hills_SierrasChicas_4100BP	I34678.TW_Argentina_Central_Plains_EastCordoba_600BP	YRI.DG	61.6671	1.54869	39.819	18985
I17034.AG_Argentina_Central_Plains_EastCordoba_600BP	I19249.AG_Argentina_ParanaRiver_UpperDelta_700BP	YRI.DG	61.0673	1.5334	39.825	19521
I12729.AG_Argentina_Central_Hills_Traslasierra_800BP	I34675.TW_Argentina_Central_Plains_EastCordoba_600BP	YRI.DG	64.4484	1.61786	39.836	16607
I14555.AG_Argentina_Central_Plains_MesopotamiaSantiagoDelEstero_400BP	I19242.AG_Argentina_Northwest_SubandeanValleys_Ambato_1200BP	YRI.DG	58.2818	1.46299	39.838	20502
I12371.AG_Argentina_Pampas_Southern_2600BP	I34834.TW_Argentina_Northwest_SubandeanValleys_Ambato_1200BP	YRI.DG	62.117	1.55912	39.841	19238
I12726.AG_Argentina_Central_Hills_SierrasChicas_4100BP	I12764.AG_Argentina_Central_Hills_SierrasChicas_700BP	YRI.DG	64.3044	1.6124	39.881	19296
I12729.AG_Argentina_Central_Hills_Traslasierra_800BP	I19258.AG_Argentina_Central_Hills_Comechingones_1200BP	YRI.DG	62.9046	1.57719	39.884	18594
I12764.AG_Argentina_Central_Hills_SierrasChicas_700BP	I19258.AG_Argentina_Central_Hills_Comechingones_1200BP	YRI.DG	60.8588	1.52572	39.888	20635
I34685.TW_Argentina_Central_Hills_Traslasierra_800BP	I42080.TW_Argentina_Central_Hills_SierrasChicas_JesusMaria_8500BP	YRI.DG	58.8385	1.47493	39.892	19923
I12729.AG_Argentina_Central_Hills_Traslasierra_800BP	I14583.AG_Argentina_Central_Plains_NorthDulceRiver_500BP	YRI.DG	62.1814	1.55831	39.903	19077
I12767.AG_Argentina_Northwest_SouthernPuna_Antofagasta_1200BP	I14557.AG_Argentina_Central_Plains_MesopotamiaSantiagoDelEstero_400BP	YRI.DG	58.8358	1.47415	39.912	19905
I19224.AG_Argentina_Central_Plains_EastCordoba_600BP	I34671.TW_Argentina_Northwest_SubandeanValleys_Hualfin_2400BP	YRI.DG	56.8174	1.42274	39.935	23796
I30892.TW_Argentina_Central_Plains_MesopotamiaSantiagoDelEstero_1000BP	I34694.TW_Argentina_ParanaRiver_LowerDelta_1600BP	YRI.DG	59.4293	1.4874	39.955	22691
I14559.AG_Argentina_Central_Plains_MesopotamiaSantiagoDelEstero_400BP	I30892.TW_Argentina_Central_Plains_MesopotamiaSantiagoDelEstero_1000BP	YRI.DG	60.6984	1.51907	39.958	19845
I12720.AG_Argentina_Central_Hills_SierrasChicas_1700BP	I34468.TW_Argentina_Central_Plains_MarChiquita_2500BP	YRI.DG	61.8323	1.54724	39.963	18413
I12739.AG_Argentina_Central_Plains_MesopotamiaSantiagoDelEstero_400BP	I30892.TW_Argentina_Central_Plains_MesopotamiaSantiagoDelEstero_1000BP	YRI.DG	58.9789	1.47451	39.999	22518
I12721.AG_Argentina_Central_Hills_SierrasChicas_1700BP	I13561.AG_Argentina_Central_Plains_MarChiquita_2500BP	YRI.DG	64.1471	1.60362	40.001	16598
I13562.AG_Argentina_Central_Plains_MarChiquita_2500BP	I34677.TW_Argentina_Central_Plains_EastCordoba_600BP	YRI.DG	62.2326	1.55538	40.011	18937
I12720.AG_Argentina_Central_Hills_SierrasChicas_1700BP	I14575.AG_Argentina_Central_Plains_MesopotamiaSantiagoDelEstero_400BP	YRI.DG	59.6752	1.49119	40.018	21109
I12732.AG_Argentina_Central_Plains_MesopotamiaSantiagoDelEstero_400BP	I12767.AG_Argentina_Northwest_SouthernPuna_Antofagasta_1200BP	YRI.DG	58.2351	1.45441	40.04	20670
I14576.AG_Argentina_Central_Plains_NorthDulceRiver_500BP	I19242.AG_Argentina_Northwest_SubandeanValleys_Ambato_1200BP	YRI.DG	59.3037	1.47993	40.072	20573
I30892.TW_Argentina_Central_Plains_MesopotamiaSantiagoDelEstero_1000BP	I34833.TW_Argentina_Northwest_SubandeanValleys_Ambato_1200BP	YRI.DG	59.5558	1.48623	40.072	20928
I12374.AG_Argentina_Pampas_Southern_2600BP	I14584.AG_Argentina_Central_Plains_NorthDulceRiver_500BP	YRI.DG	59.9921	1.49638	40.091	20994
I12739.AG_Argentina_Central_Plains_MesopotamiaSantiagoDelEstero_400BP	I34671.TW_Argentina_Northwest_SubandeanValleys_Hualfin_2400BP	YRI.DG	58.175	1.45001	40.12	21528
I12740.AG_Argentina_Central_Plains_MesopotamiaSantiagoDelEstero_400BP	I14580.AG_Argentina_Central_Plains_NorthDulceRiver_500BP	YRI.DG	60.846	1.51652	40.122	21549
I12764.AG_Argentina_Central_Hills_SierrasChicas_700BP	I12946.AG_Argentina_ParanaRiver_UpperDelta_700BP	YRI.DG	59.1522	1.47345	40.146	20955
ARG_22664_66_Argentina_Northwest_SouthernPuna_Antofagasta_1200BP	I12729.AG_Argentina_Central_Hills_Traslasierra_800BP	YRI.DG	61.9757	1.54308	40.164	19299
I14569.AG_Argentina_Central_Plains_MesopotamiaSantiagoDelEstero_400BP	I35526.TW_Argentina_Central_Plains_NorthDulceRiver_500BP	YRI.DG	58.9929	1.46843	40.174	19353
I12374.AG_Argentina_Pampas_Southern_2600BP	I19249.AG_Argentina_ParanaRiver_UpperDelta_700BP	YRI.DG	61.7553	1.53689	40.182	19877
I12734.AG_Argentina_Central_Plains_MesopotamiaSantiagoDelEstero_400BP	I12766.AG_Argentina_Central_Hills_SierrasChicas_4100BP	YRI.DG	59.7642	1.48653	40.204	19943
I14564.AG_Argentina_Central_Plains_MesopotamiaSantiagoDelEstero_1700BP	I19226.AG_Argentina_Northwest_SubandeanValleys_Hualfin_2400BP	YRI.DG	58.0347	1.44352	40.204	21768
I12717.AG_Argentina_Central_Plains_MarChiquita_2500BP	I12767.AG_Argentina_Northwest_SouthernPuna_Antofagasta_1200BP	YRI.DG	55.2374	1.37361	40.213	22649
I12767.AG_Argentina_Northwest_SouthernPuna_Antofagasta_1200BP	I14561.AG_Argentina_Central_Plains_MesopotamiaSantiagoDelEstero_400BP	YRI.DG	59.4428	1.47804	40.217	21070
I12739.AG_Argentina_Central_Plains_MesopotamiaSantiagoDelEstero_400BP	I34677.TW_Argentina_Central_Plains_EastCordoba_600BP	YRI.DG	62.3766	1.5508	40.222	17550
I12944.AG_Argentina_Northwest_SubandeanValleys_Hualfin_2400BP	I19248.AG_Argentina_ParanaRiver_UpperDelta_700BP	YRI.DG	56.9002	1.41446	40.228	23882
I12373.AG_Argentina_Pampas_Southern_2600BP	I19226.AG_Argentina_Northwest_SubandeanValleys_Hualfin_2400BP	YRI.DG	59.3719	1.47575	40.232	20794
I12712.AG_Argentina_Central_Plains_MarChiquita_2500BP	I14559.AG_Argentina_Central_Plains_MesopotamiaSantiagoDelEstero_400BP	YRI.DG	62.9265	1.56408	40.232	18740
I12370.AG_Argentina_Pampas_Southern_2600BP	I30891.TW_Argentina_Central_Plains_MesopotamiaSantiagoDelEstero_1000BP	YRI.DG	59.7812	1.48551	40.243	20090
I12712.AG_Argentina_Central_Plains_MarChiquita_2500BP	I14568.AG_Argentina_Central_Plains_MesopotamiaSantiagoDelEstero_400BP	YRI.DG	60.5727	1.50502	40.247	19877
I12766.AG_Argentina_Central_Hills_SierrasChicas_4100BP	I12944.AG_Argentina_Northwest_SubandeanValleys_Hualfin_2400BP	YRI.DG	58.6953	1.45827	40.25	19375
I14564.AG_Argentina_Central_Plains_MesopotamiaSantiagoDelEstero_1700BP	I34668.TW_Argentina_Pampas_Southern_2600BP	YRI.DG	61.2587	1.5218	40.254	21152
I12721.AG_Argentina_Central_Hills_SierrasChicas_1700BP	I34833.TW_Argentina_Northwest_SubandeanValleys_Ambato_1200BP	YRI.DG	61.2093	1.52035	40.26	19137
I34671.TW_Argentina_Northwest_SubandeanValleys_Hualfin_2400BP	I34694.TW_Argentina_ParanaRiver_LowerDelta_1600BP	YRI.DG	59.4994	1.47731	40.275	22626
I19222.AG_Argentina_Central_Hills_Comechingones_500BP	I34671.TW_Argentina_Northwest_SubandeanValleys_Hualfin_2400BP	YRI.DG	57.9679	1.43928	40.276	21525
I12712.AG_Argentina_Central_Plains_MarChiquita_2500BP	I14577.AG_Argentina_Central_Plains_NorthDulceRiver_500BP	YRI.DG	59.6324	1.47994	40.294	19420
I12712.AG_Argentina_Central_Plains_MarChiquita_2500BP	I39331.TW_Argentina_Central_Hills_NorthPunilla_700BP	YRI.DG	62.0047	1.53851	40.302	18971
I12604.AG_Argentina_Central_Hills_SierrasChicas_1700BP	I34685.TW_Argentina_Central_Hills_Traslasierra_800BP	YRI.DG	60.4446	1.49941	40.312	22445
I12767.AG_Argentina_Northwest_SouthernPuna_Antofagasta_1200BP	I14572.AG_Argentina_Central_Plains_MesopotamiaSantiagoDelEstero_400BP	YRI.DG	56.4526	1.39997	40.324	23149
I12729.AG_Argentina_Central_Hills_Traslasierra_800BP	I12737.AG_Argentina_Central_Plains_MesopotamiaSantiagoDelEstero_400BP	YRI.DG	63.514	1.57464	40.336	18666
I12766.AG_Argentina_Central_Hills_SierrasChicas_4100BP	I30890.TW_Argentina_Central_Plains_NorthSantiagodelEstero_500BP	YRI.DG	60.0368	1.48803	40.346	21105
I12721.AG_Argentina_Central_Hills_SierrasChicas_1700BP	I12757.AG_Argentina_Northwest_SouthernPuna_Antofagasta_2100BP	YRI.DG	59.423	1.47239	40.358	20849
I14567.AG_Argentina_Central_Plains_MesopotamiaSantiagoDelEstero_400BP	I30891.TW_Argentina_Central_Plains_MesopotamiaSantiagoDelEstero_1000BP	YRI.DG	61.6411	1.52715	40.364	20310
I34671.TW_Argentina_Northwest_SubandeanValleys_Hualfin_2400BP	I39331.TW_Argentina_Central_Hills_NorthPunilla_700BP	YRI.DG	57.0597	1.41336	40.372	21542
I12740.AG_Argentina_Central_Plains_MesopotamiaSantiagoDelEstero_400BP	I12748.AG_Argentina_ParanaRiver_UpperDelta_700BP	YRI.DG	61.4316	1.52109	40.387	19570
I12742.AG_Argentina_Central_Plains_MesopotamiaSantiagoDelEstero_400BP	I17033.AG_Argentina_Central_Hills_SouthPunilla_1600BP	YRI.DG	59.5989	1.47325	40.454	22408
I12758.AG_Argentina_Northwest_SouthernPuna_Antofagasta_1200BP	I12766.AG_Argentina_Central_Hills_SierrasChicas_4100BP	YRI.DG	56.037	1.38473	40.468	22825
I12764.AG_Argentina_Central_Hills_SierrasChicas_700BP	I19222.AG_Argentina_Central_Hills_Comechingones_500BP	YRI.DG	59.2492	1.46288	40.502	24848
I12736.AG_Argentina_Central_Plains_MesopotamiaSantiagoDelEstero_400BP	I17033.AG_Argentina_Central_Hills_SouthPunilla_1600BP	YRI.DG	60.8602	1.50212	40.516	18711
I12767.AG_Argentina_Northwest_SouthernPuna_Antofagasta_1200BP	I13562.AG_Argentina_Central_Plains_MarChiquita_2500BP	YRI.DG	60.8518	1.50161	40.524	19312
I12734.AG_Argentina_Central_Plains_MesopotamiaSantiagoDelEstero_400BP	I17033.AG_Argentina_Central_Hills_SouthPunilla_1600BP	YRI.DG	62.8041	1.54883	40.549	19830
I12601.AG_Argentina_Central_Hills_Calamuchita_4200BP	I12729.AG_Argentina_Central_Hills_Traslasierra_800BP	YRI.DG	61.9625	1.52793	40.553	18287
I12764.AG_Argentina_Central_Hills_SierrasChicas_700BP	I17032.AG_Argentina_Central_Plains_MarChiquita_3900BP	YRI.DG	62.1937	1.53315	40.566	20525
I14573.AG_Argentina_Central_Plains_MesopotamiaSantiagoDelEstero_400BP	I30892.TW_Argentina_Central_Plains_MesopotamiaSantiagoDelEstero_1000BP	YRI.DG	60.502	1.49107	40.576	20332
ARG_22664_66_Argentina_Northwest_SouthernPuna_Antofagasta_1200BP	I12712.AG_Argentina_Central_Plains_MarChiquita_2500BP	YRI.DG	58.6376	1.44494	40.581	20847
I12765.AG_Argentina_Central_Hills_SierrasChicas_700BP	I14575.AG_Argentina_Central_Plains_MesopotamiaSantiagoDelEstero_400BP	YRI.DG	58.8988	1.45135	40.582	21257
ARG_22664_66_Argentina_Northwest_SouthernPuna_Antofagasta_1200BP	I12767.AG_Argentina_Northwest_SouthernPuna_Antofagasta_1200BP	YRI.DG	63.8828	1.57396	40.587	17917
I12764.AG_Argentina_Central_Hills_SierrasChicas_700BP	I34675.TW_Argentina_Central_Plains_EastCordoba_600BP	YRI.DG	60.778	1.49702	40.599	19436
I12721.AG_Argentina_Central_Hills_SierrasChicas_1700BP	I14559.AG_Argentina_Central_Plains_MesopotamiaSantiagoDelEstero_400BP	YRI.DG	62.2124	1.532	40.609	21024
I12721.AG_Argentina_Central_Hills_SierrasChicas_1700BP	I12946.AG_Argentina_ParanaRiver_UpperDelta_700BP	YRI.DG	60.678	1.49414	40.611	20611
I14563.AG_Argentina_Central_Plains_MesopotamiaSantiagoDelEstero_400BP	I34685.TW_Argentina_Central_Hills_Traslasierra_800BP	YRI.DG	58.5031	1.44058	40.611	23123
I34685.TW_Argentina_Central_Hills_Traslasierra_800BP	I34691.TW_Argentina_Central_Plains_MarChiquita_700BP	YRI.DG	61.2084	1.50668	40.625	22837
I17033.AG_Argentina_Central_Hills_SouthPunilla_1600BP	I30890.TW_Argentina_Central_Plains_NorthSantiagodelEstero_500BP	YRI.DG	62.4483	1.53702	40.63	20755
I17033.AG_Argentina_Central_Hills_SouthPunilla_1600BP	I17037.AG_Argentina_Central_Hills_Traslasierra_800BP	YRI.DG	60.8713	1.49666	40.672	19982
I12755.AG_Argentina_Central_Plains_MarChiquita_700BP	I34677.TW_Argentina_Central_Plains_EastCordoba_600BP	YRI.DG	61.3453	1.50813	40.676	21457
I12764.AG_Argentina_Central_Hills_SierrasChicas_700BP	I14559.AG_Argentina_Central_Plains_MesopotamiaSantiagoDelEstero_400BP	YRI.DG	60.6304	1.48961	40.702	21622
I14571.AG_Argentina_Central_Plains_MesopotamiaSantiagoDelEstero_400BP	I17033.AG_Argentina_Central_Hills_SouthPunilla_1600BP	YRI.DG	59.095	1.45164	40.709	22307
I12373.AG_Argentina_Pampas_Southern_2600BP	I14564.AG_Argentina_Central_Plains_MesopotamiaSantiagoDelEstero_1700BP	YRI.DG	59.2347	1.4549	40.714	21220
I30891.TW_Argentina_Central_Plains_MesopotamiaSantiagoDelEstero_1000BP	I8351.AG_Argentina_Pampas_CentralPampeanDunefields_1600BP	YRI.DG	61.126	1.50033	40.742	22360
I17034.AG_Argentina_Central_Plains_EastCordoba_600BP	I35526.TW_Argentina_Central_Plains_NorthDulceRiver_500BP	YRI.DG	62.4054	1.53147	40.749	19377
I12945.AG_Argentina_Northwest_SubandeanValleys_Hualfin_2400BP	I34677.TW_Argentina_Central_Plains_EastCordoba_600BP	YRI.DG	58.6928	1.43928	40.779	23286
I12717.AG_Argentina_Central_Plains_MarChiquita_2500BP	I34677.TW_Argentina_Central_Plains_EastCordoba_600BP	YRI.DG	61.1562	1.49892	40.8	22880
I12729.AG_Argentina_Central_Hills_Traslasierra_800BP	I14577.AG_Argentina_Central_Plains_NorthDulceRiver_500BP	YRI.DG	60.8471	1.49025	40.83	19954
I14569.AG_Argentina_Central_Plains_MesopotamiaSantiagoDelEstero_400BP	I19226.AG_Argentina_Northwest_SubandeanValleys_Hualfin_2400BP	YRI.DG	58.3468	1.42872	40.838	25837
I12602.AG_Argentina_Central_Hills_NorthCordoba_900BP	I34677.TW_Argentina_Central_Plains_EastCordoba_600BP	YRI.DG	63.6514	1.55736	40.871	20265
I12944.AG_Argentina_Northwest_SubandeanValleys_Hualfin_2400BP	I30891.TW_Argentina_Central_Plains_MesopotamiaSantiagoDelEstero_1000BP	YRI.DG	60.1908	1.47266	40.872	23101
I12764.AG_Argentina_Central_Hills_SierrasChicas_700BP	I14563.AG_Argentina_Central_Plains_MesopotamiaSantiagoDelEstero_400BP	YRI.DG	59.7113	1.45997	40.899	22113
I12717.AG_Argentina_Central_Plains_MarChiquita_2500BP	I19248.AG_Argentina_ParanaRiver_UpperDelta_700BP	YRI.DG	59.6634	1.45829	40.913	21198
I14565.AG_Argentina_Central_Plains_MesopotamiaSantiagoDelEstero_400BP	I14575.AG_Argentina_Central_Plains_MesopotamiaSantiagoDelEstero_400BP	YRI.DG	57.7996	1.41264	40.916	23048
I19221.AG_Argentina_Central_Hills_Occientales_1900BP	I34671.TW_Argentina_Northwest_SubandeanValleys_Hualfin_2400BP	YRI.DG	57.0092	1.39156	40.968	24689
I12370.AG_Argentina_Pampas_Southern_2600BP	I12767.AG_Argentina_Northwest_SouthernPuna_Antofagasta_1200BP	YRI.DG	58.3958	1.42517	40.975	22670
I12368.AG_Argentina_Pampas_SouthSaladoRiver_800BP	I30891.TW_Argentina_Central_Plains_MesopotamiaSantiagoDelEstero_1000BP	YRI.DG	59.6311	1.45491	40.986	22096
I12726.AG_Argentina_Central_Hills_SierrasChicas_4100BP	I34685.TW_Argentina_Central_Hills_Traslasierra_800BP	YRI.DG	63.0789	1.53895	40.988	20555
I12602.AG_Argentina_Central_Hills_NorthCordoba_900BP	I34671.TW_Argentina_Northwest_SubandeanValleys_Hualfin_2400BP	YRI.DG	58.1643	1.41882	40.995	24041
I17029.AG_Argentina_Central_Plains_MarChiquita_700BP	I19248.AG_Argentina_ParanaRiver_UpperDelta_700BP	YRI.DG	57.8783	1.41172	40.999	22731
I12721.AG_Argentina_Central_Hills_SierrasChicas_1700BP	I19258.AG_Argentina_Central_Hills_Comechingones_1200BP	YRI.DG	62.0202	1.51246	41.006	20314
I12764.AG_Argentina_Central_Hills_SierrasChicas_700BP	I39331.TW_Argentina_Central_Hills_NorthPunilla_700BP	YRI.DG	61.1693	1.49158	41.01	21765
I12766.AG_Argentina_Central_Hills_SierrasChicas_4100BP	I14562.AG_Argentina_Central_Plains_MesopotamiaSantiagoDelEstero_400BP	YRI.DG	59.2735	1.44536	41.01	22857
I12369.AG_Argentina_Pampas_SouthSaladoRiver_800BP	I12766.AG_Argentina_Central_Hills_SierrasChicas_4100BP	YRI.DG	56.5924	1.37986	41.013	22925
I12767.AG_Argentina_Northwest_SouthernPuna_Antofagasta_1200BP	I12944.AG_Argentina_Northwest_SubandeanValleys_Hualfin_2400BP	YRI.DG	57.6686	1.40582	41.021	25519
I17029.AG_Argentina_Central_Plains_MarChiquita_700BP	I30891.TW_Argentina_Central_Plains_MesopotamiaSantiagoDelEstero_1000BP	YRI.DG	60.0549	1.46392	41.023	21737
I34685.TW_Argentina_Central_Hills_Traslasierra_800BP	I35522.TW_Argentina_Northwest_SouthernPuna_Antofagasta_500BP	YRI.DG	61.201	1.4915	41.033	22599
ARG_22645_Argentina_Northwest_SouthernPuna_Antofagasta_1200BP	I34668.TW_Argentina_Pampas_Southern_2600BP	YRI.DG	59.4938	1.4498	41.036	21966
I12948.AG_Argentina_ParanaRiver_UpperDelta_700BP	I13563.AG_Argentina_Central_Plains_MarChiquita_3900BP	YRI.DG	60.3756	1.47128	41.036	19342
I12374.AG_Argentina_Pampas_Southern_2600BP	I14578.AG_Argentina_Central_Plains_NorthDulceRiver_500BP	YRI.DG	60.3208	1.46975	41.042	20661
I12767.AG_Argentina_Northwest_SouthernPuna_Antofagasta_1200BP	I34681.TW_Argentina_Central_Hills_SierrasChicas_700BP	YRI.DG	61.573	1.50004	41.048	20583
I14572.AG_Argentina_Central_Plains_MesopotamiaSantiagoDelEstero_400BP	I30891.TW_Argentina_Central_Plains_MesopotamiaSantiagoDelEstero_1000BP	YRI.DG	62.0294	1.50988	41.082	20632
I19259.AG_Argentina_Central_Hills_Comechingones_4100BP	I34468.TW_Argentina_Central_Plains_MarChiquita_2500BP	YRI.DG	61.0673	1.48613	41.091	21357
I12731.AG_Argentina_Central_Hills_NorthPunilla_700BP	I34677.TW_Argentina_Central_Plains_EastCordoba_600BP	YRI.DG	60.9458	1.48262	41.107	20892
I12732.AG_Argentina_Central_Plains_MesopotamiaSantiagoDelEstero_400BP	I34677.TW_Argentina_Central_Plains_EastCordoba_600BP	YRI.DG	61.5788	1.49725	41.128	20601
I14561.AG_Argentina_Central_Plains_MesopotamiaSantiagoDelEstero_400BP	I34671.TW_Argentina_Northwest_SubandeanValleys_Hualfin_2400BP	YRI.DG	59.7364	1.45229	41.133	25398
I12370.AG_Argentina_Pampas_Southern_2600BP	I34677.TW_Argentina_Central_Plains_EastCordoba_600BP	YRI.DG	62.3262	1.51519	41.134	22820
ARG_22664_66_Argentina_Northwest_SouthernPuna_Antofagasta_1200BP	I34677.TW_Argentina_Central_Plains_EastCordoba_600BP	YRI.DG	61.9331	1.5048	41.157	20526
I12732.AG_Argentina_Central_Plains_MesopotamiaSantiagoDelEstero_400BP	I30891.TW_Argentina_Central_Plains_MesopotamiaSantiagoDelEstero_1000BP	YRI.DG	63.3917	1.53993	41.165	18572
I12718.AG_Argentina_Central_Hills_Traslasierra_800BP	I17033.AG_Argentina_Central_Hills_SouthPunilla_1600BP	YRI.DG	60.9613	1.48054	41.175	22518
I12712.AG_Argentina_Central_Plains_MarChiquita_2500BP	I14573.AG_Argentina_Central_Plains_MesopotamiaSantiagoDelEstero_400BP	YRI.DG	63.0006	1.52986	41.181	18701
I12731.AG_Argentina_Central_Hills_NorthPunilla_700BP	I34671.TW_Argentina_Northwest_SubandeanValleys_Hualfin_2400BP	YRI.DG	58.6295	1.42353	41.186	25082
I12727.AG_Argentina_Central_Hills_Traslasierra_800BP	I12766.AG_Argentina_Central_Hills_SierrasChicas_4100BP	YRI.DG	60.9847	1.48058	41.19	19444
I12368.AG_Argentina_Pampas_SouthSaladoRiver_800BP	I19248.AG_Argentina_ParanaRiver_UpperDelta_700BP	YRI.DG	56.2945	1.36661	41.193	23028
I34668.TW_Argentina_Pampas_Southern_2600BP	I35526.TW_Argentina_Central_Plains_NorthDulceRiver_500BP	YRI.DG	62.0631	1.50624	41.204	19926
I12765.AG_Argentina_Central_Hills_SierrasChicas_700BP	I14578.AG_Argentina_Central_Plains_NorthDulceRiver_500BP	YRI.DG	60.7784	1.47495	41.207	22748
I12764.AG_Argentina_Central_Hills_SierrasChicas_700BP	I34694.TW_Argentina_ParanaRiver_LowerDelta_1600BP	YRI.DG	58.6676	1.42359	41.211	22215
I12740.AG_Argentina_Central_Plains_MesopotamiaSantiagoDelEstero_400BP	I12948.AG_Argentina_ParanaRiver_UpperDelta_700BP	YRI.DG	58.188	1.41148	41.225	23539
I14562.AG_Argentina_Central_Plains_MesopotamiaSantiagoDelEstero_400BP	I17033.AG_Argentina_Central_Hills_SouthPunilla_1600BP	YRI.DG	59.6627	1.44681	41.237	22766
I14565.AG_Argentina_Central_Plains_MesopotamiaSantiagoDelEstero_400BP	I35526.TW_Argentina_Central_Plains_NorthDulceRiver_500BP	YRI.DG	58.6139	1.42062	41.259	22494
I12721.AG_Argentina_Central_Hills_SierrasChicas_1700BP	I14563.AG_Argentina_Central_Plains_MesopotamiaSantiagoDelEstero_400BP	YRI.DG	60.5059	1.46541	41.289	21806
I12604.AG_Argentina_Central_Hills_SierrasChicas_1700BP	I12721.AG_Argentina_Central_Hills_SierrasChicas_1700BP	YRI.DG	62.2272	1.50702	41.292	20711
I12764.AG_Argentina_Central_Hills_SierrasChicas_700BP	I36284.TW_Argentina_GranChaco_HumidChaco_1400BP	YRI.DG	59.8566	1.44936	41.299	20078
I14575.AG_Argentina_Central_Plains_MesopotamiaSantiagoDelEstero_400BP	I19259.AG_Argentina_Central_Hills_Comechingones_4100BP	YRI.DG	58.0606	1.40568	41.304	24326
I12373.AG_Argentina_Pampas_Southern_2600BP	I17034.AG_Argentina_Central_Plains_EastCordoba_600BP	YRI.DG	58.0248	1.40444	41.315	23710
I12743.AG_Argentina_Central_Plains_MesopotamiaSantiagoDelEstero_400BP	I12948.AG_Argentina_ParanaRiver_UpperDelta_700BP	YRI.DG	62.0431	1.50161	41.318	19838
I14567.AG_Argentina_Central_Plains_MesopotamiaSantiagoDelEstero_400BP	I34677.TW_Argentina_Central_Plains_EastCordoba_600BP	YRI.DG	60.0841	1.45384	41.328	22734
I12742.AG_Argentina_Central_Plains_MesopotamiaSantiagoDelEstero_400BP	I12766.AG_Argentina_Central_Hills_SierrasChicas_4100BP	YRI.DG	60.0113	1.45182	41.335	22641
I12764.AG_Argentina_Central_Hills_SierrasChicas_700BP	I14577.AG_Argentina_Central_Plains_NorthDulceRiver_500BP	YRI.DG	58.3438	1.41103	41.348	22610
I12603.AG_Argentina_Central_Plains_MarChiquita_700BP	I12767.AG_Argentina_Northwest_SouthernPuna_Antofagasta_1200BP	YRI.DG	60.4399	1.46135	41.359	21678
I12712.AG_Argentina_Central_Plains_MarChiquita_2500BP	I34667.TW_Argentina_Pampas_Southern_2600BP	YRI.DG	57.8967	1.39932	41.375	22748
I14577.AG_Argentina_Central_Plains_NorthDulceRiver_500BP	I30892.TW_Argentina_Central_Plains_MesopotamiaSantiagoDelEstero_1000BP	YRI.DG	59.8191	1.44466	41.407	20842
I34685.TW_Argentina_Central_Hills_Traslasierra_800BP	I36284.TW_Argentina_GranChaco_HumidChaco_1400BP	YRI.DG	59.4685	1.43615	41.408	24607
I14557.AG_Argentina_Central_Plains_MesopotamiaSantiagoDelEstero_400BP	I34677.TW_Argentina_Central_Plains_EastCordoba_600BP	YRI.DG	63.1986	1.52528	41.434	19504
I12764.AG_Argentina_Central_Hills_SierrasChicas_700BP	I14583.AG_Argentina_Central_Plains_NorthDulceRiver_500BP	YRI.DG	60.0293	1.44875	41.435	21683
ARG_22645_Argentina_Northwest_SouthernPuna_Antofagasta_1200BP	I12720.AG_Argentina_Central_Hills_SierrasChicas_1700BP	YRI.DG	60.9326	1.47041	41.439	23047
I12368.AG_Argentina_Pampas_SouthSaladoRiver_800BP	I12767.AG_Argentina_Northwest_SouthernPuna_Antofagasta_1200BP	YRI.DG	57.4851	1.38695	41.447	24717
I17033.AG_Argentina_Central_Hills_SouthPunilla_1600BP	I34463.TW_Argentina_Central_Plains_EastCordoba_600BP	YRI.DG	59.4369	1.43339	41.466	24478
I13562.AG_Argentina_Central_Plains_MarChiquita_2500BP	I30892.TW_Argentina_Central_Plains_MesopotamiaSantiagoDelEstero_1000BP	YRI.DG	58.6254	1.41258	41.502	23712
I12734.AG_Argentina_Central_Plains_MesopotamiaSantiagoDelEstero_400BP	I19248.AG_Argentina_ParanaRiver_UpperDelta_700BP	YRI.DG	56.764	1.36739	41.513	24593
I14584.AG_Argentina_Central_Plains_NorthDulceRiver_500BP	I17034.AG_Argentina_Central_Plains_EastCordoba_600BP	YRI.DG	62.4072	1.50262	41.532	20804
I14569.AG_Argentina_Central_Plains_MesopotamiaSantiagoDelEstero_400BP	I19249.AG_Argentina_ParanaRiver_UpperDelta_700BP	YRI.DG	61.701	1.48559	41.533	20706
I12603.AG_Argentina_Central_Plains_MarChiquita_700BP	I34677.TW_Argentina_Central_Plains_EastCordoba_600BP	YRI.DG	63.4656	1.52514	41.613	21029
I14561.AG_Argentina_Central_Plains_MesopotamiaSantiagoDelEstero_400BP	I34677.TW_Argentina_Central_Plains_EastCordoba_600BP	YRI.DG	60.3266	1.44844	41.649	21066
ARG_22664_66_Argentina_Northwest_SouthernPuna_Antofagasta_1200BP	I12764.AG_Argentina_Central_Hills_SierrasChicas_700BP	YRI.DG	58.5827	1.40641	41.654	23646
I12721.AG_Argentina_Central_Hills_SierrasChicas_1700BP	I34684.TW_Argentina_Central_Hills_Traslasierra_800BP	YRI.DG	64.4169	1.54592	41.669	21339
I12369.AG_Argentina_Pampas_SouthSaladoRiver_800BP	I17033.AG_Argentina_Central_Hills_SouthPunilla_1600BP	YRI.DG	59.9056	1.43711	41.685	22795
ARG_22645_Argentina_Northwest_SouthernPuna_Antofagasta_1200BP	I14565.AG_Argentina_Central_Plains_MesopotamiaSantiagoDelEstero_400BP	YRI.DG	58.7001	1.4077	41.699	23558
ARG_22645_Argentina_Northwest_SouthernPuna_Antofagasta_1200BP	I12765.AG_Argentina_Central_Hills_SierrasChicas_700BP	YRI.DG	59.5822	1.42884	41.7	23021
I12376.AG_Argentina_Pampas_Southern_2600BP	I34468.TW_Argentina_Central_Plains_MarChiquita_2500BP	YRI.DG	61.671	1.47835	41.716	22961
I12736.AG_Argentina_Central_Plains_MesopotamiaSantiagoDelEstero_400BP	I19248.AG_Argentina_ParanaRiver_UpperDelta_700BP	YRI.DG	60.0866	1.4403	41.718	23288
ARG_22647_Argentina_Northwest_SouthernPuna_Antofagasta_1200BP	I30891.TW_Argentina_Central_Plains_MesopotamiaSantiagoDelEstero_1000BP	YRI.DG	59.9476	1.43656	41.73	22796
ARG_22664_66_Argentina_Northwest_SouthernPuna_Antofagasta_1200BP	I12721.AG_Argentina_Central_Hills_SierrasChicas_1700BP	YRI.DG	59.8504	1.43419	41.731	22179
I12766.AG_Argentina_Central_Hills_SierrasChicas_4100BP	I14558.AG_Argentina_Central_Plains_MesopotamiaSantiagoDelEstero_400BP	YRI.DG	59.956	1.4367	41.732	23885
I12720.AG_Argentina_Central_Hills_SierrasChicas_1700BP	I19249.AG_Argentina_ParanaRiver_UpperDelta_700BP	YRI.DG	59.3664	1.42176	41.755	21926
I17032.AG_Argentina_Central_Plains_MarChiquita_3900BP	I34685.TW_Argentina_Central_Hills_Traslasierra_800BP	YRI.DG	59.3029	1.41971	41.771	21981
I19258.AG_Argentina_Central_Hills_Comechingones_1200BP	I34685.TW_Argentina_Central_Hills_Traslasierra_800BP	YRI.DG	60.2585	1.44205	41.787	20913
I12767.AG_Argentina_Northwest_SouthernPuna_Antofagasta_1200BP	I17029.AG_Argentina_Central_Plains_MarChiquita_700BP	YRI.DG	57.2611	1.3702	41.79	24152
ARG_22645_Argentina_Northwest_SouthernPuna_Antofagasta_1200BP	I12723.AG_Argentina_Central_Plains_MesopotamiaSantiagoDelEstero_400BP	YRI.DG	60.4411	1.44608	41.797	22790
I17033.AG_Argentina_Central_Hills_SouthPunilla_1600BP	I8351.AG_Argentina_Pampas_CentralPampeanDunefields_1600BP	YRI.DG	60.5096	1.44767	41.798	19604
I13563.AG_Argentina_Central_Plains_MarChiquita_3900BP	I19242.AG_Argentina_Northwest_SubandeanValleys_Ambato_1200BP	YRI.DG	58.457	1.39847	41.801	24086
I12712.AG_Argentina_Central_Plains_MarChiquita_2500BP	I19222.AG_Argentina_Central_Hills_Comechingones_500BP	YRI.DG	61.1963	1.46389	41.804	21172
I14569.AG_Argentina_Central_Plains_MesopotamiaSantiagoDelEstero_400BP	I34668.TW_Argentina_Pampas_Southern_2600BP	YRI.DG	59.7662	1.42943	41.811	24790
I14554.AG_Argentina_Central_Plains_MesopotamiaSantiagoDelEstero_400BP	I34677.TW_Argentina_Central_Plains_EastCordoba_600BP	YRI.DG	61.0032	1.45869	41.821	23830
I12743.AG_Argentina_Central_Plains_MesopotamiaSantiagoDelEstero_400BP	I19242.AG_Argentina_Northwest_SubandeanValleys_Ambato_1200BP	YRI.DG	59.4815	1.4206	41.871	23399
I12766.AG_Argentina_Central_Hills_SierrasChicas_4100BP	I17037.AG_Argentina_Central_Hills_Traslasierra_800BP	YRI.DG	60.5548	1.44612	41.874	19915
I34671.TW_Argentina_Northwest_SubandeanValleys_Hualfin_2400BP	I34684.TW_Argentina_Central_Hills_Traslasierra_800BP	YRI.DG	58.8432	1.40473	41.889	22857
I12766.AG_Argentina_Central_Hills_SierrasChicas_4100BP	I42079.TW_Argentina_Pampas_Southern_2600BP	YRI.DG	56.4605	1.34731	41.906	27461
I12729.AG_Argentina_Central_Hills_Traslasierra_800BP	I19222.AG_Argentina_Central_Hills_Comechingones_500BP	YRI.DG	62.5874	1.49342	41.909	22032
I14568.AG_Argentina_Central_Plains_MesopotamiaSantiagoDelEstero_400BP	I30892.TW_Argentina_Central_Plains_MesopotamiaSantiagoDelEstero_1000BP	YRI.DG	61.685	1.47127	41.926	21049
I12719.AG_Argentina_Central_Plains_MarChiquita_700BP	I30891.TW_Argentina_Central_Plains_MesopotamiaSantiagoDelEstero_1000BP	YRI.DG	63.241	1.50749	41.951	20732
I12601.AG_Argentina_Central_Hills_Calamuchita_4200BP	I34685.TW_Argentina_Central_Hills_Traslasierra_800BP	YRI.DG	65.0881	1.55141	41.954	21211
I12603.AG_Argentina_Central_Plains_MarChiquita_700BP	I34671.TW_Argentina_Northwest_SubandeanValleys_Hualfin_2400BP	YRI.DG	57.8275	1.37741	41.983	25289
ARG_22664_66_Argentina_Northwest_SouthernPuna_Antofagasta_1200BP	I30892.TW_Argentina_Central_Plains_MesopotamiaSantiagoDelEstero_1000BP	YRI.DG	58.5729	1.39457	42.001	24960
I14576.AG_Argentina_Central_Plains_NorthDulceRiver_500BP	I34468.TW_Argentina_Central_Plains_MarChiquita_2500BP	YRI.DG	61.5355	1.46478	42.01	21764
I12729.AG_Argentina_Central_Hills_Traslasierra_800BP	I34667.TW_Argentina_Pampas_Southern_2600BP	YRI.DG	61.4432	1.46234	42.017	21798
I19248.AG_Argentina_ParanaRiver_UpperDelta_700BP	I35528.TW_Argentina_Central_Plains_NorthDulceRiver_500BP	YRI.DG	57.2796	1.36279	42.031	24164
I12721.AG_Argentina_Central_Hills_SierrasChicas_1700BP	I14583.AG_Argentina_Central_Plains_NorthDulceRiver_500BP	YRI.DG	62.634	1.48986	42.04	21404
I12741.AG_Argentina_Central_Plains_MesopotamiaSantiagoDelEstero_400BP	I19248.AG_Argentina_ParanaRiver_UpperDelta_700BP	YRI.DG	57.8816	1.37664	42.046	24231
I12729.AG_Argentina_Central_Hills_Traslasierra_800BP	I34684.TW_Argentina_Central_Hills_Traslasierra_800BP	YRI.DG	67.4334	1.60336	42.058	18607
I12732.AG_Argentina_Central_Plains_MesopotamiaSantiagoDelEstero_400BP	I34671.TW_Argentina_Northwest_SubandeanValleys_Hualfin_2400BP	YRI.DG	57.1261	1.35746	42.083	24939
I12766.AG_Argentina_Central_Hills_SierrasChicas_4100BP	I14571.AG_Argentina_Central_Plains_MesopotamiaSantiagoDelEstero_400BP	YRI.DG	59.2736	1.4085	42.083	22256
I12767.AG_Argentina_Northwest_SouthernPuna_Antofagasta_1200BP	I12945.AG_Argentina_Northwest_SubandeanValleys_Hualfin_2400BP	YRI.DG	58.7948	1.39641	42.104	23334
I30891.TW_Argentina_Central_Plains_MesopotamiaSantiagoDelEstero_1000BP	I34681.TW_Argentina_Central_Hills_SierrasChicas_700BP	YRI.DG	64.5038	1.53175	42.111	21515
I19224.AG_Argentina_Central_Plains_EastCordoba_600BP	I34677.TW_Argentina_Central_Plains_EastCordoba_600BP	YRI.DG	66.3125	1.57449	42.117	19852
I12748.AG_Argentina_ParanaRiver_UpperDelta_700BP	I13561.AG_Argentina_Central_Plains_MarChiquita_2500BP	YRI.DG	60.2344	1.42898	42.152	24208
I12767.AG_Argentina_Northwest_SouthernPuna_Antofagasta_1200BP	I19221.AG_Argentina_Central_Hills_Occientales_1900BP	YRI.DG	60.7199	1.44026	42.159	21561
I12766.AG_Argentina_Central_Hills_SierrasChicas_4100BP	I30888.TW_Argentina_Central_Plains_MarChiquita_700BP	YRI.DG	56.9424	1.35045	42.166	24896
I12712.AG_Argentina_Central_Plains_MarChiquita_2500BP	I19221.AG_Argentina_Central_Hills_Occientales_1900BP	YRI.DG	59.4356	1.40946	42.169	24851
I12767.AG_Argentina_Northwest_SouthernPuna_Antofagasta_1200BP	I19224.AG_Argentina_Central_Plains_EastCordoba_600BP	YRI.DG	59.8819	1.42005	42.169	20149
I14572.AG_Argentina_Central_Plains_MesopotamiaSantiagoDelEstero_400BP	I34671.TW_Argentina_Northwest_SubandeanValleys_Hualfin_2400BP	YRI.DG	57.195	1.35621	42.173	27806
I17037.AG_Argentina_Central_Hills_Traslasierra_800BP	I30891.TW_Argentina_Central_Plains_MesopotamiaSantiagoDelEstero_1000BP	YRI.DG	61.582	1.46024	42.173	23437
I12767.AG_Argentina_Northwest_SouthernPuna_Antofagasta_1200BP	I14554.AG_Argentina_Central_Plains_MesopotamiaSantiagoDelEstero_400BP	YRI.DG	59.7186	1.41517	42.199	23643
I12743.AG_Argentina_Central_Plains_MesopotamiaSantiagoDelEstero_400BP	I34834.TW_Argentina_Northwest_SubandeanValleys_Ambato_1200BP	YRI.DG	63.3589	1.50028	42.231	20429
I14582.AG_Argentina_Central_Plains_NorthDulceRiver_500BP	I17034.AG_Argentina_Central_Plains_EastCordoba_600BP	YRI.DG	60.8205	1.43992	42.239	22433
I34671.TW_Argentina_Northwest_SubandeanValleys_Hualfin_2400BP	I34675.TW_Argentina_Central_Plains_EastCordoba_600BP	YRI.DG	61.7223	1.46121	42.241	19791
I34667.TW_Argentina_Pampas_Southern_2600BP	I34671.TW_Argentina_Northwest_SubandeanValleys_Hualfin_2400BP	YRI.DG	58.2898	1.37953	42.253	26315
I14555.AG_Argentina_Central_Plains_MesopotamiaSantiagoDelEstero_400BP	I34468.TW_Argentina_Central_Plains_MarChiquita_2500BP	YRI.DG	63.3983	1.5002	42.26	22240
I14579.AG_Argentina_Central_Plains_NorthDulceRiver_500BP	I17033.AG_Argentina_Central_Hills_SouthPunilla_1600BP	YRI.DG	61.5496	1.45597	42.274	21385
I19248.AG_Argentina_ParanaRiver_UpperDelta_700BP	I8351.AG_Argentina_Pampas_CentralPampeanDunefields_1600BP	YRI.DG	57.9551	1.37044	42.29	23873
I12765.AG_Argentina_Central_Hills_SierrasChicas_700BP	I14584.AG_Argentina_Central_Plains_NorthDulceRiver_500BP	YRI.DG	60.6161	1.43306	42.298	23128
I14554.AG_Argentina_Central_Plains_MesopotamiaSantiagoDelEstero_400BP	I30891.TW_Argentina_Central_Plains_MesopotamiaSantiagoDelEstero_1000BP	YRI.DG	59.4577	1.40566	42.299	21280
I12729.AG_Argentina_Central_Hills_Traslasierra_800BP	I14557.AG_Argentina_Central_Plains_MesopotamiaSantiagoDelEstero_400BP	YRI.DG	60.2756	1.42474	42.306	23723
I14574.AG_Argentina_Central_Plains_MesopotamiaSantiagoDelEstero_400BP	I17033.AG_Argentina_Central_Hills_SouthPunilla_1600BP	YRI.DG	61.5155	1.45355	42.321	21886
I12712.AG_Argentina_Central_Plains_MarChiquita_2500BP	I12717.AG_Argentina_Central_Plains_MarChiquita_2500BP	YRI.DG	58.5544	1.38258	42.352	26913
I12374.AG_Argentina_Pampas_Southern_2600BP	I14582.AG_Argentina_Central_Plains_NorthDulceRiver_500BP	YRI.DG	60.6503	1.43118	42.378	22493
I12758.AG_Argentina_Northwest_SouthernPuna_Antofagasta_1200BP	I17033.AG_Argentina_Central_Hills_SouthPunilla_1600BP	YRI.DG	60.9685	1.43868	42.378	22378
I14556.AG_Argentina_Central_Plains_MesopotamiaSantiagoDelEstero_400BP	I17033.AG_Argentina_Central_Hills_SouthPunilla_1600BP	YRI.DG	61.4656	1.44986	42.394	21983
I19248.AG_Argentina_ParanaRiver_UpperDelta_700BP	I34678.TW_Argentina_Central_Plains_EastCordoba_600BP	YRI.DG	58.2465	1.37381	42.398	23685
I14584.AG_Argentina_Central_Plains_NorthDulceRiver_500BP	I34672.TW_Argentina_Pampas_SouthSaladoRiver_3300BP	YRI.DG	61.4154	1.44845	42.401	23347
I14575.AG_Argentina_Central_Plains_MesopotamiaSantiagoDelEstero_400BP	I34672.TW_Argentina_Pampas_SouthSaladoRiver_3300BP	YRI.DG	60.2831	1.42168	42.403	21279
I12766.AG_Argentina_Central_Hills_SierrasChicas_4100BP	I14574.AG_Argentina_Central_Plains_MesopotamiaSantiagoDelEstero_400BP	YRI.DG	61.2706	1.44452	42.416	22050
I12764.AG_Argentina_Central_Hills_SierrasChicas_700BP	I14568.AG_Argentina_Central_Plains_MesopotamiaSantiagoDelEstero_400BP	YRI.DG	61.1656	1.44135	42.436	23098
I14565.AG_Argentina_Central_Plains_MesopotamiaSantiagoDelEstero_400BP	I19249.AG_Argentina_ParanaRiver_UpperDelta_700BP	YRI.DG	60.7958	1.43254	42.439	23344
I12767.AG_Argentina_Northwest_SouthernPuna_Antofagasta_1200BP	I14567.AG_Argentina_Central_Plains_MesopotamiaSantiagoDelEstero_400BP	YRI.DG	59.1414	1.39292	42.458	23286
I14579.AG_Argentina_Central_Plains_NorthDulceRiver_500BP	I30891.TW_Argentina_Central_Plains_MesopotamiaSantiagoDelEstero_1000BP	YRI.DG	59.708	1.40556	42.48	24898
I12721.AG_Argentina_Central_Hills_SierrasChicas_1700BP	I14573.AG_Argentina_Central_Plains_MesopotamiaSantiagoDelEstero_400BP	YRI.DG	60.572	1.42585	42.481	21619
I12765.AG_Argentina_Central_Hills_SierrasChicas_700BP	I35526.TW_Argentina_Central_Plains_NorthDulceRiver_500BP	YRI.DG	64.3253	1.51356	42.499	21119
I30892.TW_Argentina_Central_Plains_MesopotamiaSantiagoDelEstero_1000BP	I39331.TW_Argentina_Central_Hills_NorthPunilla_700BP	YRI.DG	57.3463	1.34886	42.515	23364
I12721.AG_Argentina_Central_Hills_SierrasChicas_1700BP	I39331.TW_Argentina_Central_Hills_NorthPunilla_700BP	YRI.DG	63.5122	1.4931	42.537	21520
I12720.AG_Argentina_Central_Hills_SierrasChicas_1700BP	I35526.TW_Argentina_Central_Plains_NorthDulceRiver_500BP	YRI.DG	63.5703	1.49425	42.543	20896
I12729.AG_Argentina_Central_Hills_Traslasierra_800BP	I39331.TW_Argentina_Central_Hills_NorthPunilla_700BP	YRI.DG	61.2646	1.44007	42.543	19450
I12748.AG_Argentina_ParanaRiver_UpperDelta_700BP	I14566.AG_Argentina_Central_Plains_MesopotamiaSantiagoDelEstero_400BP	YRI.DG	60.415	1.41989	42.549	21586
I12372.AG_Argentina_Pampas_Southern_2600BP	I12766.AG_Argentina_Central_Hills_SierrasChicas_4100BP	YRI.DG	58.799	1.38131	42.568	23551
I19259.AG_Argentina_Central_Hills_Comechingones_4100BP	I35526.TW_Argentina_Central_Plains_NorthDulceRiver_500BP	YRI.DG	61.0294	1.43346	42.575	24639
I12757.AG_Argentina_Northwest_SouthernPuna_Antofagasta_2100BP	I34685.TW_Argentina_Central_Hills_Traslasierra_800BP	YRI.DG	60.8991	1.42985	42.591	22886
I12727.AG_Argentina_Central_Hills_Traslasierra_800BP	I19248.AG_Argentina_ParanaRiver_UpperDelta_700BP	YRI.DG	60.506	1.41998	42.61	23984
I12740.AG_Argentina_Central_Plains_MesopotamiaSantiagoDelEstero_400BP	I12951.AG_Argentina_GranChaco_HumidChaco_1400BP	YRI.DG	59.631	1.39918	42.619	22457
I12374.AG_Argentina_Pampas_Southern_2600BP	I19226.AG_Argentina_Northwest_SubandeanValleys_Hualfin_2400BP	YRI.DG	59.4167	1.39385	42.628	24519
I12737.AG_Argentina_Central_Plains_MesopotamiaSantiagoDelEstero_400BP	I34685.TW_Argentina_Central_Hills_Traslasierra_800BP	YRI.DG	61.4915	1.44221	42.637	22521
I14557.AG_Argentina_Central_Plains_MesopotamiaSantiagoDelEstero_400BP	I30892.TW_Argentina_Central_Plains_MesopotamiaSantiagoDelEstero_1000BP	YRI.DG	59.6075	1.39752	42.652	24737
I19221.AG_Argentina_Central_Hills_Occientales_1900BP	I30892.TW_Argentina_Central_Plains_MesopotamiaSantiagoDelEstero_1000BP	YRI.DG	57.6083	1.35059	42.654	26366
I14582.AG_Argentina_Central_Plains_NorthDulceRiver_500BP	I34672.TW_Argentina_Pampas_SouthSaladoRiver_3300BP	YRI.DG	59.1981	1.38768	42.66	24602
I12376.AG_Argentina_Pampas_Southern_2600BP	I35526.TW_Argentina_Central_Plains_NorthDulceRiver_500BP	YRI.DG	58.9753	1.38153	42.688	25741
I12764.AG_Argentina_Central_Hills_SierrasChicas_700BP	I14573.AG_Argentina_Central_Plains_MesopotamiaSantiagoDelEstero_400BP	YRI.DG	61.1238	1.43155	42.698	21556
I12751.AG_Argentina_Central_Hills_Traslasierra_800BP	I17033.AG_Argentina_Central_Hills_SouthPunilla_1600BP	YRI.DG	59.9867	1.40448	42.711	24776
I12601.AG_Argentina_Central_Hills_Calamuchita_4200BP	I12721.AG_Argentina_Central_Hills_SierrasChicas_1700BP	YRI.DG	63.8514	1.49494	42.712	20142
I12723.AG_Argentina_Central_Plains_MesopotamiaSantiagoDelEstero_400BP	I14584.AG_Argentina_Central_Plains_NorthDulceRiver_500BP	YRI.DG	62.2836	1.45783	42.723	23322
I14577.AG_Argentina_Central_Plains_NorthDulceRiver_500BP	I34685.TW_Argentina_Central_Hills_Traslasierra_800BP	YRI.DG	60.3864	1.41325	42.729	23849
I12373.AG_Argentina_Pampas_Southern_2600BP	I34668.TW_Argentina_Pampas_Southern_2600BP	YRI.DG	63.579	1.48792	42.73	20742
ARG_22647_Argentina_Northwest_SouthernPuna_Antofagasta_1200BP	I12712.AG_Argentina_Central_Plains_MarChiquita_2500BP	YRI.DG	56.9963	1.33348	42.743	25700
I12748.AG_Argentina_ParanaRiver_UpperDelta_700BP	I34691.TW_Argentina_Central_Plains_MarChiquita_700BP	YRI.DG	59.5233	1.39236	42.75	24884
I12719.AG_Argentina_Central_Plains_MarChiquita_700BP	I34677.TW_Argentina_Central_Plains_EastCordoba_600BP	YRI.DG	65.4724	1.53149	42.751	23167
I14578.AG_Argentina_Central_Plains_NorthDulceRiver_500BP	I17034.AG_Argentina_Central_Plains_EastCordoba_600BP	YRI.DG	62.639	1.4651	42.754	20454
I14564.AG_Argentina_Central_Plains_MesopotamiaSantiagoDelEstero_1700BP	I14582.AG_Argentina_Central_Plains_NorthDulceRiver_500BP	YRI.DG	62.6465	1.46522	42.756	19850
I12723.AG_Argentina_Central_Plains_MesopotamiaSantiagoDelEstero_400BP	I19249.AG_Argentina_ParanaRiver_UpperDelta_700BP	YRI.DG	61.5941	1.43881	42.809	21914
I14569.AG_Argentina_Central_Plains_MesopotamiaSantiagoDelEstero_400BP	I14584.AG_Argentina_Central_Plains_NorthDulceRiver_500BP	YRI.DG	61.745	1.44147	42.835	22397
I12766.AG_Argentina_Central_Hills_SierrasChicas_4100BP	I34463.TW_Argentina_Central_Plains_EastCordoba_600BP	YRI.DG	59.6787	1.39304	42.841	25034
I14569.AG_Argentina_Central_Plains_MesopotamiaSantiagoDelEstero_400BP	I14575.AG_Argentina_Central_Plains_MesopotamiaSantiagoDelEstero_400BP	YRI.DG	64.2913	1.50057	42.844	20485
I12718.AG_Argentina_Central_Hills_Traslasierra_800BP	I12766.AG_Argentina_Central_Hills_SierrasChicas_4100BP	YRI.DG	61.1316	1.42672	42.848	22827
I12712.AG_Argentina_Central_Plains_MarChiquita_2500BP	I12732.AG_Argentina_Central_Plains_MesopotamiaSantiagoDelEstero_400BP	YRI.DG	59.0928	1.37901	42.852	24423
I12766.AG_Argentina_Central_Hills_SierrasChicas_4100BP	I17026.AG_Argentina_Central_Plains_MarChiquita_700BP	YRI.DG	58.304	1.3606	42.852	23817
I12712.AG_Argentina_Central_Plains_MarChiquita_2500BP	I13562.AG_Argentina_Central_Plains_MarChiquita_2500BP	YRI.DG	62.795	1.46456	42.876	22626
I13562.AG_Argentina_Central_Plains_MarChiquita_2500BP	I34671.TW_Argentina_Northwest_SubandeanValleys_Hualfin_2400BP	YRI.DG	58.4179	1.35955	42.969	22746
I12748.AG_Argentina_ParanaRiver_UpperDelta_700BP	I42080.TW_Argentina_Central_Hills_SierrasChicas_JesusMaria_8500BP	YRI.DG	60.5778	1.40976	42.97	22684
I12727.AG_Argentina_Central_Hills_Traslasierra_800BP	I34677.TW_Argentina_Central_Plains_EastCordoba_600BP	YRI.DG	61.4459	1.42995	42.971	25608
I12721.AG_Argentina_Central_Hills_SierrasChicas_1700BP	I14577.AG_Argentina_Central_Plains_NorthDulceRiver_500BP	YRI.DG	61.8128	1.43843	42.973	22254
I14583.AG_Argentina_Central_Plains_NorthDulceRiver_500BP	I34685.TW_Argentina_Central_Hills_Traslasierra_800BP	YRI.DG	63.1936	1.46782	43.053	23023
I12766.AG_Argentina_Central_Hills_SierrasChicas_4100BP	I42078.TW_Argentina_Pampas_Southern_2600BP	YRI.DG	59.1733	1.37428	43.058	27114
I12721.AG_Argentina_Central_Hills_SierrasChicas_1700BP	I34667.TW_Argentina_Pampas_Southern_2600BP	YRI.DG	59.8455	1.38985	43.059	24704
I12734.AG_Argentina_Central_Plains_MesopotamiaSantiagoDelEstero_400BP	I12767.AG_Argentina_Northwest_SouthernPuna_Antofagasta_1200BP	YRI.DG	59.4489	1.38024	43.071	26374
I14572.AG_Argentina_Central_Plains_MesopotamiaSantiagoDelEstero_400BP	I34677.TW_Argentina_Central_Plains_EastCordoba_600BP	YRI.DG	61.4911	1.42697	43.092	23229
I12741.AG_Argentina_Central_Plains_MesopotamiaSantiagoDelEstero_400BP	I12767.AG_Argentina_Northwest_SouthernPuna_Antofagasta_1200BP	YRI.DG	57.3055	1.32971	43.096	25902
I12745.AG_Argentina_Central_Plains_MesopotamiaSantiagoDelEstero_400BP	I19248.AG_Argentina_ParanaRiver_UpperDelta_700BP	YRI.DG	59.2927	1.3758	43.097	22671
I12758.AG_Argentina_Northwest_SouthernPuna_Antofagasta_1200BP	I30891.TW_Argentina_Central_Plains_MesopotamiaSantiagoDelEstero_1000BP	YRI.DG	59.0972	1.37119	43.099	27553
I12370.AG_Argentina_Pampas_Southern_2600BP	I12729.AG_Argentina_Central_Hills_Traslasierra_800BP	YRI.DG	60.9978	1.4152	43.102	26940
I12603.AG_Argentina_Central_Plains_MarChiquita_700BP	I12712.AG_Argentina_Central_Plains_MarChiquita_2500BP	YRI.DG	60.6503	1.40663	43.117	25416
I12734.AG_Argentina_Central_Plains_MesopotamiaSantiagoDelEstero_400BP	I30891.TW_Argentina_Central_Plains_MesopotamiaSantiagoDelEstero_1000BP	YRI.DG	62.1814	1.44214	43.117	23607
I12713.AG_Argentina_Central_Hills_SierrasChicas_700BP	I12766.AG_Argentina_Central_Hills_SierrasChicas_4100BP	YRI.DG	60.7172	1.40723	43.147	23861
I12764.AG_Argentina_Central_Hills_SierrasChicas_700BP	I34684.TW_Argentina_Central_Hills_Traslasierra_800BP	YRI.DG	62.5395	1.44913	43.157	22404
I12723.AG_Argentina_Central_Plains_MesopotamiaSantiagoDelEstero_400BP	I35526.TW_Argentina_Central_Plains_NorthDulceRiver_500BP	YRI.DG	62.3554	1.44473	43.161	20754
I12721.AG_Argentina_Central_Hills_SierrasChicas_1700BP	I12737.AG_Argentina_Central_Plains_MesopotamiaSantiagoDelEstero_400BP	YRI.DG	62.0351	1.43682	43.175	20951
I14558.AG_Argentina_Central_Plains_MesopotamiaSantiagoDelEstero_400BP	I17033.AG_Argentina_Central_Hills_SouthPunilla_1600BP	YRI.DG	59.7136	1.38291	43.18	23699
I12370.AG_Argentina_Pampas_Southern_2600BP	I30892.TW_Argentina_Central_Plains_MesopotamiaSantiagoDelEstero_1000BP	YRI.DG	55.6383	1.28842	43.183	28499
I12745.AG_Argentina_Central_Plains_MesopotamiaSantiagoDelEstero_400BP	I12767.AG_Argentina_Northwest_SouthernPuna_Antofagasta_1200BP	YRI.DG	59.4496	1.37645	43.191	24218
I34677.TW_Argentina_Central_Plains_EastCordoba_600BP	I8351.AG_Argentina_Pampas_CentralPampeanDunefields_1600BP	YRI.DG	61.8502	1.43196	43.193	25283
I12371.AG_Argentina_Pampas_Southern_2600BP	I19242.AG_Argentina_Northwest_SubandeanValleys_Ambato_1200BP	YRI.DG	58.8507	1.36087	43.245	24208
I30892.TW_Argentina_Central_Plains_MesopotamiaSantiagoDelEstero_1000BP	I34684.TW_Argentina_Central_Hills_Traslasierra_800BP	YRI.DG	60.8887	1.40744	43.262	23140
I12740.AG_Argentina_Central_Plains_MesopotamiaSantiagoDelEstero_400BP	I34834.TW_Argentina_Northwest_SubandeanValleys_Ambato_1200BP	YRI.DG	61.2752	1.416	43.273	23703
I13563.AG_Argentina_Central_Plains_MarChiquita_3900BP	I34468.TW_Argentina_Central_Plains_MarChiquita_2500BP	YRI.DG	63.0418	1.45527	43.32	23497
I12730.AG_Argentina_Central_Plains_MesopotamiaSantiagoDelEstero_400BP	I12748.AG_Argentina_ParanaRiver_UpperDelta_700BP	YRI.DG	58.8458	1.35803	43.332	25323
I12951.AG_Argentina_GranChaco_HumidChaco_1400BP	I14566.AG_Argentina_Central_Plains_MesopotamiaSantiagoDelEstero_400BP	YRI.DG	59.0604	1.36257	43.345	25268
I14584.AG_Argentina_Central_Plains_NorthDulceRiver_500BP	I19259.AG_Argentina_Central_Hills_Comechingones_4100BP	YRI.DG	60.9324	1.40541	43.356	27277
I12736.AG_Argentina_Central_Plains_MesopotamiaSantiagoDelEstero_400BP	I30891.TW_Argentina_Central_Plains_MesopotamiaSantiagoDelEstero_1000BP	YRI.DG	61.7213	1.4227	43.383	22473
I12713.AG_Argentina_Central_Hills_SierrasChicas_700BP	I17033.AG_Argentina_Central_Hills_SouthPunilla_1600BP	YRI.DG	61.529	1.41816	43.386	23624
I12739.AG_Argentina_Central_Plains_MesopotamiaSantiagoDelEstero_400BP	I12764.AG_Argentina_Central_Hills_SierrasChicas_700BP	YRI.DG	60.0057	1.3825	43.404	24162
I12721.AG_Argentina_Central_Hills_SierrasChicas_1700BP	I12739.AG_Argentina_Central_Plains_MesopotamiaSantiagoDelEstero_400BP	YRI.DG	63.6393	1.46607	43.408	23670
I12739.AG_Argentina_Central_Plains_MesopotamiaSantiagoDelEstero_400BP	I34685.TW_Argentina_Central_Hills_Traslasierra_800BP	YRI.DG	60.5518	1.39495	43.408	26115
I12720.AG_Argentina_Central_Hills_SierrasChicas_1700BP	I14584.AG_Argentina_Central_Plains_NorthDulceRiver_500BP	YRI.DG	61.8603	1.42479	43.417	23046
I14568.AG_Argentina_Central_Plains_MesopotamiaSantiagoDelEstero_400BP	I34685.TW_Argentina_Central_Hills_Traslasierra_800BP	YRI.DG	59.274	1.36522	43.417	24248
I12376.AG_Argentina_Pampas_Southern_2600BP	I14575.AG_Argentina_Central_Plains_MesopotamiaSantiagoDelEstero_400BP	YRI.DG	59.583	1.37211	43.424	26566
I14576.AG_Argentina_Central_Plains_NorthDulceRiver_500BP	I19249.AG_Argentina_ParanaRiver_UpperDelta_700BP	YRI.DG	58.5572	1.34841	43.427	25944
I12745.AG_Argentina_Central_Plains_MesopotamiaSantiagoDelEstero_400BP	I30891.TW_Argentina_Central_Plains_MesopotamiaSantiagoDelEstero_1000BP	YRI.DG	61.1377	1.40693	43.455	22349
I12368.AG_Argentina_Pampas_SouthSaladoRiver_800BP	I34677.TW_Argentina_Central_Plains_EastCordoba_600BP	YRI.DG	61.3082	1.41035	43.47	24452
I12736.AG_Argentina_Central_Plains_MesopotamiaSantiagoDelEstero_400BP	I34671.TW_Argentina_Northwest_SubandeanValleys_Hualfin_2400BP	YRI.DG	59.1067	1.35959	43.474	29942
I34672.TW_Argentina_Pampas_SouthSaladoRiver_3300BP	I35526.TW_Argentina_Central_Plains_NorthDulceRiver_500BP	YRI.DG	60.1633	1.38282	43.508	26024
I12764.AG_Argentina_Central_Hills_SierrasChicas_700BP	I13562.AG_Argentina_Central_Plains_MarChiquita_2500BP	YRI.DG	60.254	1.38478	43.511	26151
I14565.AG_Argentina_Central_Plains_MesopotamiaSantiagoDelEstero_400BP	I14584.AG_Argentina_Central_Plains_NorthDulceRiver_500BP	YRI.DG	58.9686	1.35525	43.511	25087
I12755.AG_Argentina_Central_Plains_MarChiquita_700BP	I34671.TW_Argentina_Northwest_SubandeanValleys_Hualfin_2400BP	YRI.DG	60.3503	1.38635	43.532	25715
I12602.AG_Argentina_Central_Hills_NorthCordoba_900BP	I30892.TW_Argentina_Central_Plains_MesopotamiaSantiagoDelEstero_1000BP	YRI.DG	59.9502	1.3771	43.534	25813
I12721.AG_Argentina_Central_Hills_SierrasChicas_1700BP	I34694.TW_Argentina_ParanaRiver_LowerDelta_1600BP	YRI.DG	62.0241	1.42462	43.537	21152
I12748.AG_Argentina_ParanaRiver_UpperDelta_700BP	I35522.TW_Argentina_Northwest_SouthernPuna_Antofagasta_500BP	YRI.DG	60.6189	1.39234	43.538	24739
I12731.AG_Argentina_Central_Hills_NorthPunilla_700BP	I12764.AG_Argentina_Central_Hills_SierrasChicas_700BP	YRI.DG	56.6714	1.30147	43.544	28456
I17034.AG_Argentina_Central_Plains_EastCordoba_600BP	I34668.TW_Argentina_Pampas_Southern_2600BP	YRI.DG	59.931	1.37456	43.6	25124
I12373.AG_Argentina_Pampas_Southern_2600BP	I14565.AG_Argentina_Central_Plains_MesopotamiaSantiagoDelEstero_400BP	YRI.DG	55.4141	1.27049	43.616	28136
I17033.AG_Argentina_Central_Hills_SouthPunilla_1600BP	I34688.TW_Argentina_Central_Hills_Traslasierra_800BP	YRI.DG	60.5566	1.38727	43.652	26474
I14579.AG_Argentina_Central_Plains_NorthDulceRiver_500BP	I34677.TW_Argentina_Central_Plains_EastCordoba_600BP	YRI.DG	57.7558	1.323	43.655	27834
I12602.AG_Argentina_Central_Hills_NorthCordoba_900BP	I12729.AG_Argentina_Central_Hills_Traslasierra_800BP	YRI.DG	60.3892	1.38203	43.696	25533
I17037.AG_Argentina_Central_Hills_Traslasierra_800BP	I19248.AG_Argentina_ParanaRiver_UpperDelta_700BP	YRI.DG	56.0462	1.28202	43.717	24596
I12712.AG_Argentina_Central_Plains_MarChiquita_2500BP	I19224.AG_Argentina_Central_Plains_EastCordoba_600BP	YRI.DG	60.2691	1.37648	43.785	23813
I12731.AG_Argentina_Central_Hills_NorthPunilla_700BP	I30892.TW_Argentina_Central_Plains_MesopotamiaSantiagoDelEstero_1000BP	YRI.DG	59.5596	1.36025	43.786	26255
I12748.AG_Argentina_ParanaRiver_UpperDelta_700BP	I12757.AG_Argentina_Northwest_SouthernPuna_Antofagasta_2100BP	YRI.DG	59.3157	1.35385	43.813	29454
I12374.AG_Argentina_Pampas_Southern_2600BP	I14564.AG_Argentina_Central_Plains_MesopotamiaSantiagoDelEstero_1700BP	YRI.DG	59.7142	1.36272	43.82	24754
I12767.AG_Argentina_Northwest_SouthernPuna_Antofagasta_1200BP	I35528.TW_Argentina_Central_Plains_NorthDulceRiver_500BP	YRI.DG	59.4401	1.3564	43.822	25344
I12720.AG_Argentina_Central_Hills_SierrasChicas_1700BP	I14582.AG_Argentina_Central_Plains_NorthDulceRiver_500BP	YRI.DG	61.7177	1.40821	43.827	25033
I14555.AG_Argentina_Central_Plains_MesopotamiaSantiagoDelEstero_400BP	I35526.TW_Argentina_Central_Plains_NorthDulceRiver_500BP	YRI.DG	62.1833	1.41657	43.897	25585
I12748.AG_Argentina_ParanaRiver_UpperDelta_700BP	I17036.AG_Argentina_Central_Plains_EastCordoba_600BP	YRI.DG	60.6101	1.38063	43.9	22693
I12727.AG_Argentina_Central_Hills_Traslasierra_800BP	I30891.TW_Argentina_Central_Plains_MesopotamiaSantiagoDelEstero_1000BP	YRI.DG	60.8103	1.38475	43.914	22943
I14569.AG_Argentina_Central_Plains_MesopotamiaSantiagoDelEstero_400BP	I14578.AG_Argentina_Central_Plains_NorthDulceRiver_500BP	YRI.DG	63.2801	1.44099	43.914	22256
I12603.AG_Argentina_Central_Plains_MarChiquita_700BP	I30892.TW_Argentina_Central_Plains_MesopotamiaSantiagoDelEstero_1000BP	YRI.DG	60.5134	1.37677	43.953	27018
I12721.AG_Argentina_Central_Hills_SierrasChicas_1700BP	I14557.AG_Argentina_Central_Plains_MesopotamiaSantiagoDelEstero_400BP	YRI.DG	61.5289	1.39925	43.973	26311
I14559.AG_Argentina_Central_Plains_MesopotamiaSantiagoDelEstero_400BP	I34685.TW_Argentina_Central_Hills_Traslasierra_800BP	YRI.DG	60.8999	1.38433	43.992	22404
I12712.AG_Argentina_Central_Plains_MarChiquita_2500BP	I12739.AG_Argentina_Central_Plains_MesopotamiaSantiagoDelEstero_400BP	YRI.DG	62.9446	1.43073	43.995	21351
I12764.AG_Argentina_Central_Hills_SierrasChicas_700BP	I34667.TW_Argentina_Pampas_Southern_2600BP	YRI.DG	58.3306	1.3253	44.013	25549
I17033.AG_Argentina_Central_Hills_SouthPunilla_1600BP	I42078.TW_Argentina_Pampas_Southern_2600BP	YRI.DG	59.4435	1.34982	44.038	26381
I12766.AG_Argentina_Central_Hills_SierrasChicas_4100BP	I40457.TW_Argentina_Central_Plains_MarChiquita_700BP	YRI.DG	59.1654	1.34305	44.053	26741
I34677.TW_Argentina_Central_Plains_EastCordoba_600BP	I34681.TW_Argentina_Central_Hills_SierrasChicas_700BP	YRI.DG	62.6448	1.42168	44.064	23776
I19226.AG_Argentina_Northwest_SubandeanValleys_Hualfin_2400BP	I34672.TW_Argentina_Pampas_SouthSaladoRiver_3300BP	YRI.DG	58.5805	1.3288	44.085	27318
I12372.AG_Argentina_Pampas_Southern_2600BP	I17033.AG_Argentina_Central_Hills_SouthPunilla_1600BP	YRI.DG	59.8095	1.35666	44.086	23481
I14566.AG_Argentina_Central_Plains_MesopotamiaSantiagoDelEstero_400BP	I14580.AG_Argentina_Central_Plains_NorthDulceRiver_500BP	YRI.DG	59.8913	1.3579	44.106	24724
I12712.AG_Argentina_Central_Plains_MarChiquita_2500BP	I14557.AG_Argentina_Central_Plains_MesopotamiaSantiagoDelEstero_400BP	YRI.DG	62.244	1.41113	44.109	23156
I12712.AG_Argentina_Central_Plains_MarChiquita_2500BP	I14561.AG_Argentina_Central_Plains_MesopotamiaSantiagoDelEstero_400BP	YRI.DG	59.3158	1.34445	44.119	24952
I13561.AG_Argentina_Central_Plains_MarChiquita_2500BP	I14580.AG_Argentina_Central_Plains_NorthDulceRiver_500BP	YRI.DG	61.1918	1.38675	44.126	25263
I14565.AG_Argentina_Central_Plains_MesopotamiaSantiagoDelEstero_400BP	I19226.AG_Argentina_Northwest_SubandeanValleys_Hualfin_2400BP	YRI.DG	57.7058	1.30776	44.126	29340
I14580.AG_Argentina_Central_Plains_NorthDulceRiver_500BP	I19223.AG.SG_Argentina_Central_Plains_MarChiquita_700BP	YRI.DG	58.3344	1.32187	44.13	27779
I14574.AG_Argentina_Central_Plains_MesopotamiaSantiagoDelEstero_400BP	I19248.AG_Argentina_ParanaRiver_UpperDelta_700BP	YRI.DG	56.7192	1.28493	44.142	27110
I12736.AG_Argentina_Central_Plains_MesopotamiaSantiagoDelEstero_400BP	I34677.TW_Argentina_Central_Plains_EastCordoba_600BP	YRI.DG	62.6685	1.41942	44.151	25090
I12764.AG_Argentina_Central_Hills_SierrasChicas_700BP	I14557.AG_Argentina_Central_Plains_MesopotamiaSantiagoDelEstero_400BP	YRI.DG	59.6609	1.35127	44.152	26860
I14557.AG_Argentina_Central_Plains_MesopotamiaSantiagoDelEstero_400BP	I34685.TW_Argentina_Central_Hills_Traslasierra_800BP	YRI.DG	61.2597	1.38736	44.156	28481
I14571.AG_Argentina_Central_Plains_MesopotamiaSantiagoDelEstero_400BP	I19248.AG_Argentina_ParanaRiver_UpperDelta_700BP	YRI.DG	57.9524	1.31238	44.158	27306
ARG_22647_Argentina_Northwest_SouthernPuna_Antofagasta_1200BP	I34671.TW_Argentina_Northwest_SubandeanValleys_Hualfin_2400BP	YRI.DG	59.8661	1.35563	44.161	30076
I34468.TW_Argentina_Central_Plains_MarChiquita_2500BP	I34672.TW_Argentina_Pampas_SouthSaladoRiver_3300BP	YRI.DG	63.5155	1.43748	44.185	22825
I12766.AG_Argentina_Central_Hills_SierrasChicas_4100BP	I34661.TW_Argentina_Pampas_Southern_2600BP	YRI.DG	58.0968	1.3148	44.187	26786
I12729.AG_Argentina_Central_Hills_Traslasierra_800BP	I14561.AG_Argentina_Central_Plains_MesopotamiaSantiagoDelEstero_400BP	YRI.DG	61.6893	1.39592	44.193	25366
I14569.AG_Argentina_Central_Plains_MesopotamiaSantiagoDelEstero_400BP	I14582.AG_Argentina_Central_Plains_NorthDulceRiver_500BP	YRI.DG	60.8674	1.37692	44.205	24369
I14565.AG_Argentina_Central_Plains_MesopotamiaSantiagoDelEstero_400BP	I14578.AG_Argentina_Central_Plains_NorthDulceRiver_500BP	YRI.DG	59.3561	1.34177	44.237	25027
I12723.AG_Argentina_Central_Plains_MesopotamiaSantiagoDelEstero_400BP	I14578.AG_Argentina_Central_Plains_NorthDulceRiver_500BP	YRI.DG	63.0342	1.42458	44.247	23083
I34667.TW_Argentina_Pampas_Southern_2600BP	I34677.TW_Argentina_Central_Plains_EastCordoba_600BP	YRI.DG	62.5907	1.41439	44.253	22181
I12603.AG_Argentina_Central_Plains_MarChiquita_700BP	I12729.AG_Argentina_Central_Hills_Traslasierra_800BP	YRI.DG	61.1109	1.38073	44.26	26400
I17033.AG_Argentina_Central_Hills_SouthPunilla_1600BP	I42319.TW_Argentina_Central_Plains_MarChiquita_700BP	YRI.DG	58.987	1.33271	44.261	25851
I17033.AG_Argentina_Central_Hills_SouthPunilla_1600BP	I30889.TW_Argentina_Central_Plains_MesopotamiaSantiagoDelEstero_1000BP	YRI.DG	61.9183	1.39889	44.263	25697
I14573.AG_Argentina_Central_Plains_MesopotamiaSantiagoDelEstero_400BP	I34685.TW_Argentina_Central_Hills_Traslasierra_800BP	YRI.DG	62.2661	1.40628	44.277	22697
ARG_22664_66_Argentina_Northwest_SouthernPuna_Antofagasta_1200BP	I34671.TW_Argentina_Northwest_SubandeanValleys_Hualfin_2400BP	YRI.DG	61.3834	1.38618	44.283	24744
I12723.AG_Argentina_Central_Plains_MesopotamiaSantiagoDelEstero_400BP	I14582.AG_Argentina_Central_Plains_NorthDulceRiver_500BP	YRI.DG	60.0329	1.35556	44.286	25109
ARG_22633_34_Argentina_Northwest_SouthernPuna_Antofagasta_4600BP	I19248.AG_Argentina_ParanaRiver_UpperDelta_700BP	YRI.DG	56.7426	1.28089	44.299	33060
I12717.AG_Argentina_Central_Plains_MarChiquita_2500BP	I12729.AG_Argentina_Central_Hills_Traslasierra_800BP	YRI.DG	59.4395	1.34176	44.3	27370
I12765.AG_Argentina_Central_Hills_SierrasChicas_700BP	I19249.AG_Argentina_ParanaRiver_UpperDelta_700BP	YRI.DG	60.9912	1.37654	44.308	21655
I14566.AG_Argentina_Central_Plains_MesopotamiaSantiagoDelEstero_400BP	I34834.TW_Argentina_Northwest_SubandeanValleys_Ambato_1200BP	YRI.DG	60.5439	1.3662	44.316	26199
I12766.AG_Argentina_Central_Hills_SierrasChicas_4100BP	I17043.AG_Argentina_Central_Hills_Traslasierra_800BP	YRI.DG	61.0469	1.37669	44.343	24205
I19222.AG_Argentina_Central_Hills_Comechingones_500BP	I34685.TW_Argentina_Central_Hills_Traslasierra_800BP	YRI.DG	60.4762	1.36348	44.354	25957
I12602.AG_Argentina_Central_Hills_NorthCordoba_900BP	I12712.AG_Argentina_Central_Plains_MarChiquita_2500BP	YRI.DG	61.4805	1.38609	44.355	24297
I12372.AG_Argentina_Pampas_Southern_2600BP	I30891.TW_Argentina_Central_Plains_MesopotamiaSantiagoDelEstero_1000BP	YRI.DG	59.4595	1.3405	44.356	28226
I12748.AG_Argentina_ParanaRiver_UpperDelta_700BP	I36284.TW_Argentina_GranChaco_HumidChaco_1400BP	YRI.DG	61.9961	1.39692	44.38	27186
ARG_22633_34_Argentina_Northwest_SouthernPuna_Antofagasta_4600BP	I17033.AG_Argentina_Central_Hills_SouthPunilla_1600BP	YRI.DG	59.9764	1.3513	44.384	25808
I12767.AG_Argentina_Northwest_SouthernPuna_Antofagasta_1200BP	I8351.AG_Argentina_Pampas_CentralPampeanDunefields_1600BP	YRI.DG	58.4519	1.31679	44.39	25472
I12726.AG_Argentina_Central_Hills_SierrasChicas_4100BP	I12748.AG_Argentina_ParanaRiver_UpperDelta_700BP	YRI.DG	59.9052	1.34783	44.446	26380
I12720.AG_Argentina_Central_Hills_SierrasChicas_1700BP	I14578.AG_Argentina_Central_Plains_NorthDulceRiver_500BP	YRI.DG	60.5321	1.36157	44.458	23464
I12742.AG_Argentina_Central_Plains_MesopotamiaSantiagoDelEstero_400BP	I19248.AG_Argentina_ParanaRiver_UpperDelta_700BP	YRI.DG	56.5597	1.27204	44.464	27739
I34671.TW_Argentina_Northwest_SubandeanValleys_Hualfin_2400BP	I8351.AG_Argentina_Pampas_CentralPampeanDunefields_1600BP	YRI.DG	56.394	1.26719	44.503	30487
I12721.AG_Argentina_Central_Hills_SierrasChicas_1700BP	I14568.AG_Argentina_Central_Plains_MesopotamiaSantiagoDelEstero_400BP	YRI.DG	62.8064	1.41104	44.511	22643
I12729.AG_Argentina_Central_Hills_Traslasierra_800BP	I13562.AG_Argentina_Central_Plains_MarChiquita_2500BP	YRI.DG	62.8322	1.41146	44.516	22732
I14578.AG_Argentina_Central_Plains_NorthDulceRiver_500BP	I19259.AG_Argentina_Central_Hills_Comechingones_4100BP	YRI.DG	60.0172	1.34818	44.517	26793
I12729.AG_Argentina_Central_Hills_Traslasierra_800BP	I12731.AG_Argentina_Central_Hills_NorthPunilla_700BP	YRI.DG	60.7857	1.36522	44.524	24809
I12373.AG_Argentina_Pampas_Southern_2600BP	I12765.AG_Argentina_Central_Hills_SierrasChicas_700BP	YRI.DG	59.7455	1.34185	44.525	26144
I17033.AG_Argentina_Central_Hills_SouthPunilla_1600BP	I40455.TW_Argentina_Central_Hills_SouthPunilla_2800BP	YRI.DG	60.8448	1.36548	44.559	26001
I12729.AG_Argentina_Central_Hills_Traslasierra_800BP	I12732.AG_Argentina_Central_Plains_MesopotamiaSantiagoDelEstero_400BP	YRI.DG	61.3397	1.37615	44.573	24698
I12765.AG_Argentina_Central_Hills_SierrasChicas_700BP	I14582.AG_Argentina_Central_Plains_NorthDulceRiver_500BP	YRI.DG	59.0035	1.32354	44.58	24442
I12718.AG_Argentina_Central_Hills_Traslasierra_800BP	I19248.AG_Argentina_ParanaRiver_UpperDelta_700BP	YRI.DG	57.8768	1.29807	44.587	28058
I12719.AG_Argentina_Central_Plains_MarChiquita_700BP	I34671.TW_Argentina_Northwest_SubandeanValleys_Hualfin_2400BP	YRI.DG	57.3991	1.28705	44.597	27859
I17029.AG_Argentina_Central_Plains_MarChiquita_700BP	I34677.TW_Argentina_Central_Plains_EastCordoba_600BP	YRI.DG	64.7748	1.45217	44.605	24313
I12373.AG_Argentina_Pampas_Southern_2600BP	I14569.AG_Argentina_Central_Plains_MesopotamiaSantiagoDelEstero_400BP	YRI.DG	59.2119	1.3269	44.624	25395
ARG_22647_Argentina_Northwest_SouthernPuna_Antofagasta_1200BP	I12729.AG_Argentina_Central_Hills_Traslasierra_800BP	YRI.DG	60.4278	1.35327	44.653	24700
I14562.AG_Argentina_Central_Plains_MesopotamiaSantiagoDelEstero_400BP	I30891.TW_Argentina_Central_Plains_MesopotamiaSantiagoDelEstero_1000BP	YRI.DG	61.286	1.37222	44.662	27210
I12718.AG_Argentina_Central_Hills_Traslasierra_800BP	I12767.AG_Argentina_Northwest_SouthernPuna_Antofagasta_1200BP	YRI.DG	58.6192	1.31198	44.68	29495
I12712.AG_Argentina_Central_Plains_MarChiquita_2500BP	I12755.AG_Argentina_Central_Plains_MarChiquita_700BP	YRI.DG	60.0061	1.34228	44.705	25540
ARG_22633_34_Argentina_Northwest_SouthernPuna_Antofagasta_4600BP	I12766.AG_Argentina_Central_Hills_SierrasChicas_4100BP	YRI.DG	57.3755	1.28329	44.71	26509
I12764.AG_Argentina_Central_Hills_SierrasChicas_700BP	I19224.AG_Argentina_Central_Plains_EastCordoba_600BP	YRI.DG	58.047	1.2983	44.71	27874
I12718.AG_Argentina_Central_Hills_Traslasierra_800BP	I30891.TW_Argentina_Central_Plains_MesopotamiaSantiagoDelEstero_1000BP	YRI.DG	59.6926	1.3347	44.724	27466
I12373.AG_Argentina_Pampas_Southern_2600BP	I12374.AG_Argentina_Pampas_Southern_2600BP	YRI.DG	59.324	1.32614	44.734	23832
I12755.AG_Argentina_Central_Plains_MarChiquita_700BP	I12764.AG_Argentina_Central_Hills_SierrasChicas_700BP	YRI.DG	57.4441	1.28408	44.736	29721
I14580.AG_Argentina_Central_Plains_NorthDulceRiver_500BP	I42080.TW_Argentina_Central_Hills_SierrasChicas_JesusMaria_8500BP	YRI.DG	60.1288	1.34408	44.736	26381
I12720.AG_Argentina_Central_Hills_SierrasChicas_1700BP	I19226.AG_Argentina_Northwest_SubandeanValleys_Hualfin_2400BP	YRI.DG	58.7323	1.31272	44.741	27558
I12373.AG_Argentina_Pampas_Southern_2600BP	I12720.AG_Argentina_Central_Hills_SierrasChicas_1700BP	YRI.DG	59.1876	1.32262	44.75	26808
I14565.AG_Argentina_Central_Plains_MesopotamiaSantiagoDelEstero_400BP	I14582.AG_Argentina_Central_Plains_NorthDulceRiver_500BP	YRI.DG	60.5682	1.35341	44.752	26907
I14562.AG_Argentina_Central_Plains_MesopotamiaSantiagoDelEstero_400BP	I19248.AG_Argentina_ParanaRiver_UpperDelta_700BP	YRI.DG	58.0253	1.29653	44.754	28094
I14564.AG_Argentina_Central_Plains_MesopotamiaSantiagoDelEstero_1700BP	I17034.AG_Argentina_Central_Plains_EastCordoba_600BP	YRI.DG	62.0287	1.38585	44.759	24752
I14574.AG_Argentina_Central_Plains_MesopotamiaSantiagoDelEstero_400BP	I30891.TW_Argentina_Central_Plains_MesopotamiaSantiagoDelEstero_1000BP	YRI.DG	59.7619	1.33516	44.76	25830
I12368.AG_Argentina_Pampas_SouthSaladoRiver_800BP	I34671.TW_Argentina_Northwest_SubandeanValleys_Hualfin_2400BP	YRI.DG	57.9812	1.29524	44.765	29255
I12721.AG_Argentina_Central_Hills_SierrasChicas_1700BP	I19222.AG_Argentina_Central_Hills_Comechingones_500BP	YRI.DG	60.7037	1.3559	44.77	24376
I12723.AG_Argentina_Central_Plains_MesopotamiaSantiagoDelEstero_400BP	I34668.TW_Argentina_Pampas_Southern_2600BP	YRI.DG	60.8256	1.35837	44.778	26992
I19223.AG.SG_Argentina_Central_Plains_MarChiquita_700BP	I34685.TW_Argentina_Central_Hills_Traslasierra_800BP	YRI.DG	61.8721	1.38095	44.804	23535
ARG_22645_Argentina_Northwest_SouthernPuna_Antofagasta_1200BP	I19259.AG_Argentina_Central_Hills_Comechingones_4100BP	YRI.DG	61.4096	1.37057	44.806	26580
I17034.AG_Argentina_Central_Plains_EastCordoba_600BP	I19226.AG_Argentina_Northwest_SubandeanValleys_Hualfin_2400BP	YRI.DG	59.15	1.3201	44.807	24575
I19249.AG_Argentina_ParanaRiver_UpperDelta_700BP	I19259.AG_Argentina_Central_Hills_Comechingones_4100BP	YRI.DG	60.065	1.34043	44.81	26378
I12740.AG_Argentina_Central_Plains_MesopotamiaSantiagoDelEstero_400BP	I19242.AG_Argentina_Northwest_SubandeanValleys_Ambato_1200BP	YRI.DG	59.9277	1.33706	44.82	27472
I12766.AG_Argentina_Central_Hills_SierrasChicas_4100BP	I34688.TW_Argentina_Central_Hills_Traslasierra_800BP	YRI.DG	60.1547	1.34194	44.827	27168
I12951.AG_Argentina_GranChaco_HumidChaco_1400BP	I13561.AG_Argentina_Central_Plains_MarChiquita_2500BP	YRI.DG	61.6185	1.37438	44.834	26533
I12765.AG_Argentina_Central_Hills_SierrasChicas_700BP	I19226.AG_Argentina_Northwest_SubandeanValleys_Hualfin_2400BP	YRI.DG	59.6989	1.33108	44.85	27029
I12729.AG_Argentina_Central_Hills_Traslasierra_800BP	I19224.AG_Argentina_Central_Plains_EastCordoba_600BP	YRI.DG	63.4179	1.41385	44.855	24818
I12748.AG_Argentina_ParanaRiver_UpperDelta_700BP	I19223.AG.SG_Argentina_Central_Plains_MarChiquita_700BP	YRI.DG	60.0968	1.33968	44.859	25312
I34685.TW_Argentina_Central_Hills_Traslasierra_800BP	I34833.TW_Argentina_Northwest_SubandeanValleys_Ambato_1200BP	YRI.DG	61.5428	1.37152	44.872	25779
I12748.AG_Argentina_ParanaRiver_UpperDelta_700BP	I12946.AG_Argentina_ParanaRiver_UpperDelta_700BP	YRI.DG	61.0536	1.3603	44.882	29243
I12767.AG_Argentina_Northwest_SouthernPuna_Antofagasta_1200BP	I34678.TW_Argentina_Central_Plains_EastCordoba_600BP	YRI.DG	60.3727	1.34497	44.888	25411
I14556.AG_Argentina_Central_Plains_MesopotamiaSantiagoDelEstero_400BP	I30891.TW_Argentina_Central_Plains_MesopotamiaSantiagoDelEstero_1000BP	YRI.DG	62.4099	1.3901	44.896	26152
I14554.AG_Argentina_Central_Plains_MesopotamiaSantiagoDelEstero_400BP	I34671.TW_Argentina_Northwest_SubandeanValleys_Hualfin_2400BP	YRI.DG	58.3413	1.29938	44.899	28589
I30892.TW_Argentina_Central_Plains_MesopotamiaSantiagoDelEstero_1000BP	I34667.TW_Argentina_Pampas_Southern_2600BP	YRI.DG	58.3397	1.29912	44.907	26604
I12727.AG_Argentina_Central_Hills_Traslasierra_800BP	I34671.TW_Argentina_Northwest_SubandeanValleys_Hualfin_2400BP	YRI.DG	57.4336	1.27862	44.918	30803
I14556.AG_Argentina_Central_Plains_MesopotamiaSantiagoDelEstero_400BP	I19248.AG_Argentina_ParanaRiver_UpperDelta_700BP	YRI.DG	58.9301	1.31138	44.937	27207
I34675.TW_Argentina_Central_Plains_EastCordoba_600BP	I34685.TW_Argentina_Central_Hills_Traslasierra_800BP	YRI.DG	62.0439	1.38032	44.949	24207
I30891.TW_Argentina_Central_Plains_MesopotamiaSantiagoDelEstero_1000BP	I34678.TW_Argentina_Central_Plains_EastCordoba_600BP	YRI.DG	62.7247	1.3942	44.99	25481
I17033.AG_Argentina_Central_Hills_SouthPunilla_1600BP	I42079.TW_Argentina_Pampas_Southern_2600BP	YRI.DG	59.0064	1.3114	44.995	26732
I12732.AG_Argentina_Central_Plains_MesopotamiaSantiagoDelEstero_400BP	I12764.AG_Argentina_Central_Hills_SierrasChicas_700BP	YRI.DG	58.2321	1.29411	44.998	28165
I12766.AG_Argentina_Central_Hills_SierrasChicas_4100BP	I40455.TW_Argentina_Central_Hills_SouthPunilla_2800BP	YRI.DG	58.6698	1.30318	45.021	26690
I12743.AG_Argentina_Central_Plains_MesopotamiaSantiagoDelEstero_400BP	I35526.TW_Argentina_Central_Plains_NorthDulceRiver_500BP	YRI.DG	62.4359	1.38585	45.052	29266
I17033.AG_Argentina_Central_Hills_SouthPunilla_1600BP	I17043.AG_Argentina_Central_Hills_Traslasierra_800BP	YRI.DG	62.7621	1.39289	45.059	24023
I12767.AG_Argentina_Northwest_SouthernPuna_Antofagasta_1200BP	I14579.AG_Argentina_Central_Plains_NorthDulceRiver_500BP	YRI.DG	57.3834	1.27335	45.065	27796
I12944.AG_Argentina_Northwest_SubandeanValleys_Hualfin_2400BP	I34677.TW_Argentina_Central_Plains_EastCordoba_600BP	YRI.DG	59.8808	1.32875	45.065	25845
I19224.AG_Argentina_Central_Plains_EastCordoba_600BP	I30892.TW_Argentina_Central_Plains_MesopotamiaSantiagoDelEstero_1000BP	YRI.DG	58.4277	1.29594	45.085	25477
I12766.AG_Argentina_Central_Hills_SierrasChicas_4100BP	I30889.TW_Argentina_Central_Plains_MesopotamiaSantiagoDelEstero_1000BP	YRI.DG	59.376	1.31675	45.093	26427
I12951.AG_Argentina_GranChaco_HumidChaco_1400BP	I34691.TW_Argentina_Central_Plains_MarChiquita_700BP	YRI.DG	59.2563	1.31407	45.094	30128
I14572.AG_Argentina_Central_Plains_MesopotamiaSantiagoDelEstero_400BP	I30892.TW_Argentina_Central_Plains_MesopotamiaSantiagoDelEstero_1000BP	YRI.DG	58.7914	1.30353	45.102	29088
I12751.AG_Argentina_Central_Hills_Traslasierra_800BP	I12766.AG_Argentina_Central_Hills_SierrasChicas_4100BP	YRI.DG	59.4191	1.31728	45.107	25112
I34685.TW_Argentina_Central_Hills_Traslasierra_800BP	I39331.TW_Argentina_Central_Hills_NorthPunilla_700BP	YRI.DG	60.3769	1.33821	45.118	26016
I14582.AG_Argentina_Central_Plains_NorthDulceRiver_500BP	I19259.AG_Argentina_Central_Hills_Comechingones_4100BP	YRI.DG	60.3037	1.3362	45.131	28952
ARG_22647_Argentina_Northwest_SouthernPuna_Antofagasta_1200BP	I12767.AG_Argentina_Northwest_SouthernPuna_Antofagasta_1200BP	YRI.DG	69.9429	1.54963	45.135	21333
I12717.AG_Argentina_Central_Plains_MarChiquita_2500BP	I34671.TW_Argentina_Northwest_SubandeanValleys_Hualfin_2400BP	YRI.DG	57.9733	1.28401	45.15	27497
I12370.AG_Argentina_Pampas_Southern_2600BP	I34671.TW_Argentina_Northwest_SubandeanValleys_Hualfin_2400BP	YRI.DG	57.1789	1.2662	45.158	27351
I12755.AG_Argentina_Central_Plains_MarChiquita_700BP	I30892.TW_Argentina_Central_Plains_MesopotamiaSantiagoDelEstero_1000BP	YRI.DG	59.8058	1.32376	45.179	27254
I12371.AG_Argentina_Pampas_Southern_2600BP	I14575.AG_Argentina_Central_Plains_MesopotamiaSantiagoDelEstero_400BP	YRI.DG	59.3416	1.3133	45.185	29105
I12765.AG_Argentina_Central_Hills_SierrasChicas_700BP	I14564.AG_Argentina_Central_Plains_MesopotamiaSantiagoDelEstero_1700BP	YRI.DG	60.6952	1.34324	45.186	27184
I12371.AG_Argentina_Pampas_Southern_2600BP	I34468.TW_Argentina_Central_Plains_MarChiquita_2500BP	YRI.DG	60.5179	1.33822	45.223	24508
I17033.AG_Argentina_Central_Hills_SouthPunilla_1600BP	I34661.TW_Argentina_Pampas_Southern_2600BP	YRI.DG	59.7501	1.32119	45.224	26054
I12948.AG_Argentina_ParanaRiver_UpperDelta_700BP	I14566.AG_Argentina_Central_Plains_MesopotamiaSantiagoDelEstero_400BP	YRI.DG	58.7977	1.2994	45.25	25994
I12764.AG_Argentina_Central_Hills_SierrasChicas_700BP	I12945.AG_Argentina_Northwest_SubandeanValleys_Hualfin_2400BP	YRI.DG	59.2237	1.30878	45.251	31906
I30892.TW_Argentina_Central_Plains_MesopotamiaSantiagoDelEstero_1000BP	I8351.AG_Argentina_Pampas_CentralPampeanDunefields_1600BP	YRI.DG	56.8068	1.2547	45.275	32411
I14576.AG_Argentina_Central_Plains_NorthDulceRiver_500BP	I19226.AG_Argentina_Northwest_SubandeanValleys_Hualfin_2400BP	YRI.DG	57.5159	1.26981	45.295	32319
I14565.AG_Argentina_Central_Plains_MesopotamiaSantiagoDelEstero_400BP	I34668.TW_Argentina_Pampas_Southern_2600BP	YRI.DG	59.6726	1.31736	45.297	28791
I17037.AG_Argentina_Central_Hills_Traslasierra_800BP	I34677.TW_Argentina_Central_Plains_EastCordoba_600BP	YRI.DG	62.3744	1.37631	45.32	26319
I30891.TW_Argentina_Central_Plains_MesopotamiaSantiagoDelEstero_1000BP	I35528.TW_Argentina_Central_Plains_NorthDulceRiver_500BP	YRI.DG	62.2423	1.37293	45.335	26438
I14561.AG_Argentina_Central_Plains_MesopotamiaSantiagoDelEstero_400BP	I30892.TW_Argentina_Central_Plains_MesopotamiaSantiagoDelEstero_1000BP	YRI.DG	59.3628	1.30909	45.347	26663
I12748.AG_Argentina_ParanaRiver_UpperDelta_700BP	I34675.TW_Argentina_Central_Plains_EastCordoba_600BP	YRI.DG	61.6893	1.35982	45.366	26805
I12717.AG_Argentina_Central_Plains_MarChiquita_2500BP	I12721.AG_Argentina_Central_Hills_SierrasChicas_1700BP	YRI.DG	59.2868	1.30657	45.376	30444
I12767.AG_Argentina_Northwest_SouthernPuna_Antofagasta_1200BP	I30890.TW_Argentina_Central_Plains_NorthSantiagodelEstero_500BP	YRI.DG	58.7956	1.29562	45.38	27889
I14555.AG_Argentina_Central_Plains_MesopotamiaSantiagoDelEstero_400BP	I14575.AG_Argentina_Central_Plains_MesopotamiaSantiagoDelEstero_400BP	YRI.DG	60.974	1.34311	45.398	25301
I12713.AG_Argentina_Central_Hills_SierrasChicas_700BP	I19248.AG_Argentina_ParanaRiver_UpperDelta_700BP	YRI.DG	57.6312	1.26784	45.456	29223
I12729.AG_Argentina_Central_Hills_Traslasierra_800BP	I12945.AG_Argentina_Northwest_SubandeanValleys_Hualfin_2400BP	YRI.DG	59.8891	1.3167	45.484	27651
ARG_22645_Argentina_Northwest_SouthernPuna_Antofagasta_1200BP	I14555.AG_Argentina_Central_Plains_MesopotamiaSantiagoDelEstero_400BP	YRI.DG	60.5985	1.33217	45.489	27339
I12376.AG_Argentina_Pampas_Southern_2600BP	I19249.AG_Argentina_ParanaRiver_UpperDelta_700BP	YRI.DG	59.4201	1.30573	45.507	27125
I12729.AG_Argentina_Central_Hills_Traslasierra_800BP	I12755.AG_Argentina_Central_Plains_MarChiquita_700BP	YRI.DG	61.1975	1.34449	45.517	26116
I14555.AG_Argentina_Central_Plains_MesopotamiaSantiagoDelEstero_400BP	I19249.AG_Argentina_ParanaRiver_UpperDelta_700BP	YRI.DG	60.476	1.32843	45.524	25805
I12373.AG_Argentina_Pampas_Southern_2600BP	I12723.AG_Argentina_Central_Plains_MesopotamiaSantiagoDelEstero_400BP	YRI.DG	59.6406	1.30984	45.533	26442
ARG_22647_Argentina_Northwest_SouthernPuna_Antofagasta_1200BP	I34677.TW_Argentina_Central_Plains_EastCordoba_600BP	YRI.DG	59.2953	1.30213	45.537	25055
I12764.AG_Argentina_Central_Hills_SierrasChicas_700BP	I34681.TW_Argentina_Central_Hills_SierrasChicas_700BP	YRI.DG	61.7477	1.35591	45.54	27928
I12369.AG_Argentina_Pampas_SouthSaladoRiver_800BP	I30891.TW_Argentina_Central_Plains_MesopotamiaSantiagoDelEstero_1000BP	YRI.DG	60.2494	1.32235	45.562	27113
I12764.AG_Argentina_Central_Hills_SierrasChicas_700BP	I19221.AG_Argentina_Central_Hills_Occientales_1900BP	YRI.DG	59.1834	1.29873	45.57	29113
I12729.AG_Argentina_Central_Hills_Traslasierra_800BP	I14572.AG_Argentina_Central_Plains_MesopotamiaSantiagoDelEstero_400BP	YRI.DG	61.0177	1.3382	45.597	27663
I12721.AG_Argentina_Central_Hills_SierrasChicas_1700BP	I19221.AG_Argentina_Central_Hills_Occientales_1900BP	YRI.DG	60.6071	1.32915	45.599	28717
I12369.AG_Argentina_Pampas_SouthSaladoRiver_800BP	I19248.AG_Argentina_ParanaRiver_UpperDelta_700BP	YRI.DG	57.1522	1.25304	45.611	28088
I12720.AG_Argentina_Central_Hills_SierrasChicas_1700BP	I34668.TW_Argentina_Pampas_Southern_2600BP	YRI.DG	61.36	1.34486	45.625	26787
I12732.AG_Argentina_Central_Plains_MesopotamiaSantiagoDelEstero_400BP	I30892.TW_Argentina_Central_Plains_MesopotamiaSantiagoDelEstero_1000BP	YRI.DG	59.7399	1.30853	45.654	26182
I12748.AG_Argentina_ParanaRiver_UpperDelta_700BP	I34833.TW_Argentina_Northwest_SubandeanValleys_Ambato_1200BP	YRI.DG	59.8358	1.31062	45.655	27249
I17026.AG_Argentina_Central_Plains_MarChiquita_700BP	I17033.AG_Argentina_Central_Hills_SouthPunilla_1600BP	YRI.DG	62.4467	1.36742	45.668	23714
I12736.AG_Argentina_Central_Plains_MesopotamiaSantiagoDelEstero_400BP	I12767.AG_Argentina_Northwest_SouthernPuna_Antofagasta_1200BP	YRI.DG	59.6371	1.30581	45.67	24697
I12370.AG_Argentina_Pampas_Southern_2600BP	I12712.AG_Argentina_Central_Plains_MarChiquita_2500BP	YRI.DG	60.4361	1.32316	45.676	26991
I17043.AG_Argentina_Central_Hills_Traslasierra_800BP	I30891.TW_Argentina_Central_Plains_MesopotamiaSantiagoDelEstero_1000BP	YRI.DG	59.9171	1.31121	45.696	29060
I12741.AG_Argentina_Central_Plains_MesopotamiaSantiagoDelEstero_400BP	I30891.TW_Argentina_Central_Plains_MesopotamiaSantiagoDelEstero_1000BP	YRI.DG	61.7498	1.35082	45.713	23488
I12758.AG_Argentina_Northwest_SouthernPuna_Antofagasta_1200BP	I19248.AG_Argentina_ParanaRiver_UpperDelta_700BP	YRI.DG	57.7822	1.26391	45.717	28069
I12603.AG_Argentina_Central_Plains_MarChiquita_700BP	I12764.AG_Argentina_Central_Hills_SierrasChicas_700BP	YRI.DG	59.5796	1.30306	45.723	29904
I12951.AG_Argentina_GranChaco_HumidChaco_1400BP	I42080.TW_Argentina_Central_Hills_SierrasChicas_JesusMaria_8500BP	YRI.DG	59.4291	1.29971	45.725	27489
I12748.AG_Argentina_ParanaRiver_UpperDelta_700BP	I14573.AG_Argentina_Central_Plains_MesopotamiaSantiagoDelEstero_400BP	YRI.DG	58.2721	1.2736	45.754	30414
I14580.AG_Argentina_Central_Plains_NorthDulceRiver_500BP	I17036.AG_Argentina_Central_Plains_EastCordoba_600BP	YRI.DG	60.7615	1.32763	45.767	25929
I12712.AG_Argentina_Central_Plains_MarChiquita_2500BP	I12727.AG_Argentina_Central_Hills_Traslasierra_800BP	YRI.DG	58.1089	1.26949	45.773	30605
I17029.AG_Argentina_Central_Plains_MarChiquita_700BP	I34671.TW_Argentina_Northwest_SubandeanValleys_Hualfin_2400BP	YRI.DG	59.1795	1.29282	45.775	29055
I12766.AG_Argentina_Central_Hills_SierrasChicas_4100BP	I42320.TW_Argentina_Central_Hills_NorthCordoba_900BP	YRI.DG	59.1581	1.29217	45.782	27597
I12767.AG_Argentina_Northwest_SouthernPuna_Antofagasta_1200BP	I14574.AG_Argentina_Central_Plains_MesopotamiaSantiagoDelEstero_400BP	YRI.DG	59.0009	1.28803	45.807	28762
I12726.AG_Argentina_Central_Hills_SierrasChicas_4100BP	I12951.AG_Argentina_GranChaco_HumidChaco_1400BP	YRI.DG	59.2551	1.2934	45.813	30646
I12374.AG_Argentina_Pampas_Southern_2600BP	I12723.AG_Argentina_Central_Plains_MesopotamiaSantiagoDelEstero_400BP	YRI.DG	60.049	1.31026	45.83	30995
ARG_22645_Argentina_Northwest_SouthernPuna_Antofagasta_1200BP	I12376.AG_Argentina_Pampas_Southern_2600BP	YRI.DG	58.7898	1.28218	45.852	28146
I17026.AG_Argentina_Central_Plains_MarChiquita_700BP	I19248.AG_Argentina_ParanaRiver_UpperDelta_700BP	YRI.DG	57.262	1.24875	45.855	29292
I12721.AG_Argentina_Central_Hills_SierrasChicas_1700BP	I19224.AG_Argentina_Central_Plains_EastCordoba_600BP	YRI.DG	60.6744	1.3229	45.865	27297
I12717.AG_Argentina_Central_Plains_MarChiquita_2500BP	I34685.TW_Argentina_Central_Hills_Traslasierra_800BP	YRI.DG	58.9868	1.28476	45.913	33429
I12741.AG_Argentina_Central_Plains_MesopotamiaSantiagoDelEstero_400BP	I34677.TW_Argentina_Central_Plains_EastCordoba_600BP	YRI.DG	62.4923	1.3611	45.913	25912
I12721.AG_Argentina_Central_Hills_SierrasChicas_1700BP	I12755.AG_Argentina_Central_Plains_MarChiquita_700BP	YRI.DG	61.5473	1.33986	45.936	29155
I12719.AG_Argentina_Central_Plains_MarChiquita_700BP	I12729.AG_Argentina_Central_Hills_Traslasierra_800BP	YRI.DG	60.9544	1.32661	45.948	27212
I14567.AG_Argentina_Central_Plains_MesopotamiaSantiagoDelEstero_400BP	I34671.TW_Argentina_Northwest_SubandeanValleys_Hualfin_2400BP	YRI.DG	58.7226	1.27791	45.952	27500
I12371.AG_Argentina_Pampas_Southern_2600BP	I35526.TW_Argentina_Central_Plains_NorthDulceRiver_500BP	YRI.DG	60.4192	1.31422	45.973	27794
I12717.AG_Argentina_Central_Plains_MarChiquita_2500BP	I30892.TW_Argentina_Central_Plains_MesopotamiaSantiagoDelEstero_1000BP	YRI.DG	58.5113	1.27265	45.976	28645
I12602.AG_Argentina_Central_Hills_NorthCordoba_900BP	I12764.AG_Argentina_Central_Hills_SierrasChicas_700BP	YRI.DG	61.2682	1.33255	45.978	28610
I12727.AG_Argentina_Central_Hills_Traslasierra_800BP	I12767.AG_Argentina_Northwest_SouthernPuna_Antofagasta_1200BP	YRI.DG	59.1831	1.2872	45.978	25531
I12767.AG_Argentina_Northwest_SouthernPuna_Antofagasta_1200BP	I34463.TW_Argentina_Central_Plains_EastCordoba_600BP	YRI.DG	57.1611	1.24312	45.982	32213
I12376.AG_Argentina_Pampas_Southern_2600BP	I14584.AG_Argentina_Central_Plains_NorthDulceRiver_500BP	YRI.DG	60.3291	1.3119	45.986	29225
I12712.AG_Argentina_Central_Plains_MarChiquita_2500BP	I14567.AG_Argentina_Central_Plains_MesopotamiaSantiagoDelEstero_400BP	YRI.DG	60.16	1.30815	45.989	27148
I12764.AG_Argentina_Central_Hills_SierrasChicas_700BP	I14554.AG_Argentina_Central_Plains_MesopotamiaSantiagoDelEstero_400BP	YRI.DG	59.2706	1.28842	46.003	32238
I12743.AG_Argentina_Central_Plains_MesopotamiaSantiagoDelEstero_400BP	I34468.TW_Argentina_Central_Plains_MarChiquita_2500BP	YRI.DG	63.3891	1.37769	46.011	26053
I12373.AG_Argentina_Pampas_Southern_2600BP	I19259.AG_Argentina_Central_Hills_Comechingones_4100BP	YRI.DG	59.2676	1.28807	46.013	31193
I12745.AG_Argentina_Central_Plains_MesopotamiaSantiagoDelEstero_400BP	I34677.TW_Argentina_Central_Plains_EastCordoba_600BP	YRI.DG	63.3874	1.37698	46.033	24805
I13561.AG_Argentina_Central_Plains_MarChiquita_2500BP	I19242.AG_Argentina_Northwest_SubandeanValleys_Ambato_1200BP	YRI.DG	60.5905	1.31614	46.037	33786
I12734.AG_Argentina_Central_Plains_MesopotamiaSantiagoDelEstero_400BP	I34671.TW_Argentina_Northwest_SubandeanValleys_Hualfin_2400BP	YRI.DG	57.0546	1.23897	46.05	31711
I12726.AG_Argentina_Central_Hills_SierrasChicas_4100BP	I14580.AG_Argentina_Central_Plains_NorthDulceRiver_500BP	YRI.DG	58.687	1.27353	46.082	30162
I12767.AG_Argentina_Northwest_SouthernPuna_Antofagasta_1200BP	I14556.AG_Argentina_Central_Plains_MesopotamiaSantiagoDelEstero_400BP	YRI.DG	57.7094	1.25229	46.083	28842
I12948.AG_Argentina_ParanaRiver_UpperDelta_700BP	I17036.AG_Argentina_Central_Plains_EastCordoba_600BP	YRI.DG	59.1855	1.28415	46.089	27703
I14558.AG_Argentina_Central_Plains_MesopotamiaSantiagoDelEstero_400BP	I30891.TW_Argentina_Central_Plains_MesopotamiaSantiagoDelEstero_1000BP	YRI.DG	62.514	1.35632	46.091	28450
ARG_22647_Argentina_Northwest_SouthernPuna_Antofagasta_1200BP	I30892.TW_Argentina_Central_Plains_MesopotamiaSantiagoDelEstero_1000BP	YRI.DG	58.6882	1.27327	46.093	31397
I14564.AG_Argentina_Central_Plains_MesopotamiaSantiagoDelEstero_1700BP	I14569.AG_Argentina_Central_Plains_MesopotamiaSantiagoDelEstero_400BP	YRI.DG	62.7487	1.36132	46.094	26921
I12765.AG_Argentina_Central_Hills_SierrasChicas_700BP	I34668.TW_Argentina_Pampas_Southern_2600BP	YRI.DG	61.6011	1.3362	46.102	27709
I12767.AG_Argentina_Northwest_SouthernPuna_Antofagasta_1200BP	I17037.AG_Argentina_Central_Hills_Traslasierra_800BP	YRI.DG	61.4859	1.33353	46.108	26084
I12713.AG_Argentina_Central_Hills_SierrasChicas_700BP	I12767.AG_Argentina_Northwest_SouthernPuna_Antofagasta_1200BP	YRI.DG	58.314	1.26461	46.112	30859
ARG_22647_Argentina_Northwest_SouthernPuna_Antofagasta_1200BP	I12764.AG_Argentina_Central_Hills_SierrasChicas_700BP	YRI.DG	57.6183	1.24941	46.116	29232
I17037.AG_Argentina_Central_Hills_Traslasierra_800BP	I34671.TW_Argentina_Northwest_SubandeanValleys_Hualfin_2400BP	YRI.DG	57.9227	1.25574	46.126	31603
I12723.AG_Argentina_Central_Plains_MesopotamiaSantiagoDelEstero_400BP	I14564.AG_Argentina_Central_Plains_MesopotamiaSantiagoDelEstero_1700BP	YRI.DG	60.4817	1.31115	46.129	27675
I14571.AG_Argentina_Central_Plains_MesopotamiaSantiagoDelEstero_400BP	I30891.TW_Argentina_Central_Plains_MesopotamiaSantiagoDelEstero_1000BP	YRI.DG	61.5584	1.33446	46.13	26252
I30892.TW_Argentina_Central_Plains_MesopotamiaSantiagoDelEstero_1000BP	I34681.TW_Argentina_Central_Hills_SierrasChicas_700BP	YRI.DG	59.5249	1.28959	46.158	29217
I14576.AG_Argentina_Central_Plains_NorthDulceRiver_500BP	I14582.AG_Argentina_Central_Plains_NorthDulceRiver_500BP	YRI.DG	60.7713	1.31621	46.171	30245
I19248.AG_Argentina_ParanaRiver_UpperDelta_700BP	I34661.TW_Argentina_Pampas_Southern_2600BP	YRI.DG	56.1249	1.2154	46.178	33267
I13562.AG_Argentina_Central_Plains_MarChiquita_2500BP	I34685.TW_Argentina_Central_Hills_Traslasierra_800BP	YRI.DG	60.5964	1.31204	46.185	27688
ARG_22647_Argentina_Northwest_SouthernPuna_Antofagasta_1200BP	I12721.AG_Argentina_Central_Hills_SierrasChicas_1700BP	YRI.DG	60.0581	1.30007	46.196	27814
I12720.AG_Argentina_Central_Hills_SierrasChicas_1700BP	I14564.AG_Argentina_Central_Plains_MesopotamiaSantiagoDelEstero_1700BP	YRI.DG	62.0918	1.34386	46.204	27704
I12951.AG_Argentina_GranChaco_HumidChaco_1400BP	I35522.TW_Argentina_Northwest_SouthernPuna_Antofagasta_500BP	YRI.DG	59.6697	1.29113	46.215	30109
I12712.AG_Argentina_Central_Plains_MarChiquita_2500BP	I12741.AG_Argentina_Central_Plains_MesopotamiaSantiagoDelEstero_400BP	YRI.DG	57.3956	1.24188	46.217	30555
I14575.AG_Argentina_Central_Plains_MesopotamiaSantiagoDelEstero_400BP	I14576.AG_Argentina_Central_Plains_NorthDulceRiver_500BP	YRI.DG	61.5184	1.33078	46.227	25595
I12372.AG_Argentina_Pampas_Southern_2600BP	I19248.AG_Argentina_ParanaRiver_UpperDelta_700BP	YRI.DG	58.84	1.27268	46.233	28972
I13563.AG_Argentina_Central_Plains_MarChiquita_3900BP	I19249.AG_Argentina_ParanaRiver_UpperDelta_700BP	YRI.DG	59.7777	1.29282	46.238	30386
I12604.AG_Argentina_Central_Hills_SierrasChicas_1700BP	I12748.AG_Argentina_ParanaRiver_UpperDelta_700BP	YRI.DG	58.8534	1.27251	46.25	29814
I14564.AG_Argentina_Central_Plains_MesopotamiaSantiagoDelEstero_1700BP	I34672.TW_Argentina_Pampas_SouthSaladoRiver_3300BP	YRI.DG	61.6324	1.33143	46.29	27822
I12751.AG_Argentina_Central_Hills_Traslasierra_800BP	I12767.AG_Argentina_Northwest_SouthernPuna_Antofagasta_1200BP	YRI.DG	58.128	1.25499	46.318	32296
I12729.AG_Argentina_Central_Hills_Traslasierra_800BP	I19221.AG_Argentina_Central_Hills_Occientales_1900BP	YRI.DG	62.5065	1.34943	46.321	25842
I12767.AG_Argentina_Northwest_SouthernPuna_Antofagasta_1200BP	I14571.AG_Argentina_Central_Plains_MesopotamiaSantiagoDelEstero_400BP	YRI.DG	56.9146	1.22861	46.324	29027
I12748.AG_Argentina_ParanaRiver_UpperDelta_700BP	I14559.AG_Argentina_Central_Plains_MesopotamiaSantiagoDelEstero_400BP	YRI.DG	59.8762	1.29225	46.335	30320
I34671.TW_Argentina_Northwest_SubandeanValleys_Hualfin_2400BP	I34681.TW_Argentina_Central_Hills_SierrasChicas_700BP	YRI.DG	58.6558	1.26572	46.342	28831
I12729.AG_Argentina_Central_Hills_Traslasierra_800BP	I34681.TW_Argentina_Central_Hills_SierrasChicas_700BP	YRI.DG	63.7003	1.37435	46.349	23737
I14579.AG_Argentina_Central_Plains_NorthDulceRiver_500BP	I19248.AG_Argentina_ParanaRiver_UpperDelta_700BP	YRI.DG	58.3661	1.2586	46.374	26193
ARG_22664_66_Argentina_Northwest_SouthernPuna_Antofagasta_1200BP	I34685.TW_Argentina_Central_Hills_Traslasierra_800BP	YRI.DG	61.1716	1.31897	46.378	30993
ARG_22645_Argentina_Northwest_SouthernPuna_Antofagasta_1200BP	I14576.AG_Argentina_Central_Plains_NorthDulceRiver_500BP	YRI.DG	61.5203	1.32645	46.38	26644
I12723.AG_Argentina_Central_Plains_MesopotamiaSantiagoDelEstero_400BP	I19226.AG_Argentina_Northwest_SubandeanValleys_Hualfin_2400BP	YRI.DG	59.8794	1.29104	46.381	27418
I14579.AG_Argentina_Central_Plains_NorthDulceRiver_500BP	I34671.TW_Argentina_Northwest_SubandeanValleys_Hualfin_2400BP	YRI.DG	56.7275	1.22296	46.385	33846
I12717.AG_Argentina_Central_Plains_MarChiquita_2500BP	I12764.AG_Argentina_Central_Hills_SierrasChicas_700BP	YRI.DG	58.331	1.2575	46.386	31125
I12712.AG_Argentina_Central_Plains_MarChiquita_2500BP	I12736.AG_Argentina_Central_Plains_MesopotamiaSantiagoDelEstero_400BP	YRI.DG	61.4096	1.32267	46.428	29554
I17043.AG_Argentina_Central_Hills_Traslasierra_800BP	I19248.AG_Argentina_ParanaRiver_UpperDelta_700BP	YRI.DG	56.6835	1.22063	46.438	29720
I12742.AG_Argentina_Central_Plains_MesopotamiaSantiagoDelEstero_400BP	I30891.TW_Argentina_Central_Plains_MesopotamiaSantiagoDelEstero_1000BP	YRI.DG	62.9436	1.35531	46.442	26853
I14571.AG_Argentina_Central_Plains_MesopotamiaSantiagoDelEstero_400BP	I34677.TW_Argentina_Central_Plains_EastCordoba_600BP	YRI.DG	60.1017	1.29394	46.448	29481
I12721.AG_Argentina_Central_Hills_SierrasChicas_1700BP	I34681.TW_Argentina_Central_Hills_SierrasChicas_700BP	YRI.DG	63.5046	1.36674	46.464	27058
I12766.AG_Argentina_Central_Hills_SierrasChicas_4100BP	I42319.TW_Argentina_Central_Plains_MarChiquita_700BP	YRI.DG	58.6463	1.26155	46.487	26600
I12945.AG_Argentina_Northwest_SubandeanValleys_Hualfin_2400BP	I34671.TW_Argentina_Northwest_SubandeanValleys_Hualfin_2400BP	YRI.DG	66.2001	1.42386	46.493	27924
I12729.AG_Argentina_Central_Hills_Traslasierra_800BP	I17029.AG_Argentina_Central_Plains_MarChiquita_700BP	YRI.DG	60.8332	1.3084	46.494	28766
I13561.AG_Argentina_Central_Plains_MarChiquita_2500BP	I34834.TW_Argentina_Northwest_SubandeanValleys_Ambato_1200BP	YRI.DG	61.8261	1.32947	46.504	26700
I12712.AG_Argentina_Central_Plains_MarChiquita_2500BP	I14572.AG_Argentina_Central_Plains_MesopotamiaSantiagoDelEstero_400BP	YRI.DG	60.0327	1.29064	46.514	27325
I12712.AG_Argentina_Central_Plains_MarChiquita_2500BP	I34678.TW_Argentina_Central_Plains_EastCordoba_600BP	YRI.DG	60.1732	1.29277	46.546	29774
I12948.AG_Argentina_ParanaRiver_UpperDelta_700BP	I42080.TW_Argentina_Central_Hills_SierrasChicas_JesusMaria_8500BP	YRI.DG	58.5143	1.25687	46.555	30223
I14558.AG_Argentina_Central_Plains_MesopotamiaSantiagoDelEstero_400BP	I34677.TW_Argentina_Central_Plains_EastCordoba_600BP	YRI.DG	59.373	1.2751	46.563	31798
I12372.AG_Argentina_Pampas_Southern_2600BP	I12767.AG_Argentina_Northwest_SouthernPuna_Antofagasta_1200BP	YRI.DG	58.2437	1.2501	46.591	30548
I12948.AG_Argentina_ParanaRiver_UpperDelta_700BP	I13561.AG_Argentina_Central_Plains_MarChiquita_2500BP	YRI.DG	60.6492	1.30164	46.594	27162
I14576.AG_Argentina_Central_Plains_NorthDulceRiver_500BP	I14578.AG_Argentina_Central_Plains_NorthDulceRiver_500BP	YRI.DG	59.829	1.28375	46.605	27728
I12713.AG_Argentina_Central_Hills_SierrasChicas_700BP	I30891.TW_Argentina_Central_Plains_MesopotamiaSantiagoDelEstero_1000BP	YRI.DG	61.8543	1.32713	46.608	28970
I12742.AG_Argentina_Central_Plains_MesopotamiaSantiagoDelEstero_400BP	I34677.TW_Argentina_Central_Plains_EastCordoba_600BP	YRI.DG	60.5468	1.29904	46.609	30057
I12374.AG_Argentina_Pampas_Southern_2600BP	I12765.AG_Argentina_Central_Hills_SierrasChicas_700BP	YRI.DG	61.0049	1.30878	46.612	30912
I12368.AG_Argentina_Pampas_SouthSaladoRiver_800BP	I12712.AG_Argentina_Central_Plains_MarChiquita_2500BP	YRI.DG	58.7393	1.25962	46.633	29465
I12719.AG_Argentina_Central_Plains_MarChiquita_700BP	I12764.AG_Argentina_Central_Hills_SierrasChicas_700BP	YRI.DG	59.5039	1.27599	46.634	31036
I12758.AG_Argentina_Northwest_SouthernPuna_Antofagasta_1200BP	I34677.TW_Argentina_Central_Plains_EastCordoba_600BP	YRI.DG	60.1049	1.2884	46.651	30937
I12767.AG_Argentina_Northwest_SouthernPuna_Antofagasta_1200BP	I14562.AG_Argentina_Central_Plains_MesopotamiaSantiagoDelEstero_400BP	YRI.DG	57.5901	1.23431	46.658	29653
I12743.AG_Argentina_Central_Plains_MesopotamiaSantiagoDelEstero_400BP	I19249.AG_Argentina_ParanaRiver_UpperDelta_700BP	YRI.DG	60.1717	1.28957	46.661	30131
I12721.AG_Argentina_Central_Hills_SierrasChicas_1700BP	I12731.AG_Argentina_Central_Hills_NorthPunilla_700BP	YRI.DG	61.9346	1.32683	46.679	27861
I13563.AG_Argentina_Central_Plains_MarChiquita_3900BP	I35526.TW_Argentina_Central_Plains_NorthDulceRiver_500BP	YRI.DG	61.8502	1.32449	46.697	26757
I17033.AG_Argentina_Central_Hills_SouthPunilla_1600BP	I40457.TW_Argentina_Central_Plains_MarChiquita_700BP	YRI.DG	61.0153	1.30659	46.698	26089
I12767.AG_Argentina_Northwest_SouthernPuna_Antofagasta_1200BP	I17043.AG_Argentina_Central_Hills_Traslasierra_800BP	YRI.DG	58.7113	1.25719	46.7	31414
I12721.AG_Argentina_Central_Hills_SierrasChicas_1700BP	I12732.AG_Argentina_Central_Plains_MesopotamiaSantiagoDelEstero_400BP	YRI.DG	62.0679	1.32881	46.709	27522
I12732.AG_Argentina_Central_Plains_MesopotamiaSantiagoDelEstero_400BP	I34685.TW_Argentina_Central_Hills_Traslasierra_800BP	YRI.DG	59.1098	1.26537	46.713	30191
I12745.AG_Argentina_Central_Plains_MesopotamiaSantiagoDelEstero_400BP	I34671.TW_Argentina_Northwest_SubandeanValleys_Hualfin_2400BP	YRI.DG	58.0662	1.24291	46.718	29870
I14566.AG_Argentina_Central_Plains_MesopotamiaSantiagoDelEstero_400BP	I19242.AG_Argentina_Northwest_SubandeanValleys_Ambato_1200BP	YRI.DG	58.5637	1.25354	46.719	31506
I19248.AG_Argentina_ParanaRiver_UpperDelta_700BP	I30890.TW_Argentina_Central_Plains_NorthSantiagodelEstero_500BP	YRI.DG	58.7442	1.2572	46.726	26366
I14555.AG_Argentina_Central_Plains_MesopotamiaSantiagoDelEstero_400BP	I14578.AG_Argentina_Central_Plains_NorthDulceRiver_500BP	YRI.DG	60.4821	1.29412	46.736	27737
I12726.AG_Argentina_Central_Hills_SierrasChicas_4100BP	I12948.AG_Argentina_ParanaRiver_UpperDelta_700BP	YRI.DG	58.0771	1.24233	46.749	32465
I14556.AG_Argentina_Central_Plains_MesopotamiaSantiagoDelEstero_400BP	I34677.TW_Argentina_Central_Plains_EastCordoba_600BP	YRI.DG	61.2853	1.31071	46.758	29272
I12729.AG_Argentina_Central_Hills_Traslasierra_800BP	I34678.TW_Argentina_Central_Plains_EastCordoba_600BP	YRI.DG	60.8128	1.30022	46.771	29408
I12373.AG_Argentina_Pampas_Southern_2600BP	I34672.TW_Argentina_Pampas_SouthSaladoRiver_3300BP	YRI.DG	61.7248	1.31965	46.774	26622
I12712.AG_Argentina_Central_Plains_MarChiquita_2500BP	I12945.AG_Argentina_Northwest_SubandeanValleys_Hualfin_2400BP	YRI.DG	60.0916	1.28454	46.781	27658
I19248.AG_Argentina_ParanaRiver_UpperDelta_700BP	I40455.TW_Argentina_Central_Hills_SouthPunilla_2800BP	YRI.DG	58.319	1.24653	46.785	33216
I19248.AG_Argentina_ParanaRiver_UpperDelta_700BP	I30888.TW_Argentina_Central_Plains_MarChiquita_700BP	YRI.DG	59.0176	1.26113	46.798	30928
I12368.AG_Argentina_Pampas_SouthSaladoRiver_800BP	I30892.TW_Argentina_Central_Plains_MesopotamiaSantiagoDelEstero_1000BP	YRI.DG	58.6234	1.25196	46.825	31119
I12372.AG_Argentina_Pampas_Southern_2600BP	I34677.TW_Argentina_Central_Plains_EastCordoba_600BP	YRI.DG	59.3682	1.26771	46.831	31301
I14555.AG_Argentina_Central_Plains_MesopotamiaSantiagoDelEstero_400BP	I14584.AG_Argentina_Central_Plains_NorthDulceRiver_500BP	YRI.DG	60.5573	1.29308	46.832	28339
I12374.AG_Argentina_Pampas_Southern_2600BP	I17034.AG_Argentina_Central_Plains_EastCordoba_600BP	YRI.DG	61.0056	1.30186	46.86	28273
I14576.AG_Argentina_Central_Plains_NorthDulceRiver_500BP	I35526.TW_Argentina_Central_Plains_NorthDulceRiver_500BP	YRI.DG	62.6036	1.33509	46.891	24858
I17036.AG_Argentina_Central_Plains_EastCordoba_600BP	I34834.TW_Argentina_Northwest_SubandeanValleys_Ambato_1200BP	YRI.DG	61.0451	1.30176	46.894	27058
I12721.AG_Argentina_Central_Hills_SierrasChicas_1700BP	I14561.AG_Argentina_Central_Plains_MesopotamiaSantiagoDelEstero_400BP	YRI.DG	60.2627	1.285	46.897	28370
I14580.AG_Argentina_Central_Plains_NorthDulceRiver_500BP	I34691.TW_Argentina_Central_Plains_MarChiquita_700BP	YRI.DG	59.9472	1.27805	46.905	27958
I14580.AG_Argentina_Central_Plains_NorthDulceRiver_500BP	I19258.AG_Argentina_Central_Hills_Comechingones_1200BP	YRI.DG	59.0428	1.25872	46.907	33236
I12736.AG_Argentina_Central_Plains_MesopotamiaSantiagoDelEstero_400BP	I30892.TW_Argentina_Central_Plains_MesopotamiaSantiagoDelEstero_1000BP	YRI.DG	60.2959	1.28523	46.915	31226
I12374.AG_Argentina_Pampas_Southern_2600BP	I34668.TW_Argentina_Pampas_Southern_2600BP	YRI.DG	63.5072	1.35305	46.936	24262
I12767.AG_Argentina_Northwest_SouthernPuna_Antofagasta_1200BP	I42319.TW_Argentina_Central_Plains_MarChiquita_700BP	YRI.DG	56.6015	1.20524	46.963	34038
I12748.AG_Argentina_ParanaRiver_UpperDelta_700BP	I14568.AG_Argentina_Central_Plains_MesopotamiaSantiagoDelEstero_400BP	YRI.DG	59.6292	1.26966	46.965	32045
I12374.AG_Argentina_Pampas_Southern_2600BP	I14569.AG_Argentina_Central_Plains_MesopotamiaSantiagoDelEstero_400BP	YRI.DG	61.3081	1.30494	46.982	29367
I12734.AG_Argentina_Central_Plains_MesopotamiaSantiagoDelEstero_400BP	I34677.TW_Argentina_Central_Plains_EastCordoba_600BP	YRI.DG	62.6764	1.33395	46.986	26256
I12712.AG_Argentina_Central_Plains_MarChiquita_2500BP	I35528.TW_Argentina_Central_Plains_NorthDulceRiver_500BP	YRI.DG	59.4246	1.26432	47.001	30208
I12743.AG_Argentina_Central_Plains_MesopotamiaSantiagoDelEstero_400BP	I14578.AG_Argentina_Central_Plains_NorthDulceRiver_500BP	YRI.DG	60.0056	1.27657	47.005	31585
I12369.AG_Argentina_Pampas_SouthSaladoRiver_800BP	I34671.TW_Argentina_Northwest_SubandeanValleys_Hualfin_2400BP	YRI.DG	55.1007	1.17146	47.036	36610
I12721.AG_Argentina_Central_Hills_SierrasChicas_1700BP	I13562.AG_Argentina_Central_Plains_MarChiquita_2500BP	YRI.DG	63.4594	1.34913	47.037	25626
I12712.AG_Argentina_Central_Plains_MarChiquita_2500BP	I12731.AG_Argentina_Central_Hills_NorthPunilla_700BP	YRI.DG	61.0037	1.29629	47.06	24432
I12723.AG_Argentina_Central_Plains_MesopotamiaSantiagoDelEstero_400BP	I17034.AG_Argentina_Central_Plains_EastCordoba_600BP	YRI.DG	58.2811	1.2383	47.065	31029
I14567.AG_Argentina_Central_Plains_MesopotamiaSantiagoDelEstero_400BP	I30892.TW_Argentina_Central_Plains_MesopotamiaSantiagoDelEstero_1000BP	YRI.DG	58.9661	1.25272	47.07	28745
I12951.AG_Argentina_GranChaco_HumidChaco_1400BP	I17036.AG_Argentina_Central_Plains_EastCordoba_600BP	YRI.DG	61.4263	1.30456	47.086	26255
I14555.AG_Argentina_Central_Plains_MesopotamiaSantiagoDelEstero_400BP	I14582.AG_Argentina_Central_Plains_NorthDulceRiver_500BP	YRI.DG	60.3754	1.28209	47.091	29834
I12948.AG_Argentina_ParanaRiver_UpperDelta_700BP	I35522.TW_Argentina_Northwest_SouthernPuna_Antofagasta_500BP	YRI.DG	57.6708	1.22438	47.102	31857
I14580.AG_Argentina_Central_Plains_NorthDulceRiver_500BP	I35522.TW_Argentina_Northwest_SouthernPuna_Antofagasta_500BP	YRI.DG	60.1605	1.27723	47.102	27371
I12734.AG_Argentina_Central_Plains_MesopotamiaSantiagoDelEstero_400BP	I30892.TW_Argentina_Central_Plains_MesopotamiaSantiagoDelEstero_1000BP	YRI.DG	60.1254	1.27582	47.127	33084
I12712.AG_Argentina_Central_Plains_MarChiquita_2500BP	I12719.AG_Argentina_Central_Plains_MarChiquita_700BP	YRI.DG	62.3014	1.32163	47.14	27235
I12758.AG_Argentina_Northwest_SouthernPuna_Antofagasta_1200BP	I12767.AG_Argentina_Northwest_SouthernPuna_Antofagasta_1200BP	YRI.DG	63.555	1.34808	47.145	29379
I17036.AG_Argentina_Central_Plains_EastCordoba_600BP	I19242.AG_Argentina_Northwest_SubandeanValleys_Ambato_1200BP	YRI.DG	59.922	1.27061	47.16	33126
I12948.AG_Argentina_ParanaRiver_UpperDelta_700BP	I34691.TW_Argentina_Central_Plains_MarChiquita_700BP	YRI.DG	58.9493	1.24952	47.178	31741
I14561.AG_Argentina_Central_Plains_MesopotamiaSantiagoDelEstero_400BP	I34685.TW_Argentina_Central_Hills_Traslasierra_800BP	YRI.DG	60.602	1.28379	47.206	30786
I12767.AG_Argentina_Northwest_SouthernPuna_Antofagasta_1200BP	I17026.AG_Argentina_Central_Plains_MarChiquita_700BP	YRI.DG	59.3283	1.25667	47.211	30886
I12951.AG_Argentina_GranChaco_HumidChaco_1400BP	I19223.AG.SG_Argentina_Central_Plains_MarChiquita_700BP	YRI.DG	58.6817	1.24294	47.212	31028
I12712.AG_Argentina_Central_Plains_MarChiquita_2500BP	I17037.AG_Argentina_Central_Hills_Traslasierra_800BP	YRI.DG	59.6803	1.26407	47.213	31240
I12369.AG_Argentina_Pampas_SouthSaladoRiver_800BP	I12767.AG_Argentina_Northwest_SouthernPuna_Antofagasta_1200BP	YRI.DG	56.7883	1.20275	47.215	29854
I12764.AG_Argentina_Central_Hills_SierrasChicas_700BP	I14567.AG_Argentina_Central_Plains_MesopotamiaSantiagoDelEstero_400BP	YRI.DG	58.5015	1.23892	47.22	31629
I12712.AG_Argentina_Central_Plains_MarChiquita_2500BP	I34681.TW_Argentina_Central_Hills_SierrasChicas_700BP	YRI.DG	62.0231	1.31313	47.233	24903
I19248.AG_Argentina_ParanaRiver_UpperDelta_700BP	I42079.TW_Argentina_Pampas_Southern_2600BP	YRI.DG	58.7497	1.24357	47.243	34102
I17033.AG_Argentina_Central_Hills_SouthPunilla_1600BP	I30888.TW_Argentina_Central_Plains_MarChiquita_700BP	YRI.DG	63.4278	1.34241	47.249	24220
I12729.AG_Argentina_Central_Hills_Traslasierra_800BP	I12944.AG_Argentina_Northwest_SubandeanValleys_Hualfin_2400BP	YRI.DG	60.6246	1.28238	47.275	30503
ARG_22645_Argentina_Northwest_SouthernPuna_Antofagasta_1200BP	I12371.AG_Argentina_Pampas_Southern_2600BP	YRI.DG	59.0157	1.2473	47.315	30339
I12729.AG_Argentina_Central_Hills_Traslasierra_800BP	I14567.AG_Argentina_Central_Plains_MesopotamiaSantiagoDelEstero_400BP	YRI.DG	61.5652	1.30073	47.331	27750
I12748.AG_Argentina_ParanaRiver_UpperDelta_700BP	I34684.TW_Argentina_Central_Hills_Traslasierra_800BP	YRI.DG	61.1389	1.2917	47.332	30405
I17026.AG_Argentina_Central_Plains_MarChiquita_700BP	I34671.TW_Argentina_Northwest_SubandeanValleys_Hualfin_2400BP	YRI.DG	56.6934	1.19766	47.337	38186
I12729.AG_Argentina_Central_Hills_Traslasierra_800BP	I8351.AG_Argentina_Pampas_CentralPampeanDunefields_1600BP	YRI.DG	61.5817	1.30077	47.343	31567
I12373.AG_Argentina_Pampas_Southern_2600BP	I12743.AG_Argentina_Central_Plains_MesopotamiaSantiagoDelEstero_400BP	YRI.DG	56.871	1.20109	47.35	36336
I12764.AG_Argentina_Central_Hills_SierrasChicas_700BP	I14561.AG_Argentina_Central_Plains_MesopotamiaSantiagoDelEstero_400BP	YRI.DG	58.044	1.22581	47.352	28903
I14569.AG_Argentina_Central_Plains_MesopotamiaSantiagoDelEstero_400BP	I17034.AG_Argentina_Central_Plains_EastCordoba_600BP	YRI.DG	61.7578	1.30423	47.352	29851
I13563.AG_Argentina_Central_Plains_MarChiquita_3900BP	I14575.AG_Argentina_Central_Plains_MesopotamiaSantiagoDelEstero_400BP	YRI.DG	61.974	1.30702	47.416	29547
I14564.AG_Argentina_Central_Plains_MesopotamiaSantiagoDelEstero_1700BP	I14565.AG_Argentina_Central_Plains_MesopotamiaSantiagoDelEstero_400BP	YRI.DG	58.5651	1.23514	47.416	29934
I19224.AG_Argentina_Central_Plains_EastCordoba_600BP	I34685.TW_Argentina_Central_Hills_Traslasierra_800BP	YRI.DG	60.9071	1.28452	47.416	28977
I12712.AG_Argentina_Central_Plains_MarChiquita_2500BP	I14554.AG_Argentina_Central_Plains_MesopotamiaSantiagoDelEstero_400BP	YRI.DG	61.2176	1.28823	47.521	28100
I34677.TW_Argentina_Central_Plains_EastCordoba_600BP	I34678.TW_Argentina_Central_Plains_EastCordoba_600BP	YRI.DG	64.0199	1.3455	47.581	28359
I14574.AG_Argentina_Central_Plains_MesopotamiaSantiagoDelEstero_400BP	I34677.TW_Argentina_Central_Plains_EastCordoba_600BP	YRI.DG	62.5745	1.31452	47.603	29016
I12720.AG_Argentina_Central_Hills_SierrasChicas_1700BP	I34672.TW_Argentina_Pampas_SouthSaladoRiver_3300BP	YRI.DG	58.4489	1.22747	47.617	35128
I12727.AG_Argentina_Central_Hills_Traslasierra_800BP	I30892.TW_Argentina_Central_Plains_MesopotamiaSantiagoDelEstero_1000BP	YRI.DG	58.9331	1.23747	47.624	32513
I12742.AG_Argentina_Central_Plains_MesopotamiaSantiagoDelEstero_400BP	I12767.AG_Argentina_Northwest_SouthernPuna_Antofagasta_1200BP	YRI.DG	60.4622	1.26944	47.629	29349
I12748.AG_Argentina_ParanaRiver_UpperDelta_700BP	I34694.TW_Argentina_ParanaRiver_LowerDelta_1600BP	YRI.DG	62.2367	1.30659	47.633	30061
I14558.AG_Argentina_Central_Plains_MesopotamiaSantiagoDelEstero_400BP	I19248.AG_Argentina_ParanaRiver_UpperDelta_700BP	YRI.DG	57.0123	1.19583	47.676	29289
I19248.AG_Argentina_ParanaRiver_UpperDelta_700BP	I34688.TW_Argentina_Central_Hills_Traslasierra_800BP	YRI.DG	56.3446	1.18163	47.684	33774
I12945.AG_Argentina_Northwest_SubandeanValleys_Hualfin_2400BP	I30892.TW_Argentina_Central_Plains_MesopotamiaSantiagoDelEstero_1000BP	YRI.DG	58.5239	1.22668	47.709	29269
I14565.AG_Argentina_Central_Plains_MesopotamiaSantiagoDelEstero_400BP	I17034.AG_Argentina_Central_Plains_EastCordoba_600BP	YRI.DG	61.3635	1.28613	47.712	33981
I34684.TW_Argentina_Central_Hills_Traslasierra_800BP	I34685.TW_Argentina_Central_Hills_Traslasierra_800BP	YRI.DG	66.5763	1.39536	47.713	27960
I14564.AG_Argentina_Central_Plains_MesopotamiaSantiagoDelEstero_1700BP	I14576.AG_Argentina_Central_Plains_NorthDulceRiver_500BP	YRI.DG	61.9223	1.29741	47.728	33316
I12944.AG_Argentina_Northwest_SubandeanValleys_Hualfin_2400BP	I30892.TW_Argentina_Central_Plains_MesopotamiaSantiagoDelEstero_1000BP	YRI.DG	56.9708	1.19337	47.739	32424
I12729.AG_Argentina_Central_Hills_Traslasierra_800BP	I14554.AG_Argentina_Central_Plains_MesopotamiaSantiagoDelEstero_400BP	YRI.DG	60.3753	1.26441	47.75	28352
I12373.AG_Argentina_Pampas_Southern_2600BP	I14555.AG_Argentina_Central_Plains_MesopotamiaSantiagoDelEstero_400BP	YRI.DG	60.8047	1.27291	47.768	31602
I12370.AG_Argentina_Pampas_Southern_2600BP	I34685.TW_Argentina_Central_Hills_Traslasierra_800BP	YRI.DG	59.6319	1.24824	47.773	33293
I12767.AG_Argentina_Northwest_SouthernPuna_Antofagasta_1200BP	I42320.TW_Argentina_Central_Hills_NorthCordoba_900BP	YRI.DG	56.9628	1.19184	47.794	35208
I34685.TW_Argentina_Central_Hills_Traslasierra_800BP	I34694.TW_Argentina_ParanaRiver_LowerDelta_1600BP	YRI.DG	60.4102	1.26391	47.796	27372
I12712.AG_Argentina_Central_Plains_MarChiquita_2500BP	I17029.AG_Argentina_Central_Plains_MarChiquita_700BP	YRI.DG	60.5685	1.26683	47.811	28661
I19248.AG_Argentina_ParanaRiver_UpperDelta_700BP	I42320.TW_Argentina_Central_Hills_NorthCordoba_900BP	YRI.DG	57.308	1.1982	47.828	34358
I12748.AG_Argentina_ParanaRiver_UpperDelta_700BP	I14577.AG_Argentina_Central_Plains_NorthDulceRiver_500BP	YRI.DG	58.6186	1.22433	47.878	31138
I12743.AG_Argentina_Central_Plains_MesopotamiaSantiagoDelEstero_400BP	I14575.AG_Argentina_Central_Plains_MesopotamiaSantiagoDelEstero_400BP	YRI.DG	61.5534	1.28463	47.915	29254
I13563.AG_Argentina_Central_Plains_MarChiquita_3900BP	I14578.AG_Argentina_Central_Plains_NorthDulceRiver_500BP	YRI.DG	61.1231	1.27505	47.938	32199
I12712.AG_Argentina_Central_Plains_MarChiquita_2500BP	I12944.AG_Argentina_Northwest_SubandeanValleys_Hualfin_2400BP	YRI.DG	58.138	1.21254	47.947	30416
I12767.AG_Argentina_Northwest_SouthernPuna_Antofagasta_1200BP	I42079.TW_Argentina_Pampas_Southern_2600BP	YRI.DG	57.1644	1.19225	47.947	35015
I14562.AG_Argentina_Central_Plains_MesopotamiaSantiagoDelEstero_400BP	I34677.TW_Argentina_Central_Plains_EastCordoba_600BP	YRI.DG	61.2863	1.27779	47.963	30472
I12764.AG_Argentina_Central_Hills_SierrasChicas_700BP	I14572.AG_Argentina_Central_Plains_MesopotamiaSantiagoDelEstero_400BP	YRI.DG	58.4301	1.21789	47.976	31355
I12729.AG_Argentina_Central_Hills_Traslasierra_800BP	I14579.AG_Argentina_Central_Plains_NorthDulceRiver_500BP	YRI.DG	59.8121	1.24623	47.994	33507
I14580.AG_Argentina_Central_Plains_NorthDulceRiver_500BP	I36284.TW_Argentina_GranChaco_HumidChaco_1400BP	YRI.DG	59.6135	1.24168	48.01	30546
I12748.AG_Argentina_ParanaRiver_UpperDelta_700BP	I39331.TW_Argentina_Central_Hills_NorthPunilla_700BP	YRI.DG	62.4757	1.30114	48.016	30115
I14580.AG_Argentina_Central_Plains_NorthDulceRiver_500BP	I34675.TW_Argentina_Central_Plains_EastCordoba_600BP	YRI.DG	60.1058	1.25176	48.017	29907
I12368.AG_Argentina_Pampas_SouthSaladoRiver_800BP	I12764.AG_Argentina_Central_Hills_SierrasChicas_700BP	YRI.DG	58.1138	1.20992	48.031	33749
I14555.AG_Argentina_Central_Plains_MesopotamiaSantiagoDelEstero_400BP	I19226.AG_Argentina_Northwest_SubandeanValleys_Hualfin_2400BP	YRI.DG	58.1173	1.21001	48.031	32233
I12767.AG_Argentina_Northwest_SouthernPuna_Antofagasta_1200BP	I40457.TW_Argentina_Central_Plains_MarChiquita_700BP	YRI.DG	58.7348	1.22252	48.044	34241
I12948.AG_Argentina_ParanaRiver_UpperDelta_700BP	I19223.AG.SG_Argentina_Central_Plains_MarChiquita_700BP	YRI.DG	57.4646	1.19567	48.061	32229
I12718.AG_Argentina_Central_Hills_Traslasierra_800BP	I34677.TW_Argentina_Central_Plains_EastCordoba_600BP	YRI.DG	61.8067	1.28587	48.066	30635
I12719.AG_Argentina_Central_Plains_MarChiquita_700BP	I12721.AG_Argentina_Central_Hills_SierrasChicas_1700BP	YRI.DG	60.9657	1.26827	48.07	30436
I14554.AG_Argentina_Central_Plains_MesopotamiaSantiagoDelEstero_400BP	I30892.TW_Argentina_Central_Plains_MesopotamiaSantiagoDelEstero_1000BP	YRI.DG	57.9705	1.20565	48.082	29986
I19248.AG_Argentina_ParanaRiver_UpperDelta_700BP	I30889.TW_Argentina_Central_Plains_MesopotamiaSantiagoDelEstero_1000BP	YRI.DG	58.1375	1.20904	48.085	32698
I12376.AG_Argentina_Pampas_Southern_2600BP	I19226.AG_Argentina_Northwest_SubandeanValleys_Hualfin_2400BP	YRI.DG	60.1022	1.24966	48.095	34132
I12721.AG_Argentina_Central_Hills_SierrasChicas_1700BP	I34678.TW_Argentina_Central_Plains_EastCordoba_600BP	YRI.DG	61.4175	1.27663	48.109	32771
I12376.AG_Argentina_Pampas_Southern_2600BP	I14578.AG_Argentina_Central_Plains_NorthDulceRiver_500BP	YRI.DG	61.6018	1.28033	48.114	28844
I12713.AG_Argentina_Central_Hills_SierrasChicas_700BP	I30892.TW_Argentina_Central_Plains_MesopotamiaSantiagoDelEstero_1000BP	YRI.DG	57.3798	1.19242	48.12	39913
I12767.AG_Argentina_Northwest_SouthernPuna_Antofagasta_1200BP	I34661.TW_Argentina_Pampas_Southern_2600BP	YRI.DG	57.7448	1.19978	48.129	34388
I12764.AG_Argentina_Central_Hills_SierrasChicas_700BP	I14556.AG_Argentina_Central_Plains_MesopotamiaSantiagoDelEstero_400BP	YRI.DG	57.2382	1.18865	48.154	39312
I19242.AG_Argentina_Northwest_SubandeanValleys_Ambato_1200BP	I42080.TW_Argentina_Central_Hills_SierrasChicas_JesusMaria_8500BP	YRI.DG	58.6888	1.21865	48.159	32764
I12748.AG_Argentina_ParanaRiver_UpperDelta_700BP	I19258.AG_Argentina_Central_Hills_Comechingones_1200BP	YRI.DG	62.2636	1.29282	48.161	29158
I12601.AG_Argentina_Central_Hills_Calamuchita_4200BP	I14580.AG_Argentina_Central_Plains_NorthDulceRiver_500BP	YRI.DG	60.8295	1.26242	48.185	31229
I12603.AG_Argentina_Central_Plains_MarChiquita_700BP	I12721.AG_Argentina_Central_Hills_SierrasChicas_1700BP	YRI.DG	62.2446	1.29132	48.202	29406
I19259.AG_Argentina_Central_Hills_Comechingones_4100BP	I34668.TW_Argentina_Pampas_Southern_2600BP	YRI.DG	59.8851	1.24229	48.205	31782
I14559.AG_Argentina_Central_Plains_MesopotamiaSantiagoDelEstero_400BP	I34834.TW_Argentina_Northwest_SubandeanValleys_Ambato_1200BP	YRI.DG	57.0996	1.18436	48.211	35488
I12712.AG_Argentina_Central_Plains_MarChiquita_2500BP	I12734.AG_Argentina_Central_Plains_MesopotamiaSantiagoDelEstero_400BP	YRI.DG	59.6827	1.23788	48.213	31262
I14562.AG_Argentina_Central_Plains_MesopotamiaSantiagoDelEstero_400BP	I34671.TW_Argentina_Northwest_SubandeanValleys_Hualfin_2400BP	YRI.DG	57.2835	1.18785	48.224	36598
I12369.AG_Argentina_Pampas_SouthSaladoRiver_800BP	I30892.TW_Argentina_Central_Plains_MesopotamiaSantiagoDelEstero_1000BP	YRI.DG	57.3815	1.18954	48.238	38088
I13563.AG_Argentina_Central_Plains_MarChiquita_3900BP	I34668.TW_Argentina_Pampas_Southern_2600BP	YRI.DG	60.5008	1.25422	48.238	34758
ARG_22664_66_Argentina_Northwest_SouthernPuna_Antofagasta_1200BP	I14580.AG_Argentina_Central_Plains_NorthDulceRiver_500BP	YRI.DG	59.9472	1.24214	48.261	33080
I12721.AG_Argentina_Central_Hills_SierrasChicas_1700BP	I14554.AG_Argentina_Central_Plains_MesopotamiaSantiagoDelEstero_400BP	YRI.DG	60.5665	1.25483	48.267	31816
ARG_22645_Argentina_Northwest_SouthernPuna_Antofagasta_1200BP	I12743.AG_Argentina_Central_Plains_MesopotamiaSantiagoDelEstero_400BP	YRI.DG	59.1626	1.22549	48.277	32579
I12737.AG_Argentina_Central_Plains_MesopotamiaSantiagoDelEstero_400BP	I12748.AG_Argentina_ParanaRiver_UpperDelta_700BP	YRI.DG	60.9558	1.26226	48.291	30000
[truncated: 7,593 more rows]

## Sheet: Sheet 6
Supplementary Data Table: f4s statistic results fo the form f4(Outgroup, Arawak-associated pop, Well-powered Central-Argentina proxy, Paraná River grouping) , used to assess affinity with Arawak-related populations in the Paraná River region
Outgroup	Pop_1	Pop_2	Pop_3	f4	SE	Z	n_ABBAs	n_BABAs	n_SNPs
YRI.DG	Piapoco.DG	Argentina_Central_Plains_MesopotamiaSantiagoDelEstero_400BP	Argentina_ParanaRiver_LowerDelta_1600BP	0.000154	0.000345	0.446	22203	22116	464082
YRI.DG	Chane.DG	Argentina_Central_Plains_MesopotamiaSantiagoDelEstero_400BP	Argentina_ParanaRiver_LowerDelta_1600BP	8.6e-05	0.000468	0.183	21734	21661	454228
YRI.DG	Piapoco.DG	Argentina_Central_Plains_MesopotamiaSantiagoDelEstero_400BP	Argentina_ParanaRiver_UpperDelta_700BP	-5e-06	0.000254	-0.019	24194	24166	506893
YRI.DG	Chane.DG	Argentina_Central_Plains_MesopotamiaSantiagoDelEstero_400BP	Argentina_ParanaRiver_LowerDelta_900BP	-3.5e-05	0.000322	-0.11	39800	39741	829077
YRI.DG	Piapoco.DG	Argentina_Central_Plains_MesopotamiaSantiagoDelEstero_400BP	Argentina_ParanaRiver_LowerDelta_900BP	-5.6e-05	0.000234	-0.237	40619	40617	847221
YRI.DG	Chane.DG	Argentina_Central_Plains_MesopotamiaSantiagoDelEstero_400BP	Argentina_ParanaRiver_UpperDelta_700BP	-8.6e-05	0.000343	-0.251	23680	23718	496850
YRI.DG	Piapoco.DG	Argentina_Central_Plains_MesopotamiaSantiagoDelEstero_400BP	Argentina_ParanaRiver_MiddleParanaSaladoRivers_800BP	-0.000138	0.000242	-0.57	46767	46963	995515
YRI.DG	Dominican_Ceramic.AG	Argentina_Central_Plains_MesopotamiaSantiagoDelEstero_400BP	Argentina_ParanaRiver_LowerDelta_1600BP	-0.000177	0.00023	-0.767	25772	25979	702323
YRI.DG	Chane.DG	Argentina_Central_Plains_MesopotamiaSantiagoDelEstero_400BP	Argentina_ParanaRiver_MiddleParanaSaladoRivers_800BP	-0.000322	0.000346	-0.929	45689	46067	974005
YRI.DG	Dominican_Ceramic.AG	Argentina_Central_Plains_MesopotamiaSantiagoDelEstero_400BP	Argentina_ParanaRiver_UpperDelta_700BP	-0.000204	0.000175	-1.167	27569	27774	763697
YRI.DG	Chane.DG	Argentina_Central_Plains_MesopotamiaSantiagoDelEstero_400BP	Argentina_ParanaRiver_MiddleParanaSaladoRivers_1700BP	-0.000999	0.000651	-1.533	2859	2919	60893
YRI.DG	Chane.DG	Argentina_Central_Plains_MesopotamiaSantiagoDelEstero_400BP	Argentina_ParanaRiver_LowerDelta_400BP	-0.002887	0.0015	-1.924	530	562	11191
YRI.DG	Dominican_Ceramic.AG	Argentina_Central_Plains_MesopotamiaSantiagoDelEstero_400BP	Argentina_ParanaRiver_LowerDelta_400BP	-0.001674	0.000837	-2.001	642	672	17248
YRI.DG	Piapoco.DG	Argentina_Central_Plains_MesopotamiaSantiagoDelEstero_400BP	Argentina_ParanaRiver_LowerDelta_400BP	-0.002644	0.001179	-2.243	542	573	11427
YRI.DG	Dominican_Ceramic.AG	Argentina_Central_Plains_MesopotamiaSantiagoDelEstero_400BP	Argentina_ParanaRiver_MiddleParanaSaladoRivers_800BP	-0.000383	0.000166	-2.307	55732	56673	1588120
YRI.DG	Dominican_Ceramic.AG	Argentina_Central_Plains_MesopotamiaSantiagoDelEstero_400BP	Argentina_ParanaRiver_LowerDelta_900BP	-0.00037	0.000156	-2.373	47878	48503	1321840
YRI.DG	Piapoco.DG	Argentina_Central_Plains_MesopotamiaSantiagoDelEstero_400BP	Argentina_ParanaRiver_MiddleParanaSaladoRivers_1700BP	-0.001286	0.00051	-2.523	2902	2983	62113
YRI.DG	Dominican_Ceramic.AG	Argentina_Central_Plains_MesopotamiaSantiagoDelEstero_400BP	Argentina_ParanaRiver_MiddleParanaSaladoRivers_1700BP	-0.001303	0.000354	-3.678	3379	3499	93032

## Sheet: Sheet 7
Supplementary Data Table: f4s statistic results fo the form f4(Outgroup, Arawak-associated pop, Well-powered Central-Argentina proxy, Paraná River individual) , used to assess affinity with Arawak-related populations in the Paraná River region
Outgroup	Pop_1	Pop_2	Pop_3	f4	SE	Z	n_ABBAs	n_BABAs	n_SNPs
YRI.DG	Piapoco.DG	Argentina_Central_Plains_MesopotamiaSantiagoDelEstero_400BP	I42407.TW_Argentina_ParanaRiver_MiddleParanaSaladoRivers_800BP	0.000411	0.000323	1.272	22582	22369	483663
YRI.DG	Chane.DG	Argentina_Central_Plains_MesopotamiaSantiagoDelEstero_400BP	I42407.TW_Argentina_ParanaRiver_MiddleParanaSaladoRivers_800BP	0.00054	0.000467	1.158	22163	21895	474227
YRI.DG	Piapoco.DG	Argentina_Central_Plains_MesopotamiaSantiagoDelEstero_400BP	I12946.AG_Argentina_ParanaRiver_UpperDelta_700BP	0.000392	0.000357	1.1	18319	18178	382707
YRI.DG	Piapoco.DG	Argentina_Central_Plains_MesopotamiaSantiagoDelEstero_400BP	I12748.AG_Argentina_ParanaRiver_UpperDelta_700BP	0.000518	0.000585	0.886	2484	2458	51999
YRI.DG	Dominican_Ceramic.AG	Argentina_Central_Plains_MesopotamiaSantiagoDelEstero_400BP	I42407.TW_Argentina_ParanaRiver_MiddleParanaSaladoRivers_800BP	0.000195	0.000221	0.883	26591	26479	747630
YRI.DG	Piapoco.DG	Argentina_Central_Plains_MesopotamiaSantiagoDelEstero_400BP	I34941.TW_Argentina_ParanaRiver_LowerDelta_900BP	0.000622	0.000732	0.85	1666	1644	34680
YRI.DG	Chane.DG	Argentina_Central_Plains_MesopotamiaSantiagoDelEstero_400BP	I34940.TW_Argentina_ParanaRiver_LowerDelta_900BP	0.000436	0.000529	0.824	8648	8563	180903
YRI.DG	Chane.DG	Argentina_Central_Plains_MesopotamiaSantiagoDelEstero_400BP	I34941.TW_Argentina_ParanaRiver_LowerDelta_900BP	0.000746	0.00094	0.793	1623	1593	33937
YRI.DG	Piapoco.DG	Argentina_Central_Plains_MesopotamiaSantiagoDelEstero_400BP	I34940.TW_Argentina_ParanaRiver_LowerDelta_900BP	0.000232	0.000382	0.607	8808	8761	184754
YRI.DG	Chane.DG	Argentina_Central_Plains_MesopotamiaSantiagoDelEstero_400BP	I12946.AG_Argentina_ParanaRiver_UpperDelta_700BP	0.000284	0.000488	0.581	17956	17852	375374
YRI.DG	Piapoco.DG	Argentina_Central_Plains_MesopotamiaSantiagoDelEstero_400BP	I34694.TW_Argentina_ParanaRiver_LowerDelta_1600BP	0.000154	0.000345	0.446	22203	22116	464082
YRI.DG	Chane.DG	Argentina_Central_Plains_MesopotamiaSantiagoDelEstero_400BP	I34946.TW_Argentina_ParanaRiver_LowerDelta_900BP	0.000187	0.000454	0.411	34508	34362	719365
YRI.DG	Chane.DG	Argentina_Central_Plains_MesopotamiaSantiagoDelEstero_400BP	I12748.AG_Argentina_ParanaRiver_UpperDelta_700BP	0.000292	0.00078	0.374	2427	2413	51061
YRI.DG	Piapoco.DG	Argentina_Central_Plains_MesopotamiaSantiagoDelEstero_400BP	I34946.TW_Argentina_ParanaRiver_LowerDelta_900BP	6.1e-05	0.000334	0.184	35207	35154	734969
YRI.DG	Chane.DG	Argentina_Central_Plains_MesopotamiaSantiagoDelEstero_400BP	I34694.TW_Argentina_ParanaRiver_LowerDelta_1600BP	8.6e-05	0.000468	0.183	21734	21661	454228
YRI.DG	Dominican_Ceramic.AG	Argentina_Central_Plains_MesopotamiaSantiagoDelEstero_400BP	I12748.AG_Argentina_ParanaRiver_UpperDelta_700BP	2.6e-05	0.000412	0.062	2798	2799	75620
YRI.DG	Dominican_Ceramic.AG	Argentina_Central_Plains_MesopotamiaSantiagoDelEstero_400BP	I34940.TW_Argentina_ParanaRiver_LowerDelta_900BP	-3.5e-05	0.000273	-0.129	10245	10276	278752
YRI.DG	Dominican_Ceramic.AG	Argentina_Central_Plains_MesopotamiaSantiagoDelEstero_400BP	I34941.TW_Argentina_ParanaRiver_LowerDelta_900BP	-0.000116	0.000515	-0.226	1940	1952	53019
YRI.DG	Piapoco.DG	Argentina_Central_Plains_MesopotamiaSantiagoDelEstero_400BP	I35517.TW_Argentina_ParanaRiver_LowerDelta_900BP	-0.000288	0.000707	-0.407	1533	1544	32087
YRI.DG	Dominican_Ceramic.AG	Argentina_Central_Plains_MesopotamiaSantiagoDelEstero_400BP	I19249.AG_Argentina_ParanaRiver_UpperDelta_700BP	-0.000155	0.000352	-0.44	5100	5131	139088
YRI.DG	Dominican_Ceramic.AG	Argentina_Central_Plains_MesopotamiaSantiagoDelEstero_400BP	I12946.AG_Argentina_ParanaRiver_UpperDelta_700BP	-0.000128	0.000241	-0.532	20856	20959	576568
YRI.DG	Chane.DG	Argentina_Central_Plains_MesopotamiaSantiagoDelEstero_400BP	I30897.TW_Argentina_ParanaRiver_MiddleParanaSaladoRivers_1700BP	-0.000528	0.000884	-0.597	1827	1848	38872
YRI.DG	Chane.DG	Argentina_Central_Plains_MesopotamiaSantiagoDelEstero_400BP	I19248.AG_Argentina_ParanaRiver_UpperDelta_700BP	-0.000705	0.001052	-0.67	1278	1299	26392
YRI.DG	Piapoco.DG	Argentina_Central_Plains_MesopotamiaSantiagoDelEstero_400BP	I34947.TW_Argentina_ParanaRiver_LowerDelta_900BP	-0.000386	0.000504	-0.766	4638	4681	97857
YRI.DG	Dominican_Ceramic.AG	Argentina_Central_Plains_MesopotamiaSantiagoDelEstero_400BP	I34694.TW_Argentina_ParanaRiver_LowerDelta_1600BP	-0.000177	0.00023	-0.767	25772	25979	702323
YRI.DG	Piapoco.DG	Argentina_Central_Plains_MesopotamiaSantiagoDelEstero_400BP	I30896.TW_Argentina_ParanaRiver_MiddleParanaSaladoRivers_800BP	-0.000324	0.000312	-1.039	45640	45949	971739
YRI.DG	Chane.DG	Argentina_Central_Plains_MesopotamiaSantiagoDelEstero_400BP	I35517.TW_Argentina_ParanaRiver_LowerDelta_900BP	-0.001012	0.000937	-1.08	1503	1529	31447
YRI.DG	Piapoco.DG	Argentina_Central_Plains_MesopotamiaSantiagoDelEstero_400BP	I19249.AG_Argentina_ParanaRiver_UpperDelta_700BP	-0.000578	0.000534	-1.082	4545	4599	95320
YRI.DG	Chane.DG	Argentina_Central_Plains_MesopotamiaSantiagoDelEstero_400BP	I19249.AG_Argentina_ParanaRiver_UpperDelta_700BP	-0.000831	0.00065	-1.279	4417	4497	93323
YRI.DG	Chane.DG	Argentina_Central_Plains_MesopotamiaSantiagoDelEstero_400BP	I34947.TW_Argentina_ParanaRiver_LowerDelta_900BP	-0.000834	0.000643	-1.297	4538	4618	95969
YRI.DG	Dominican_Ceramic.AG	Argentina_Central_Plains_MesopotamiaSantiagoDelEstero_400BP	I35517.TW_Argentina_ParanaRiver_LowerDelta_900BP	-0.000672	0.000503	-1.336	1775	1826	48111
YRI.DG	Chane.DG	Argentina_Central_Plains_MesopotamiaSantiagoDelEstero_400BP	I12948.AG_Argentina_ParanaRiver_UpperDelta_700BP	-0.00092	0.000682	-1.348	2998	3057	64114
YRI.DG	Dominican_Ceramic.AG	Argentina_Central_Plains_MesopotamiaSantiagoDelEstero_400BP	I34946.TW_Argentina_ParanaRiver_LowerDelta_900BP	-0.000331	0.000227	-1.456	41311	41789	1137348
YRI.DG	Chane.DG	Argentina_Central_Plains_MesopotamiaSantiagoDelEstero_400BP	I42335.TW_Argentina_ParanaRiver_MiddleParanaSaladoRivers_800BP_2D_or_more_rel_of_I30896	-0.000637	0.000429	-1.485	36533	37010	778638
YRI.DG	Dominican_Ceramic.AG	Argentina_Central_Plains_MesopotamiaSantiagoDelEstero_400BP	I12948.AG_Argentina_ParanaRiver_UpperDelta_700BP	-0.000573	0.000381	-1.503	3478	3535	96463
YRI.DG	Chane.DG	Argentina_Central_Plains_MesopotamiaSantiagoDelEstero_400BP	I30896.TW_Argentina_ParanaRiver_MiddleParanaSaladoRivers_800BP	-0.000688	0.000453	-1.518	44497	45146	950857
YRI.DG	Piapoco.DG	Argentina_Central_Plains_MesopotamiaSantiagoDelEstero_400BP	I30897.TW_Argentina_ParanaRiver_MiddleParanaSaladoRivers_1700BP	-0.001005	0.000662	-1.518	1846	1884	39639
YRI.DG	Piapoco.DG	Argentina_Central_Plains_MesopotamiaSantiagoDelEstero_400BP	I42335.TW_Argentina_ParanaRiver_MiddleParanaSaladoRivers_800BP_2D_or_more_rel_of_I30896	-0.000512	0.00032	-1.601	37346	37744	795549
YRI.DG	Piapoco.DG	Argentina_Central_Plains_MesopotamiaSantiagoDelEstero_400BP	I34943.TW_Argentina_ParanaRiver_LowerDelta_900BP	-0.000796	0.000481	-1.655	4197	4266	87798
YRI.DG	Chane.DG	Argentina_Central_Plains_MesopotamiaSantiagoDelEstero_400BP	I34948.TW_Argentina_ParanaRiver_LowerDelta_900BP	-0.001744	0.001018	-1.714	1283	1334	27209
YRI.DG	Dominican_Ceramic.AG	Argentina_Central_Plains_MesopotamiaSantiagoDelEstero_400BP	I34947.TW_Argentina_ParanaRiver_LowerDelta_900BP	-0.000602	0.000343	-1.753	5404	5508	147948
YRI.DG	Dominican_Ceramic.AG	Argentina_Central_Plains_MesopotamiaSantiagoDelEstero_400BP	I19248.AG_Argentina_ParanaRiver_UpperDelta_700BP	-0.000955	0.000544	-1.755	1448	1498	39513
YRI.DG	Chane.DG	Argentina_Central_Plains_MesopotamiaSantiagoDelEstero_400BP	I34943.TW_Argentina_ParanaRiver_LowerDelta_900BP	-0.001202	0.000654	-1.839	4094	4196	85991
YRI.DG	Chane.DG	Argentina_Central_Plains_MesopotamiaSantiagoDelEstero_400BP	I34939.TW_Argentina_ParanaRiver_LowerDelta_400BP	-0.002887	0.0015	-1.924	530	562	11191
YRI.DG	Dominican_Ceramic.AG	Argentina_Central_Plains_MesopotamiaSantiagoDelEstero_400BP	I30897.TW_Argentina_ParanaRiver_MiddleParanaSaladoRivers_1700BP	-0.000931	0.000468	-1.99	2146	2200	59371
YRI.DG	Dominican_Ceramic.AG	Argentina_Central_Plains_MesopotamiaSantiagoDelEstero_400BP	I34939.TW_Argentina_ParanaRiver_LowerDelta_400BP	-0.001674	0.000837	-2.001	642	672	17248
YRI.DG	Piapoco.DG	Argentina_Central_Plains_MesopotamiaSantiagoDelEstero_400BP	I12948.AG_Argentina_ParanaRiver_UpperDelta_700BP	-0.001095	0.000536	-2.043	3068	3139	65521
YRI.DG	Piapoco.DG	Argentina_Central_Plains_MesopotamiaSantiagoDelEstero_400BP	I42332.TW_Argentina_ParanaRiver_MiddleParanaSaladoRivers_1700BP	-0.002214	0.001016	-2.179	819	858	17331
YRI.DG	Chane.DG	Argentina_Central_Plains_MesopotamiaSantiagoDelEstero_400BP	I42332.TW_Argentina_ParanaRiver_MiddleParanaSaladoRivers_1700BP	-0.002663	0.001207	-2.206	793	838	16962
YRI.DG	Piapoco.DG	Argentina_Central_Plains_MesopotamiaSantiagoDelEstero_400BP	I34939.TW_Argentina_ParanaRiver_LowerDelta_400BP	-0.002644	0.001179	-2.243	542	573	11427
YRI.DG	Chane.DG	Argentina_Central_Plains_MesopotamiaSantiagoDelEstero_400BP	I42409.TW_Argentina_ParanaRiver_MiddleParanaSaladoRivers_800BP	-0.002932	0.001295	-2.265	725	772	15687
YRI.DG	Dominican_Ceramic.AG	Argentina_Central_Plains_MesopotamiaSantiagoDelEstero_400BP	I34943.TW_Argentina_ParanaRiver_LowerDelta_900BP	-0.000838	0.000347	-2.413	4884	5031	132516
YRI.DG	Dominican_Ceramic.AG	Argentina_Central_Plains_MesopotamiaSantiagoDelEstero_400BP	I34948.TW_Argentina_ParanaRiver_LowerDelta_900BP	-0.001343	0.000552	-2.433	1509	1577	41693
YRI.DG	Piapoco.DG	Argentina_Central_Plains_MesopotamiaSantiagoDelEstero_400BP	I34948.TW_Argentina_ParanaRiver_LowerDelta_900BP	-0.001901	0.000741	-2.567	1299	1353	27735
YRI.DG	Piapoco.DG	Argentina_Central_Plains_MesopotamiaSantiagoDelEstero_400BP	I19248.AG_Argentina_ParanaRiver_UpperDelta_700BP	-0.002119	0.000804	-2.636	1284	1344	26991
YRI.DG	Dominican_Ceramic.AG	Argentina_Central_Plains_MesopotamiaSantiagoDelEstero_400BP	I30896.TW_Argentina_ParanaRiver_MiddleParanaSaladoRivers_800BP	-0.000637	0.00021	-3.037	54156	55370	1540700
YRI.DG	Dominican_Ceramic.AG	Argentina_Central_Plains_MesopotamiaSantiagoDelEstero_400BP	I42332.TW_Argentina_ParanaRiver_MiddleParanaSaladoRivers_1700BP	-0.002348	0.000724	-3.243	949	1017	25960
YRI.DG	Piapoco.DG	Argentina_Central_Plains_MesopotamiaSantiagoDelEstero_400BP	I42409.TW_Argentina_ParanaRiver_MiddleParanaSaladoRivers_800BP	-0.003446	0.000984	-3.503	730	788	16010
YRI.DG	Dominican_Ceramic.AG	Argentina_Central_Plains_MesopotamiaSantiagoDelEstero_400BP	I42409.TW_Argentina_ParanaRiver_MiddleParanaSaladoRivers_800BP	-0.002577	0.000734	-3.512	848	915	23697
YRI.DG	Dominican_Ceramic.AG	Argentina_Central_Plains_MesopotamiaSantiagoDelEstero_400BP	I42335.TW_Argentina_ParanaRiver_MiddleParanaSaladoRivers_800BP_2D_or_more_rel_of_I30896	-0.000895	0.000221	-4.052	43788	45095	1237065
