# Supplementary material for: Eight millennia of continuity of a previously unknown lineage in Argentina
Source: Nature. Author manuscript; Available in PMC 2025 Dec 30. (PMC12747222; doi:10.1038/s41586-025-09731-3)
Supplement: Extended Data14 [file NIHMS2125634-supplement-Extended_Data14.xlsx]

## Sheet: Sheet 1
Supplementary Data Table: Output of hapROH for newly-reported and published reference individuals with at least 400000 SNPs covered with respect to the 1240k SNP set
max_roh	iid	pop	sum_roh>4	n_roh>4	sum_roh>8	n_roh>8	sum_roh>12	n_roh>12	sum_roh>20	n_roh>20
22.1326	IPK12.SG	Chile_WesternArchipelago_Kaweskar_800BP.SG	349.666	39	220.22	16	172.269	11	43.935	2
31.3099	IPK13a.SG	Chile_WesternArchipelago_Kaweskar_1200BP.SG	346.408	40	195.981	14	128.251	7	31.3099	1
45.5454	I12758.AG	Argentina_Northwest_SouthernPuna_Antofagasta_1200BP	331.942	26	259.383	12	237.834	10	184.617	6
30.1057	A460.SG	Chile_WesternArchipelago_Ayayema_5100BP.SG	329.552	37	213.233	16	130.419	7	57.6328	2
22.4118	I1357.AG	Peru_Laramate_900BP.AG	325.303	34	215.763	14	177.979	10	104.539	5
24.6939	JBT010.AG	Brazil_JabuticabeiraII_Sambaqui_2400BP.AG	323.148	45	168.678	14	59.1138	3	24.6939	1
40.2391	I19261.TW	Argentina_Northwest_PrePuna_600BP	289.008	24	230.811	13	199.403	10	67.8067	2
30.7285	I0042.AG	Peru_LIP_Botigiriayocc_600BP.AG	258.524	19	206.068	11	187.584	9	132.481	5
41.888	I34463.TW	Argentina_Central_Plains_EastCordoba_600BP	234.632	14	209.357	10	188.487	8	117.74	3
35.3805	I2264.AG	Peru_Highlands_LIP_Chimu.AG	214.466	19	161.371	9	131.842	6	91.1557	3
57.482	I2244.AG	Peru_MH_LIP_Lambayeque.AG	213.288	15	195.882	11	176.198	9	57.482	1
24.9314	ARG_22647	Argentina_Northwest_SouthernPuna_Antofagasta_1200BP	197.775	21	125.474	9	95.6329	6	24.9314	1
26.8768	EPS003.AG	Brazil_Limao_Sambaqui_1900BP.AG	194.52	26	97.1925	7	44.5258	2	26.8768	1
19.6573	I12362.AG	Argentina_NorthTierradelFuego_LaArcillosa2_5800BP.AG	190.585	31	65.7434	6	19.6573	1	0	0
33.0553	JBT018.AG	Brazil_JabuticabeiraII_Sambaqui_2400BP.AG	190.569	24	86.2711	5	65.8992	3	33.0553	1
22.4241	I12759.AG	Argentina_Northwest_SouthernPuna_Antofagasta_1200BP_2D_or_more_rel_of_I12758	185.587	18	135.319	9	112.53	7	22.4241	1
17.0575	SA5832.SG	Chile_PuntaSantaAna_7300BP.SG	181.984	23	105.816	9	49.1851	3	0	0
20.4758	I40455.TW	Argentina_Central_Hills_SouthPunilla_2800BP	178.769	15	149.789	9	138.592	8	20.4758	1
16.2086	I12945.AG	Argentina_Northwest_SubandeanValleys_Hualfin_2400BP	174.808	24	100.459	9	42.6215	3	0	0
15.1592	ARG_22633_34	Argentina_Northwest_SouthernPuna_Antofagasta_4600BP	174.037	24	82.7085	7	42.9759	3	0	0
16.6348	IPY10.SG	Chile_Yamana_BeagleChannel_800BP.SG	173.026	24	86.7737	7	43.4017	3	0	0
14.2305	JBT021.AG	Brazil_JabuticabeiraII_Sambaqui_2400BP.AG	172.911	27	46.9153	4	14.2305	1	0	0
45.5985	I12944.AG	Argentina_Northwest_SubandeanValleys_Hualfin_2400BP	163.951	13	130.45	7	97.7173	4	68.0945	2
21.3088	I40457.TW	Argentina_Central_Plains_MarChiquita_700BP	163.829	18	107.496	8	71.0586	4	21.3088	1
25.7304	IL3.SG	Peru_RioUncallane_1600BP.SG	163.391	14	141.918	10	100.374	6	25.7304	1
13.0443	JBT026.AG	Brazil_JabuticabeiraII_Sambaqui_2400BP.AG	150.786	22	64.3786	6	25.0521	2	0	0
16.2541	JBT023.AG	Brazil_JabuticabeiraII_Sambaqui_2400BP.AG	148.19	23	64.6366	6	16.2541	1	0	0
36.7897	I2551.AG	Peru_Laramate_900BP.AG	146.722	11	111.779	5	111.779	5	81.9653	3
18.6928	JBT012.AG	Brazil_JabuticabeiraII_Sambaqui_2400BP.AG	145.308	22	56.9966	5	18.6928	1	0	0
17.1397	I0041.AG	Peru_Lauricocha_8600BP.AG	144.888	23	37.5529	3	29.4738	2	0	0
33.6424	I35522.TW	Argentina_Northwest_SouthernPuna_Antofagasta_500BP	143.42	19	63.5014	3	55.4935	2	55.4935	2
23.8289	I2544.AG	Peru_LIP_Chanka.AG	143.01	14	96.2639	6	67.4631	3	67.4631	3
18.7194	I12355.AG	Argentina_BeagleChannel_Yamana_1500BP.AG	142.797	19	63.4057	5	45.2983	3	0	0
22.9347	I1742.AG	Peru_Laramate_900BP.AG	142.476	21	45.9884	3	37.5681	2	22.9347	1
36.048	CO193.SG	Peru_Cotahuasi_Tiwanaku.SG	140.947	11	104.543	4	96.1255	3	96.1255	3
21.1651	I34835.TW	Argentina_Northwest_NorthernPuna_Cochinoca_700BP	134.48	11	114.535	7	93.9611	5	41.7082	2
40.9463	I12755.AG	Argentina_Central_Plains_MarChiquita_700BP	133.761	14	84.7731	5	56.1744	2	40.9463	1
11.174	IPY08b.SG	Chile_Yamana_BeagleChannel_800BP.SG	130.99	22	20.6252	2	0	0	0	0
17.314	CP8.AG	Peru_Cuncaicha_4200BP.AG	126.442	15	65.94	4	65.94	4	0	0
11.1841	JBT022.AG	Brazil_JabuticabeiraII_Sambaqui_2400BP.AG	126.429	23	27.7227	3	0	0	0	0
12.9921	JBT019.AG	Brazil_JabuticabeiraII_Sambaqui_102_Sambaqui_1300BP.AG	121.553	17	62.1292	6	25.0174	2	0	0
18.8872	I34684.TW	Argentina_Central_Hills_Traslasierra_800BP	119.027	16	61.6872	5	33.7174	2	0	0
16.9963	I23842.AG.TW	Argentina_Pampas_CentralPampeanDunefields_LagunadelosPampas_10000BP	116.39	17	50.2798	4	33.1062	2	0	0
15.2263	I42320.TW	Argentina_Central_Hills_NorthCordoba_900BP	114.584	16	48.4756	4	30.0733	2	0	0
17.0592	I12760.AG	Argentina_Northwest_SouthernPuna_Antofagasta_2100BP_1D_rel_of_I12757	113.548	16	46.9248	4	17.0592	1	0	0
21.0952	I17041.AG	Argentina_Central_Hills_SouthPunilla_600BP	113.308	14	53.9393	3	53.9393	3	21.0952	1
12.4968	JBT013.AG	Brazil_JabuticabeiraII_Sambaqui_2400BP.AG	111.625	17	39.9324	4	12.4968	1	0	0
44.4771	I40452.TW	Argentina_Central_Hills_Traslasierra_2500BP	108.33	8	88.4881	4	69.4156	2	69.4156	2
30.4216	TW063.SG	Bolivia_Putuni_Tiwanaku.SG	108.01	12	72.0963	5	30.4216	1	30.4216	1
18.3549	I17025.AG	Argentina_Central_Plains_MarChiquita_700BP_1D_rel_of_I12719	106.713	13	62.2436	5	33.1448	2	0	0
11.1514	CO001.SG	Peru_Cullcunche_Tiwanaku.SG	105.752	19	28.846	3	0	0	0	0
13.763	I12757.AG	Argentina_Northwest_SouthernPuna_Antofagasta_2100BP	99.3064	13	52.9329	5	13.763	1	0	0
28.0267	I19263.AG	Argentina_Northwest_SubandeanValleys_Aconquija_1600BP	98.6353	13	48.5625	3	40.3619	2	28.0267	1
18.3497	I0038.AG	Peru_Lauricocha_8600BP.AG	94.2031	15	44.5881	4	18.3497	1	0	0
11.0153	CBE003.AG	Brazil_Cabecuda_Sambaqui_3200BP.AG	93.8252	14	49.8674	5	0	0	0	0
10.3856	I34675.TW	Argentina_Central_Plains_EastCordoba_600BP	91.2941	14	36.316	4	0	0	0	0
35.5606	I40454.TW	Argentina_Central_Hills_SouthPunilla_600BP	88.8122	9	63.0132	4	35.5606	1	35.5606	1
22.8923	I12606.AG	Argentina_Central_Plains_MarChiquita_1800BP	87.9732	12	51.9643	4	22.8923	1	22.8923	1
10.7387	I42335.TW	Argentina_ParanaRiver_MiddleParanaSaladoRivers_800BP_2D_or_more_rel_of_I30896	87.2755	14	19.3287	2	0	0	0	0
20.1488	I42407.TW	Argentina_ParanaRiver_MiddleParanaSaladoRivers_800BP	87.1591	13	33.6399	2	33.6399	2	20.1488	1
24.414	I12368.AG	Argentina_Pampas_SouthSaladoRiver_800BP	85.8859	8	61.3088	4	43.2939	2	24.414	1
15.5674	I0237.AG	Peru_Laramate_900BP.AG	82.6896	9	64.3515	5	45.5643	3	0	0
27.8814	I34466.TW	Argentina_Central_Hills_Calamuchita_700BP	80.8088	8	67.3704	5	27.8814	1	27.8814	1
39.8771	I12727.AG	Argentina_Central_Hills_Traslasierra_800BP	80.6621	8	51.4782	2	39.8771	1	39.8771	1
18.3753	I34691.TW	Argentina_Central_Plains_MarChiquita_700BP	79.9001	11	37.1812	3	18.3753	1	0	0
14.0654	CP29.AG	Peru_Cuncaicha_9000BP.AG	79.8697	10	45.1566	4	14.0654	1	0	0
20.6079	I12718.AG	Argentina_Central_Hills_Traslasierra_800BP	77.373	10	30.6022	2	20.6079	1	20.6079	1
16.854	ARG_22664_66	Argentina_Northwest_SouthernPuna_Antofagasta_1200BP	77.2461	10	47.4977	4	16.854	1	0	0
9.2997	I17038.AG	Argentina_Central_Hills_Traslasierra_2500BP	76.3959	14	18.2827	2	0	0	0	0
19.8191	I1484.AG	Peru_Laramate_900BP.AG	75.973	7	66.297	5	37.7702	2	0	0
13.8095	I14562.AG	Argentina_Central_Plains_MesopotamiaSantiagoDelEstero_400BP	74.9746	11	21.9023	2	13.8095	1	0	0
8.7385	I12946.AG	Argentina_ParanaRiver_UpperDelta_700BP	73.2269	14	8.7385	1	0	0	0	0
18.145	I12732.AG	Argentina_Central_Plains_MesopotamiaSantiagoDelEstero_400BP	72.8855	10	31.7899	2	31.7899	2	0	0
10.4017	JBT025.AG	Brazil_JabuticabeiraII_Sambaqui_2400BP.AG	72.8836	12	26.7195	3	0	0	0	0
12.9699	I12719.AG	Argentina_Central_Plains_MarChiquita_700BP	72.4777	11	24.5306	2	12.9699	1	0	0
8.7831	I35527.TW	Argentina_Central_Plains_NorthDulceRiver_500BP_1D_rel_of_I35528	71.924	13	17.1778	2	0	0	0	0
15.0589	I1753.AG	Chile_LosRieles_5100BP.AG	71.8041	10	33.4688	3	15.0589	1	0	0
26.2856	I12602.AG	Argentina_Central_Hills_NorthCordoba_900BP	70.9832	7	48.9361	2	48.9361	2	48.9361	2
11.9035	I0040.AG	Peru_Lauricocha_5800BP.AG	70.7724	11	29.3319	3	0	0	0	0
20.7184	I40458.TW	Argentina_Northwest_SubandeanValleys_Belen_700BP	70.5222	8	49.7598	4	20.7184	1	20.7184	1
23.5695	I17039.AG	Argentina_Central_Hills_Calamuchita_700BP_2D_or_more_rel_of_I40460	69.3975	10	31.7675	2	23.5695	1	23.5695	1
20.0094	I1358.AG	Peru_LIP_Pacapaccari_600BP.AG	67.493	7	44.1006	3	34.5018	2	20.0094	1
7.8092	I2537.AG	Chile_PicaOcho_700BP.AG	67.1864	14	0	0	0	0	0	0
11.3192	I13562.AG	Argentina_Central_Plains_MarChiquita_2500BP	65.0781	11	11.3192	1	0	0	0	0
19.3337	I30889.TW	Argentina_Central_Plains_MesopotamiaSantiagoDelEstero_1000BP	64.5161	7	50.2729	4	33.1526	2	0	0
14.6362	I19224.AG	Argentina_Central_Plains_EastCordoba_600BP	64.0466	9	25.2526	2	14.6362	1	0	0
22.7222	I30888.TW	Argentina_Central_Plains_MarChiquita_700BP	63.7356	8	33.0342	2	22.7222	1	22.7222	1
14.8408	I30896.TW	Argentina_ParanaRiver_MiddleParanaSaladoRivers_800BP	63.6725	8	35.0869	3	14.8408	1	0	0
12.0313	I40460.TW	Argentina_Central_Hills_Calamuchita_700BP	62.9952	9	31.9812	3	12.0313	1	0	0
18.0251	JBT009.AG	Brazil_JabuticabeiraII_Sambaqui_2400BP.AG	61.1322	9	18.0251	1	18.0251	1	0	0
9.4265	I14563.AG	Argentina_Central_Plains_MesopotamiaSantiagoDelEstero_400BP	58.7647	11	9.4265	1	0	0	0	0
25.5733	I12739.AG	Argentina_Central_Plains_MesopotamiaSantiagoDelEstero_400BP	58.2015	6	38.5311	2	38.5311	2	25.5733	1
7.6895	I19222.AG	Argentina_Central_Hills_Comechingones_500BP	58.1763	10	0	0	0	0	0	0
25.2644	I19223.AG.SG	Argentina_Central_Plains_MarChiquita_700BP	57.7361	7	25.2644	1	25.2644	1	25.2644	1
16.4632	I1356.AG	Peru_LIP_Pacapaccari_600BP.AG	57.4134	9	16.4632	1	16.4632	1	0	0
8.3497	I39331.TW	Argentina_Central_Hills_NorthPunilla_700BP	57.0648	11	8.3497	1	0	0	0	0
14.6103	I34464.TW	Argentina_Central_Plains_MarChiquita_1800BP	56.0237	7	37.0695	3	26.9469	2	0	0
12.1268	I14561.AG	Argentina_Central_Plains_MesopotamiaSantiagoDelEstero_400BP	55.1588	8	29.729	3	12.1268	1	0	0
6.36259	I12738.AG	Argentina_Central_Plains_MesopotamiaSantiagoDelEstero_400BP_2D_or_more_rel_of_I12742	54.0454	11	0	0	0	0	0	0
7.678	I8351.AG	Argentina_Pampas_CentralPampeanDunefields_1600BP	51.0745	9	0	0	0	0	0	0
10.1524	I14579.AG	Argentina_Central_Plains_NorthDulceRiver_500BP	50.0385	8	18.9518	2	0	0	0	0
10.4152	I34678.TW	Argentina_Central_Plains_EastCordoba_600BP	50.0344	7	19.3356	2	0	0	0	0
12.8027	I35531.TW	Argentina_Central_Plains_WestSantiagodelEstero_1400BP	49.3802	7	22.864	2	12.8027	1	0	0
10.5988	I12603.AG	Argentina_Central_Plains_MarChiquita_700BP	49.249	8	10.5988	1	0	0	0	0
12.9304	I12731.AG	Argentina_Central_Hills_NorthPunilla_700BP	48.8823	9	12.9304	1	12.9304	1	0	0
9.0245	I42319.TW	Argentina_Central_Plains_MarChiquita_700BP	48.3987	8	17.1092	2	0	0	0	0
9.6134	I0039.AG	Peru_Lauricocha_3500BP.AG	48.0807	9	9.6134	1	0	0	0	0
19.7041	I34946.TW	Argentina_ParanaRiver_LowerDelta_900BP	47.7843	6	28.7391	2	19.7041	1	0	0
13.1067	I17029.AG	Argentina_Central_Plains_MarChiquita_700BP	47.6785	6	31.3089	3	13.1067	1	0	0
15.4231	I2261.AG	Peru_LaGalgada_4100BP.AG	47.0046	7	24.7074	2	15.4231	1	0	0
7.4898	I40453.TW	Argentina_Central_Hills_Calamuchita_700BP	46.6368	8	0	0	0	0	0	0
9.6426	IL5.SG	Peru_RioUncallane_1600BP.SG	46.6122	7	18.8771	2	0	0	0	0
8.4098	I12604.AG	Argentina_Central_Hills_SierrasChicas_1700BP	44.7185	8	8.4098	1	0	0	0	0
12.1394	I12713.AG	Argentina_Central_Hills_SierrasChicas_700BP	44.6483	7	12.1394	1	12.1394	1	0	0
5.244	CBE004.AG	Brazil_Cabecuda_Sambaqui_3200BP.AG	44.5916	10	0	0	0	0	0	0
9.3606	I17028.AG	Argentina_Central_Hills_Calamuchita_700BP	44.5554	7	17.4958	2	0	0	0	0
8.1295	I2251.AG	Peru_Highlands_LIP_Chimu.AG	43.6874	7	8.1295	1	0	0	0	0
10.4455	I34688.TW	Argentina_Central_Hills_Traslasierra_800BP	42.5155	6	28.946	3	0	0	0	0
9.9866	I17037.AG	Argentina_Central_Hills_Traslasierra_800BP	41.9409	6	26.7504	3	0	0	0	0
5.8036	I36284.TW	Argentina_GranChaco_HumidChaco_1400BP	40.6482	8	0	0	0	0	0	0
7.6472	I14568.AG	Argentina_Central_Plains_MesopotamiaSantiagoDelEstero_400BP	39.6822	7	0	0	0	0	0	0
17.1442	I12741.AG	Argentina_Central_Plains_MesopotamiaSantiagoDelEstero_400BP	39.6779	5	25.6824	2	17.1442	1	0	0
6.7912	I14572.AG	Argentina_Central_Plains_MesopotamiaSantiagoDelEstero_400BP	39.2233	8	0	0	0	0	0	0
8.3111	I17043.AG	Argentina_Central_Hills_Traslasierra_800BP	38.9006	8	8.3111	1	0	0	0	0
8.8912	I14556.AG	Argentina_Central_Plains_MesopotamiaSantiagoDelEstero_400BP	38.4597	6	17.2375	2	0	0	0	0
7.00212	I19246.AG	Argentina_Northwest_SubandeanValleys_Aconquija_1600BP	36.3068	7	0	0	0	0	0	0
8.70349	I34833.TW	Argentina_Northwest_SubandeanValleys_Ambato_1200BP	36.1276	6	8.70349	1	0	0	0	0
7.59201	I2263.AG	Peru_ElBrujo_EIP_1300BP.AG	35.3753	7	0	0	0	0	0	0
9.6518	I34471.TW	Argentina_Central_Plains_MarChiquita_1800BP	34.4371	5	18.3829	2	0	0	0	0
7.91	I34667.TW	Argentina_Pampas_Southern_2600BP	34.0225	6	0	0	0	0	0	0
7.0204	I35528.TW	Argentina_Central_Plains_NorthDulceRiver_500BP	33.9368	6	0	0	0	0	0	0
5.5383	I12745.AG	Argentina_Central_Plains_MesopotamiaSantiagoDelEstero_400BP	33.0816	7	0	0	0	0	0	0
16.0915	I40463.TW	Argentina_Central_Hills_SouthPunilla_600BP	32.5985	4	16.0915	1	16.0915	1	0	0
7.9035	I19221.AG	Argentina_Central_Hills_Occientales_1900BP	31.6597	5	0	0	0	0	0	0
4.63619	TW004.SG	Bolivia_Akapana_Tiwanaku.SG	30.1778	7	0	0	0	0	0	0
10.6495	I0044.AG	Peru_Lima_LIP_650BP.AG	29.9495	4	10.6495	1	0	0	0	0
6.1183	I14583.AG	Argentina_Central_Plains_NorthDulceRiver_500BP	29.5664	6	0	0	0	0	0	0
5.6645	I34661.TW	Argentina_Pampas_Southern_2600BP	29.0529	6	0	0	0	0	0	0
7.29531	IO2.AG	Bolivia_MH_Iroco_1050BP.AG	28.7503	5	0	0	0	0	0	0
15.1684	I14558.AG	Argentina_Central_Plains_MesopotamiaSantiagoDelEstero_400BP	28.3895	2	28.3895	2	28.3895	2	0	0
6.0698	I34694.TW	Argentina_ParanaRiver_LowerDelta_1600BP	28.2082	6	0	0	0	0	0	0
13.2989	I34465.TW	Argentina_Central_Hills_Calamuchita_700BP	27.2131	4	13.2989	1	13.2989	1	0	0
4.9093	I14557.AG	Argentina_Central_Plains_MesopotamiaSantiagoDelEstero_400BP	25.7633	6	0	0	0	0	0	0
11.093	I34676.TW	Argentina_Central_Plains_SouthCordoba_100BP	25.7297	4	11.093	1	0	0	0	0
12.3204	I2557.AG	Peru_Ullujaya_EIP_1350BP.AG	25.2149	4	12.3204	1	12.3204	1	0	0
6.8146	I12737.AG	Argentina_Central_Plains_MesopotamiaSantiagoDelEstero_400BP	24.2254	5	0	0	0	0	0	0
6.0492	I12754.AG	Argentina_Central_Plains_MarChiquita_1800BP	24.117	5	0	0	0	0	0	0
10.837	I12724.AG	Argentina_Central_Hills_Calamuchita_700BP	24.0114	4	10.837	1	0	0	0	0
8.3909	I12742.AG	Argentina_Central_Plains_MesopotamiaSantiagoDelEstero_400BP	23.1761	4	8.3909	1	0	0	0	0
7.9604	I39333.TW	Argentina_Central_Hills_SouthPunilla_600BP	22.8068	4	0	0	0	0	0	0
9.6137	I12751.AG	Argentina_Central_Hills_Traslasierra_800BP	22.383	3	9.6137	1	0	0	0	0
7.3744	I12369.AG	Argentina_Pampas_SouthSaladoRiver_800BP	22.2811	4	0	0	0	0	0	0
8.04679	I1485.AG	Peru_Laramate_900BP.AG	22.1898	4	8.04679	1	0	0	0	0
4.74819	I12725.AG	Argentina_Central_Hills_Calamuchita_700BP_1D_rel_of_I12724	21.9188	5	0	0	0	0	0	0
11.2473	I30890.TW	Argentina_Central_Plains_NorthSantiagodelEstero_500BP	21.1167	3	11.2473	1	0	0	0	0
5.7951	I12734.AG	Argentina_Central_Plains_MesopotamiaSantiagoDelEstero_400BP	20.3597	4	0	0	0	0	0	0
9.3209	TW013.SG	Bolivia_Lukurmata_Tiwanaku.SG	20.222	3	9.3209	1	0	0	0	0
5.8913	I34681.TW	Argentina_Central_Hills_SierrasChicas_700BP	19.9679	4	0	0	0	0	0	0
5.5137	I12370.AG	Argentina_Pampas_Southern_2600BP	19.7698	4	0	0	0	0	0	0
5.6715	I42079.TW	Argentina_Pampas_Southern_2600BP	19.765	4	0	0	0	0	0	0
6.92281	I19245.TW	Argentina_Northwest_SubandeanValleys_Aconquija_1600BP	19.6799	4	0	0	0	0	0	0
5.9441	I12744.AG	Argentina_Northwest_SubandeanValleys_Belen_700BP	18.9936	4	0	0	0	0	0	0
10.123	I14577.AG	Argentina_Central_Plains_NorthDulceRiver_500BP	18.2995	3	10.123	1	0	0	0	0
5.0973	I2560.AG	Peru_Ullujaya_MH_950BP.AG	17.9682	4	0	0	0	0	0	0
10.655	IL7.SG	Peru_RioUncallane_1600BP.SG	15.8309	2	10.655	1	0	0	0	0
5.8807	JBT015.AG	Brazil_JabuticabeiraII_Sambaqui_2200BP.AG	15.2047	3	0	0	0	0	0	0
4.74	I17026.AG	Argentina_Central_Plains_MarChiquita_700BP	13.1755	3	0	0	0	0	0	0
6.0886	I14574.AG	Argentina_Central_Plains_MesopotamiaSantiagoDelEstero_400BP	10.2053	2	0	0	0	0	0	0
5.1502	I14554.AG	Argentina_Central_Plains_MesopotamiaSantiagoDelEstero_400BP	10.1767	2	0	0	0	0	0	0
5.3918	I1744.AG	Peru_SanSebastian_LIP_600BP.AG	10.0227	2	0	0	0	0	0	0
5.137	IL2.SG	Peru_RioUncallane_1800BP.SG	9.8084	2	0	0	0	0	0	0
5.2994	MIS7.AG	Bolivia_Miraflores_MH.AG	9.4817	2	0	0	0	0	0	0
4.7828	I42078.TW	Argentina_Pampas_Southern_2600BP	8.7984	2	0	0	0	0	0	0
4.1994	I12717.AG	Argentina_Central_Plains_MarChiquita_2500BP	8.337	2	0	0	0	0	0	0
4.2145	I2241.AG	Peru_MH_LIP_Lambayeque.AG	8.2798	2	0	0	0	0	0	0
6.98041	I14571.AG	Argentina_Central_Plains_MesopotamiaSantiagoDelEstero_400BP	6.98041	1	0	0	0	0	0	0
4.7572	I14567.AG	Argentina_Central_Plains_MesopotamiaSantiagoDelEstero_400BP	4.7572	1	0	0	0	0	0	0
4.60551	I12372.AG	Argentina_Pampas_Southern_2600BP	4.60551	1	0	0	0	0	0	0
4.3038	I12736.AG	Argentina_Central_Plains_MesopotamiaSantiagoDelEstero_400BP	4.3038	1	0	0	0	0	0	0
4.2469	I1754.AG	Chile_Conchali_700BP.AG	4.2469	1	0	0	0	0	0	0
4.1703	MIS3.AG	Bolivia_Miraflores_MH.AG	4.1703	1	0	0	0	0	0	0
0	MIS5.AG	Bolivia_Miraflores_MH.AG	0	0	0	0	0	0	0	0

## Sheet: Sheet 2
Supplementary Data Table: ML hapROH estimates of Ne by region, restricted to individuals up to 3000BP
Group	Ne	0.025	0.975	n
Argentina_Central	706.513	650.256	762.348	40
Argentina_GranChaco	654.768	346.586	1440.22	0.5
Argentina_Northwest	438.443	373.976	514.022	6.5
Argentina_Pampas	1099.8	828.303	1501.23	4.5
Argentina_ParanaRiver	517.589	406.331	677.801	3
BrazilCoastal	245.279	216.574	277.789	6.5
CentralAndes	789.166	682.504	918.828	13
CentralChile	5284.38	1194.95	50000	0.5
SouthernPatagonia	173.584	147.041	207.773	2.5
